# Supplementary material for: Horse Y chromosome assembly displays unique evolutionary features and putative stallion fertility genes
Source: Nat Commun. 2018 Jul 27;9:2945. doi: 10.1038/s41467-018-05290-6 (PMC6063916; doi:10.1038/s41467-018-05290-6)
Supplement: Supplementary file 4 — Supplementary Data 1 [file 41467_2018_5290_MOESM4_ESM.xlsx]

## Sheet: Supplementary Data1a
Supplementary Data 1a: Genome-wide testis RNAseq read coverage per gene per individual
Transcript	Gene Name	Chrom	Start	Stop	H383-horse1	H452-horse2	EAS13donkey1	EAS18-donkey2	H357-mule1	H358-mule2	Horse_Average	Donkey_Average	Mule_Average	Horse/Mule	Donkey/Mule	>30-fold increase over mule
EMSYm0005-RA	CUL4BY1	Y	2267603	2269465	1	3	0	0	0	2	2	0	1	2	0	.
EMSYm0006-RA	CUL4BY2	Y	2419029	2427434	0	4	0	0	0	3	2	0	1.5	1.33333	0	.
EMSYm0009-RA	CUL4BY3	Y	2586621	2594990	0	3	0	0	0	2	1.5	0	1	1.5	0	.
EMSYm0010-RA	CUL4BY4	Y	2818047	2826452	0	4	0	0	0	2	2	0	1	2	0	.
EMSYm0012-RA	CUL4BY5	Y	3039733	3041595	1	7	0	0	0	2	4	0	1	4	0	.
EMSYm0013-RA	CUL4BY6	Y	3273579	3275441	1	7	2	0	0	2	4	1	1	4	1	.
EMSYm0015-RA	CUL4BY7	Y	3959515	3967920	0	3	0	0	0	2	1.5	0	1	1.5	0	.
EMSYm0016-RA	CUL4BY8	Y	4198831	4207200	0	3	0	0	0	2	1.5	0	1	1.5	0	.
EMSYm0018-RA	CUL4BY9	Y	4565628	4573997	0	3	0	0	0	1	1.5	0	0.5	3	0	.
EMSYm0076-RA	ETSTY1-1	Y	1262846	1263263	20	70	16	13	22	26	45	14.5	24	1.875	0.604167	.
EMSYm0077-RA	ETSTY1-2	Y	1318548	1318973	46	92	19	11	24	31	69	15	27.5	2.50909	0.545455	.
EMSYm0078-RA	ETSTY1-3	Y	1759791	1760216	46	96	20	13	25	31	71	16.5	28	2.53571	0.589286	.
EMSYm0099-RA	ETSTY5-1	Y	2375508	2377115	6	4	4	2	0	3	5	3	1.5	3.33333	2	.
EMSYm0100-RA	ETSTY5-2	Y	2630058	2631665	5	4	4	2	0	3	4.5	3	1.5	3	2	.
EMSYm0101-RA	ETSTY5-3	Y	2781227	2782834	6	4	4	2	0	3	5	3	1.5	3.33333	2	.
EMSYm0102-RA	ETSTY5-4	Y	3142116	3143723	6	5	3	1	0	3	5.5	2	1.5	3.66667	1.33333	.
EMSYm0103-RA	ETSTY5-5	Y	3894964	3896571	4	4	4	2	0	3	4	3	1.5	2.66667	2	.
EMSYm0104-RA	ETSTY5-6	Y	4090426	4092033	4	4	4	2	0	3	4	3	1.5	2.66667	2	.
EMSYm0105-RA	ETSTY5-7	Y	4302775	4304382	4	4	4	2	0	3	4	3	1.5	2.66667	2	.
EMSYm0106-RA	ETSTY5-8	Y	4615597	4617204	5	4	3	1	0	3	4.5	2	1.5	3	1.33333	.
EMSYm0020-RA	ETSTY7-1	Y	35847	39406	17	15	1	0	0	0	16	0.5	0	0	0	.
EMSYm0021-RA	ETSTY7-2	Y	64286	68378	16	31	10	1	0	0	23.5	5.5	0	0	0	.
EMSYm0022-RA	ETSTY7-3	Y	70448	73453	25	36	2	2	0	0	30.5	2	0	0	0	.
EMSYm0023-RA	ETSTY7-4	Y	96854	101240	0	0	0	0	0	0	0	0	0	0	0	.
EMSYm0023-RA	ETSTY7-4	Y	96854	101240	13	8	1	1	0	0	10.5	1	0	0	0	.
EMSYm0025-RA	ETSTY7-5	Y	104744	107676	7	31	3	5	0	0	19	4	0	0	0	.
EMSYm0026-RA	ETSTY7-6	Y	109368	112356	38	55	18	8	4	0	46.5	13	2	23.25	6.5	.
EMSYm0027-RA	ETSTY7-7	Y	114052	117035	17	13	1	5	0	0	15	3	0	0	0	.
EMSYm0028-RA	ETSTY7-8	Y	118400	121390	7	23	4	2	0	0	15	3	0	0	0	.
EMSYm0029-RA	ETSTY7-9	Y	123083	126072	21	14	2	5	0	0	17.5	3.5	0	0	0	.
EMSYm0030-RA	ETSTY7-10	Y	132739	135719	12	24	4	1	0	0	18	2.5	0	0	0	.
EMSYm0031-RA	ETSTY7-11	Y	137411	140401	23	23	2	2	2	0	23	2	1	23	2	.
EMSYm0032-RA	ETSTY7-12	Y	142557	145521	22	23	5	2	0	0	22.5	3.5	0	0	0	.
EMSYm0034-RA	ETSTY7-13	Y	147214	150073	1	6	0	1	0	0	3.5	0.5	0	0	0	.
EMSYm0035-RA	ETSTY7-14	Y	172204	175198	12	7	3	5	0	0	9.5	4	0	0	0	.
EMSYm0036-RA	ETSTY7-15	Y	189577	195375	15	23	16	16	0	0	19	16	0	0	0	.
EMSYm0001-RA	ATP6V0CY	Y	929703	930768	95	107	175	106	300	412	101	140.5	356	0.283708	0.394663	.
EMSYm0041-RA	TSPY1	Y	1100446	1102839	321	373	362	311	395	408	347	336.5	401.5	0.864259	0.838107	.
EMSYm0042-RA	TSPY2	Y	1258108	1260454	302	381	454	353	986	1028	341.5	403.5	1007	0.339126	0.400695	.
EMSYm0043-RA	TSPY3	Y	1391994	1394175	311	342	385	351	420	487	326.5	368	453.5	0.719956	0.811466	.
EMSYm0044-RA	TSPY4	Y	1545435	1546731	284	365	476	294	1217	1546	324.5	385	1381.5	0.23489	0.278683	.
EMSYm0045-RA	TSPY5	Y	1818251	1820379	301	316	384	351	421	481	308.5	367.5	451	0.684035	0.814856	.
EMSYm0046-RA	TSPY6	Y	1904264	1906641	324	461	508	273	1326	1539	392.5	390.5	1432.5	0.273997	0.2726	.
EMSYm0047-RA	TSPY7	Y	2116101	2118478	323	463	497	269	1304	1514	393	383	1409	0.278921	0.271824	.
EMSYm0048-RA	TSPY8	Y	2302436	2304813	322	463	495	268	1299	1509	392.5	381.5	1404	0.279558	0.271724	.
EMSYm0049-RA	TSPY9	Y	3074124	3076307	237	304	235	124	829	880	270.5	179.5	854.5	0.316559	0.210064	.
EMSYm0050-RA	TSPY10	Y	3322901	3325294	317	378	367	313	400	406	347.5	340	403	0.862283	0.843672	.
EMSYm0051-RA	TSPY11	Y	3465053	3467446	317	378	366	313	400	406	347.5	339.5	403	0.862283	0.842432	.
EMSYm0052-RA	TSPY12	Y	3648730	3651096	315	364	364	311	398	406	339.5	337.5	402	0.844527	0.839552	.
EMSYm0053-RA	TSPY13	Y	3798049	3800449	321	457	498	271	1336	1566	389	384.5	1451	0.268091	0.26499	.
EMSYm0002-RA	HSPA1LY	Y	6071935	6074281	1171	950	1409	1563	17	14	1060.5	1486	15.5	68.4194	95.871	YES
EMSYm0054-RA	UBA1Y1	Y	1199923	1215454	3652	4030	1560	1355	6531	6140	3841	1457.5	6335.5	0.606266	0.230053	.
EMSYm0055-RA	UBA1Y2	Y	1347007	1362306	3977	4349	1846	1575	7687	6913	4163	1710.5	7300	0.570274	0.234315	.
EMSYm0056-RA	UBA1Y3	Y	1466869	1482423	3724	4130	1593	1388	6671	6231	3927	1490.5	6451	0.608743	0.231049	.
EMSYm0057-RA	UBA1Y4	Y	1637162	1652461	3977	4349	1846	1575	7687	6913	4163	1710.5	7300	0.570274	0.234315	.
EMSYm0058-RA	UBA1Y5	Y	1787405	1802704	3977	4349	1846	1575	7687	6913	4163	1710.5	7300	0.570274	0.234315	.
EMSYm0059-RA	UBA1Y6	Y	1936583	1951874	3885	4194	1818	1589	7576	6807	4039.5	1703.5	7191.5	0.561705	0.236877	.
EMSYm0060-RA	UBA1Y7	Y	2035196	2050487	3884	4194	1818	1589	7576	6807	4039	1703.5	7191.5	0.561635	0.236877	.
EMSYm0061-RA	UBA1Y8	Y	2937124	2950598	3415	3585	2065	1744	8529	7707	3500	1904.5	8118	0.431141	0.234602	.
EMSYm0079-RA	ETSTY2-1	Y	1179599	1198161	1934	2349	20	14	51	46	2141.5	17	48.5	44.1546	0.350515	.
EMSYm0080-RA	ETSTY2-2	Y	1327137	1345245	1935	2349	20	14	51	46	2142	17	48.5	44.1649	0.350515	.
EMSYm0081-RA	ETSTY2-3	Y	1446777	1465107	1935	2349	20	14	51	46	2142	17	48.5	44.1649	0.350515	.
EMSYm0082-RA	ETSTY2-4	Y	1617292	1635400	1959	2372	20	14	51	46	2165.5	17	48.5	44.6495	0.350515	.
EMSYm0083-RA	ETSTY2-5	Y	1767536	1785643	1958	2372	20	14	51	46	2165	17	48.5	44.6392	0.350515	.
EMSYm0084-RA	ETSTY2-6	Y	1916731	1934821	1985	2393	20	17	55	47	2189	18.5	51	42.9216	0.362745	.
EMSYm0085-RA	ETSTY2-7	Y	2015344	2033434	1985	2393	20	17	55	47	2189	18.5	51	42.9216	0.362745	.
EMSYm0062-RA	YIR2-1	Y	1082002	1086056	6	6	2	4	0	1	6	3	0.5	12	6	.
EMSYm0063-RA	YIR2-2	Y	1155946	1160105	0	0	0	0	0	0	0	0	0	0	0	.
EMSYm0064-RA	YIR2-3	Y	1306187	1310227	0	0	0	0	0	0	0	0	0	0	0	.
EMSYm0065-RA	YIR2-4	Y	1429803	1433364	0	0	0	0	0	0	0	0	0	0	0	.
EMSYm0066-RA	YIR2-5	Y	1599494	1603701	0	0	0	0	0	0	0	0	0	0	0	.
EMSYm0067-RA	YIR2-6	Y	1710395	1714435	0	0	0	0	0	0	0	0	0	0	0	.
EMSYm0068-RA	YIR2-7	Y	1854493	1858054	0	0	0	0	0	0	0	0	0	0	0	.
EMSYm0069-RA	YIR2-8	Y	1999532	2003093	0	0	0	0	0	0	0	0	0	0	0	.
EMSYm0070-RA	YIR2-9	Y	2158147	2161708	0	0	0	0	0	0	0	0	0	0	0	.
EMSYm0071-RA	YIR2-10	Y	2902141	2905702	3	2	0	2	0	1	2.5	1	0.5	5	2	.
EMSYm0072-RA	YIR2-11	Y	3339676	3343716	3	2	0	1	0	0	2.5	0.5	0	0	0	.
EMSYm0073-RA	YIR2-12	Y	3481889	3485929	3	2	0	1	0	0	2.5	0.5	0	0	0	.
EMSYm0074-RA	YIR2-13	Y	3664576	3668630	6	6	2	4	0	1	6	3	0.5	12	6	.
EMSYm0113-RA	ETY1-14	Y	1909320	1909990	7	3	0	0	4	4	5	0	4	1.25	0	.
EMSYm0114-RA	ETY1-1	Y	1098664	1099388	6	12	1	0	3	1	9	0.5	2	4.5	0.25	.
EMSYm0115-RA	ETY1-2	Y	1172826	1173522	3	2	0	0	4	3	2.5	0	3.5	0.714286	0	.
EMSYm0116-RA	ETY1-3	Y	1173533	1173968	0	0	1	0	3	0	0	0.5	1.5	0	0.333333	.
EMSYm0117-RA	ETY1-4	Y	1261231	1261944	37	61	38	14	31	21	49	26	26	1.88462	1	.
EMSYm0118-RA	ETY1-5	Y	1320749	1321473	2	7	1	0	3	1	4.5	0.5	2	2.25	0.25	.
EMSYm0119-RA	ETY1-6	Y	1323544	1324162	30	24	33	15	18	16	27	24	17	1.58824	1.41176	.
EMSYm0120-RA	ETY1-7	Y	1443063	1443782	9	10	0	0	5	4	9.5	0	4.5	2.11111	0	.
EMSYm0121-RA	ETY1-8	Y	1551423	1552097	13	18	23	10	15	12	15.5	16.5	13.5	1.14815	1.22222	.
EMSYm0122-RA	ETY1-9	Y	1594038	1594712	14	23	39	15	29	18	18.5	27	23.5	0.787234	1.14894	.
EMSYm0123-RA	ETY1-10	Y	1696669	1697388	12	11	0	0	4	5	11.5	0	4.5	2.55556	0	.
EMSYm0124-RA	ETY1-11	Y	1762359	1763032	1	5	1	0	2	1	3	0.5	1.5	2	0.333333	.
EMSYm0125-RA	ETY1-12	Y	1763834	1764455	22	36	30	12	16	16	29	21	16	1.8125	1.3125	.
EMSYm0126-RA	ETY1-13	Y	1907939	1908652	25	39	36	11	36	19	32	23.5	27.5	1.16364	0.854545	.
EMSYm0127-RA	ETY1-15	Y	2119845	2120558	24	36	45	13	33	11	30	29	22	1.36364	1.31818	.
EMSYm0128-RA	ETY1-16	Y	2122229	2122899	7	3	0	0	4	4	5	0	4	1.25	0	.
EMSYm0129-RA	ETY1-17	Y	2305891	2306610	12	11	0	0	4	5	11.5	0	4.5	2.55556	0	.
EMSYm0130-RA	ETY1-18	Y	3077468	3078187	7	7	0	1	5	7	7	0.5	6	1.16667	0.0833333	.
EMSYm0131-RA	ETY1-19	Y	3326352	3327076	1	6	0	0	3	1	3.5	0	2	1.75	0	.
EMSYm0132-RA	ETY1-20	Y	3468549	3469273	1	6	0	0	3	1	3.5	0	2	1.75	0	.
EMSYm0133-RA	ETY1-21	Y	3651995	3652719	1	6	1	0	3	1	3.5	0.5	2	1.75	0.25	.
EMSYm0134-RA	ETY1-22	Y	3801527	3802246	8	5	0	0	5	5	6.5	0	5	1.3	0	.
EMSYm0151-RA	ETY4-1	Y	1498463	1499260	0	0	0	0	0	0	0	0	0	0	0	.
EMSYm0152-RA	ETY4-2	Y	2075866	2076639	0	0	0	0	0	0	0	0	0	0	0	.
EMSYm0153-RA	ETY4-3	Y	2257387	2258184	0	0	0	0	0	0	0	0	0	0	0	.
EMSYm0154-RA	ETY4-4	Y	2316955	2317784	0	0	0	0	0	0	0	0	0	0	0	.
EMSYm0155-RA	ETY4-5	Y	2503497	2504205	0	0	0	0	0	0	0	0	0	0	0	.
EMSYm0156-RA	ETY4-6	Y	2693858	2694631	0	0	0	0	0	0	0	0	0	0	0	.
EMSYm0157-RA	ETY4-7	Y	2717236	2718009	0	0	0	0	0	0	0	0	0	0	0	.
EMSYm0158-RA	ETY4-8	Y	3029498	3030296	0	0	0	0	0	0	0	0	0	0	0	.
EMSYm0159-RA	ETY4-9	Y	3263342	3264140	0	0	0	0	0	0	0	0	0	0	0	.
EMSYm0160-RA	ETY4-10	Y	3534543	3535316	0	0	0	0	0	0	0	0	0	0	0	.
EMSYm0161-RA	ETY4-11	Y	3605808	3606581	0	0	0	0	0	0	0	0	0	0	0	.
EMSYm0162-RA	ETY4-12	Y	3820841	3821614	0	0	0	0	0	0	0	0	0	0	0	.
EMSYm0163-RA	ETY4-13	Y	3824233	3825030	0	0	0	0	0	0	0	0	0	0	0	.
EMSYm0164-RA	ETY4-14	Y	4027441	4028214	0	0	0	0	0	0	0	0	0	0	0	.
EMSYm0165-RA	ETY4-15	Y	4220437	4221210	0	0	0	0	0	0	0	0	0	0	0	.
EMSYm0166-RA	ETY4-16	Y	4231044	4231842	0	0	0	0	0	0	0	0	0	0	0	.
EMSYm0167-RA	ETY4-17	Y	4422801	4423574	0	0	0	0	0	0	0	0	0	0	0	.
EMSYm0168-RA	TIGD1Y1	Y	898864	900085	0	4	0	0	0	0	2	0	0	0	0	.
EMSYm0169-RA	TIGD1Y2	Y	6037689	6039376	0	0	0	0	0	0	0	0	0	0	0	.
EMSYm0170-RA	TIGD1Y3	Y	6324041	6325762	0	1	1	0	1	1	0.5	0.5	1	0.5	0.5	.
EMSYm0171-RA	TIGD1Y4	Y	6578723	6580486	1	6	0	0	0	0	3.5	0	0	0	0	.
EMSYm0172-RA	TIGD1Y5	Y	8524652	8526300	0	0	0	0	0	0	0	0	0	0	0	.
EMSYm0173-RA	TIGD1Y6	Y	8826661	8828635	0	0	0	0	0	0	0	0	0	0	0	.
EMSYm0185-RA	SH3TC1Y1	Y	3706082	3725592	68	73	3	9	5	4	70.5	6	4.5	15.6667	1.33333	.
EMSYm0186-RA	SH3TC1Y2	Y	4174047	4178428	30	59	2	3	3	3	44.5	2.5	3	14.8333	0.833333	.
EMSYm0187-RA	SH3TC1Y3	Y	4390948	4403512	37	62	2	3	3	3	49.5	2.5	3	16.5	0.833333	.
EMSYm0188-RA	RBMY1	Y	963642	964844	239	301	311	208	1379	1456	270	259.5	1417.5	0.190476	0.183069	.
EMSYm0189-RA	RBMY2	Y	1012431	1025308	544	782	743	441	2980	3082	663	592	3031	0.21874	0.195315	.
EMSYm0192-RA	MYL9Y	Y	8707448	8707905	323	376	304	254	1393	1205	349.5	279	1299	0.269053	0.214781	.
EMSYm0193-RA	XKR3Y	Y	9374678	9388415	215	180	154	124	1	0	197.5	139	0.5	395	278	YES
EMSYm0194-RA	ZRSR2Y	Y	6530723	6569310	2	2	0	0	0	0	2	0	0	0	0	.
EMSYm0195-RA	ETY5	Y	5383696	5384197	0	4	0	0	0	0	2	0	0	0	0	.
EMSYm0196-RA	RPS3AY	Y	6520853	6521635	3455	3507	3652	2635	4161	5222	3481	3143.5	4691.5	0.74198	0.670042	.
EMSYm0197-RA	TAB3Y	Y	5894813	5895571	1	1	1	0	3	5	1	0.5	4	0.25	0.125	.
EMSYm0199-RA	TBL1Y	Y	5411103	5468637	56	76	64	36	182	154	66	50	168	0.392857	0.297619	.
EMSYm0201-RA	ETY7-1	Y	2218127	2218357	10	15	11	23	33	31	12.5	17	32	0.390625	0.53125	.
EMSYm0202-RA	ETY7-2	Y	2430472	2430702	10	15	11	23	33	31	12.5	17	32	0.390625	0.53125	.
EMSYm0204-RA	ETY7-3	Y	2829545	2829773	10	17	12	21	35	29	13.5	16.5	32	0.421875	0.515625	.
EMSYm0205-RA	ETY7-4	Y	2991098	2991316	10	17	12	20	36	29	13.5	16	32.5	0.415385	0.492308	.
EMSYm0206-RA	ETY7-5	Y	3206351	3206568	10	17	12	20	36	29	13.5	16	32.5	0.415385	0.492308	.
EMSYm0207-RA	ETY8	Y	3734616	3735137	23	19	9	8	0	0	21	8.5	0	0	0	.
EMSYm0208-RA	ETY7-6	Y	3956315	3956537	10	15	11	19	30	28	12.5	15	29	0.431034	0.517241	.
EMSYm0209-RA	ETY7-7	Y	4679354	4679571	10	15	11	20	34	29	12.5	15.5	31.5	0.396825	0.492063	.
EMSYs000002-RA	TXLNGY	Y	619979	661245	135	279	136	126	347	284	207	131	315.5	0.656101	0.415214	.
EMSYs000004-RA	BCORY	Y	761072	795716	32	36	45	43	188	223	34	44	205.5	0.16545	0.214112	.
EMSYs000005-RA	OR8J2Y1	Y	394686	395611	0	0	0	0	0	0	0	0	0	0	0	.
EMSYs000006-RA	ARSHY	Y	429463	447163	0	5	1	1	3	3	2.5	1	3	0.833333	0.333333	.
EMSYs000006.2-RA	ARSFY	Y	492797	519822	1	0	1	1	1	0	0.5	1	0.5	1	2	.
EMSYs000007-RA	SYPY	Y	799869	804841	1	1	0	0	0	1	1	0	0.5	2	0	.
EMSYs000008-RA	KDM5DY	Y	829132	870666	692	1154	560	381	2216	2197	923	470.5	2206.5	0.41831	0.213234	.
EMSYs000009-RA	SRY	Y	975238	976637	89	97	176	99	336	373	93	137.5	354.5	0.262341	0.38787	.
EMSYs000035-RA	HSFY1	Y	3403794	3405725	109	90	50	49	1	2	99.5	49.5	1.5	66.3333	33	YES
EMSYs000037-RA	HSFY2	Y	3567448	3569379	109	90	50	49	1	2	99.5	49.5	1.5	66.3333	33	YES
EMSYs000038-RA	HTRA3Y1	Y	3592466	3598571	35	35	6	6	9	8	35	6	8.5	4.11765	0.705882	.
EMSYs000038.2-RA	HTRA3Y2	Y	3709079	3715184	26	28	4	4	6	3	27	4	4.5	6	0.888889	.
EMSYs000038.3-RA	HTRA3Y3	Y	4535243	4541348	18	20	5	6	8	5	19	5.5	6.5	2.92308	0.846154	.
EMSYs000052-RA	HSFY3	Y	4741492	4743270	99	85	54	56	1	2	92	55	1.5	61.3333	36.6667	YES
EMSYs000053-RA	ANOS1Y	Y	4846573	4878587	0	0	0	0	0	0	0	0	0	0	0	.
EMSYs000054-RA	EIF3CY	Y	5419330	5422193	5731	6252	8153	7778	6450	6694	5991.5	7965.5	6572	0.911671	1.21204	.
EMSYs000055-RA	SHROOM2Y	Y	5624082	5697138	3	8	0	0	2	0	5.5	0	1	5.5	0	.
EMSYs000056-RA	UTY	Y	5969312	6148106	211	365	157	126	575	573	288	141.5	574	0.501742	0.246516	.
EMSYs000057-RA	DDX3Y	Y	6210014	6225781	4149	5059	4521	4224	7271	7267	4604	4372.5	7269	0.633375	0.601527	.
EMSYs000058-RA	USP9Y	Y	6279050	6407620	930	1593	915	729	2663	2385	1261.5	822	2524	0.499802	0.325674	.
EMSYs000059-RA	AP1S2Y	Y	6505955	6510629	3	5	0	0	0	0	4	0	0	0	0	.
EMSYs000060-RA	OFD1Y	Y	6674471	6716770	1767	1736	2024	2363	2049	2219	1751.5	2193.5	2134	0.820759	1.02788	.
EMSYs000061-RA	NLGN4Y	Y	6985953	7252725	67	133	23	6	39	34	100	14.5	36.5	2.73973	0.39726	.
EMSYs000062-RA	TMSB4Y	Y	8283634	8285574	1873	2025	944	187	1615	3810	1949	565.5	2712.5	0.718525	0.208479	.
EMSYs000063-RA	STSY	Y	7584460	7649602	0	0	0	0	0	0	0	0	0	0	0	.
EMSYs000064-RA	AMELY	Y	8594679	8598541	0	0	0	0	1	0	0	0	0.5	0	0	.
EMSYs000065-RA	EIF2S3Y	Y	8934423	8956526	184	254	325	257	1498	1561	219	291	1529.5	0.143184	0.190258	.
EMSYs000066-RA	ZFY	Y	8982227	9017321	986	1266	730	583	2009	1895	1126	656.5	1952	0.576844	0.336322	.
EMSYs000067-RA	WWC3Y	Y	9068314	9146286	14	10	2	2	14	2	12	2	8	1.5	0.25	.
EMSYs000068-RA	EIF1AY	Y	9250554	9261850	114	174	159	117	129	142	144	138	135.5	1.06273	1.01845	.
EMSYs0198-RA	OR8K3Y	Y	424957	425851	0	0	0	0	1	0	0	0	0.5	0	0	.
ENSECAT00000000001	no_gene_name_annotated	Un1863	282	1036	16	25	14	14	11	8	20.5	14	9.5	2.15789	1.47368	.
ENSECAT00000000002	GSPT2	Un0019	66357	232702	640	965	957	1009	123	179	802.5	983	151	5.31457	6.50993	.
ENSECAT00000000003	no_gene_name_annotated	Un2742	9438	10159	1010	990	1058	734	1430	1475	1000	896	1452.5	0.688468	0.616867	.
ENSECAT00000000004	no_gene_name_annotated	Un0662	3817	7341	53	101	53	26	106	97	77	39.5	101.5	0.758621	0.389163	.
ENSECAT00000000005	TMEM70	9	12579566	12584619	510	525	387	247	1208	1762	517.5	317	1485	0.348485	0.213468	.
ENSECAT00000000006	no_gene_name_annotated	Un0139	5372	25237	19	32	4	11	11	17	25.5	7.5	14	1.82143	0.535714	.
ENSECAT00000000007	PRKX	X	942627	993292	346	337	128	112	87	82	341.5	120	84.5	4.04142	1.42012	.
ENSECAT00000000008	MTPAP	29	7669675	7700806	716	792	822	803	791	751	754	812.5	771	0.977951	1.05383	.
ENSECAT00000000009	no_gene_name_annotated	6	746172	754166	549	612	410	310	728	753	580.5	360	740.5	0.78393	0.486158	.
ENSECAT00000000010	RNF170	27	2715989	2737577	256	342	265	180	330	510	299	222.5	420	0.711905	0.529762	.
ENSECAT00000000011	GAS6	Un0139	10151	59894	914	1336	593	862	1554	975	1125	727.5	1264.5	0.88968	0.575326	.
ENSECAT00000000012	no_gene_name_annotated	Un0001	899984	1429486	383	436	481	414	205	142	409.5	447.5	173.5	2.36023	2.57925	.
ENSECAT00000000013	MRPL52	Un0428	13667	16886	1170	1059	1454	1143	1411	1538	1114.5	1298.5	1474.5	0.755849	0.880638	.
ENSECAT00000000014	THAP1	27	2751377	2752861	786	764	1133	915	207	248	775	1024	227.5	3.40659	4.5011	.
ENSECAT00000000015	FAM120C	Un0004	211214	305634	39	64	27	15	67	73	51.5	21	70	0.735714	0.3	.
ENSECAT00000000016	PLXNA1	Un0001	1139222	1185050	474	925	644	600	1246	811	699.5	622	1028.5	0.680117	0.604764	.
ENSECAT00000000017	TSR2	Un0004	545245	549977	231	300	107	82	512	538	265.5	94.5	525	0.505714	0.18	.
ENSECAT00000000018	HNF4G	9	11296178	11319764	3	3	0	0	8	2	3	0	5	0.6	0	.
ENSECAT00000000019	FAM149B1	1	60970263	61036121	1778	1829	1874	1925	1256	1372	1803.5	1899.5	1314	1.37253	1.44559	.
ENSECAT00000000020	KANSL1L	6	756950	878273	1839	2835	2003	2208	1200	1043	2337	2105.5	1121.5	2.08382	1.8774	.
ENSECAT00000000021	ADGRA2	27	7790963	7822669	77	140	57	58	175	89	108.5	57.5	132	0.82197	0.435606	.
ENSECAT00000000022	XG	X	312585	341825	32	31	1	5	23	9	31.5	3	16	1.96875	0.1875	.
ENSECAT00000000023	no_gene_name_annotated	27	6304070	6304512	0	0	0	0	0	0	0	0	0	0	0	.
ENSECAT00000000024	no_gene_name_annotated	6	2640849	2644632	2	6	10	7	5	7	4	8.5	6	0.666667	1.41667	.
ENSECAT00000000025	no_gene_name_annotated	3	2007639	2008206	1	0	1	0	0	0	0.5	0.5	0	0	0	.
ENSECAT00000000026	no_gene_name_annotated	3	2046060	2046693	0	0	0	0	0	0	0	0	0	0	0	.
ENSECAT00000000027	FGD1	Un0004	551123	589865	65	67	47	29	112	122	66	38	117	0.564103	0.324786	.
ENSECAT00000000028	GNL3L	Un0004	624954	641825	211	363	159	108	545	464	287	133.5	504.5	0.56888	0.264618	.
ENSECAT00000000029	MARCH5	1	36495359	36544238	692	666	1058	1094	839	834	679	1076	836.5	0.811715	1.28631	.
ENSECAT00000000030	CBLN1	3	2382629	2565135	31	26	8	6	36	36	28.5	7	36	0.791667	0.194444	.
ENSECAT00000000031	MAGED2	Un0004	863635	870331	1467	1842	1298	611	3887	3706	1654.5	954.5	3796.5	0.435796	0.251416	.
ENSECAT00000000032	no_gene_name_annotated	6	3266118	3266637	0	0	0	0	0	0	0	0	0	0	0	.
ENSECAT00000000033	CHRNA6	27	2801126	2813461	2	1	1	0	2	2	1.5	0.5	2	0.75	0.25	.
ENSECAT00000000034	FAM217A	20	4511737	4530601	2272	2447	3003	3054	1299	1695	2359.5	3028.5	1497	1.57615	2.02305	.
ENSECAT00000000035	no_gene_name_annotated	1	48857464	48857978	1	3	1	0	0	0	2	0.5	0	0	0	.
ENSECAT00000000036	no_gene_name_annotated	19	2901283	2902918	0	0	0	0	0	1	0	0	0.5	0	0	.
ENSECAT00000000037	MPC2	5	4426554	4456002	1794	1579	2486	2565	756	902	1686.5	2525.5	829	2.03438	3.04644	.
ENSECAT00000000038	no_gene_name_annotated	20	13184215	13185121	0	1	1	1	3	2	0.5	1	2.5	0.2	0.4	.
ENSECAT00000000039	CCL17	3	9650582	9652893	1	1	2	0	3	2	1	1	2.5	0.4	0.4	.
ENSECAT00000000040	no_gene_name_annotated	1	67389741	67390843	0	0	0	0	1	0	0	0	0.5	0	0	.
ENSECAT00000000041	C12orf74	28	18262462	18263940	1	3	0	0	0	1	2	0	0.5	4	0	.
ENSECAT00000000042	KIAA1217	29	12035298	12319274	0	0	0	0	0	0	0	0	0	0	0	.
ENSECAT00000000043	SLITRK3	19	6261723	6270859	0	0	29	15	2	4	0	22	3	0	7.33333	.
ENSECAT00000000044	HINT2	25	1047420	1048254	550	715	821	616	1187	1215	632.5	718.5	1201	0.526644	0.598251	.
ENSECAT00000000045	KIAA1217	29	12035298	12319274	0	0	0	0	0	0	0	0	0	0	0	.
ENSECAT00000000046	no_gene_name_annotated	27	30060364	30060928	0	0	0	0	0	0	0	0	0	0	0	.
ENSECAT00000000047	KIAA1217	29	12035298	12319274	0	0	0	0	0	0	0	0	0	0	0	.
ENSECAT00000000048	no_gene_name_annotated	23	775739	776836	0	2	3	0	0	2	1	1.5	1	1	1.5	.
ENSECAT00000000049	PFKFB1	Un0004	1021603	1091510	1	5	1	0	7	2	3	0.5	4.5	0.666667	0.111111	.
ENSECAT00000000050	no_gene_name_annotated	19	2929765	2930248	0	0	0	0	0	0	0	0	0	0	0	.
ENSECAT00000000051	no_gene_name_annotated	1	57241033	57241345	0	0	1	3	0	0	0	2	0	0	0	.
ENSECAT00000000052	FRA10AC1	1	35396042	35428835	2152	1935	2822	2109	1257	1461	2043.5	2465.5	1359	1.50368	1.8142	.
ENSECAT00000000053	SLITRK3	19	6262783	6264909	0	0	0	0	0	0	0	0	0	0	0	.
ENSECAT00000000054	no_gene_name_annotated	27	6358908	6359430	0	0	0	0	0	0	0	0	0	0	0	.
ENSECAT00000000055	AIMP2	13	1501225	1504733	1185	1001	1083	956	791	756	1093	1019.5	773.5	1.41306	1.31803	.
ENSECAT00000000056	TRMT5	24	8313182	8318683	712	824	524	496	577	663	768	510	620	1.23871	0.822581	.
ENSECAT00000000057	PTCHD3	29	9786271	9802625	1127	1457	1637	1678	29	39	1292	1657.5	34	38	48.75	YES
ENSECAT00000000058	TCEB1	9	12590681	12608488	1281	1239	2102	1672	1825	2058	1260	1887	1941.5	0.648983	0.971929	.
ENSECAT00000000059	no_gene_name_annotated	X	15863786	15864404	0	0	0	0	0	0	0	0	0	0	0	.
ENSECAT00000000060	no_gene_name_annotated	1	1122194	1126027	3	6	2	1	5	6	4.5	1.5	5.5	0.818182	0.272727	.
ENSECAT00000000061	CLVS1	9	23044109	23206824	2	6	1	0	10	2	4	0.5	6	0.666667	0.0833333	.
ENSECAT00000000062	no_gene_name_annotated	24	9330240	9340927	731	668	787	753	6	7	699.5	770	6.5	107.615	118.462	YES
ENSECAT00000000063	no_gene_name_annotated	9	31905339	31905758	0	0	0	0	0	0	0	0	0	0	0	.
ENSECAT00000000064	ADGRA1	1	668217	699253	3	36	3	2	3	0	19.5	2.5	1.5	13	1.66667	.
ENSECAT00000000065	no_gene_name_annotated	X	15898020	15898516	0	0	0	1	0	0	0	0.5	0	0	0	.
ENSECAT00000000066	no_gene_name_annotated	Un0414	2685	6902	5	4	3	1	9	16	4.5	2	12.5	0.36	0.16	.
ENSECAT00000000067	FAM13C	1	48895664	48934072	67	123	96	79	118	107	95	87.5	112.5	0.844444	0.777778	.
ENSECAT00000000068	EXOC2	20	958788	984498	10	14	11	7	3	5	12	9	4	3	2.25	.
ENSECAT00000000069	IKZF2	6	3530136	3681268	20	25	9	5	25	29	22.5	7	27	0.833333	0.259259	.
ENSECAT00000000070	PTER	29	18818876	18845148	100	237	4	4	142	54	168.5	4	98	1.71939	0.0408163	.
ENSECAT00000000071	ALAS2	Un0004	1106228	1125033	0	1	1	0	2	0	0.5	0.5	1	0.5	0.5	.
ENSECAT00000000072	no_gene_name_annotated	27	17070347	17071749	0	0	1	0	0	0	0	0.5	0	0	0	.
ENSECAT00000000073	no_gene_name_annotated	25	10756570	10757519	0	0	2	3	0	0	0	2.5	0	0	0	.
ENSECAT00000000074	NKX2-3	1	30111923	30114407	3	0	0	3	0	0	1.5	1.5	0	0	0	.
ENSECAT00000000075	CHRNB3	27	2827803	2852221	5	3	1	3	6	9	4	2	7.5	0.533333	0.266667	.
ENSECAT00000000076	METRNL	11	125713	134777	28	20	44	24	46	23	24	34	34.5	0.695652	0.985507	.
ENSECAT00000000077	WASF3	17	6471478	6511565	134	226	175	153	343	228	180	164	285.5	0.630473	0.574431	.
ENSECAT00000000078	no_gene_name_annotated	25	10864511	10865470	67	58	2	1	3	1	62.5	1.5	2	31.25	0.75	.
ENSECAT00000000079	GAD2	29	10454293	10532795	170	123	8	33	6	6	146.5	20.5	6	24.4167	3.41667	.
ENSECAT00000000080	no_gene_name_annotated	20	7967583	7968101	0	0	0	0	0	0	0	0	0	0	0	.
ENSECAT00000000081	no_gene_name_annotated	X	1234085	1235883	386	766	1516	1407	24	22	576	1461.5	23	25.0435	63.5435	.
ENSECAT00000000082	no_gene_name_annotated	27	12977463	12977969	0	0	0	0	0	0	0	0	0	0	0	.
ENSECAT00000000083	no_gene_name_annotated	27	13124651	13125179	0	0	0	0	0	0	0	0	0	0	0	.
ENSECAT00000000084	no_gene_name_annotated	27	17341708	17342262	0	0	0	0	0	0	0	0	0	0	0	.
ENSECAT00000000085	CALB1	9	36943854	36963995	1	1	69	89	1	1	1	79	1	1	79	.
ENSECAT00000000086	MAP7D2	X	14804173	14854847	350	411	426	424	970	1121	380.5	425	1045.5	0.363941	0.406504	.
ENSECAT00000000087	no_gene_name_annotated	20	20246535	20246920	0	0	0	0	0	0	0	0	0	0	0	.
ENSECAT00000000088	RYR2	1	73898255	73927986	11	17	18	17	33	6	14	17.5	19.5	0.717949	0.897436	.
ENSECAT00000000089	no_gene_name_annotated	24	9591235	9592259	1	0	1	2	0	0	0.5	1.5	0	0	0	.
ENSECAT00000000090	CIAPIN1	3	9661525	9671112	3460	2962	2488	2381	1535	1481	3211	2434.5	1508	2.12931	1.61439	.
ENSECAT00000000091	no_gene_name_annotated	1	36544500	36721941	1780	1402	1979	2787	335	341	1591	2383	338	4.7071	7.0503	.
ENSECAT00000000092	EXOC2	20	1039758	1059920	0	0	0	0	1	0	0	0	0.5	0	0	.
ENSECAT00000000093	ANKRD39	15	11758708	11762343	5731	5411	4255	3665	754	669	5571	3960	711.5	7.82994	5.56571	.
ENSECAT00000000094	no_gene_name_annotated	9	13590676	13590995	0	0	0	0	0	0	0	0	0	0	0	.
ENSECAT00000000095	no_gene_name_annotated	1	114591478	114599328	57	60	6	0	24	22	58.5	3	23	2.54348	0.130435	.
ENSECAT00000000096	no_gene_name_annotated	6	17303171	17303588	0	0	1	0	1	0	0	0.5	0.5	0	1	.
ENSECAT00000000097	no_gene_name_annotated	25	1052878	1058438	2450	2348	2095	2788	24	16	2399	2441.5	20	119.95	122.075	YES
ENSECAT00000000098	ZNF74	8	25003	38633	115	163	159	147	373	265	139	153	319	0.435737	0.479624	.
ENSECAT00000000099	AAED1	23	826245	1022532	58	70	49	38	108	114	64	43.5	111	0.576577	0.391892	.
ENSECAT00000000100	FAM124A	17	19992230	20049292	16	25	11	11	10	10	20.5	11	10	2.05	1.1	.
ENSECAT00000000101	no_gene_name_annotated	15	9246046	9246488	0	0	0	0	0	0	0	0	0	0	0	.
ENSECAT00000000102	no_gene_name_annotated	27	17547733	17743253	12	12	4	3	7	15	12	3.5	11	1.09091	0.318182	.
ENSECAT00000000103	ZNF483	25	16402663	16411672	45	46	37	40	95	75	45.5	38.5	85	0.535294	0.452941	.
ENSECAT00000000104	AGA	27	31372755	31382114	897	1002	2255	1413	3340	3119	949.5	1834	3229.5	0.294008	0.56789	.
ENSECAT00000000105	no_gene_name_annotated	17	687663	688021	0	0	0	0	0	0	0	0	0	0	0	.
ENSECAT00000000106	SNTG1	9	32460451	32786788	0	2	1	1	0	1	1	1	0.5	2	2	.
ENSECAT00000000107	ACBD3	30	7381037	7397446	1684	1984	2390	2600	820	772	1834	2495	796	2.30402	3.13442	.
ENSECAT00000000108	EIF5B	15	9955933	10010753	106	157	130	147	170	135	131.5	138.5	152.5	0.862295	0.908197	.
ENSECAT00000000109	no_gene_name_annotated	24	9689846	9690866	1	0	1	0	1	0	0.5	0.5	0.5	1	1	.
ENSECAT00000000110	DUSP13	1	62587242	62606059	1329	730	1785	2185	21	24	1029.5	1985	22.5	45.7556	88.2222	YES
ENSECAT00000000111	no_gene_name_annotated	17	19376638	19376843	12	5	13	12	16	24	8.5	12.5	20	0.425	0.625	.
ENSECAT00000000112	no_gene_name_annotated	X	1241401	1241921	0	0	1	0	0	0	0	0.5	0	0	0	.
ENSECAT00000000113	no_gene_name_annotated	24	9693248	9693923	3	0	0	1	1	0	1.5	0.5	0.5	3	1	.
ENSECAT00000000114	no_gene_name_annotated	19	15211302	15215108	0	2	0	0	1	0	1	0	0.5	2	0	.
ENSECAT00000000115	SUGP2	21	3525605	3561223	12600	14107	13580	13920	6183	5414	13353.5	13750	5798.5	2.30292	2.3713	.
ENSECAT00000000116	MAP3K8	29	7721401	7738272	40	48	32	18	83	101	44	25	92	0.478261	0.271739	.
ENSECAT00000000117	no_gene_name_annotated	18	12196648	12200129	0	0	0	0	0	0	0	0	0	0	0	.
ENSECAT00000000118	MEGF9	25	24381465	24458953	174	202	179	219	232	195	188	199	213.5	0.880562	0.932084	.
ENSECAT00000000119	no_gene_name_annotated	1	67485320	67489152	1	3	3	3	1	2	2	3	1.5	1.33333	2	.
ENSECAT00000000120	no_gene_name_annotated	8	2633995	2641595	0	2	2	0	3	0	1	1	1.5	0.666667	0.666667	.
ENSECAT00000000121	SDHAF1	10	7143967	7145393	87	68	40	37	7	2	77.5	38.5	4.5	17.2222	8.55556	.
ENSECAT00000000122	EFCAB12	16	4473891	4489334	1072	1007	1565	1640	10	33	1039.5	1602.5	21.5	48.3488	74.5349	YES
ENSECAT00000000123	no_gene_name_annotated	17	737190	738400	83	80	234	189	102	138	81.5	211.5	120	0.679167	1.7625	.
ENSECAT00000000124	TMEM59L	21	3221062	3225904	177	200	102	55	168	84	188.5	78.5	126	1.49603	0.623016	.
ENSECAT00000000125	no_gene_name_annotated	X	28634539	28635429	0	0	0	0	0	0	0	0	0	0	0	.
ENSECAT00000000126	no_gene_name_annotated	23	267677	272019	8237	13441	2493	2578	69	26	10839	2535.5	47.5	228.189	53.3789	YES
ENSECAT00000000127	MMP21	1	7349141	7355692	91	134	151	261	30	25	112.5	206	27.5	4.09091	7.49091	.
ENSECAT00000000128	no_gene_name_annotated	18	23436590	23437112	0	0	0	2	1	0	0	1	0.5	0	2	.
ENSECAT00000000129	PAOX	1	399371	408954	812	486	1011	1278	164	81	649	1144.5	122.5	5.29796	9.34286	.
ENSECAT00000000130	no_gene_name_annotated	X	2111646	2112742	1	1	2	1	1	3	1	1.5	2	0.5	0.75	.
ENSECAT00000000131	no_gene_name_annotated	24	9827262	9827773	0	0	0	0	0	0	0	0	0	0	0	.
ENSECAT00000000132	no_gene_name_annotated	9	12629470	12629930	0	1	0	1	1	0	0.5	0.5	0.5	1	1	.
ENSECAT00000000133	GCNT2	20	10485890	10541014	6	8	5	4	3	4	7	4.5	3.5	2	1.28571	.
ENSECAT00000000134	no_gene_name_annotated	22	11821604	11823146	0	2	2	1	2	0	1	1.5	1	1	1.5	.
ENSECAT00000000135	no_gene_name_annotated	9	12740361	12741423	0	0	0	2	0	0	0	1	0	0	0	.
ENSECAT00000000136	no_gene_name_annotated	22	8460490	8644860	120	107	300	215	74	80	113.5	257.5	77	1.47403	3.34416	.
ENSECAT00000000137	C16orf78	3	2469475	2486658	5610	6467	4525	5611	23	10	6038.5	5068	16.5	365.97	307.152	YES
ENSECAT00000000138	no_gene_name_annotated	27	33042424	33045334	0	0	13	12	0	0	0	12.5	0	0	0	.
ENSECAT00000000139	PBLD	1	56659942	56708232	91	179	171	160	155	137	135	165.5	146	0.924658	1.13356	.
ENSECAT00000000140	SPATA4	27	32406579	32417601	7606	7038	7312	7231	52	51	7322	7271.5	51.5	142.175	141.194	YES
ENSECAT00000000141	no_gene_name_annotated	X	28911173	28936514	13	17	15	23	7	1	15	19	4	3.75	4.75	.
ENSECAT00000000142	no_gene_name_annotated	29	28768522	28781414	50	45	74	77	162	168	47.5	75.5	165	0.287879	0.457576	.
ENSECAT00000000143	C6orf118	31	6217324	6228677	2371	2689	2317	1721	18	22	2530	2019	20	126.5	100.95	YES
ENSECAT00000000144	no_gene_name_annotated	X	2165874	2175127	30	20	7	5	0	0	25	6	0	0	0	.
ENSECAT00000000145	no_gene_name_annotated	2	5006621	5007282	0	0	0	1	3	0	0	0.5	1.5	0	0.333333	.
ENSECAT00000000146	no_gene_name_annotated	5	6458279	6458661	0	0	0	0	1	0	0	0	0.5	0	0	.
ENSECAT00000000147	GCNT2	20	10508713	10541014	0	2	6	4	3	4	1	5	3.5	0.285714	1.42857	.
ENSECAT00000000148	ZC3H11A	5	514264	547427	3291	3937	3655	3161	3015	2785	3614	3408	2900	1.24621	1.17517	.
ENSECAT00000000149	COX5A	1	118845790	118857700	1462	1162	1638	1449	1557	1810	1312	1543.5	1683.5	0.779329	0.91684	.
ENSECAT00000000150	no_gene_name_annotated	1	60051482	60053613	7	18	11	9	17	10	12.5	10	13.5	0.925926	0.740741	.
ENSECAT00000000151	NAV3	28	5596372	5944400	1	5	0	1	5	4	3	0.5	4.5	0.666667	0.111111	.
ENSECAT00000000152	ADAM2	27	6406164	6538612	11	21	9	12	1	0	16	10.5	0.5	32	21	.
ENSECAT00000000153	UBA2	10	5498190	5530415	9609	9193	11428	10408	4516	4799	9401	10918	4657.5	2.01846	2.34418	.
ENSECAT00000000154	FRMPD4	X	8369298	8554600	19	18	16	12	66	74	18.5	14	70	0.264286	0.2	.
ENSECAT00000000155	NAV3	28	5596372	5944400	0	0	0	0	0	0	0	0	0	0	0	.
ENSECAT00000000156	SGMS1	1	41278780	41317883	7634	6702	10003	11139	951	987	7168	10571	969	7.39732	10.9092	.
ENSECAT00000000157	ADAM2	27	6406164	6538612	412	390	892	753	10	5	401	822.5	7.5	53.4667	109.667	YES
ENSECAT00000000158	TXNDC5	20	7994271	8015743	1275	1789	647	672	2239	1887	1532	659.5	2063	0.742608	0.31968	.
ENSECAT00000000159	DEGS1	30	9067578	9072526	561	602	469	342	1308	1522	581.5	405.5	1415	0.410954	0.286572	.
ENSECAT00000000160	no_gene_name_annotated	20	4515903	4519428	2	0	0	2	1	1	1	1	1	1	1	.
ENSECAT00000000161	no_gene_name_annotated	6	8970282	8990722	31	81	68	52	127	31	56	60	79	0.708861	0.759494	.
ENSECAT00000000162	SYNE4	10	7150003	7153660	32	58	55	42	93	62	45	48.5	77.5	0.580645	0.625806	.
ENSECAT00000000163	no_gene_name_annotated	30	15983568	15984199	0	0	1	0	1	0	0	0.5	0.5	0	1	.
ENSECAT00000000164	no_gene_name_annotated	3	10601165	10602075	0	3	1	0	2	6	1.5	0.5	4	0.375	0.125	.
ENSECAT00000000165	NOL7	20	13196632	13200746	1783	1621	2170	1774	1803	2133	1702	1972	1968	0.864837	1.00203	.
ENSECAT00000000166	PRL	20	20481551	20491085	0	2	3	2	7	22	1	2.5	14.5	0.0689655	0.172414	.
ENSECAT00000000167	no_gene_name_annotated	20	4538634	4560159	1752	1303	1921	1952	20	14	1527.5	1936.5	17	89.8529	113.912	YES
ENSECAT00000000168	SMPD3	3	18620643	18631790	1	10	11	25	6	3	5.5	18	4.5	1.22222	4	.
ENSECAT00000000169	MTNR1A	27	23843710	23869304	1	6	1	5	9	15	3.5	3	12	0.291667	0.25	.
ENSECAT00000000170	no_gene_name_annotated	4	978262	978811	0	0	0	0	0	0	0	0	0	0	0	.
ENSECAT00000000171	ZDHHC4	13	1935848	1947933	11071	8642	17455	17765	1426	1465	9856.5	17610	1445.5	6.81875	12.1826	.
ENSECAT00000000172	no_gene_name_annotated	1	2699563	2700169	1	2	13	9	0	0	1.5	11	0	0	0	.
ENSECAT00000000173	no_gene_name_annotated	X	29075116	29115622	51	92	94	93	13	23	71.5	93.5	18	3.97222	5.19444	.
ENSECAT00000000174	no_gene_name_annotated	17	62385890	62386624	0	0	0	0	0	0	0	0	0	0	0	.
ENSECAT00000000175	no_gene_name_annotated	8	8265209	8266086	0	0	0	1	0	1	0	0.5	0.5	0	1	.
ENSECAT00000000176	ACTA1	1	68408852	68411553	323	214	546	718	19	18	268.5	632	18.5	14.5135	34.1622	.
ENSECAT00000000177	no_gene_name_annotated	21	13898958	13899561	0	0	0	0	0	0	0	0	0	0	0	.
ENSECAT00000000178	no_gene_name_annotated	17	754807	774559	1091	1263	1437	1227	1290	1113	1177	1332	1201.5	0.979609	1.10861	.
ENSECAT00000000179	no_gene_name_annotated	1	3220690	3221221	0	0	1	2	1	0	0	1.5	0.5	0	3	.
ENSECAT00000000180	SCN1B	10	6212792	6220617	24	45	15	24	56	26	34.5	19.5	41	0.841463	0.47561	.
ENSECAT00000000181	SPATA6	2	10283236	10404606	26607	22006	28435	31998	246	210	24306.5	30216.5	228	106.607	132.529	YES
ENSECAT00000000182	SPHKAP	6	16032511	16071555	26	40	21	9	12	3	33	15	7.5	4.4	2	.
ENSECAT00000000183	CREB3	25	962099	965351	985	920	1054	1066	1085	1168	952.5	1060	1126.5	0.845539	0.940968	.
ENSECAT00000000184	no_gene_name_annotated	6	26835420	26844037	13	16	13	12	41	19	14.5	12.5	30	0.483333	0.416667	.
ENSECAT00000000185	no_gene_name_annotated	15	26864755	26866230	0	0	0	0	0	0	0	0	0	0	0	.
ENSECAT00000000186	no_gene_name_annotated	20	1070045	1073730	0	2	0	0	1	1	1	0	1	1	0	.
ENSECAT00000000187	RAB3C	21	13999408	14263410	2	0	1	3	1	1	1	2	1	1	2	.
ENSECAT00000000188	GOT1	1	30198127	30227528	2265	2086	1213	1347	1397	1374	2175.5	1280	1385.5	1.57019	0.923854	.
ENSECAT00000000189	no_gene_name_annotated	17	64327708	64431025	3	7	0	1	5	0	5	0.5	2.5	2	0.2	.
ENSECAT00000000190	no_gene_name_annotated	9	12741933	12742618	0	1	1	0	0	0	0.5	0.5	0	0	0	.
ENSECAT00000000191	SLC20A2	27	2857999	3061479	268	387	266	227	733	789	327.5	246.5	761	0.430355	0.323916	.
ENSECAT00000000192	no_gene_name_annotated	Un2872	3978	5858	12	5	6	5	8	9	8.5	5.5	8.5	1	0.647059	.
ENSECAT00000000193	no_gene_name_annotated	10	10848190	10848904	47	60	68	42	91	48	53.5	55	69.5	0.769784	0.791367	.
ENSECAT00000000194	CCDC110	27	24695834	24708154	13345	12613	15866	14729	75	74	12979	15297.5	74.5	174.215	205.336	YES
ENSECAT00000000195	no_gene_name_annotated	27	17684574	17685064	0	0	0	0	0	0	0	0	0	0	0	.
ENSECAT00000000196	STX11	31	21771531	21803668	62	132	97	73	201	152	97	85	176.5	0.549575	0.481586	.
ENSECAT00000000197	no_gene_name_annotated	1	33833897	33834634	0	0	0	0	1	0	0	0	0.5	0	0	.
ENSECAT00000000198	no_gene_name_annotated	16	17197279	17201109	0	1	5	3	3	0	0.5	4	1.5	0.333333	2.66667	.
ENSECAT00000000199	ACVR2A	18	30446915	30529890	356	369	360	255	680	629	362.5	307.5	654.5	0.553858	0.469824	.
ENSECAT00000000200	no_gene_name_annotated	10	9438500	9454757	6765	9651	8675	10461	169	132	8208	9568	150.5	54.5382	63.5748	YES
ENSECAT00000000201	no_gene_name_annotated	17	14896199	14934906	54	47	42	45	5	8	50.5	43.5	6.5	7.76923	6.69231	.
ENSECAT00000000202	no_gene_name_annotated	22	20508909	20522583	938	903	520	556	247	219	920.5	538	233	3.95064	2.30901	.
ENSECAT00000000203	no_gene_name_annotated	17	14897642	14934906	0	0	0	0	0	0	0	0	0	0	0	.
ENSECAT00000000204	TLR3	27	24186771	24201595	73	116	10	11	146	172	94.5	10.5	159	0.59434	0.0660377	.
ENSECAT00000000205	no_gene_name_annotated	X	36296276	36300153	1	8	8	4	16	11	4.5	6	13.5	0.333333	0.444444	.
ENSECAT00000000206	PLP2	X	39612602	39615063	116	104	31	25	170	179	110	28	174.5	0.630372	0.160458	.
ENSECAT00000000207	ZNF423	3	2577934	2838642	390	500	398	403	548	429	445	400.5	488.5	0.910952	0.819857	.
ENSECAT00000000208	no_gene_name_annotated	21	3942821	3950738	6	18	10	8	20	17	12	9	18.5	0.648649	0.486486	.
ENSECAT00000000209	BCS1L	6	8262170	8264924	231	235	255	186	368	399	233	220.5	383.5	0.607562	0.574967	.
ENSECAT00000000210	no_gene_name_annotated	20	29690002	29693863	523	563	1579	1159	992	1173	543	1369	1082.5	0.501617	1.26467	.
ENSECAT00000000211	CST7	22	830605	848671	8	6	10	7	5	13	7	8.5	9	0.777778	0.944444	.
ENSECAT00000000212	no_gene_name_annotated	17	5014788	5016224	14	8	18	18	1	0	11	18	0.5	22	36	.
ENSECAT00000000213	RYBP	16	17925952	17995521	1467	1644	1528	1700	496	427	1555.5	1614	461.5	3.37053	3.49729	.
ENSECAT00000000214	TESK1	25	862136	866034	5381	6574	10403	11476	1210	1004	5977.5	10939.5	1107	5.39973	9.88211	.
ENSECAT00000000215	MTSS1L	3	23020098	23033372	34	66	32	25	47	13	50	28.5	30	1.66667	0.95	.
ENSECAT00000000216	RTP2	19	25539683	25543318	11	16	11	13	1	0	13.5	12	0.5	27	24	.
ENSECAT00000000217	IL1B	15	15777448	15782618	14	10	2	5	12	19	12	3.5	15.5	0.774194	0.225806	.
ENSECAT00000000218	THAP4	6	26853959	26897063	1241	1318	2509	2392	760	590	1279.5	2450.5	675	1.89556	3.63037	.
ENSECAT00000000219	IL18RAP	15	7202599	7224729	13	2	8	7	39	63	7.5	7.5	51	0.147059	0.147059	.
ENSECAT00000000220	DNAL1	24	19363807	19398286	1482	1373	2935	2391	203	213	1427.5	2663	208	6.86298	12.8029	.
ENSECAT00000000221	KITLG	28	14702021	14741239	35	66	41	29	116	76	50.5	35	96	0.526042	0.364583	.
ENSECAT00000000222	SPAG16	6	3796222	4006030	0	3	9	20	1	3	1.5	14.5	2	0.75	7.25	.
ENSECAT00000000223	STAU2	9	12800016	13092436	510	724	594	485	817	834	617	539.5	825.5	0.747426	0.653543	.
ENSECAT00000000224	BCHE	19	6760540	6812004	3	14	10	6	18	12	8.5	8	15	0.566667	0.533333	.
ENSECAT00000000225	NAP1L1	28	4135306	4157048	7334	6791	7960	7742	6158	6997	7062.5	7851	6577.5	1.07374	1.19361	.
ENSECAT00000000226	no_gene_name_annotated	20	1074715	1075489	3	1	1	0	0	1	2	0.5	0.5	4	1	.
ENSECAT00000000227	CYB5B	3	19482136	19511649	456	816	518	407	645	624	636	462.5	634.5	1.00236	0.72892	.
ENSECAT00000000228	no_gene_name_annotated	X	2213357	2214417	0	1	0	0	1	3	0.5	0	2	0.25	0	.
ENSECAT00000000229	GNAI1	4	1048304	1124709	510	782	469	437	1209	668	646	453	938.5	0.688332	0.482685	.
ENSECAT00000000230	SEMA7A	1	119277703	119300251	645	1097	347	584	1246	593	871	465.5	919.5	0.947254	0.506253	.
ENSECAT00000000231	EIF3E	9	52702461	52735430	625	524	599	424	468	603	574.5	511.5	535.5	1.07283	0.955182	.
ENSECAT00000000232	no_gene_name_annotated	10	10136797	10138147	0	1	0	0	0	0	0.5	0	0	0	0	.
ENSECAT00000000233	no_gene_name_annotated	13	1375617	1378542	107	110	44	47	1	1	108.5	45.5	1	108.5	45.5	YES
ENSECAT00000000234	SLC35A2	X	39406659	39414013	108	185	110	103	254	174	146.5	106.5	214	0.684579	0.497664	.
ENSECAT00000000235	FARS2	20	5721344	6090541	803	783	790	783	661	593	793	786.5	627	1.26475	1.25439	.
ENSECAT00000000236	no_gene_name_annotated	27	18125142	18125581	0	0	0	0	0	0	0	0	0	0	0	.
ENSECAT00000000237	TRDV3	1	160689934	160690537	23	11	7	14	2	1	17	10.5	1.5	11.3333	7	.
ENSECAT00000000238	PLXNA2	5	29880117	29887464	1	4	0	7	0	0	2.5	3.5	0	0	0	.
ENSECAT00000000239	TMPRSS3	26	37901054	37922531	0	1	0	1	2	4	0.5	0.5	3	0.166667	0.166667	.
ENSECAT00000000240	F13B	30	24558059	24586053	0	3	1	1	1	3	1.5	1	2	0.75	0.5	.
ENSECAT00000000241	FCAMR	5	3165616	3173462	167	59	34	29	3	0	113	31.5	1.5	75.3333	21	.
ENSECAT00000000242	no_gene_name_annotated	31	16757976	16759679	14	8	43	45	66	105	11	44	85.5	0.128655	0.51462	.
ENSECAT00000000243	no_gene_name_annotated	31	18839251	18839977	1	1	0	0	0	0	1	0	0	0	0	.
ENSECAT00000000244	no_gene_name_annotated	13	14370360	14371074	0	0	1	0	0	0	0	0.5	0	0	0	.
ENSECAT00000000245	FNDC1	31	1630384	1701438	0	2	0	0	3	5	1	0	4	0.25	0	.
ENSECAT00000000246	FNDC1	31	1630384	1701438	0	0	0	0	0	0	0	0	0	0	0	.
ENSECAT00000000247	SRP14	1	148440009	148443000	2804	3158	4051	3326	7142	7925	2981	3688.5	7533.5	0.395699	0.489613	.
ENSECAT00000000248	LHX4	5	17682207	17724886	185	131	19	19	0	1	158	19	0.5	316	38	YES
ENSECAT00000000249	EIF2D	5	2841714	2859403	93	99	83	77	93	107	96	80	100	0.96	0.8	.
ENSECAT00000000250	no_gene_name_annotated	21	28080310	28083800	72	75	88	90	97	91	73.5	89	94	0.781915	0.946809	.
ENSECAT00000000251	CNNM1	1	30232849	30291500	1066	765	545	712	822	692	915.5	628.5	757	1.20938	0.830251	.
ENSECAT00000000252	no_gene_name_annotated	24	10011668	10103620	0	0	1	1	1	0	0	1	0.5	0	2	.
ENSECAT00000000253	no_gene_name_annotated	2	3981045	3981696	0	0	0	0	0	0	0	0	0	0	0	.
ENSECAT00000000254	GDA	23	18836994	18922582	31	52	16	14	53	40	41.5	15	46.5	0.892473	0.322581	.
ENSECAT00000000255	EIF2B2	24	20464512	20471004	1873	1926	2343	2368	1580	1820	1899.5	2355.5	1700	1.11735	1.38559	.
ENSECAT00000000256	LRRC8E	7	5224162	5227726	5	21	8	8	7	5	13	8	6	2.16667	1.33333	.
ENSECAT00000000257	BACH1	26	26412837	26456116	140	167	123	92	270	271	153.5	107.5	270.5	0.567468	0.397412	.
ENSECAT00000000258	TEX33	28	34349386	34361879	4073	4367	4098	5045	18	8	4220	4571.5	13	324.615	351.654	YES
ENSECAT00000000259	no_gene_name_annotated	2	3984449	3984918	0	0	0	0	0	0	0	0	0	0	0	.
ENSECAT00000000260	RUNX1T1	9	38675405	38810121	314	195	137	433	48	44	254.5	285	46	5.53261	6.19565	.
ENSECAT00000000261	FAM131A	19	22634719	22640517	79	125	72	63	82	43	102	67.5	62.5	1.632	1.08	.
ENSECAT00000000262	no_gene_name_annotated	X	41575747	41576295	0	0	0	0	0	0	0	0	0	0	0	.
ENSECAT00000000263	no_gene_name_annotated	X	50547182	50548002	0	1	0	0	0	0	0.5	0	0	0	0	.
ENSECAT00000000264	GLRX3	1	3424192	3450312	6173	6485	8796	7806	3054	3550	6329	8301	3302	1.91672	2.51393	.
ENSECAT00000000265	no_gene_name_annotated	1	30553638	30555041	1	0	0	0	2	1	0.5	0	1.5	0.333333	0	.
ENSECAT00000000266	PRAF2	X	39543071	39545365	111	127	100	75	423	344	119	87.5	383.5	0.3103	0.228162	.
ENSECAT00000000267	WDFY2	17	19522940	19699564	379	548	556	490	370	339	463.5	523	354.5	1.30748	1.47532	.
ENSECAT00000000268	no_gene_name_annotated	8	1259667	1270018	14	15	36	34	102	68	14.5	35	85	0.170588	0.411765	.
ENSECAT00000000269	no_gene_name_annotated	31	18896918	18945916	0	0	7	8	1	0	0	7.5	0.5	0	15	.
ENSECAT00000000270	no_gene_name_annotated	13	14964675	14965417	0	0	1	0	0	0	0	0.5	0	0	0	.
ENSECAT00000000271	TRPA1	9	14102210	14152938	3	2	6	0	12	16	2.5	3	14	0.178571	0.214286	.
ENSECAT00000000272	no_gene_name_annotated	17	20201113	20252760	7	5	76	126	2	3	6	101	2.5	2.4	40.4	.
ENSECAT00000000273	no_gene_name_annotated	29	7935911	7948922	3230	2706	4123	4451	19	19	2968	4287	19	156.211	225.632	YES
ENSECAT00000000274	SUPT20H	17	15683070	15720184	496	407	878	950	244	334	451.5	914	289	1.56228	3.16263	.
ENSECAT00000000275	CAGE1	20	7465682	7508355	616	392	748	805	17	31	504	776.5	24	21	32.3542	.
ENSECAT00000000276	no_gene_name_annotated	21	4110402	4117079	0	0	0	0	1	0	0	0	0.5	0	0	.
ENSECAT00000000277	no_gene_name_annotated	3	9014948	9041556	147	184	220	256	617	347	165.5	238	482	0.343361	0.493776	.
ENSECAT00000000278	MYO3B	18	49837885	50074007	55	38	42	57	14	29	46.5	49.5	21.5	2.16279	2.30233	.
ENSECAT00000000279	RASEF	23	9235644	9304986	62	89	132	106	167	144	75.5	119	155.5	0.485531	0.765273	.
ENSECAT00000000280	YIPF6	X	50624264	50685209	257	282	184	163	300	262	269.5	173.5	281	0.959075	0.617438	.
ENSECAT00000000281	EIF2D	5	2841714	2859403	0	0	0	0	0	0	0	0	0	0	0	.
ENSECAT00000000282	no_gene_name_annotated	3	9031592	9032463	15	19	54	58	11	8	17	56	9.5	1.78947	5.89474	.
ENSECAT00000000283	RGS18	30	20831481	20853271	249	117	5	2	16	25	183	3.5	20.5	8.92683	0.170732	.
ENSECAT00000000284	BPIFA2	22	23902836	23910954	3	11	12	4	6	4	7	8	5	1.4	1.6	.
ENSECAT00000000285	no_gene_name_annotated	18	23516745	23638097	48	81	25	13	12	13	64.5	19	12.5	5.16	1.52	.
ENSECAT00000000286	CDC37L1	23	26201755	26219203	640	808	697	558	1303	1335	724	627.5	1319	0.548901	0.475739	.
ENSECAT00000000287	NMD3	19	2999020	3033768	1023	1425	903	843	1107	1190	1224	873	1148.5	1.06574	0.760122	.
ENSECAT00000000288	ABCA10	11	11631541	11687826	94	172	20	16	74	59	133	18	66.5	2	0.270677	.
ENSECAT00000000289	no_gene_name_annotated	1	33903145	33935339	0	0	0	0	0	0	0	0	0	0	0	.
ENSECAT00000000290	SUPT20H	17	15683070	15720184	38	48	100	84	24	28	43	92	26	1.65385	3.53846	.
ENSECAT00000000291	CAGE1	20	7467223	7508271	178	131	188	248	1	4	154.5	218	2.5	61.8	87.2	YES
ENSECAT00000000292	no_gene_name_annotated	1	30713590	30967094	16	20	29	27	38	22	18	28	30	0.6	0.933333	.
ENSECAT00000000293	CNKSR2	X	15923596	16177729	55	65	43	36	142	115	60	39.5	128.5	0.466926	0.307393	.
ENSECAT00000000294	RPS11	10	19326371	19328436	8491	7420	7712	5526	12458	15988	7955.5	6619	14223	0.559341	0.465373	.
ENSECAT00000000295	NPAS2	15	8460242	8522216	136	184	70	84	191	88	160	77	139.5	1.14695	0.551971	.
ENSECAT00000000296	no_gene_name_annotated	15	57394757	57395257	0	0	0	0	0	0	0	0	0	0	0	.
ENSECAT00000000297	ZNF112	10	15118130	15149412	129	142	137	133	319	356	135.5	135	337.5	0.401481	0.4	.
ENSECAT00000000298	no_gene_name_annotated	2	21964935	21965565	0	1	1	2	4	0	0.5	1.5	2	0.25	0.75	.
ENSECAT00000000299	KRCC1	15	17730269	17734601	1245	1366	1469	1213	1147	1179	1305.5	1341	1163	1.12253	1.15305	.
ENSECAT00000000300	no_gene_name_annotated	X	70443630	70444045	0	0	0	0	0	0	0	0	0	0	0	.
ENSECAT00000000301	no_gene_name_annotated	1	166378095	166378509	0	0	0	0	0	0	0	0	0	0	0	.
ENSECAT00000000302	no_gene_name_annotated	X	9433289	9445740	7	21	17	15	43	33	14	16	38	0.368421	0.421053	.
ENSECAT00000000303	no_gene_name_annotated	27	18862396	19071874	3667	3678	3570	3303	2231	3264	3672.5	3436.5	2747.5	1.33667	1.25077	.
ENSECAT00000000304	PON1	4	38674493	38697716	11	24	5	6	7	7	17.5	5.5	7	2.5	0.785714	.
ENSECAT00000000305	no_gene_name_annotated	1	110632562	110633262	0	0	2	1	0	0	0	1.5	0	0	0	.
ENSECAT00000000306	ACOT11	2	4967839	4986000	113	324	538	661	55	43	218.5	599.5	49	4.45918	12.2347	.
ENSECAT00000000307	GPA33	5	3722210	3740060	13	12	55	121	5	10	12.5	88	7.5	1.66667	11.7333	.
ENSECAT00000000308	no_gene_name_annotated	X	70760872	70761266	0	0	0	0	0	0	0	0	0	0	0	.
ENSECAT00000000309	no_gene_name_annotated	1	33903145	33935339	0	0	0	0	0	0	0	0	0	0	0	.
ENSECAT00000000310	CDK5RAP2	25	24185738	24357896	14792	19915	13289	16197	1611	1460	17353.5	14743	1535.5	11.3015	9.60143	.
ENSECAT00000000311	RNF181	15	18890227	18892047	3475	2913	3300	3262	1486	1713	3194	3281	1599.5	1.99687	2.05127	.
ENSECAT00000000312	CLEC2B	6	36846787	36867535	34	23	20	6	94	100	28.5	13	97	0.293814	0.134021	.
ENSECAT00000000313	no_gene_name_annotated	9	81563347	81571680	4	7	11	11	29	12	5.5	11	20.5	0.268293	0.536585	.
ENSECAT00000000314	RTKN2	1	51493308	51562128	2	5	3	6	0	0	3.5	4.5	0	0	0	.
ENSECAT00000000315	SNU13	28	38109584	38115840	2209	1974	2286	1736	2070	1904	2091.5	2011	1987	1.05259	1.01208	.
ENSECAT00000000316	KCTD6	16	30043743	30045693	64	87	53	29	170	162	75.5	41	166	0.454819	0.246988	.
ENSECAT00000000317	LYSMD4	1	105165602	105169960	553	342	324	346	265	245	447.5	335	255	1.7549	1.31373	.
ENSECAT00000000318	no_gene_name_annotated	25	32152526	32152973	1	2	1	0	2	0	1.5	0.5	1	1.5	0.5	.
ENSECAT00000000319	FERMT1	22	17249620	17284847	83	66	83	140	144	116	74.5	111.5	130	0.573077	0.857692	.
ENSECAT00000000320	APBA1	23	21206382	21267908	213	218	65	62	106	71	215.5	63.5	88.5	2.43503	0.717514	.
ENSECAT00000000321	no_gene_name_annotated	3	9034395	9035911	106	103	82	38	143	77	104.5	60	110	0.95	0.545455	.
ENSECAT00000000322	PABPN1L	3	35356455	35359062	0	1	11	8	4	4	0.5	9.5	4	0.125	2.375	.
ENSECAT00000000323	SMIM19	27	2948172	2955466	240	275	319	261	834	1037	257.5	290	935.5	0.275254	0.309995	.
ENSECAT00000000324	GTF2F1	7	3937684	3947313	2501	3155	5203	5664	935	437	2828	5433.5	686	4.12245	7.92055	.
ENSECAT00000000325	RTKN2	1	51493308	51562125	0	0	1	0	0	1	0	0.5	0.5	0	1	.
ENSECAT00000000326	no_gene_name_annotated	18	32968862	32970158	0	0	1	0	1	0	0	0.5	0.5	0	1	.
ENSECAT00000000327	no_gene_name_annotated	4	47277853	47478430	1	1	2	1	1	1	1	1.5	1	1	1.5	.
ENSECAT00000000328	SDHAF3	4	40250438	40315206	68	77	109	90	123	140	72.5	99.5	131.5	0.551331	0.756654	.
ENSECAT00000000329	no_gene_name_annotated	5	37878980	37883050	2	6	1	3	6	8	4	2	7	0.571429	0.285714	.
ENSECAT00000000330	no_gene_name_annotated	1	160013789	160014306	0	0	0	0	0	2	0	0	1	0	0	.
ENSECAT00000000331	no_gene_name_annotated	9	55411661	55411985	0	2	1	1	0	1	1	1	0.5	2	2	.
ENSECAT00000000332	C14orf79	24	46279758	46286639	1180	1343	3115	2854	226	182	1261.5	2984.5	204	6.18382	14.6299	.
ENSECAT00000000333	C6orf62	20	22636556	22647992	3068	3798	3031	3063	3453	3920	3433	3047	3686.5	0.931236	0.826529	.
ENSECAT00000000334	no_gene_name_annotated	Un0231	31959	34760	36	68	57	43	35	5	52	50	20	2.6	2.5	.
ENSECAT00000000335	no_gene_name_annotated	29	9863131	9907809	5208	5867	5489	4582	3601	4445	5537.5	5035.5	4023	1.37646	1.25168	.
ENSECAT00000000336	MMP15	3	10144054	10151700	674	999	321	365	1352	761	836.5	343	1056.5	0.791765	0.324657	.
ENSECAT00000000337	no_gene_name_annotated	24	38249150	38249772	26	32	27	40	67	42	29	33.5	54.5	0.53211	0.614679	.
ENSECAT00000000338	no_gene_name_annotated	X	2275593	2281485	0	0	0	0	0	0	0	0	0	0	0	.
ENSECAT00000000339	no_gene_name_annotated	9	55435972	55436382	0	0	0	1	0	0	0	0.5	0	0	0	.
ENSECAT00000000340	GON7	24	35969694	36034491	1256	1338	1146	831	298	326	1297	988.5	312	4.15705	3.16827	.
ENSECAT00000000341	no_gene_name_annotated	5	9483627	9498073	492	446	272	275	146	133	469	273.5	139.5	3.36201	1.96057	.
ENSECAT00000000342	no_gene_name_annotated	1	160724966	160771968	520	423	472	446	197	267	471.5	459	232	2.03233	1.97845	.
ENSECAT00000000343	ZNF250	9	83277475	83351807	349	426	273	207	760	684	387.5	240	722	0.536704	0.33241	.
ENSECAT00000000344	SHCBP1	3	31468	52357	1380	1454	1077	1075	220	191	1417	1076	205.5	6.89538	5.23601	.
ENSECAT00000000345	no_gene_name_annotated	5	16362151	16362663	0	0	0	0	0	0	0	0	0	0	0	.
ENSECAT00000000346	ZNF341	22	24640930	24690597	47	79	135	102	73	57	63	118.5	65	0.969231	1.82308	.
ENSECAT00000000347	no_gene_name_annotated	20	1539826	1541363	1	1	0	0	0	1	1	0	0.5	2	0	.
ENSECAT00000000348	APOA5	7	24834459	24836229	2	3	9	4	0	1	2.5	6.5	0.5	5	13	.
ENSECAT00000000349	no_gene_name_annotated	1	160024493	160024950	0	0	0	0	3	2	0	0	2.5	0	0	.
ENSECAT00000000350	HIRA	Un0002	441894	510582	909	1054	1228	1278	1756	1418	981.5	1253	1587	0.618463	0.78954	.
ENSECAT00000000351	FGL2	4	3568694	3694293	60	143	42	34	164	239	101.5	38	201.5	0.503722	0.188586	.
ENSECAT00000000352	GML	9	81599043	81608820	1232	1271	864	472	3192	3484	1251.5	668	3338	0.374925	0.20012	.
ENSECAT00000000353	HOXA2	4	58130515	58132932	0	2	1	1	6	3	1	1	4.5	0.222222	0.222222	.
ENSECAT00000000354	no_gene_name_annotated	5	35730093	35730800	0	0	0	0	0	0	0	0	0	0	0	.
ENSECAT00000000355	HACD4	23	40034543	40054982	3	8	7	7	9	10	5.5	7	9.5	0.578947	0.736842	.
ENSECAT00000000356	no_gene_name_annotated	18	51274790	51275856	4	6	1	1	0	0	5	1	0	0	0	.
ENSECAT00000000357	no_gene_name_annotated	20	1843321	1843577	0	0	1	0	0	0	0	0.5	0	0	0	.
ENSECAT00000000358	no_gene_name_annotated	6	36857787	36858888	76	216	6	5	58	26	146	5.5	42	3.47619	0.130952	.
ENSECAT00000000359	no_gene_name_annotated	1	15103373	15105514	2	1	4	9	2	4	1.5	6.5	3	0.5	2.16667	.
ENSECAT00000000360	no_gene_name_annotated	Un0611	9806	10588	0	0	0	0	0	0	0	0	0	0	0	.
ENSECAT00000000361	CEP19	19	32992951	33016268	2465	2642	1735	1638	287	350	2553.5	1686.5	318.5	8.01727	5.29513	.
ENSECAT00000000362	ERP29	8	20256779	20264378	2313	2582	2189	1648	6704	8120	2447.5	1918.5	7412	0.330208	0.258837	.
ENSECAT00000000363	MTBP	9	63327236	63408454	160	176	155	94	212	190	168	124.5	201	0.835821	0.619403	.
ENSECAT00000000364	MCFD2	15	52093072	52096012	424	575	280	245	1118	859	499.5	262.5	988.5	0.505311	0.265554	.
ENSECAT00000000365	PLEKHG7	28	18286144	18313988	3	4	1	3	0	5	3.5	2	2.5	1.4	0.8	.
ENSECAT00000000366	no_gene_name_annotated	20	1916975	1920823	6	6	0	1	8	4	6	0.5	6	1	0.0833333	.
ENSECAT00000000367	CTF1	13	18873030	18877190	205	147	303	249	19	19	176	276	19	9.26316	14.5263	.
ENSECAT00000000368	PIN4	X	53816788	53825528	177	192	165	127	578	620	184.5	146	599	0.308013	0.24374	.
ENSECAT00000000369	no_gene_name_annotated	21	36739409	36740179	0	0	1	2	2	1	0	1.5	1.5	0	1	.
ENSECAT00000000370	GSX1	17	7516029	7517118	0	0	0	0	0	0	0	0	0	0	0	.
ENSECAT00000000371	no_gene_name_annotated	5	37879016	37910717	1	0	2	1	3	3	0.5	1.5	3	0.166667	0.5	.
ENSECAT00000000372	no_gene_name_annotated	Un0011	237627	237994	4	1	3	2	14	11	2.5	2.5	12.5	0.2	0.2	.
ENSECAT00000000373	COQ4	25	31615025	31623253	453	498	688	581	467	302	475.5	634.5	384.5	1.23667	1.6502	.
ENSECAT00000000374	ARL3	1	27501116	27527548	1866	1974	2436	2339	585	719	1920	2387.5	652	2.94479	3.66181	.
ENSECAT00000000375	ICAM2	11	15435454	15450097	437	437	322	300	34	29	437	311	31.5	13.873	9.87302	.
ENSECAT00000000376	no_gene_name_annotated	3	44299154	44300547	0	0	0	0	0	0	0	0	0	0	0	.
ENSECAT00000000377	IL1R2	15	7614341	7642168	4	6	8	1	10	19	5	4.5	14.5	0.344828	0.310345	.
ENSECAT00000000378	PMM1	28	38035857	38045156	267	342	217	170	730	708	304.5	193.5	719	0.423505	0.269124	.
ENSECAT00000000379	AP2M1	19	22508372	22515065	6059	6115	7047	6388	6866	6459	6087	6717.5	6662.5	0.913621	1.00826	.
ENSECAT00000000380	WRN	27	13332925	13422759	15	18	12	11	28	36	16.5	11.5	32	0.515625	0.359375	.
ENSECAT00000000381	ZC3H12C	7	18931778	18962747	250	314	262	262	174	165	282	262	169.5	1.66372	1.54572	.
ENSECAT00000000382	no_gene_name_annotated	Un0011	254202	254531	1	2	1	1	0	1	1.5	1	0.5	3	2	.
ENSECAT00000000383	HOXA5	4	58171578	58173434	1	0	0	0	2	0	0.5	0	1	0.5	0	.
ENSECAT00000000384	NRROS	19	33049194	33072988	172	167	21	25	85	81	169.5	23	83	2.04217	0.277108	.
ENSECAT00000000385	USP51	X	41655235	41657646	2	4	0	1	8	2	3	0.5	5	0.6	0.1	.
ENSECAT00000000386	no_gene_name_annotated	X	81941849	81942756	0	0	0	0	0	0	0	0	0	0	0	.
ENSECAT00000000387	no_gene_name_annotated	X	56039563	56040103	0	1	0	0	1	0	0.5	0	0.5	1	0	.
ENSECAT00000000388	no_gene_name_annotated	1	178082494	178083819	0	0	0	0	0	0	0	0	0	0	0	.
ENSECAT00000000389	ATXN7L1	4	5881312	6098665	367	386	483	683	74	78	376.5	583	76	4.95395	7.67105	.
ENSECAT00000000390	TGM7	1	145647731	145660224	2	2	0	0	4	5	2	0	4.5	0.444444	0	.
ENSECAT00000000391	ETV5	19	24183486	24234068	789	480	983	1313	403	350	634.5	1148	376.5	1.68526	3.04914	.
ENSECAT00000000392	C6orf106	20	34803163	34899430	7625	7046	8016	10066	2145	2234	7335.5	9041	2189.5	3.35031	4.12925	.
ENSECAT00000000393	no_gene_name_annotated	3	68345873	68346390	0	0	0	0	0	0	0	0	0	0	0	.
ENSECAT00000000394	no_gene_name_annotated	7	32514010	32514478	0	0	0	0	0	0	0	0	0	0	0	.
ENSECAT00000000395	no_gene_name_annotated	1	178359357	178359895	0	0	0	0	0	0	0	0	0	0	0	.
ENSECAT00000000396	SPERT	17	24921484	24935767	8069	7938	12275	14628	26	23	8003.5	13451.5	24.5	326.673	549.041	YES
ENSECAT00000000397	LBH	15	66430712	66453680	93	135	59	37	206	133	114	48	169.5	0.672566	0.283186	.
ENSECAT00000000398	FAM185A	4	3614463	3664050	547	542	293	410	311	284	544.5	351.5	297.5	1.83025	1.18151	.
ENSECAT00000000400	no_gene_name_annotated	Un0011	254382	505325	1	0	1	0	2	1	0.5	0.5	1.5	0.333333	0.333333	.
ENSECAT00000000401	no_gene_name_annotated	3	68679604	68680126	0	1	0	0	0	0	0.5	0	0	0	0	.
ENSECAT00000000402	no_gene_name_annotated	13	27389977	27495659	4306	3778	2207	2102	220	323	4042	2154.5	271.5	14.8877	7.93554	.
ENSECAT00000000403	no_gene_name_annotated	7	32515651	32516451	0	0	0	0	0	0	0	0	0	0	0	.
ENSECAT00000000404	no_gene_name_annotated	6	51619688	51621564	7	12	3	8	5	7	9.5	5.5	6	1.58333	0.916667	.
ENSECAT00000000405	USP51	X	41655573	41657132	0	0	0	0	0	0	0	0	0	0	0	.
ENSECAT00000000406	NDUFS7	7	397758	404411	291	500	1013	953	195	64	395.5	983	129.5	3.05405	7.59073	.
ENSECAT00000000407	no_gene_name_annotated	Un0011	344891	345090	0	0	0	0	0	0	0	0	0	0	0	.
ENSECAT00000000408	ARL1	28	25342998	25352725	1694	1537	2298	2146	1121	1069	1615.5	2222	1095	1.47534	2.02922	.
ENSECAT00000000409	no_gene_name_annotated	5	39240850	39242519	3	3	2	2	6	4	3	2	5	0.6	0.4	.
ENSECAT00000000410	no_gene_name_annotated	6	27098455	27133057	207	230	231	166	1047	1244	218.5	198.5	1145.5	0.190746	0.173287	.
ENSECAT00000000411	RGS3	25	18345282	18464883	455	625	405	440	420	306	540	422.5	363	1.4876	1.16391	.
ENSECAT00000000412	ARL10	14	5742300	5747435	22	64	29	31	59	31	43	30	45	0.955556	0.666667	.
ENSECAT00000000413	TSTD1	5	35741283	35742477	43	36	36	106	79	63	39.5	71	71	0.556338	1	.
ENSECAT00000000414	DBNDD2	22	34458427	34461999	301	240	318	269	249	190	270.5	293.5	219.5	1.23235	1.33713	.
ENSECAT00000000415	no_gene_name_annotated	Un0011	370930	371212	69	24	81	86	0	0	46.5	83.5	0	0	0	.
ENSECAT00000000416	STK17B	18	71601563	71625560	541	409	779	873	110	111	475	826	110.5	4.29864	7.47511	.
ENSECAT00000000417	BCO1	3	29001280	29036875	317	298	149	94	8	3	307.5	121.5	5.5	55.9091	22.0909	.
ENSECAT00000000418	PCNX4	24	7537462	7574975	70	70	72	57	28	25	70	64.5	26.5	2.64151	2.43396	.
ENSECAT00000000419	no_gene_name_annotated	1	142213887	142214314	0	0	0	0	0	0	0	0	0	0	0	.
ENSECAT00000000420	LRRC23	6	34369455	34374801	1399	1325	1273	1022	93	83	1362	1147.5	88	15.4773	13.0398	.
ENSECAT00000000421	no_gene_name_annotated	29	5753987	5754542	0	0	0	0	0	0	0	0	0	0	0	.
ENSECAT00000000422	DLST	24	20366195	20384145	439	607	389	361	852	884	523	375	868	0.602535	0.432028	.
ENSECAT00000000423	no_gene_name_annotated	18	33920431	34157839	64	66	59	60	10	15	65	59.5	12.5	5.2	4.76	.
ENSECAT00000000424	WRN	27	13332928	13422774	7	7	13	7	16	11	7	10	13.5	0.518519	0.740741	.
ENSECAT00000000425	DPY19L3	10	3742156	3812611	339	698	518	442	1042	654	518.5	480	848	0.611439	0.566038	.
ENSECAT00000000426	PCNX4	24	7537468	7574975	1	2	0	2	1	2	1.5	1	1.5	1	0.666667	.
ENSECAT00000000427	BCL7C	13	18880048	18883728	265	319	277	214	417	211	292	245.5	314	0.929936	0.781847	.
ENSECAT00000000428	KDM1B	20	16977368	17019052	393	572	384	227	665	611	482.5	305.5	638	0.75627	0.47884	.
ENSECAT00000000429	IGHM	Un0011	514993	517025	20	33	49	109	168	79	26.5	79	123.5	0.214575	0.639676	.
ENSECAT00000000430	RAB44	20	36596254	36609997	1066	782	371	540	7	2	924	455.5	4.5	205.333	101.222	YES
ENSECAT00000000431	no_gene_name_annotated	10	27546301	27549643	92	142	182	193	268	257	117	187.5	262.5	0.445714	0.714286	.
ENSECAT00000000432	VWA2	1	17544252	17579922	44	51	61	29	90	67	47.5	45	78.5	0.605096	0.573248	.
ENSECAT00000000433	KIF1BP	1	57243328	57281391	810	992	818	602	1133	1095	901	710	1114	0.808797	0.637343	.
ENSECAT00000000434	no_gene_name_annotated	1	113015169	113016582	0	0	0	0	1	0	0	0	0.5	0	0	.
ENSECAT00000000435	THSD7A	4	44471738	44710411	124	268	25	23	82	53	196	24	67.5	2.9037	0.355556	.
ENSECAT00000000436	KCNK16	20	38846603	38853886	0	3	2	3	4	2	1.5	2.5	3	0.5	0.833333	.
ENSECAT00000000437	no_gene_name_annotated	24	4655361	4662805	2	6	12	6	5	8	4	9	6.5	0.615385	1.38462	.
ENSECAT00000000438	CMPK1	2	11178714	11185785	489	639	505	374	1187	1078	564	439.5	1132.5	0.498013	0.388079	.
ENSECAT00000000439	no_gene_name_annotated	15	9255736	9256177	0	0	0	0	0	0	0	0	0	0	0	.
ENSECAT00000000440	POLR2D	18	2967433	2975797	991	870	675	714	1854	1646	930.5	694.5	1750	0.531714	0.396857	.
ENSECAT00000000441	no_gene_name_annotated	1	178518357	178519908	0	1	0	0	0	0	0.5	0	0	0	0	.
ENSECAT00000000442	EPS8L1	10	24317479	24324146	125	113	52	45	83	54	119	48.5	68.5	1.73723	0.708029	.
ENSECAT00000000443	no_gene_name_annotated	31	16780999	16789536	3	1	3	1	4	1	2	2	2.5	0.8	0.8	.
ENSECAT00000000444	IFI6	2	28164666	28166559	2715	3381	744	588	8710	4966	3048	666	6838	0.445744	0.0973969	.
ENSECAT00000000445	TMCO1	5	31833288	31900200	563	874	427	392	1449	1429	718.5	409.5	1439	0.499305	0.284573	.
ENSECAT00000000446	no_gene_name_annotated	8	33668760	33756901	106	209	187	181	260	158	157.5	184	209	0.753589	0.880383	.
ENSECAT00000000447	PRR14	13	19089569	19093613	527	582	904	684	1045	1109	554.5	794	1077	0.514856	0.737233	.
ENSECAT00000000448	CERS4	7	5513628	5520984	108	100	59	39	259	237	104	49	248	0.419355	0.197581	.
ENSECAT00000000449	VSIG2	7	33310985	33315897	10	21	33	25	21	23	15.5	29	22	0.704545	1.31818	.
ENSECAT00000000450	no_gene_name_annotated	28	38122750	38123648	1317	1549	1538	2617	7	6	1433	2077.5	6.5	220.462	319.615	YES
ENSECAT00000000451	HEATR3	3	3037765	3078573	422	445	358	244	809	794	433.5	301	801.5	0.540861	0.375546	.
ENSECAT00000000452	LTBR	6	33940005	33945687	411	536	127	100	614	467	473.5	113.5	540.5	0.876041	0.209991	.
ENSECAT00000000453	CHPF	6	9033747	9037832	222	410	400	284	275	70	316	342	172.5	1.83188	1.98261	.
ENSECAT00000000454	DCAF1	16	36096460	36162201	3801	4427	4972	6156	1855	1702	4114	5564	1778.5	2.31319	3.12848	.
ENSECAT00000000455	no_gene_name_annotated	24	18815087	18818883	2	6	4	5	9	6	4	4.5	7.5	0.533333	0.6	.
ENSECAT00000000457	DAD1	1	160783206	160801735	3960	4085	4058	3585	6373	7541	4022.5	3821.5	6957	0.578195	0.549303	.
ENSECAT00000000458	RPUSD4	7	34951880	35037258	448	405	414	360	420	423	426.5	387	421.5	1.01186	0.918149	.
ENSECAT00000000459	no_gene_name_annotated	23	414557	415079	0	0	0	1	0	1	0	0.5	0.5	0	1	.
ENSECAT00000000460	AMTN	3	64402546	64415583	0	0	0	1	3	0	0	0.5	1.5	0	0.333333	.
ENSECAT00000000461	no_gene_name_annotated	3	94662162	94663248	0	1	1	1	0	1	0.5	1	0.5	1	2	.
ENSECAT00000000462	RBM43	18	33400202	33415978	36	63	21	12	114	103	49.5	16.5	108.5	0.456221	0.152074	.
ENSECAT00000000463	ABCD4	24	19898337	19913774	242	235	183	140	298	330	238.5	161.5	314	0.759554	0.514331	.
ENSECAT00000000464	SYNM	1	104547025	104571094	134	233	238	375	297	197	183.5	306.5	247	0.742915	1.24089	.
ENSECAT00000000465	no_gene_name_annotated	6	66140865	66143331	0	0	1	0	0	0	0	0.5	0	0	0	.
ENSECAT00000000466	SS18L2	16	43521993	43524883	612	507	699	1045	662	760	559.5	872	711	0.78692	1.22644	.
ENSECAT00000000467	GABARAPL2	3	24388111	24398382	1395	1648	1320	1109	1752	2108	1521.5	1214.5	1930	0.788342	0.629275	.
ENSECAT00000000468	no_gene_name_annotated	1	178967228	178970995	1	3	3	1	7	5	2	2	6	0.333333	0.333333	.
ENSECAT00000000469	no_gene_name_annotated	7	32619325	32619975	0	0	0	0	0	0	0	0	0	0	0	.
ENSECAT00000000470	BANP	3	34555030	34645020	13	25	22	26	12	9	19	24	10.5	1.80952	2.28571	.
ENSECAT00000000471	ZDHHC8	Un0002	1151784	1166316	71	130	62	39	88	35	100.5	50.5	61.5	1.63415	0.821138	.
ENSECAT00000000472	RFC2	13	11730833	11753872	801	786	978	678	701	638	793.5	828	669.5	1.18521	1.23674	.
ENSECAT00000000473	SSBP3	2	5235588	5281743	220	348	133	116	364	316	284	124.5	340	0.835294	0.366176	.
ENSECAT00000000474	PTN	4	91009732	91110377	47	88	6	5	39	111	67.5	5.5	75	0.9	0.0733333	.
ENSECAT00000000475	JAML	7	26086517	26109690	48	61	155	146	126	129	54.5	150.5	127.5	0.427451	1.18039	.
ENSECAT00000000476	C19orf18	10	27565049	27574139	2093	1764	3720	3416	36	36	1928.5	3568	36	53.5694	99.1111	YES
ENSECAT00000000477	PRELID3B	22	45427833	45471770	3355	2764	2649	2465	883	829	3059.5	2557	856	3.57418	2.98715	.
ENSECAT00000000478	TUBB2B	20	3691692	3694885	183	182	104	75	180	150	182.5	89.5	165	1.10606	0.542424	.
ENSECAT00000000479	NIT1	5	35806307	35808944	1046	1398	1025	547	648	634	1222	786	641	1.9064	1.22621	.
ENSECAT00000000480	COPG1	16	1465045	1490939	2127	2389	2137	1675	4444	3824	2258	1906	4134	0.546202	0.461055	.
ENSECAT00000000481	MED18	2	27669636	27676168	140	152	158	106	277	322	146	132	299.5	0.487479	0.440735	.
ENSECAT00000000482	no_gene_name_annotated	X	107589313	107590253	0	0	1	1	0	0	0	1	0	0	0	.
ENSECAT00000000483	G6PC	11	20206507	20213705	14	3	202	240	0	5	8.5	221	2.5	3.4	88.4	.
ENSECAT00000000484	BRIX1	21	30176451	30185990	565	669	928	710	1315	1458	617	819	1386.5	0.445005	0.590696	.
ENSECAT00000000485	no_gene_name_annotated	3	10604008	10605103	0	2	3	2	4	0	1	2.5	2	0.5	1.25	.
ENSECAT00000000486	no_gene_name_annotated	8	37367686	37368068	1	2	1	1	2	5	1.5	1	3.5	0.428571	0.285714	.
ENSECAT00000000487	no_gene_name_annotated	15	57463915	57464483	0	0	0	1	1	1	0	0.5	1	0	0.5	.
ENSECAT00000000488	PRRG3	X	120419172	120420417	23	45	32	11	68	43	34	21.5	55.5	0.612613	0.387387	.
ENSECAT00000000489	BANP	3	34555030	34645020	0	0	0	1	1	0	0	0.5	0.5	0	1	.
ENSECAT00000000490	FKBP9	4	62957331	62985278	740	769	205	126	869	881	754.5	165.5	875	0.862286	0.189143	.
ENSECAT00000000491	UNC5CL	20	40430778	40436853	137	48	10	28	12	13	92.5	19	12.5	7.4	1.52	.
ENSECAT00000000492	no_gene_name_annotated	1	46269170	46269741	0	0	0	0	0	0	0	0	0	0	0	.
ENSECAT00000000493	no_gene_name_annotated	6	66269992	66282538	1	1	1	0	5	1	1	0.5	3	0.333333	0.166667	.
ENSECAT00000000494	SLC34A3	25	38779172	38782937	5	13	12	27	10	6	9	19.5	8	1.125	2.4375	.
ENSECAT00000000495	HOXA6	4	58175390	58177556	0	0	0	0	1	0	0	0	0.5	0	0	.
ENSECAT00000000496	IDH3B	22	20064247	20069078	1836	1492	2086	1719	1545	1626	1664	1902.5	1585.5	1.04951	1.19994	.
ENSECAT00000000497	CYBRD1	18	50789752	50805503	146	105	10	13	79	59	125.5	11.5	69	1.81884	0.166667	.
ENSECAT00000000498	PTCH1	23	1902502	1940062	403	631	267	241	818	600	517	254	709	0.729196	0.358251	.
ENSECAT00000000499	no_gene_name_annotated	21	53310367	53311301	63	141	56	84	134	107	102	70	120.5	0.846473	0.580913	.
ENSECAT00000000500	no_gene_name_annotated	8	41575183	41575616	0	0	0	0	0	1	0	0	0.5	0	0	.
ENSECAT00000000501	no_gene_name_annotated	4	95114388	95114829	2	1	3	3	1	2	1.5	3	1.5	1	2	.
ENSECAT00000000502	NIPA1	1	113934089	113978045	13	21	18	22	36	50	17	20	43	0.395349	0.465116	.
ENSECAT00000000503	TRIB3	22	21971696	21975477	8	110	43	36	35	11	59	39.5	23	2.56522	1.71739	.
ENSECAT00000000504	CFL2	1	171548587	171550609	1195	1393	1292	964	1796	2059	1294	1128	1927.5	0.671336	0.585214	.
ENSECAT00000000505	GCFC2	15	27539603	27583803	187	216	184	93	273	299	201.5	138.5	286	0.704545	0.484266	.
ENSECAT00000000506	TRMU	28	42217519	42234239	228	172	285	262	297	251	200	273.5	274	0.729927	0.998175	.
ENSECAT00000000507	STXBP5	31	19037875	19195863	1532	1887	1179	1150	1801	1668	1709.5	1164.5	1734.5	0.985587	0.671375	.
ENSECAT00000000508	no_gene_name_annotated	25	17906283	17910426	30	31	12	274	2	4	30.5	143	3	10.1667	47.6667	.
ENSECAT00000000509	HEXDC	11	747692	772098	324	304	349	235	378	241	314	292	309.5	1.01454	0.943457	.
ENSECAT00000000510	no_gene_name_annotated	1	108175644	108175760	0	0	2	3	0	0	0	2.5	0	0	0	.
ENSECAT00000000511	TM9SF4	22	23099938	23122828	3299	3248	4157	4979	1985	2106	3273.5	4568	2045.5	1.60034	2.23319	.
ENSECAT00000000512	no_gene_name_annotated	1	159302426	159302879	1	0	0	0	2	2	0.5	0	2	0.25	0	.
ENSECAT00000000513	no_gene_name_annotated	10	21306626	21337161	30	1	69	61	2	7	15.5	65	4.5	3.44444	14.4444	.
ENSECAT00000000514	CCDC62	8	22873973	22908917	7555	8767	11473	10852	330	381	8161	11162.5	355.5	22.9564	31.3994	.
ENSECAT00000000515	CA5B	X	11216326	11242487	453	876	436	286	1267	1248	664.5	361	1257.5	0.528429	0.287078	.
ENSECAT00000000516	SLC2A1	2	15549359	15566067	384	586	415	355	826	591	485	385	708.5	0.684545	0.543402	.
ENSECAT00000000517	no_gene_name_annotated	9	55609610	55610132	0	0	0	0	0	0	0	0	0	0	0	.
ENSECAT00000000518	no_gene_name_annotated	4	75384034	75385425	0	0	0	0	0	0	0	0	0	0	0	.
ENSECAT00000000520	no_gene_name_annotated	15	9257185	9257797	0	0	0	0	0	0	0	0	0	0	0	.
ENSECAT00000000521	no_gene_name_annotated	21	4165442	4166844	3	8	1	5	3	1	5.5	3	2	2.75	1.5	.
ENSECAT00000000522	FBXL15	1	27734659	27736657	91	77	165	159	38	13	84	162	25.5	3.29412	6.35294	.
ENSECAT00000000523	DCT	17	64464257	64496221	4	5	4	10	12	2	4.5	7	7	0.642857	1	.
ENSECAT00000000524	DOLPP1	25	32162132	32169858	75	123	72	65	170	121	99	68.5	145.5	0.680412	0.47079	.
ENSECAT00000000525	no_gene_name_annotated	6	36911316	36912014	0	0	7	4	0	0	0	5.5	0	0	0	.
ENSECAT00000000526	no_gene_name_annotated	8	1481290	1484569	696	470	416	273	582	613	583	344.5	597.5	0.975732	0.576569	.
ENSECAT00000000527	no_gene_name_annotated	6	31520884	31559085	7	9	8	4	15	12	8	6	13.5	0.592593	0.444444	.
ENSECAT00000000528	no_gene_name_annotated	4	75385960	75386846	0	0	0	0	0	0	0	0	0	0	0	.
ENSECAT00000000529	HMGCS2	5	49872838	49888754	779	1040	793	545	3756	3304	909.5	669	3530	0.257649	0.189518	.
ENSECAT00000000530	no_gene_name_annotated	17	7542045	7542508	0	0	0	0	0	0	0	0	0	0	0	.
ENSECAT00000000531	no_gene_name_annotated	4	95129897	95130337	99	49	67	108	1	1	74	87.5	1	74	87.5	YES
ENSECAT00000000532	MAP1S	21	2584724	2598291	149	267	474	325	374	122	208	399.5	248	0.83871	1.61089	.
ENSECAT00000000533	AKR1A1	2	12862947	12873227	2340	2265	1501	1104	1093	1246	2302.5	1302.5	1169.5	1.96879	1.11372	.
ENSECAT00000000534	ATP6V0E1	14	8462864	8497839	4864	5037	3526	2986	9496	11051	4950.5	3256	10273.5	0.481871	0.316932	.
ENSECAT00000000535	no_gene_name_annotated	9	37921835	37922548	0	1	1	1	0	0	0.5	1	0	0	0	.
ENSECAT00000000536	no_gene_name_annotated	4	75728653	75730048	0	0	0	0	0	0	0	0	0	0	0	.
ENSECAT00000000537	no_gene_name_annotated	16	17362621	17363345	0	0	1	0	0	0	0	0.5	0	0	0	.
ENSECAT00000000538	ELL	21	3095485	3121049	2515	2928	3365	4261	429	268	2721.5	3813	348.5	7.80918	10.9412	.
ENSECAT00000000539	CDCP2	2	5341864	5353622	287	62	33	40	3	1	174.5	36.5	2	87.25	18.25	.
ENSECAT00000000540	no_gene_name_annotated	14	36302891	36305116	253	315	388	461	219	153	284	424.5	186	1.52688	2.28226	.
ENSECAT00000000541	TMEM68	9	27786112	27816226	109	187	53	27	157	157	148	40	157	0.942675	0.254777	.
ENSECAT00000000542	BARX2	7	38020741	38088004	51	53	81	30	327	219	52	55.5	273	0.190476	0.203297	.
ENSECAT00000000543	PDX1	17	7630350	7635059	0	0	0	0	0	0	0	0	0	0	0	.
ENSECAT00000000544	TRIM58	21	4695955	4707427	16	39	21	25	21	3	27.5	23	12	2.29167	1.91667	.
ENSECAT00000000545	ZNF385B	18	57423671	57504393	694	560	718	689	499	483	627	703.5	491	1.27699	1.43279	.
ENSECAT00000000546	no_gene_name_annotated	5	16461740	16462661	0	0	0	0	0	0	0	0	0	0	0	.
ENSECAT00000000547	COX7A2L	15	55984563	55995172	1874	2243	1858	1478	3669	4023	2058.5	1668	3846	0.535231	0.433697	.
ENSECAT00000000548	PLAGL1	31	21988301	21995020	201	378	162	101	487	350	289.5	131.5	418.5	0.691756	0.314217	.
ENSECAT00000000549	no_gene_name_annotated	31	12570479	12570899	0	1	0	0	0	0	0.5	0	0	0	0	.
ENSECAT00000000550	TMEM8B	25	1061487	1088934	310	427	614	539	202	147	368.5	576.5	174.5	2.11175	3.30372	.
ENSECAT00000000551	no_gene_name_annotated	21	2085423	2086063	0	0	0	0	0	1	0	0	0.5	0	0	.
ENSECAT00000000552	no_gene_name_annotated	16	45978775	45983053	1	0	0	0	0	1	0.5	0	0.5	1	0	.
ENSECAT00000000553	PTCH2	2	13580463	13594872	874	1074	380	366	1227	928	974	373	1077.5	0.903944	0.346172	.
ENSECAT00000000554	PLCXD2	19	45860434	45905553	130	135	140	149	31	17	132.5	144.5	24	5.52083	6.02083	.
ENSECAT00000000555	no_gene_name_annotated	6	42239864	42241995	1	4	3	0	3	2	2.5	1.5	2.5	1	0.6	.
ENSECAT00000000556	no_gene_name_annotated	16	18505112	18514447	972	868	787	708	14	4	920	747.5	9	102.222	83.0556	YES
ENSECAT00000000557	BPGM	4	88553448	88569653	8173	7544	8413	10697	553	580	7858.5	9555	566.5	13.872	16.8667	.
ENSECAT00000000558	ATAD1	1	40644604	40691886	476	709	447	355	950	877	592.5	401	913.5	0.648604	0.438971	.
ENSECAT00000000559	no_gene_name_annotated	9	18739338	18755224	0	0	0	0	3	0	0	0	1.5	0	0	.
ENSECAT00000000560	NDUFB5	19	18656535	18671021	736	879	601	517	1090	1130	807.5	559	1110	0.727477	0.503604	.
ENSECAT00000000561	BPIFB6	22	23782913	23794945	7	8	6	8	4	6	7.5	7	5	1.5	1.4	.
ENSECAT00000000562	C7orf57	4	18135536	18153729	1484	1779	1379	1713	17	24	1631.5	1546	20.5	79.5854	75.4146	YES
ENSECAT00000000563	PCDH7	3	95004565	95082919	43	77	28	23	42	48	60	25.5	45	1.33333	0.566667	.
ENSECAT00000000564	ZNF638	15	31394135	31398508	0	0	0	0	0	0	0	0	0	0	0	.
ENSECAT00000000565	no_gene_name_annotated	20	43040784	43142521	3	11	1	5	1	0	7	3	0.5	14	6	.
ENSECAT00000000566	PITRM1	29	30786426	30810309	1295	2264	496	544	1657	843	1779.5	520	1250	1.4236	0.416	.
ENSECAT00000000567	no_gene_name_annotated	13	10984014	11008243	272	308	233	352	112	104	290	292.5	108	2.68519	2.70833	.
ENSECAT00000000568	SLIRP	24	23005199	23011352	1037	849	1227	690	1482	1595	943	958.5	1538.5	0.612935	0.623009	.
ENSECAT00000000569	no_gene_name_annotated	8	56135232	56135673	0	0	0	0	0	0	0	0	0	0	0	.
ENSECAT00000000570	no_gene_name_annotated	15	57620016	57620530	0	1	1	2	7	4	0.5	1.5	5.5	0.0909091	0.272727	.
ENSECAT00000000571	no_gene_name_annotated	19	22805365	22809116	4	0	1	5	0	3	2	3	1.5	1.33333	2	.
ENSECAT00000000572	RAPGEF5	4	53922986	54102878	377	351	249	273	190	122	364	261	156	2.33333	1.67308	.
ENSECAT00000000573	CDX2	17	7667712	7672956	7	2	6	8	1	0	4.5	7	0.5	9	14	.
ENSECAT00000000574	ANO10	16	42671907	42882999	2074	2423	3580	3417	709	901	2248.5	3498.5	805	2.79317	4.34596	.
ENSECAT00000000575	KCNH1	5	27270911	27636075	22	13	32	28	15	21	17.5	30	18	0.972222	1.66667	.
ENSECAT00000000576	no_gene_name_annotated	18	52077713	52230724	508	599	855	720	796	830	553.5	787.5	813	0.680812	0.968635	.
ENSECAT00000000577	no_gene_name_annotated	10	11337912	11339593	72	71	50	65	100	82	71.5	57.5	91	0.785714	0.631868	.
ENSECAT00000000578	FATE1	X	120436603	120443610	3320	2217	3098	1722	9612	10935	2768.5	2410	10273.5	0.26948	0.234584	.
ENSECAT00000000579	C6orf58	10	74307724	74321063	0	0	2	2	0	0	0	2	0	0	0	.
ENSECAT00000000580	ZNF75D	X	107667301	107676477	153	211	70	43	445	580	182	56.5	512.5	0.355122	0.110244	.
ENSECAT00000000581	no_gene_name_annotated	10	31865792	31866966	0	1	1	0	0	2	0.5	0.5	1	0.5	0.5	.
ENSECAT00000000582	MBTPS2	X	16360251	16393218	48	77	44	32	228	266	62.5	38	247	0.253036	0.153846	.
ENSECAT00000000583	ZWINT	1	46418493	46421253	136	133	513	538	393	420	134.5	525.5	406.5	0.330873	1.29274	.
ENSECAT00000000584	OXSM	16	57284461	57287585	322	332	468	427	349	446	327	447.5	397.5	0.822642	1.12579	.
ENSECAT00000000585	no_gene_name_annotated	4	40352294	40352976	0	0	0	0	0	0	0	0	0	0	0	.
ENSECAT00000000586	MPP5	24	13594286	13653235	879	1510	1530	1296	683	625	1194.5	1413	654	1.82645	2.16055	.
ENSECAT00000000587	no_gene_name_annotated	2	48051226	48052324	1	3	1	2	2	2	2	1.5	2	1	0.75	.
ENSECAT00000000588	C18orf21	8	56185025	56190003	764	744	786	658	657	694	754	722	675.5	1.11621	1.06884	.
ENSECAT00000000589	THOC7	16	25421419	25427367	921	950	947	782	471	548	935.5	864.5	509.5	1.83611	1.69676	.
ENSECAT00000000590	ECI2	20	4556035	4576132	2853	3372	2836	4063	1140	792	3112.5	3449.5	966	3.22205	3.57091	.
ENSECAT00000000591	SMPDL3B	2	27966122	27987701	7	17	2	0	11	8	12	1	9.5	1.26316	0.105263	.
ENSECAT00000000592	S100A16	5	43924932	43925769	299	496	83	65	835	543	397.5	74	689	0.576923	0.107402	.
ENSECAT00000000593	HMGA1	20	34510295	34598691	497	440	442	466	375	318	468.5	454	346.5	1.35209	1.31025	.
ENSECAT00000000594	SART3	8	12396450	12430480	798	1126	1003	846	1042	846	962	924.5	944	1.01907	0.979343	.
ENSECAT00000000595	no_gene_name_annotated	7	48449294	48452383	62	62	270	190	211	156	62	230	183.5	0.337875	1.25341	.
ENSECAT00000000596	no_gene_name_annotated	4	95139453	95139914	1	1	7	4	0	4	1	5.5	2	0.5	2.75	.
ENSECAT00000000597	no_gene_name_annotated	10	65053741	65058211	0	2	1	4	0	1	1	2.5	0.5	2	5	.
ENSECAT00000000598	no_gene_name_annotated	21	21077515	21077957	4	0	1	2	16	4	2	1.5	10	0.2	0.15	.
ENSECAT00000000599	HOXC9	6	70865117	70867507	7	17	7	29	7	9	12	18	8	1.5	2.25	.
ENSECAT00000000600	no_gene_name_annotated	21	23608534	23609123	1	1	1	1	8	3	1	1	5.5	0.181818	0.181818	.
ENSECAT00000000601	USH2A	30	16507150	16515816	0	3	1	0	2	0	1.5	0.5	1	1.5	0.5	.
ENSECAT00000000602	CEP126	7	11941149	12011213	2537	2271	2499	2386	250	261	2404	2442.5	255.5	9.409	9.55969	.
ENSECAT00000000603	C10orf82	1	15467311	15472418	4439	3337	3688	4607	166	183	3888	4147.5	174.5	22.2808	23.7679	.
ENSECAT00000000604	LCORL	3	105646547	105758011	34	64	67	51	85	91	49	59	88	0.556818	0.670455	.
ENSECAT00000000605	KDM8	13	20905733	20917544	156	163	259	261	361	336	159.5	260	348.5	0.457676	0.746055	.
ENSECAT00000000606	MRE11	7	5663576	5723038	255	307	496	564	326	336	281	530	331	0.848943	1.60121	.
ENSECAT00000000607	no_gene_name_annotated	10	74365502	74384294	0	0	0	0	0	0	0	0	0	0	0	.
ENSECAT00000000608	FAM46D	X	59947746	59959215	189	209	257	255	157	119	199	256	138	1.44203	1.85507	.
ENSECAT00000000609	no_gene_name_annotated	10	13990685	13991383	1	12	9	12	6	4	6.5	10.5	5	1.3	2.1	.
ENSECAT00000000610	no_gene_name_annotated	20	42582474	42592961	13	6	3	4	11	8	9.5	3.5	9.5	1	0.368421	.
ENSECAT00000000611	CCDC174	16	3460253	3482106	3122	2203	4781	5037	1363	1223	2662.5	4909	1293	2.05916	3.7966	.
ENSECAT00000000612	no_gene_name_annotated	22	8632027	8633810	0	0	2	0	2	5	0	1	3.5	0	0.285714	.
ENSECAT00000000613	no_gene_name_annotated	2	22060245	22066333	6433	6223	7248	6715	5765	5826	6328	6981.5	5795.5	1.09188	1.20464	.
ENSECAT00000000614	SLC2A2	19	11261067	11288701	11	11	38	38	2	7	11	38	4.5	2.44444	8.44444	.
ENSECAT00000000615	MS4A13	12	20368338	20377023	12850	12044	9807	9679	400	442	12447	9743	421	29.5653	23.1425	.
ENSECAT00000000616	DPP10	18	14709126	14852248	6	2	2	1	4	11	4	1.5	7.5	0.533333	0.2	.
ENSECAT00000000617	no_gene_name_annotated	28	35566838	35610098	2	4	0	0	6	10	3	0	8	0.375	0	.
ENSECAT00000000618	no_gene_name_annotated	21	36848140	36848954	1	1	1	0	0	1	1	0.5	0.5	2	1	.
ENSECAT00000000619	LCORL	3	105646547	105725274	443	606	665	709	372	209	524.5	687	290.5	1.80551	2.36489	.
ENSECAT00000000620	no_gene_name_annotated	21	23636583	23637694	0	1	0	1	0	1	0.5	0.5	0.5	1	1	.
ENSECAT00000000621	no_gene_name_annotated	28	29941617	29945499	34	72	3	1	31	10	53	2	20.5	2.58537	0.097561	.
ENSECAT00000000622	ERAP2	14	71927634	71943639	2	1	1	0	4	2	1.5	0.5	3	0.5	0.166667	.
ENSECAT00000000623	no_gene_name_annotated	8	80196883	80204118	3	1	0	13	0	1	2	6.5	0.5	4	13	.
ENSECAT00000000624	no_gene_name_annotated	1	180152005	180178616	647	623	750	668	496	467	635	709	481.5	1.3188	1.47248	.
ENSECAT00000000625	no_gene_name_annotated	1	52902274	52902658	0	0	0	0	0	0	0	0	0	0	0	.
ENSECAT00000000626	no_gene_name_annotated	2	34700133	34703855	341	539	387	306	789	488	440	346.5	638.5	0.689115	0.542678	.
ENSECAT00000000627	no_gene_name_annotated	7	6564525	6565042	0	0	0	0	0	0	0	0	0	0	0	.
ENSECAT00000000628	no_gene_name_annotated	13	10984017	11008243	0	3	3	2	0	0	1.5	2.5	0	0	0	.
ENSECAT00000000629	no_gene_name_annotated	20	42582474	42592961	6	7	4	0	8	3	6.5	2	5.5	1.18182	0.363636	.
ENSECAT00000000630	no_gene_name_annotated	1	184521103	184574323	202	245	91	97	106	61	223.5	94	83.5	2.67665	1.12575	.
ENSECAT00000000631	no_gene_name_annotated	16	83440578	83476582	2	0	26	33	2	1	1	29.5	1.5	0.666667	19.6667	.
ENSECAT00000000632	no_gene_name_annotated	20	42582474	42592961	0	0	0	0	0	0	0	0	0	0	0	.
ENSECAT00000000633	MAP7D3	X	108333281	108353967	2363	3315	2870	3261	1367	1223	2839	3065.5	1295	2.19228	2.36718	.
ENSECAT00000000634	HMGCLL1	20	52648058	52791552	6	3	1	3	15	6	4.5	2	10.5	0.428571	0.190476	.
ENSECAT00000000635	PRKAR1A	11	12176554	12192408	6867	8066	7389	6424	3882	4355	7466.5	6906.5	4118.5	1.81292	1.67695	.
ENSECAT00000000636	no_gene_name_annotated	1	180172007	180173531	1	2	2	6	2	5	1.5	4	3.5	0.428571	1.14286	.
ENSECAT00000000637	SACS	17	3957135	3994157	754	1193	561	552	1478	1323	973.5	556.5	1400.5	0.695109	0.397358	.
ENSECAT00000000638	no_gene_name_annotated	3	23808633	23809457	0	0	0	0	1	0	0	0	0.5	0	0	.
ENSECAT00000000639	no_gene_name_annotated	8	8014083	8014334	17	24	24	17	41	41	20.5	20.5	41	0.5	0.5	.
ENSECAT00000000640	no_gene_name_annotated	1	94326612	94341356	4	8	5	1	4	0	6	3	2	3	1.5	.
ENSECAT00000000641	no_gene_name_annotated	5	97101069	97101971	0	0	0	1	4	3	0	0.5	3.5	0	0.142857	.
ENSECAT00000000642	LRRC27	1	1439220	1480487	2013	1984	3241	4069	129	127	1998.5	3655	128	15.6133	28.5547	.
ENSECAT00000000643	CXCL17	10	13992967	14003154	12	18	7	12	6	10	15	9.5	8	1.875	1.1875	.
ENSECAT00000000644	no_gene_name_annotated	2	113438819	113439236	0	0	0	0	0	0	0	0	0	0	0	.
ENSECAT00000000645	CFDP1	3	24206292	24206453	28	18	27	23	17	25	23	25	21	1.09524	1.19048	.
ENSECAT00000000646	no_gene_name_annotated	20	2091141	2091746	0	0	0	0	0	0	0	0	0	0	0	.
ENSECAT00000000647	no_gene_name_annotated	15	57466892	57467311	0	0	0	0	0	0	0	0	0	0	0	.
ENSECAT00000000648	MMAB	8	11652968	11667991	150	206	271	265	171	101	178	268	136	1.30882	1.97059	.
ENSECAT00000000649	no_gene_name_annotated	2	71873440	71873956	0	0	0	0	0	0	0	0	0	0	0	.
ENSECAT00000000650	no_gene_name_annotated	1	156462372	156463313	0	0	0	0	1	0	0	0	0.5	0	0	.
ENSECAT00000000651	no_gene_name_annotated	3	26035412	26036320	0	2	0	3	1	0	1	1.5	0.5	2	3	.
ENSECAT00000000652	no_gene_name_annotated	20	24823606	24824511	0	0	0	0	0	1	0	0	0.5	0	0	.
ENSECAT00000000653	C2orf57	6	18874788	18875927	3797	4056	7068	8436	21	15	3926.5	7752	18	218.139	430.667	YES
ENSECAT00000000654	no_gene_name_annotated	30	588381	589922	0	0	3	1	2	0	0	2	1	0	2	.
ENSECAT00000000655	MZT1	20	31249495	31249743	14	6	32	19	56	60	10	25.5	58	0.172414	0.439655	.
ENSECAT00000000656	no_gene_name_annotated	3	27321516	27321689	68	49	80	70	39	48	58.5	75	43.5	1.34483	1.72414	.
ENSECAT00000000657	no_gene_name_annotated	1	49251015	49254884	2	3	3	2	1	3	2.5	2.5	2	1.25	1.25	.
ENSECAT00000000658	no_gene_name_annotated	20	6681170	6682255	0	1	1	0	0	0	0.5	0.5	0	0	0	.
ENSECAT00000000659	TCTEX1D1	5	94151128	94155845	7	12	1	2	26	0	9.5	1.5	13	0.730769	0.115385	.
ENSECAT00000000660	NPPC	6	19115313	19115612	1	0	0	1	6	3	0.5	0.5	4.5	0.111111	0.111111	.
ENSECAT00000000661	no_gene_name_annotated	5	38148867	38149793	0	0	0	0	0	0	0	0	0	0	0	.
ENSECAT00000000662	HTRA2	15	28590041	28593126	658	612	682	560	557	568	635	621	562.5	1.12889	1.104	.
ENSECAT00000000663	no_gene_name_annotated	10	24374034	24379289	1114	1436	748	888	15	6	1275	818	10.5	121.429	77.9048	YES
ENSECAT00000000664	FXYD6	7	25781047	25783939	830	861	362	336	1829	1727	845.5	349	1778	0.475534	0.196288	.
ENSECAT00000000665	no_gene_name_annotated	X	118659151	118659321	15	65	27	15	149	191	40	21	170	0.235294	0.123529	.
ENSECAT00000000667	no_gene_name_annotated	2	71951945	71952729	46	50	131	99	299	342	48	115	320.5	0.149766	0.358814	.
ENSECAT00000000668	no_gene_name_annotated	7	75220698	75221656	4	13	3	7	2	1	8.5	5	1.5	5.66667	3.33333	.
ENSECAT00000000669	no_gene_name_annotated	4	86671289	86693889	8	9	10	5	2	1	8.5	7.5	1.5	5.66667	5	.
ENSECAT00000000670	CHRNB4	1	116236454	116252509	14	7	5	7	15	6	10.5	6	10.5	1	0.571429	.
ENSECAT00000000671	no_gene_name_annotated	20	7882497	7883582	1	1	1	3	3	1	1	2	2	0.5	1	.
ENSECAT00000000672	no_gene_name_annotated	11	23696398	23711958	1155	1114	1139	848	727	858	1134.5	993.5	792.5	1.43155	1.25363	.
ENSECAT00000000673	no_gene_name_annotated	6	19748246	19749070	0	1	0	1	0	0	0.5	0.5	0	0	0	.
ENSECAT00000000674	GNAI2	16	36993627	36999682	1807	2071	1598	1059	3896	3759	1939	1328.5	3827.5	0.506597	0.347093	.
ENSECAT00000000675	no_gene_name_annotated	8	42743003	42746814	1	1	2	5	4	3	1	3.5	3.5	0.285714	1	.
ENSECAT00000000676	no_gene_name_annotated	16	46193139	46197357	326	279	432	601	25	28	302.5	516.5	26.5	11.4151	19.4906	.
ENSECAT00000000677	no_gene_name_annotated	3	65068414	65068865	0	0	0	0	0	0	0	0	0	0	0	.
ENSECAT00000000678	TDRD3	17	35816567	35929412	2963	2953	3195	3257	955	937	2958	3226	946	3.12685	3.41015	.
ENSECAT00000000680	VDAC3	27	3070919	3081019	9614	9279	12815	12300	4761	5384	9446.5	12557.5	5072.5	1.8623	2.4756	.
ENSECAT00000000681	no_gene_name_annotated	6	19859382	19859453	0	0	0	1	3	0	0	0.5	1.5	0	0.333333	.
ENSECAT00000000682	no_gene_name_annotated	7	75331596	75332003	23	51	36	29	67	26	37	32.5	46.5	0.795699	0.698925	.
ENSECAT00000000683	no_gene_name_annotated	3	33415148	33415999	3	2	5	2	2	1	2.5	3.5	1.5	1.66667	2.33333	.
ENSECAT00000000684	no_gene_name_annotated	X	118758468	118759574	61	118	108	73	615	579	89.5	90.5	597	0.149916	0.151591	.
ENSECAT00000000685	no_gene_name_annotated	20	24841994	24842914	0	0	1	0	0	2	0	0.5	1	0	0.5	.
ENSECAT00000000686	no_gene_name_annotated	8	8614679	8615488	0	2	0	0	0	0	1	0	0	0	0	.
ENSECAT00000000687	ARID1B	31	10692603	11057100	2923	3500	3584	4862	1179	1047	3211.5	4223	1113	2.88544	3.79425	.
ENSECAT00000000688	LPXN	12	18833527	18866285	95	140	126	129	93	86	117.5	127.5	89.5	1.31285	1.42458	.
ENSECAT00000000689	SEC22C	16	43542980	43559388	103	141	156	151	146	188	122	153.5	167	0.730539	0.919162	.
ENSECAT00000000690	no_gene_name_annotated	21	2286140	2288504	83	142	112	86	299	222	112.5	99	260.5	0.431862	0.380038	.
ENSECAT00000000691	HEXIM1	11	18574513	18575592	750	946	461	449	1013	803	848	455	908	0.933921	0.501101	.
ENSECAT00000000692	no_gene_name_annotated	2	72040804	72042206	0	0	0	0	0	1	0	0	0.5	0	0	.
ENSECAT00000000693	no_gene_name_annotated	3	33426576	33427109	0	0	0	0	0	0	0	0	0	0	0	.
ENSECAT00000000694	no_gene_name_annotated	1	156475981	156476865	0	0	0	0	0	0	0	0	0	0	0	.
ENSECAT00000000695	CETN2	X	121314512	121317254	2275	2276	3377	3396	1857	2309	2275.5	3386.5	2083	1.09241	1.62578	.
ENSECAT00000000696	DKK2	2	118123978	118215427	0	0	0	0	1	2	0	0	1.5	0	0	.
ENSECAT00000000697	DENND4C	23	38622634	38699432	7	14	11	4	6	7	10.5	7.5	6.5	1.61538	1.15385	.
ENSECAT00000000698	no_gene_name_annotated	6	20526497	20527219	10604	7562	12524	13581	81	130	9083	13052.5	105.5	86.0948	123.72	YES
ENSECAT00000000699	PPARA	28	42093244	42113011	31	67	13	15	86	89	49	14	87.5	0.56	0.16	.
ENSECAT00000000700	CCDC152	21	23763601	23799997	352	607	148	114	490	312	479.5	131	401	1.19576	0.326683	.
ENSECAT00000000701	DGKH	17	27976438	28072952	3777	2903	3967	4722	42	40	3340	4344.5	41	81.4634	105.963	YES
ENSECAT00000000702	no_gene_name_annotated	15	9356672	9762152	28	35	38	27	83	52	31.5	32.5	67.5	0.466667	0.481481	.
ENSECAT00000000703	ACKR1	5	38202416	38203306	13	18	1	4	3	9	15.5	2.5	6	2.58333	0.416667	.
ENSECAT00000000705	no_gene_name_annotated	7	32197293	32198204	0	0	0	0	0	0	0	0	0	0	0	.
ENSECAT00000000706	TIMM10B	7	75464481	75465352	476	586	651	597	406	266	531	624	336	1.58036	1.85714	.
ENSECAT00000000707	no_gene_name_annotated	30	645050	645652	2	1	2	1	1	2	1.5	1.5	1.5	1	1	.
ENSECAT00000000708	no_gene_name_annotated	3	36065950	36066159	1719	1395	2217	2501	100	80	1557	2359	90	17.3	26.2111	.
ENSECAT00000000709	no_gene_name_annotated	11	37367576	37384583	2197	2359	1960	1834	2615	2682	2278	1897	2648.5	0.860109	0.716254	.
ENSECAT00000000710	RMND5B	14	4406050	4417967	4230	4401	3177	4335	1233	1067	4315.5	3756	1150	3.75261	3.26609	.
ENSECAT00000000711	no_gene_name_annotated	X	118932231	118933133	9	33	14	13	81	110	21	13.5	95.5	0.219895	0.141361	.
ENSECAT00000000712	SLC39A12	29	17525482	17603793	82	73	52	40	8	0	77.5	46	4	19.375	11.5	.
ENSECAT00000000713	no_gene_name_annotated	14	27073654	27074756	37	37	31	89	290	243	37	60	266.5	0.138837	0.225141	.
ENSECAT00000000714	no_gene_name_annotated	12	32930231	32930847	0	0	0	0	0	0	0	0	0	0	0	.
ENSECAT00000000715	no_gene_name_annotated	18	55761385	55761943	0	0	0	1	0	1	0	0.5	0.5	0	1	.
ENSECAT00000000716	CWC27	21	8504544	8725167	441	497	300	328	441	460	469	314	450.5	1.04107	0.697003	.
ENSECAT00000000717	no_gene_name_annotated	20	8193911	8194327	0	0	0	0	0	0	0	0	0	0	0	.
ENSECAT00000000719	HS3ST6	13	40859970	40865922	8	3	8	1	0	0	5.5	4.5	0	0	0	.
ENSECAT00000000720	no_gene_name_annotated	1	162420224	162421932	4	0	3	12	0	0	2	7.5	0	0	0	.
ENSECAT00000000721	MS4A8	12	20526491	20538862	3	4	3	4	2	7	3.5	3.5	4.5	0.777778	0.777778	.
ENSECAT00000000722	no_gene_name_annotated	7	72412024	72413043	0	0	0	0	0	0	0	0	0	0	0	.
ENSECAT00000000723	no_gene_name_annotated	X	119120409	119120768	0	0	0	0	0	0	0	0	0	0	0	.
ENSECAT00000000724	ZNF322	20	24876394	24877602	671	618	464	465	524	594	644.5	464.5	559	1.15295	0.830948	.
ENSECAT00000000725	no_gene_name_annotated	7	73784342	73785280	7	3	0	0	0	0	5	0	0	0	0	.
ENSECAT00000000726	ADAMTS17	1	105238087	105572574	10	14	4	8	0	0	12	6	0	0	0	.
ENSECAT00000000727	TRIP12	6	17421260	17521260	278	406	424	563	78	48	342	493.5	63	5.42857	7.83333	.
ENSECAT00000000728	no_gene_name_annotated	7	70099637	70113077	1	7	8	4	9	5	4	6	7	0.571429	0.857143	.
ENSECAT00000000729	CHCHD3	4	86938001	87207374	1647	1866	2048	2001	897	968	1756.5	2024.5	932.5	1.88365	2.17105	.
ENSECAT00000000730	NDUFB2	4	93707402	93715528	695	564	920	745	958	1014	629.5	832.5	986	0.638438	0.84432	.
ENSECAT00000000731	no_gene_name_annotated	18	55763749	55765152	0	0	0	1	3	0	0	0.5	1.5	0	0.333333	.
ENSECAT00000000733	BTBD3	22	12128624	12134887	335	482	212	108	553	471	408.5	160	512	0.797852	0.3125	.
ENSECAT00000000734	EIF4ENIF1	8	5617035	5659857	2176	2328	2458	2606	1812	1986	2252	2532	1899	1.18589	1.33333	.
ENSECAT00000000735	no_gene_name_annotated	12	13069724	13070656	0	0	0	0	0	0	0	0	0	0	0	.
ENSECAT00000000736	DZIP3	19	48225548	48304261	1851	2595	2177	2163	1172	1230	2223	2170	1201	1.85096	1.80683	.
ENSECAT00000000737	no_gene_name_annotated	7	75793223	75794134	0	0	0	2	1	1	0	1	1	0	1	.
ENSECAT00000000738	no_gene_name_annotated	7	72431493	72432464	3	3	0	0	0	2	3	0	1	3	0	.
ENSECAT00000000739	IKBKE	5	2738080	2761758	34	56	17	25	82	45	45	21	63.5	0.708661	0.330709	.
ENSECAT00000000740	no_gene_name_annotated	6	70566285	70567649	22	29	14	6	17	38	25.5	10	27.5	0.927273	0.363636	.
ENSECAT00000000741	no_gene_name_annotated	X	120541453	120542277	1	0	0	0	0	0	0.5	0	0	0	0	.
ENSECAT00000000742	MC1R	3	36259276	36260354	12	26	12	24	3	2	19	18	2.5	7.6	7.2	.
ENSECAT00000000743	no_gene_name_annotated	7	73803355	73804290	1	0	0	0	0	0	0.5	0	0	0	0	.
ENSECAT00000000744	no_gene_name_annotated	5	38473686	38474510	0	0	0	0	0	0	0	0	0	0	0	.
ENSECAT00000000745	SLC35C1	12	10444372	10448837	42	76	43	39	81	48	59	41	64.5	0.914729	0.635659	.
ENSECAT00000000746	CAPRIN2	6	55400208	55440073	264	431	325	328	576	551	347.5	326.5	563.5	0.616681	0.579414	.
ENSECAT00000000747	no_gene_name_annotated	2	31724999	31728196	518	793	570	736	202	122	655.5	653	162	4.0463	4.03086	.
ENSECAT00000000748	ARL4C	6	21109042	21109620	139	113	119	187	16	5	126	153	10.5	12	14.5714	.
ENSECAT00000000749	RICTOR	21	26718389	26793239	503	769	485	411	432	329	636	448	380.5	1.67148	1.1774	.
ENSECAT00000000750	BIRC2	7	12326288	12345570	453	579	461	368	1544	1871	516	414.5	1707.5	0.302196	0.242753	.
ENSECAT00000000751	no_gene_name_annotated	30	2127570	2128973	1	0	0	1	2	0	0.5	0.5	1	0.5	0.5	.
ENSECAT00000000752	GLT8D1	16	35045945	35052197	11236	11506	8686	8742	1750	1988	11371	8714	1869	6.084	4.66239	.
ENSECAT00000000754	no_gene_name_annotated	X	120643407	120644414	32	52	60	38	288	289	42	49	288.5	0.145581	0.169844	.
ENSECAT00000000755	no_gene_name_annotated	6	76632140	76632478	0	0	0	0	0	1	0	0	0.5	0	0	.
ENSECAT00000000756	TMEM119	8	12368189	12369016	8	8	9	4	16	10	8	6.5	13	0.615385	0.5	.
ENSECAT00000000757	no_gene_name_annotated	7	32237032	32237598	0	0	1	0	0	0	0	0.5	0	0	0	.
ENSECAT00000000758	PAX5	25	2009451	2190332	14	14	53	39	1	1	14	46	1	14	46	.
ENSECAT00000000759	no_gene_name_annotated	6	70875914	70876715	10	9	0	5	5	14	9.5	2.5	9.5	1	0.263158	.
ENSECAT00000000760	no_gene_name_annotated	7	38355198	38355663	0	0	0	0	0	3	0	0	1.5	0	0	.
ENSECAT00000000761	no_gene_name_annotated	2	32641160	32642011	2983	2694	6084	7938	10	11	2838.5	7011	10.5	270.333	667.714	YES
ENSECAT00000000762	PPP4R2	16	17404324	17450056	976	1206	1450	1454	1467	1464	1091	1452	1465.5	0.744456	0.990788	.
ENSECAT00000000763	no_gene_name_annotated	7	73845246	73845920	15	3	9	6	0	0	9	7.5	0	0	0	.
ENSECAT00000000764	no_gene_name_annotated	12	13106924	13107802	0	0	0	0	0	0	0	0	0	0	0	.
ENSECAT00000000765	HSPA1L	20	31550871	31552796	11086	10797	13317	15981	78	57	10941.5	14649	67.5	162.096	217.022	YES
ENSECAT00000000766	ACKR3	6	22797400	22798568	143	165	116	75	364	280	154	95.5	322	0.478261	0.296584	.
ENSECAT00000000767	TRIP12	6	17421260	17521260	0	0	0	0	0	0	0	0	0	0	0	.
ENSECAT00000000768	no_gene_name_annotated	X	121260644	121261750	80	127	111	84	974	1047	103.5	97.5	1010.5	0.102425	0.0964869	.
ENSECAT00000000769	no_gene_name_annotated	12	32956829	32957933	890	863	191	99	2293	2688	876.5	145	2490.5	0.351937	0.0582212	.
ENSECAT00000000770	KIFC2	9	82996766	83002676	0	4	5	5	3	1	2	5	2	1	2.5	.
ENSECAT00000000771	DUSP27	5	3769680	3782916	3	6	16	15	2	3	4.5	15.5	2.5	1.8	6.2	.
ENSECAT00000000772	no_gene_name_annotated	7	72460967	72461941	90	102	13	5	158	120	96	9	139	0.690647	0.0647482	.
ENSECAT00000000773	no_gene_name_annotated	11	18761332	18762567	452	522	577	829	2	1	487	703	1.5	324.667	468.667	YES
ENSECAT00000000774	no_gene_name_annotated	22	24259132	24277437	54	76	119	135	147	87	65	127	117	0.555556	1.08547	.
ENSECAT00000000775	LGALS3BP	11	3775814	3786211	309	331	41	51	521	511	320	46	516	0.620155	0.0891473	.
ENSECAT00000000776	no_gene_name_annotated	2	32752499	32752597	0	0	1	1	0	0	0	1	0	0	0	.
ENSECAT00000000777	ADAMTS17	1	105238094	105572574	0	0	0	0	0	0	0	0	0	0	0	.
ENSECAT00000000778	DENND4C	23	38622634	38699432	35	38	14	18	19	18	36.5	16	18.5	1.97297	0.864865	.
ENSECAT00000000779	NIPAL4	14	21773767	21786243	9	2	5	10	6	5	5.5	7.5	5.5	1	1.36364	.
ENSECAT00000000781	TRAF3IP2	10	60907457	60935599	141	153	68	47	270	360	147	57.5	315	0.466667	0.18254	.
ENSECAT00000000782	no_gene_name_annotated	2	72129411	72130153	0	0	0	0	0	0	0	0	0	0	0	.
ENSECAT00000000783	SERPINB12	8	79841521	79852873	2	17	0	0	1	0	9.5	0	0.5	19	0	.
ENSECAT00000000784	MS4A15	12	20557515	20566949	4	1	0	0	2	1	2.5	0	1.5	1.66667	0	.
ENSECAT00000000785	no_gene_name_annotated	5	38589608	38590552	3	0	0	0	0	1	1.5	0	0.5	3	0	.
ENSECAT00000000786	no_gene_name_annotated	16	76168728	76169552	0	0	0	0	0	0	0	0	0	0	0	.
ENSECAT00000000787	C16orf71	13	38274472	38285283	5217	7378	9812	11305	87	62	6297.5	10558.5	74.5	84.5302	141.725	YES
ENSECAT00000000788	no_gene_name_annotated	2	33750325	33750396	15	20	9	5	37	19	17.5	7	28	0.625	0.25	.
ENSECAT00000000789	OR51D1	7	72492906	72493880	0	0	0	0	0	1	0	0	0.5	0	0	.
ENSECAT00000000790	no_gene_name_annotated	6	77912656	77913192	114	140	120	103	479	448	127	111.5	463.5	0.274002	0.240561	.
ENSECAT00000000791	no_gene_name_annotated	20	8322713	8323015	0	0	0	0	0	1	0	0	0.5	0	0	.
ENSECAT00000000793	PNMA5	X	121455387	121456721	304	410	472	437	1191	1074	357	454.5	1132.5	0.315232	0.401325	.
ENSECAT00000000794	no_gene_name_annotated	X	123570103	123582529	238	72	254	281	116	79	155	267.5	97.5	1.58974	2.74359	.
ENSECAT00000000795	GPR84	6	71169300	71170484	3	3	9	9	1	4	3	9	2.5	1.2	3.6	.
ENSECAT00000000796	no_gene_name_annotated	20	8323739	8324545	0	0	0	3	1	2	0	1.5	1.5	0	1	.
ENSECAT00000000797	no_gene_name_annotated	2	45384500	45385324	0	2	0	0	0	0	1	0	0	0	0	.
ENSECAT00000000798	no_gene_name_annotated	6	81717060	81717848	0	1	0	3	1	2	0.5	1.5	1.5	0.333333	1	.
ENSECAT00000000799	RAB11B	7	52960759	52969170	1246	1885	2819	3333	548	325	1565.5	3076	436.5	3.58648	7.04696	.
ENSECAT00000000800	MDM1	6	83474485	83503839	5	10	1	4	11	17	7.5	2.5	14	0.535714	0.178571	.
ENSECAT00000000801	no_gene_name_annotated	6	25628453	25629388	0	0	20	14	1	5	0	17	3	0	5.66667	.
ENSECAT00000000802	no_gene_name_annotated	3	74273654	74274160	0	0	0	0	0	0	0	0	0	0	0	.
ENSECAT00000000803	KIFC2	9	82996766	83002676	0	0	0	0	0	0	0	0	0	0	0	.
ENSECAT00000000805	no_gene_name_annotated	10	22177600	22178424	0	0	0	0	0	2	0	0	1	0	0	.
ENSECAT00000000806	no_gene_name_annotated	7	32271981	32272889	0	0	0	0	0	0	0	0	0	0	0	.
ENSECAT00000000807	no_gene_name_annotated	15	13230708	13231532	2	0	0	0	0	1	1	0	0.5	2	0	.
ENSECAT00000000808	CMKLR1	8	12622821	12623981	7	7	5	8	8	16	7	6.5	12	0.583333	0.541667	.
ENSECAT00000000809	OR6T1	7	31060153	31061052	0	0	0	0	0	0	0	0	0	0	0	.
ENSECAT00000000810	TMEM74B	22	21332122	21332874	1	4	6	6	16	9	2.5	6	12.5	0.2	0.48	.
ENSECAT00000000811	PNMA3	X	121597676	121599102	87	51	140	104	285	259	69	122	272	0.253676	0.448529	.
ENSECAT00000000812	EQUCABV1R911	20	25014455	25015300	0	0	0	0	0	0	0	0	0	0	0	.
ENSECAT00000000813	BLVRB	10	10862831	10874148	131	335	49	34	162	94	233	41.5	128	1.82031	0.324219	.
ENSECAT00000000814	no_gene_name_annotated	16	38098256	38099080	1	0	0	1	0	1	0.5	0.5	0.5	1	1	.
ENSECAT00000000815	no_gene_name_annotated	6	81975484	81976584	0	0	2	0	1	1	0	1	1	0	1	.
ENSECAT00000000816	no_gene_name_annotated	21	1125990	1126940	0	0	2	2	0	1	0	2	0.5	0	4	.
ENSECAT00000000817	no_gene_name_annotated	30	3588877	3589236	0	0	0	0	0	0	0	0	0	0	0	.
ENSECAT00000000818	MDM1	6	83474485	83503839	0	0	0	0	0	0	0	0	0	0	0	.
ENSECAT00000000819	no_gene_name_annotated	18	29462026	29462388	0	0	0	0	0	0	0	0	0	0	0	.
ENSECAT00000000820	GBA2	25	965852	976466	9971	9907	10519	11018	2551	2534	9939	10768.5	2542.5	3.90914	4.2354	.
ENSECAT00000000821	no_gene_name_annotated	1	45063014	45063907	0	2	0	0	0	0	1	0	0	0	0	.
ENSECAT00000000822	OR5R1	12	15802169	15803077	0	0	0	0	0	0	0	0	0	0	0	.
ENSECAT00000000823	no_gene_name_annotated	19	5992486	5993160	0	0	0	0	0	0	0	0	0	0	0	.
ENSECAT00000000824	no_gene_name_annotated	3	76049817	76049930	3955	4469	3746	3239	2536	1586	4212	3492.5	2061	2.04367	1.69457	.
ENSECAT00000000825	no_gene_name_annotated	16	1778422	1839275	195	353	601	772	10	9	274	686.5	9.5	28.8421	72.2632	.
ENSECAT00000000826	no_gene_name_annotated	15	13741104	13741274	39	52	104	63	29	7	45.5	83.5	18	2.52778	4.63889	.
ENSECAT00000000827	no_gene_name_annotated	2	12974568	12975392	1	0	2	1	1	1	0.5	1.5	1	0.5	1.5	.
ENSECAT00000000828	PTPN2	8	37376091	37433300	670	684	428	303	1157	1391	677	365.5	1274	0.531397	0.286892	.
ENSECAT00000000829	no_gene_name_annotated	7	73858306	73859244	0	0	2	1	0	0	0	1.5	0	0	0	.
ENSECAT00000000830	CMC2	3	28784415	28800683	1022	845	1640	1147	936	1075	933.5	1393.5	1005.5	0.928394	1.38588	.
ENSECAT00000000831	no_gene_name_annotated	25	36817496	36825451	0	0	1	0	6	11	0	0.5	8.5	0	0.0588235	.
ENSECAT00000000832	CHST2	16	76955347	76956556	13	17	9	11	17	26	15	10	21.5	0.697674	0.465116	.
ENSECAT00000000833	ARL4D	11	19928348	19928953	464	570	626	469	522	285	517	547.5	403.5	1.28129	1.35688	.
ENSECAT00000000834	no_gene_name_annotated	22	22016377	22016712	20	38	22	5	14	3	29	13.5	8.5	3.41176	1.58824	.
ENSECAT00000000835	no_gene_name_annotated	X	2814668	3107576	14	23	7	7	7	11	18.5	7	9	2.05556	0.777778	.
ENSECAT00000000836	no_gene_name_annotated	3	76356134	76356544	0	0	0	0	1	1	0	0	1	0	0	.
ENSECAT00000000837	no_gene_name_annotated	15	58395339	58395902	0	0	0	0	0	0	0	0	0	0	0	.
ENSECAT00000000838	DDX6	7	26536662	26565217	1459	2157	1608	1410	1549	1361	1808	1509	1455	1.24261	1.03711	.
ENSECAT00000000839	no_gene_name_annotated	23	40240965	40241560	21	30	1	0	6	4	25.5	0.5	5	5.1	0.1	.
ENSECAT00000000840	NEUROD4	6	71615544	71616539	0	0	0	0	0	0	0	0	0	0	0	.
ENSECAT00000000841	no_gene_name_annotated	7	77303477	77304397	0	0	0	0	0	0	0	0	0	0	0	.
ENSECAT00000000842	EDRF1	1	7358619	7406599	1813	2194	2242	2515	1216	1170	2003.5	2378.5	1193	1.67938	1.99371	.
ENSECAT00000000843	UCN2	16	38407396	38407734	0	5	0	2	3	2	2.5	1	2.5	1	0.4	.
ENSECAT00000000844	no_gene_name_annotated	10	22189837	22190739	0	0	0	0	1	0	0	0	0.5	0	0	.
ENSECAT00000000845	no_gene_name_annotated	18	30156766	30157590	0	0	0	1	0	0	0	0.5	0	0	0	.
ENSECAT00000000846	no_gene_name_annotated	X	121642761	121643669	0	0	0	1	0	0	0	0.5	0	0	0	.
ENSECAT00000000847	LAMC3	25	33657672	33703238	526	855	303	310	909	367	690.5	306.5	638	1.08229	0.480408	.
ENSECAT00000000848	TAAR1	10	78845177	78846196	0	1	0	0	0	0	0.5	0	0	0	0	.
ENSECAT00000000849	HPDL	2	13092851	13093966	5	9	14	2	4	3	7	8	3.5	2	2.28571	.
ENSECAT00000000850	no_gene_name_annotated	28	9755781	9757184	1	1	2	6	0	0	1	4	0	0	0	.
ENSECAT00000000851	no_gene_name_annotated	1	45222415	45223323	0	1	0	0	0	0	0.5	0	0	0	0	.
ENSECAT00000000852	no_gene_name_annotated	22	22037622	22038242	112	141	89	46	180	77	126.5	67.5	128.5	0.984436	0.525292	.
ENSECAT00000000853	OR52A5	7	73872631	73873581	0	0	0	0	0	0	0	0	0	0	0	.
ENSECAT00000000854	no_gene_name_annotated	3	40131588	40131962	0	0	3	1	4	0	0	2	2	0	1	.
ENSECAT00000000855	no_gene_name_annotated	11	57397637	57415098	763	736	485	534	359	359	749.5	509.5	359	2.08774	1.41922	.
ENSECAT00000000856	KPNA7	13	359235	383721	81	43	40	58	2	3	62	49	2.5	24.8	19.6	.
ENSECAT00000000857	SLC26A8	20	35958531	36021014	1277	1422	1238	1747	4	3	1349.5	1492.5	3.5	385.571	426.429	YES
ENSECAT00000000858	no_gene_name_annotated	X	46211562	46212011	0	0	0	0	0	0	0	0	0	0	0	.
ENSECAT00000000859	P19	25	38177356	38181142	26	25	11	14	82	41	25.5	12.5	61.5	0.414634	0.203252	.
ENSECAT00000000860	no_gene_name_annotated	7	46603984	46606643	107	130	55	40	201	205	118.5	47.5	203	0.583744	0.23399	.
ENSECAT00000000861	no_gene_name_annotated	20	16165550	16166953	0	0	1	1	2	0	0	1	1	0	1	.
ENSECAT00000000862	MTMR6	17	5086361	5123060	2342	3088	3500	3641	788	783	2715	3570.5	785.5	3.4564	4.54551	.
ENSECAT00000000863	no_gene_name_annotated	10	79749683	79750507	0	0	0	3	0	0	0	1.5	0	0	0	.
ENSECAT00000000864	no_gene_name_annotated	8	70493304	70494128	0	1	0	0	0	0	0.5	0	0	0	0	.
ENSECAT00000000865	no_gene_name_annotated	16	39361571	39362395	1	1	0	0	2	0	1	0	1	1	0	.
ENSECAT00000000866	COIL	11	31388306	31403610	4675	4440	5521	6531	805	770	4557.5	6026	787.5	5.7873	7.65206	.
ENSECAT00000000867	no_gene_name_annotated	7	75477638	75497279	220	329	216	297	11	3	274.5	256.5	7	39.2143	36.6429	YES
ENSECAT00000000868	no_gene_name_annotated	2	13607787	13608080	2	2	1	7	1	0	2	4	0.5	4	8	.
ENSECAT00000000869	no_gene_name_annotated	10	22202085	22202996	1	1	1	2	3	0	1	1.5	1.5	0.666667	1	.
ENSECAT00000000870	no_gene_name_annotated	1	60981007	60981375	0	1	0	1	0	1	0.5	0.5	0.5	1	1	.
ENSECAT00000000871	no_gene_name_annotated	4	95156623	95157069	125	61	2	0	2	6	93	1	4	23.25	0.25	.
ENSECAT00000000872	no_gene_name_annotated	19	7977259	7977780	0	0	0	0	0	0	0	0	0	0	0	.
ENSECAT00000000873	LTA	20	31355402	31356736	65	75	146	157	45	48	70	151.5	46.5	1.50538	3.25806	.
ENSECAT00000000874	no_gene_name_annotated	X	121719565	121720851	240	447	172	251	0	0	343.5	211.5	0	0	0	.
ENSECAT00000000875	no_gene_name_annotated	7	75805229	75806158	13	0	5	8	3	2	6.5	6.5	2.5	2.6	2.6	.
ENSECAT00000000876	no_gene_name_annotated	2	100795679	100843502	2656	2462	2259	2656	96	99	2559	2457.5	97.5	26.2462	25.2051	.
ENSECAT00000000877	no_gene_name_annotated	7	73887081	73888016	0	3	0	0	0	0	1.5	0	0	0	0	.
ENSECAT00000000878	no_gene_name_annotated	5	38598061	38599005	21	20	0	0	1	0	20.5	0	0.5	41	0	.
ENSECAT00000000879	PDZRN4	6	60341630	60470264	49	44	54	70	173	137	46.5	62	155	0.3	0.4	.
ENSECAT00000000880	GJA10	10	42274709	42276158	0	2	0	1	0	0	1	0.5	0	0	0	.
ENSECAT00000000881	MARCH10	11	16304463	16476378	288	275	460	605	3	2	281.5	532.5	2.5	112.6	213	YES
ENSECAT00000000882	MARK4	10	15852069	15876746	14	44	20	16	23	4	29	18	13.5	2.14815	1.33333	.
ENSECAT00000000883	no_gene_name_annotated	22	22440848	22440976	0	1	0	0	0	0	0.5	0	0	0	0	.
ENSECAT00000000884	no_gene_name_annotated	30	4590012	4591097	1	0	0	2	1	1	0.5	1	1	0.5	1	.
ENSECAT00000000885	no_gene_name_annotated	3	42876249	42876872	0	1	1	1	2	2	0.5	1	2	0.25	0.5	.
ENSECAT00000000886	no_gene_name_annotated	10	80690193	80691157	803	709	819	620	177	193	756	719.5	185	4.08649	3.88919	.
ENSECAT00000000887	C12orf65	8	23255114	23257498	761	701	974	855	294	338	731	914.5	316	2.31329	2.89399	.
ENSECAT00000000888	no_gene_name_annotated	28	10308679	10312509	2	5	5	7	10	8	3.5	6	9	0.388889	0.666667	.
ENSECAT00000000889	no_gene_name_annotated	8	65722970	65723648	1	1	2	1	1	1	1	1.5	1	1	1.5	.
ENSECAT00000000890	IGKV4-1	15	16560247	16560558	1	3	20	17	0	0	2	18.5	0	0	0	.
ENSECAT00000000891	BAHD1	1	148061665	148068584	272	515	339	281	616	376	393.5	310	496	0.793347	0.625	.
ENSECAT00000000892	no_gene_name_annotated	1	48188588	48189412	3	4	0	0	1	0	3.5	0	0.5	7	0	.
ENSECAT00000000893	no_gene_name_annotated	3	293734	297492	5	10	2	2	8	10	7.5	2	9	0.833333	0.222222	.
ENSECAT00000000894	no_gene_name_annotated	12	13144300	13145232	0	0	0	0	0	0	0	0	0	0	0	.
ENSECAT00000000895	no_gene_name_annotated	18	55867898	55869890	3632	3795	5204	5213	339	401	3713.5	5208.5	370	10.0365	14.077	.
ENSECAT00000000896	TMEM125	2	14965199	14965858	8	10	10	5	4	6	9	7.5	5	1.8	1.5	.
ENSECAT00000000897	no_gene_name_annotated	20	58501276	58501668	0	0	0	0	0	0	0	0	0	0	0	.
ENSECAT00000000898	no_gene_name_annotated	20	26521097	26522039	3	2	0	0	0	0	2.5	0	0	0	0	.
ENSECAT00000000899	no_gene_name_annotated	8	17649971	17650222	0	0	0	0	0	0	0	0	0	0	0	.
ENSECAT00000000900	no_gene_name_annotated	20	28348502	28352337	5	5	51	66	27	29	5	58.5	28	0.178571	2.08929	.
ENSECAT00000000901	no_gene_name_annotated	11	47032707	47033648	0	0	1	1	0	1	0	1	0.5	0	2	.
ENSECAT00000000902	CCRL2	16	40348736	40349767	18	29	17	11	29	113	23.5	14	71	0.330986	0.197183	.
ENSECAT00000000903	no_gene_name_annotated	14	92773288	92774199	0	2	12	20	0	0	1	16	0	0	0	.
ENSECAT00000000904	HECW2	18	71659145	71879252	62	67	16	20	69	47	64.5	18	58	1.11207	0.310345	.
ENSECAT00000000905	no_gene_name_annotated	10	82348883	82349485	0	2	1	0	1	1	1	0.5	1	1	0.5	.
ENSECAT00000000906	no_gene_name_annotated	19	9140917	9141741	3	0	0	1	0	0	1.5	0.5	0	0	0	.
ENSECAT00000000907	no_gene_name_annotated	15	16599658	16599975	238	134	176	233	0	1	186	204.5	0.5	372	409	YES
ENSECAT00000000908	OR51E1	7	72507281	72508481	11	9	0	0	1	2	10	0	1.5	6.66667	0	.
ENSECAT00000000909	UCN	15	68961972	68963195	0	1	3	0	0	0	0.5	1.5	0	0	0	.
ENSECAT00000000910	no_gene_name_annotated	3	354440	355843	0	3	1	3	1	0	1.5	2	0.5	3	4	.
ENSECAT00000000911	no_gene_name_annotated	13	8154237	8195022	0	0	6	5	2	4	0	5.5	3	0	1.83333	.
ENSECAT00000000912	no_gene_name_annotated	8	20289771	20290595	0	0	0	0	0	0	0	0	0	0	0	.
ENSECAT00000000914	no_gene_name_annotated	1	48293100	48293987	0	0	0	0	0	0	0	0	0	0	0	.
ENSECAT00000000915	no_gene_name_annotated	13	11748405	11749229	0	1	0	1	0	0	0.5	0.5	0	0	0	.
ENSECAT00000000916	EMB	21	21083873	21110884	577	723	72	183	1135	1019	650	127.5	1077	0.603528	0.118384	.
ENSECAT00000000917	TMEM187	X	122424576	122425412	18	37	15	9	52	44	27.5	12	48	0.572917	0.25	.
ENSECAT00000000918	no_gene_name_annotated	2	72462318	72935365	17	14	17	27	9	12	15.5	22	10.5	1.47619	2.09524	.
ENSECAT00000000919	CHST12	13	4744725	4745984	37	42	36	23	96	60	39.5	29.5	78	0.50641	0.378205	.
ENSECAT00000000920	no_gene_name_annotated	3	42928416	42928805	0	0	0	0	0	0	0	0	0	0	0	.
ENSECAT00000000921	no_gene_name_annotated	1	60098206	60098764	0	1	0	0	1	0	0.5	0	0.5	1	0	.
ENSECAT00000000922	EQUCABV1R910	20	25147709	25148611	0	0	0	0	0	0	0	0	0	0	0	.
ENSECAT00000000923	no_gene_name_annotated	18	2573684	2574409	29	52	15	21	48	8	40.5	18	28	1.44643	0.642857	.
ENSECAT00000000924	no_gene_name_annotated	25	27004948	27005868	0	2	0	0	0	0	1	0	0	0	0	.
ENSECAT00000000925	MAGEB18	X	20017304	20018341	66	133	70	53	349	364	99.5	61.5	356.5	0.279102	0.172511	.
ENSECAT00000000926	no_gene_name_annotated	2	45732464	45733891	16	19	84	61	161	92	17.5	72.5	126.5	0.13834	0.573123	.
ENSECAT00000000927	no_gene_name_annotated	5	73642188	73643591	1	2	1	1	1	1	1.5	1	1	1.5	1	.
ENSECAT00000000929	no_gene_name_annotated	11	1340340	1340501	0	0	0	0	0	0	0	0	0	0	0	.
ENSECAT00000000930	no_gene_name_annotated	26	40927643	40928467	0	0	0	0	4	1	0	0	2.5	0	0	.
ENSECAT00000000931	CAPRIN2	6	55400208	55439977	0	0	0	0	0	0	0	0	0	0	0	.
ENSECAT00000000932	MARCH10	11	16304463	16476378	181	208	371	601	2	3	194.5	486	2.5	77.8	194.4	YES
ENSECAT00000000933	no_gene_name_annotated	4	96622044	96622946	0	0	0	0	0	0	0	0	0	0	0	.
ENSECAT00000000934	no_gene_name_annotated	8	85665150	85665974	0	0	0	1	0	0	0	0.5	0	0	0	.
ENSECAT00000000935	no_gene_name_annotated	3	992348	994489	0	2	2	0	2	1	1	1	1.5	0.666667	0.666667	.
ENSECAT00000000936	no_gene_name_annotated	10	22219511	22220452	0	0	0	2	3	0	0	1	1.5	0	0.666667	.
ENSECAT00000000937	no_gene_name_annotated	28	23601393	23601833	0	1	0	0	0	0	0.5	0	0	0	0	.
ENSECAT00000000938	no_gene_name_annotated	28	37312874	37313277	1	0	17	9	15	25	0.5	13	20	0.025	0.65	.
ENSECAT00000000939	no_gene_name_annotated	1	48531753	48532127	0	0	0	0	1	0	0	0	0.5	0	0	.
ENSECAT00000000940	no_gene_name_annotated	16	72440124	72441014	1	1	47	46	4	2	1	46.5	3	0.333333	15.5	.
ENSECAT00000000941	no_gene_name_annotated	2	15117845	15118669	0	2	0	0	0	0	1	0	0	0	0	.
ENSECAT00000000942	no_gene_name_annotated	6	71668228	71669163	0	0	0	0	0	0	0	0	0	0	0	.
ENSECAT00000000943	no_gene_name_annotated	X	106316634	106317098	0	0	0	2	1	0	0	1	0.5	0	2	.
ENSECAT00000000944	NPL	5	19857161	19897093	293	227	155	112	438	296	260	133.5	367	0.708447	0.36376	.
ENSECAT00000000945	COL4A5	X	85926469	85991997	163	148	160	77	650	871	155.5	118.5	760.5	0.204471	0.155819	.
ENSECAT00000000946	no_gene_name_annotated	X	50654999	50659008	10	4	5	6	10	11	7	5.5	10.5	0.666667	0.52381	.
ENSECAT00000000947	no_gene_name_annotated	5	74941868	74942683	0	0	0	0	0	0	0	0	0	0	0	.
ENSECAT00000000948	no_gene_name_annotated	19	9887245	9887592	1	5	3	2	0	1	3	2.5	0.5	6	5	.
ENSECAT00000000950	DHODH	3	21874920	21888942	159	193	138	104	333	229	176	121	281	0.626335	0.430605	.
ENSECAT00000000951	no_gene_name_annotated	11	1348414	1348524	376	843	277	205	64	6	609.5	241	35	17.4143	6.88571	.
ENSECAT00000000952	no_gene_name_annotated	12	18944497	18944871	0	0	0	0	1	0	0	0	0.5	0	0	.
ENSECAT00000000953	no_gene_name_annotated	7	72518958	72519632	0	0	0	0	0	0	0	0	0	0	0	.
ENSECAT00000000954	CD8B	15	17759330	17775026	27	30	86	52	53	71	28.5	69	62	0.459677	1.1129	.
ENSECAT00000000955	no_gene_name_annotated	22	22504563	22505387	0	1	0	0	1	0	0.5	0	0.5	1	0	.
ENSECAT00000000956	no_gene_name_annotated	X	107110848	107111312	0	0	0	0	0	0	0	0	0	0	0	.
ENSECAT00000000957	no_gene_name_annotated	X	54938345	54938929	0	0	0	0	0	0	0	0	0	0	0	.
ENSECAT00000000958	no_gene_name_annotated	13	12389169	12390011	0	0	0	0	0	0	0	0	0	0	0	.
ENSECAT00000000959	no_gene_name_annotated	2	73398149	73398592	0	3	0	0	0	0	1.5	0	0	0	0	.
ENSECAT00000000960	no_gene_name_annotated	3	3366464	3366928	3	5	0	0	1	6	4	0	3.5	1.14286	0	.
ENSECAT00000000961	KCNK13	24	33520573	33608459	220	305	220	140	669	636	262.5	180	652.5	0.402299	0.275862	.
ENSECAT00000000962	no_gene_name_annotated	1	48770313	48770708	0	1	0	0	0	0	0.5	0	0	0	0	.
ENSECAT00000000963	FOXS1	22	22852117	22853109	91	92	57	48	148	90	91.5	52.5	119	0.768908	0.441176	.
ENSECAT00000000964	no_gene_name_annotated	7	77322492	77323436	0	0	0	0	0	0	0	0	0	0	0	.
ENSECAT00000000965	no_gene_name_annotated	11	2483030	2483938	0	0	3	0	3	1	0	1.5	2	0	0.75	.
ENSECAT00000000966	PDHA2	3	42997463	42998629	2275	3494	5218	5742	11	25	2884.5	5480	18	160.25	304.444	YES
ENSECAT00000000967	GPR17	18	3142507	3143523	2	2	0	3	0	0	2	1.5	0	0	0	.
ENSECAT00000000968	no_gene_name_annotated	1	157045350	157046294	7	6	0	0	17	4	6.5	0	10.5	0.619048	0	.
ENSECAT00000000969	no_gene_name_annotated	2	4160195	4164011	12	7	16	9	8	6	9.5	12.5	7	1.35714	1.78571	.
ENSECAT00000000970	no_gene_name_annotated	5	74973172	74973759	0	1	0	1	0	8	0.5	0.5	4	0.125	0.125	.
ENSECAT00000000971	CA6	2	42076909	42097908	44	19	80	72	0	5	31.5	76	2.5	12.6	30.4	.
ENSECAT00000000972	DCAF6	5	4467496	4602947	5525	5016	5486	5121	2727	3506	5270.5	5303.5	3116.5	1.69116	1.70175	.
ENSECAT00000000973	PLK2	21	14348187	14354106	192	144	150	108	427	583	168	129	505	0.332673	0.255446	.
ENSECAT00000000974	no_gene_name_annotated	X	82092554	82093648	30	36	26	11	50	75	33	18.5	62.5	0.528	0.296	.
ENSECAT00000000975	no_gene_name_annotated	1	53139726	53140535	0	0	0	0	1	0	0	0	0.5	0	0	.
ENSECAT00000000976	RPL26L1	14	8504199	8511308	1277	1244	1276	791	2145	1914	1260.5	1033.5	2029.5	0.621089	0.509239	.
ENSECAT00000000977	SLC16A9	1	49260726	49292564	10	19	8	12	36	30	14.5	10	33	0.439394	0.30303	.
ENSECAT00000000978	no_gene_name_annotated	1	135549303	135553109	7	4	12	4	11	6	5.5	8	8.5	0.647059	0.941176	.
ENSECAT00000000979	OR52Z1	7	73899404	73900285	0	0	0	0	0	0	0	0	0	0	0	.
ENSECAT00000000980	no_gene_name_annotated	X	107333578	107333952	0	0	1	0	0	0	0	0.5	0	0	0	.
ENSECAT00000000981	no_gene_name_annotated	18	34530153	34531541	21515	20839	36717	28624	52213	69930	21177	32670.5	61071.5	0.346757	0.534955	.
ENSECAT00000000982	no_gene_name_annotated	10	22335489	22336925	106	148	150	114	180	178	127	132	179	0.709497	0.73743	.
ENSECAT00000000983	DNAJB7	28	37442141	37443079	4786	2919	4919	5340	42	52	3852.5	5129.5	47	81.9681	109.138	YES
ENSECAT00000000984	no_gene_name_annotated	3	5605477	5606880	0	1	0	1	0	0	0.5	0.5	0	0	0	.
ENSECAT00000000985	no_gene_name_annotated	7	81495619	81496527	0	0	2	0	0	1	0	1	0.5	0	2	.
ENSECAT00000000986	no_gene_name_annotated	6	25639821	25640729	3	8	85	97	10	2	5.5	91	6	0.916667	15.1667	.
ENSECAT00000000987	no_gene_name_annotated	18	5304547	5305140	0	0	0	0	0	0	0	0	0	0	0	.
ENSECAT00000000988	no_gene_name_annotated	24	5472782	5476588	2	7	29	45	14	19	4.5	37	16.5	0.272727	2.24242	.
ENSECAT00000000989	no_gene_name_annotated	5	74996128	74996505	3	2	2	1	1	1	2.5	1.5	1	2.5	1.5	.
ENSECAT00000000990	no_gene_name_annotated	7	32740054	32741002	0	0	0	0	0	0	0	0	0	0	0	.
ENSECAT00000000992	no_gene_name_annotated	28	350029	350709	0	0	0	0	0	0	0	0	0	0	0	.
ENSECAT00000000993	SLC26A8	20	35958585	36021011	0	0	0	0	0	0	0	0	0	0	0	.
ENSECAT00000000994	no_gene_name_annotated	X	108676358	108676951	0	0	0	2	0	2	0	1	1	0	1	.
ENSECAT00000000995	POLR2L	19	10430348	10430569	0	0	0	0	0	0	0	0	0	0	0	.
ENSECAT00000000996	no_gene_name_annotated	11	3063802	3064803	7	24	14	5	21	18	15.5	9.5	19.5	0.794872	0.487179	.
ENSECAT00000000997	TRIP12	6	17421260	17521260	39	48	56	72	19	16	43.5	64	17.5	2.48571	3.65714	.
ENSECAT00000000998	no_gene_name_annotated	31	13179240	13180512	0	1	0	0	1	2	0.5	0	1.5	0.333333	0	.
ENSECAT00000000999	no_gene_name_annotated	1	24872587	24873195	2	0	1	0	0	0	1	0.5	0	0	0	.
ENSECAT00000001000	no_gene_name_annotated	1	30498786	30499697	0	0	2	4	1	0	0	3	0.5	0	6	.
ENSECAT00000001001	DDI2	2	37270029	37291599	1	4	2	2	10	8	2.5	2	9	0.277778	0.222222	.
ENSECAT00000001002	no_gene_name_annotated	6	71698542	71699471	0	0	0	0	0	0	0	0	0	0	0	.
ENSECAT00000001003	no_gene_name_annotated	16	40394906	40395970	66	28	3	7	12	22	47	5	17	2.76471	0.294118	.
ENSECAT00000001004	no_gene_name_annotated	7	32288745	32289680	0	3	0	0	1	1	1.5	0	1	1.5	0	.
ENSECAT00000001005	no_gene_name_annotated	22	24169589	24170497	0	1	1	2	0	0	0.5	1.5	0	0	0	.
ENSECAT00000001006	no_gene_name_annotated	7	31086757	31087689	0	0	0	0	0	0	0	0	0	0	0	.
ENSECAT00000001007	no_gene_name_annotated	18	34730468	34730749	0	0	0	0	0	0	0	0	0	0	0	.
ENSECAT00000001008	no_gene_name_annotated	3	8250025	8251566	3	5	6	7	2	9	4	6.5	5.5	0.727273	1.18182	.
ENSECAT00000001009	B2M	1	144492381	144497809	7424	7072	6038	4010	23990	30656	7248	5024	27323	0.265271	0.183874	.
ENSECAT00000001010	RPRD1A	8	56201284	56287253	789	885	567	559	885	966	837	563	925.5	0.904376	0.60832	.
ENSECAT00000001012	DNAJA1	21	53922754	53924220	14278	14458	17847	17059	10722	10955	14368	17453	10838.5	1.32564	1.61028	.
ENSECAT00000001013	TRIP12	6	17421260	17521260	0	0	0	0	0	0	0	0	0	0	0	.
ENSECAT00000001014	no_gene_name_annotated	2	74040432	74040896	1	1	1	0	0	0	1	0.5	0	0	0	.
ENSECAT00000001015	no_gene_name_annotated	19	45835567	45836049	2162	1814	2335	1556	4101	6074	1988	1945.5	5087.5	0.390762	0.382408	.
ENSECAT00000001016	OR51V1	7	73913385	73914344	0	0	0	0	0	0	0	0	0	0	0	.
ENSECAT00000001017	no_gene_name_annotated	X	108980160	108980984	0	0	0	3	2	2	0	1.5	2	0	0.75	.
ENSECAT00000001018	no_gene_name_annotated	5	74998774	74999133	0	0	0	1	2	0	0	0.5	1	0	0.5	.
ENSECAT00000001019	LAPTM5	2	25725094	25747437	70	65	32	28	104	81	67.5	30	92.5	0.72973	0.324324	.
ENSECAT00000001020	GPER1	13	5960510	5961565	150	324	22	29	11	3	237	25.5	7	33.8571	3.64286	.
ENSECAT00000001021	no_gene_name_annotated	18	6005699	6006586	0	1	2	0	2	2	0.5	1	2	0.25	0.5	.
ENSECAT00000001022	no_gene_name_annotated	22	24580310	24580435	1952	1483	1574	1614	7	15	1717.5	1594	11	156.136	144.909	YES
ENSECAT00000001023	SH3BP5L	21	4444484	4463253	126	178	193	144	288	208	152	168.5	248	0.612903	0.679435	.
ENSECAT00000001024	no_gene_name_annotated	X	20040240	20040926	1	0	0	0	2	0	0.5	0	1	0.5	0	.
ENSECAT00000001025	no_gene_name_annotated	6	25679570	25680442	15	8	1	2	0	0	11.5	1.5	0	0	0	.
ENSECAT00000001026	no_gene_name_annotated	1	32437551	32438018	0	1	0	2	1	2	0.5	1	1.5	0.333333	0.666667	.
ENSECAT00000001027	EQUCABV1R918	10	22442606	22443493	9	2	1	0	6	9	5.5	0.5	7.5	0.733333	0.0666667	.
ENSECAT00000001028	no_gene_name_annotated	3	8309220	8310758	1	1	0	3	2	2	1	1.5	2	0.5	0.75	.
ENSECAT00000001029	no_gene_name_annotated	18	34803067	34803405	0	1	1	0	0	1	0.5	0.5	0.5	1	1	.
ENSECAT00000001030	no_gene_name_annotated	11	3840809	3842545	6571	6574	6089	8416	34	15	6572.5	7252.5	24.5	268.265	296.02	YES
ENSECAT00000001031	OR10S1	7	31107260	31108228	0	0	0	0	0	0	0	0	0	0	0	.
ENSECAT00000001032	no_gene_name_annotated	3	76764007	76764831	0	0	0	1	0	0	0	0.5	0	0	0	.
ENSECAT00000001033	no_gene_name_annotated	28	399940	400314	0	3	0	0	1	0	1.5	0	0.5	3	0	.
ENSECAT00000001034	MRPL36	21	56398975	56399256	128	101	161	155	180	144	114.5	158	162	0.70679	0.975309	.
ENSECAT00000001035	HSPA1A	20	31564653	31566581	8787	10503	6008	7051	9836	6664	9645	6529.5	8250	1.16909	0.791455	.
ENSECAT00000001036	no_gene_name_annotated	14	92828044	92828958	0	0	2	4	1	1	0	3	1	0	3	.
ENSECAT00000001037	ATOH1	3	44741290	44742357	0	0	0	0	4	2	0	0	3	0	0	.
ENSECAT00000001039	PIGN	8	78517759	78626204	1783	1220	3118	3771	419	447	1501.5	3444.5	433	3.46767	7.95497	.
ENSECAT00000001040	no_gene_name_annotated	1	156509949	156510869	0	0	0	0	0	0	0	0	0	0	0	.
ENSECAT00000001041	no_gene_name_annotated	9	81483159	81483260	14	33	5	8	12	10	23.5	6.5	11	2.13636	0.590909	.
ENSECAT00000001042	no_gene_name_annotated	3	64535035	64535413	0	0	0	0	0	0	0	0	0	0	0	.
ENSECAT00000001043	TMEM179B	12	23020527	23021771	1713	2217	2514	2262	1415	1819	1965	2388	1617	1.21521	1.47681	.
ENSECAT00000001044	C12orf73	28	27436590	27444030	104	114	77	44	190	261	109	60.5	225.5	0.48337	0.268293	.
ENSECAT00000001045	no_gene_name_annotated	11	20371520	20372724	3	10	3	2	4	5	6.5	2.5	4.5	1.44444	0.555556	.
ENSECAT00000001046	no_gene_name_annotated	X	109420248	109421021	0	0	4	7	5	3	0	5.5	4	0	1.375	.
ENSECAT00000001047	RUVBL1	16	732964	769502	6378	6228	6205	5592	2836	3457	6303	5898.5	3146.5	2.00318	1.87462	.
ENSECAT00000001048	no_gene_name_annotated	31	16819502	16820140	1	0	0	1	2	3	0.5	0.5	2.5	0.2	0.2	.
ENSECAT00000001049	OR51B4	7	74011389	74012042	0	0	0	0	0	0	0	0	0	0	0	.
ENSECAT00000001050	ACTRT2	2	47037436	47038569	4480	5021	8945	11066	21	8	4750.5	10005.5	14.5	327.621	690.034	YES
ENSECAT00000001051	no_gene_name_annotated	6	25682701	25684335	44	51	43	29	131	122	47.5	36	126.5	0.375494	0.284585	.
ENSECAT00000001052	no_gene_name_annotated	5	43854483	43866658	218	198	184	145	193	124	208	164.5	158.5	1.3123	1.03785	.
ENSECAT00000001053	no_gene_name_annotated	X	16630921	16631697	0	0	0	0	0	0	0	0	0	0	0	.
ENSECAT00000001054	no_gene_name_annotated	5	75084082	75084441	0	0	0	0	0	0	0	0	0	0	0	.
ENSECAT00000001055	no_gene_name_annotated	1	293601	294509	0	0	2	2	0	0	0	2	0	0	0	.
ENSECAT00000001056	ACTL10	22	24584582	24585655	952	937	1228	1340	5	5	944.5	1284	5	188.9	256.8	YES
ENSECAT00000001057	no_gene_name_annotated	7	50617975	50618913	0	0	4	5	2	0	0	4.5	1	0	4.5	.
ENSECAT00000001058	no_gene_name_annotated	9	33668321	33668944	0	1	0	1	1	0	0.5	0.5	0.5	1	1	.
ENSECAT00000001059	no_gene_name_annotated	13	5970375	5971373	1	0	0	1	3	0	0.5	0.5	1.5	0.333333	0.333333	.
ENSECAT00000001060	OR11H4	1	157062431	157063408	0	0	0	0	0	0	0	0	0	0	0	.
ENSECAT00000001061	no_gene_name_annotated	1	113023338	113024741	0	0	5	4	8	2	0	4.5	5	0	0.9	.
ENSECAT00000001062	no_gene_name_annotated	16	79843257	79843622	0	0	0	0	0	0	0	0	0	0	0	.
ENSECAT00000001063	no_gene_name_annotated	X	20050141	20051168	7	4	16	20	20	15	5.5	18	17.5	0.314286	1.02857	.
ENSECAT00000001064	no_gene_name_annotated	3	8546697	8547053	0	0	0	0	0	0	0	0	0	0	0	.
ENSECAT00000001065	EQUCABV1R917	10	22480049	22480948	0	0	0	0	0	0	0	0	0	0	0	.
ENSECAT00000001066	RPRM	18	35235849	35236082	0	1	1	0	0	1	0.5	0.5	0.5	1	1	.
ENSECAT00000001067	no_gene_name_annotated	16	40406388	40407170	5	5	9	1	9	12	5	5	10.5	0.47619	0.47619	.
ENSECAT00000001068	no_gene_name_annotated	X	67609600	67610049	0	0	0	0	0	0	0	0	0	0	0	.
ENSECAT00000001069	no_gene_name_annotated	17	26048655	26048729	4	5	5	2	8	4	4.5	3.5	6	0.75	0.583333	.
ENSECAT00000001070	no_gene_name_annotated	1	33426640	33426999	0	0	0	0	1	0	0	0	0.5	0	0	.
ENSECAT00000001071	no_gene_name_annotated	5	75086793	75087152	0	1	0	0	0	0	0.5	0	0	0	0	.
ENSECAT00000001073	no_gene_name_annotated	6	71739589	71740524	1	5	5	5	0	0	3	5	0	0	0	.
ENSECAT00000001074	no_gene_name_annotated	20	17826551	17827015	0	0	0	0	0	1	0	0	0.5	0	0	.
ENSECAT00000001075	no_gene_name_annotated	9	81396241	81397219	6	3	2	4	6	3	4.5	3	4.5	1	0.666667	.
ENSECAT00000001076	no_gene_name_annotated	3	81991191	81991535	0	1	0	0	0	0	0.5	0	0	0	0	.
ENSECAT00000001078	no_gene_name_annotated	2	48391334	48391933	4	10	12	3	3	1	7	7.5	2	3.5	3.75	.
ENSECAT00000001079	no_gene_name_annotated	21	1271223	1272172	0	0	3	4	0	1	0	3.5	0.5	0	7	.
ENSECAT00000001080	no_gene_name_annotated	X	111781336	111781752	1	3	1	3	1	3	2	2	2	1	1	.
ENSECAT00000001081	no_gene_name_annotated	14	3644417	3645220	0	0	1	0	0	0	0	0.5	0	0	0	.
ENSECAT00000001082	THEMIS	10	74465373	74641267	9	4	2	3	9	24	6.5	2.5	16.5	0.393939	0.151515	.
ENSECAT00000001083	no_gene_name_annotated	7	75826142	75827065	1	0	0	0	0	0	0.5	0	0	0	0	.
ENSECAT00000001084	no_gene_name_annotated	31	17023953	17025050	7	14	7	10	5	11	10.5	8.5	8	1.3125	1.0625	.
ENSECAT00000001085	no_gene_name_annotated	1	135571327	135571551	2385	3198	2448	1791	6289	6651	2791.5	2119.5	6470	0.431453	0.327589	.
ENSECAT00000001086	no_gene_name_annotated	1	71067226	71068351	0	2	0	0	0	0	1	0	0	0	0	.
ENSECAT00000001087	no_gene_name_annotated	24	6995837	6996256	0	0	0	0	0	0	0	0	0	0	0	.
ENSECAT00000001088	no_gene_name_annotated	16	73422267	73422527	0	1	0	0	1	0	0.5	0	0.5	1	0	.
ENSECAT00000001089	no_gene_name_annotated	14	44317227	44317619	0	0	0	0	0	0	0	0	0	0	0	.
ENSECAT00000001090	TOB2	28	37920035	37921072	1072	1049	927	1170	299	200	1060.5	1048.5	249.5	4.2505	4.2024	.
ENSECAT00000001091	no_gene_name_annotated	7	77346530	77347423	0	0	0	0	0	0	0	0	0	0	0	.
ENSECAT00000001092	no_gene_name_annotated	X	55553752	55554345	3	2	0	1	3	0	2.5	0.5	1.5	1.66667	0.333333	.
ENSECAT00000001093	no_gene_name_annotated	2	15168003	15168905	1	0	0	0	0	0	0.5	0	0	0	0	.
ENSECAT00000001094	no_gene_name_annotated	18	36302837	36303421	14	11	0	0	12	7	12.5	0	9.5	1.31579	0	.
ENSECAT00000001095	VN1R2	10	22514525	22515385	0	0	0	0	0	0	0	0	0	0	0	.
ENSECAT00000001096	no_gene_name_annotated	15	71907134	71908231	2	2	5	2	1	5	2	3.5	3	0.666667	1.16667	.
ENSECAT00000001097	COX7B2	3	81994419	81994661	1214	1215	1473	1347	155	199	1214.5	1410	177	6.86158	7.9661	.
ENSECAT00000001098	FAM188A	29	19323552	19407307	598	811	675	551	761	679	704.5	613	720	0.978472	0.851389	.
ENSECAT00000001099	PCDHB14	14	35727351	35729747	298	172	183	347	15	10	235	265	12.5	18.8	21.2	.
ENSECAT00000001100	no_gene_name_annotated	1	35225599	35226024	0	0	0	0	0	0	0	0	0	0	0	.
ENSECAT00000001101	no_gene_name_annotated	3	10807172	10808272	1	1	0	1	0	2	1	0.5	1	1	0.5	.
ENSECAT00000001102	no_gene_name_annotated	1	106117904	106118728	0	0	0	0	0	0	0	0	0	0	0	.
ENSECAT00000001103	no_gene_name_annotated	5	78953691	78954119	0	0	0	0	0	0	0	0	0	0	0	.
ENSECAT00000001104	KCTD18	18	75255793	75285585	207	263	212	162	509	644	235	187	576.5	0.407632	0.324371	.
ENSECAT00000001105	TOR1AIP1	5	17363920	17397208	3457	3461	3586	3588	962	1062	3459	3587	1012	3.41798	3.54447	.
ENSECAT00000001106	no_gene_name_annotated	3	44983462	44984355	0	1	0	0	4	1	0.5	0	2.5	0.2	0	.
ENSECAT00000001107	IFNa1	23	40250929	40251483	16	12	31	38	1	1	14	34.5	1	14	34.5	.
ENSECAT00000001108	CNTN5	7	9856605	10716954	30	39	9	5	2	1	34.5	7	1.5	23	4.66667	.
ENSECAT00000001109	no_gene_name_annotated	31	10375912	10376826	0	0	1	2	0	0	0	1.5	0	0	0	.
ENSECAT00000001110	no_gene_name_annotated	9	37940196	37941730	0	2	0	1	1	1	1	0.5	1	1	0.5	.
ENSECAT00000001111	no_gene_name_annotated	28	12227093	12228496	0	0	1	1	0	0	0	1	0	0	0	.
ENSECAT00000001112	no_gene_name_annotated	X	113025371	113026129	0	0	0	3	3	0	0	1.5	1.5	0	1	.
ENSECAT00000001113	no_gene_name_annotated	6	25695091	25695948	1	6	34	18	0	0	3.5	26	0	0	0	.
ENSECAT00000001114	NAA40	12	24305210	24309993	165	244	188	194	340	283	204.5	191	311.5	0.656501	0.613162	.
ENSECAT00000001115	no_gene_name_annotated	31	17039958	17040401	1	9	0	0	1	3	5	0	2	2.5	0	.
ENSECAT00000001116	no_gene_name_annotated	9	34365818	34366159	0	0	0	0	0	0	0	0	0	0	0	.
ENSECAT00000001117	no_gene_name_annotated	30	8426296	8428428	0	3	3	4	10	4	1.5	3.5	7	0.214286	0.5	.
ENSECAT00000001118	no_gene_name_annotated	1	29862055	29864187	2	2	4	4	2	4	2	4	3	0.666667	1.33333	.
ENSECAT00000001119	no_gene_name_annotated	2	76715811	76716836	0	0	5	2	0	3	0	3.5	1.5	0	2.33333	.
ENSECAT00000001120	no_gene_name_annotated	2	48577542	48577688	0	1	0	1	0	0	0.5	0.5	0	0	0	.
ENSECAT00000001121	DDI2	2	37272281	37291599	0	0	0	0	1	0	0	0	0.5	0	0	.
ENSECAT00000001122	no_gene_name_annotated	7	72529300	72530226	0	9	5	7	0	0	4.5	6	0	0	0	.
ENSECAT00000001123	SOCS6	8	85670800	85673364	351	347	161	114	347	310	349	137.5	328.5	1.0624	0.418569	.
ENSECAT00000001124	LDOC1L	28	40642984	40643703	68	142	132	173	36	12	105	152.5	24	4.375	6.35417	.
ENSECAT00000001125	no_gene_name_annotated	18	6447943	6449346	0	0	0	0	0	0	0	0	0	0	0	.
ENSECAT00000001126	no_gene_name_annotated	12	13159350	13160288	1	0	0	0	0	0	0.5	0	0	0	0	.
ENSECAT00000001127	no_gene_name_annotated	4	64720941	64723082	0	2	1	0	1	1	1	0.5	1	1	0.5	.
ENSECAT00000001128	no_gene_name_annotated	X	67978719	67979168	0	0	0	0	0	1	0	0	0.5	0	0	.
ENSECAT00000001130	no_gene_name_annotated	26	41602309	41603163	0	0	1	0	1	0	0	0.5	0.5	0	1	.
ENSECAT00000001131	no_gene_name_annotated	3	83510955	83511476	0	0	0	0	0	0	0	0	0	0	0	.
ENSECAT00000001132	no_gene_name_annotated	4	39830815	39831489	0	0	0	0	0	0	0	0	0	0	0	.
ENSECAT00000001133	no_gene_name_annotated	22	24663202	24664110	0	1	1	2	1	0	0.5	1.5	0.5	1	3	.
ENSECAT00000001134	no_gene_name_annotated	5	79591960	79592538	0	0	0	0	0	0	0	0	0	0	0	.
ENSECAT00000001135	LATS1	31	17101429	17126328	1959	2804	3125	2958	1231	1332	2381.5	3041.5	1281.5	1.85837	2.37339	.
ENSECAT00000001136	no_gene_name_annotated	1	113563432	113564151	0	0	0	0	0	0	0	0	0	0	0	.
ENSECAT00000001137	no_gene_name_annotated	19	10662665	10663036	0	1	0	1	0	0	0.5	0.5	0	0	0	.
ENSECAT00000001138	no_gene_name_annotated	X	113332636	113333409	0	1	0	0	0	1	0.5	0	0.5	1	0	.
ENSECAT00000001139	no_gene_name_annotated	31	17565883	17566710	1	4	0	3	11	5	2.5	1.5	8	0.3125	0.1875	.
ENSECAT00000001140	no_gene_name_annotated	1	142628093	142628454	0	0	0	0	0	0	0	0	0	0	0	.
ENSECAT00000001141	no_gene_name_annotated	20	17827247	17827666	0	0	1	1	1	1	0	1	1	0	1	.
ENSECAT00000001142	no_gene_name_annotated	3	14940006	14943836	4	4	0	1	2	0	4	0.5	1	4	0.5	.
ENSECAT00000001143	PRUNE1	5	46163483	46179899	133	208	172	121	396	388	170.5	146.5	392	0.434949	0.373724	.
ENSECAT00000001144	no_gene_name_annotated	28	13477115	13478518	3	3	0	0	0	0	3	0	0	0	0	.
ENSECAT00000001145	no_gene_name_annotated	1	37263597	37264046	1	0	0	0	0	0	0.5	0	0	0	0	.
ENSECAT00000001146	MTHFD1L	31	16041099	16074557	0	0	0	0	0	0	0	0	0	0	0	.
ENSECAT00000001147	no_gene_name_annotated	14	44838395	44839219	0	2	0	0	2	0	1	0	1	1	0	.
ENSECAT00000001148	TMEM45B	7	38375913	38381284	1196	1826	3795	3844	116	171	1511	3819.5	143.5	10.5296	26.6167	.
ENSECAT00000001149	no_gene_name_annotated	1	156526519	156527454	4	3	2	2	0	0	3.5	2	0	0	0	.
ENSECAT00000001150	no_gene_name_annotated	8	20378693	20380840	2570	2951	6947	7951	115	115	2760.5	7449	115	24.0043	64.7739	.
ENSECAT00000001151	FZD1	4	35148258	35150062	44	60	33	36	58	36	52	34.5	47	1.10638	0.734043	.
ENSECAT00000001152	no_gene_name_annotated	11	39400216	39656871	4	5	16	9	11	28	4.5	12.5	19.5	0.230769	0.641026	.
ENSECAT00000001153	no_gene_name_annotated	13	14718316	14718528	22	33	21	21	50	58	27.5	21	54	0.509259	0.388889	.
ENSECAT00000001154	no_gene_name_annotated	X	78075115	78075489	0	0	0	1	0	0	0	0.5	0	0	0	.
ENSECAT00000001155	no_gene_name_annotated	21	7501811	7502607	0	1	1	0	0	2	0.5	0.5	1	0.5	0.5	.
ENSECAT00000001156	no_gene_name_annotated	X	56868256	56868894	0	0	0	0	2	0	0	0	1	0	0	.
ENSECAT00000001157	no_gene_name_annotated	15	72380138	72380734	0	0	0	0	3	1	0	0	2	0	0	.
ENSECAT00000001158	no_gene_name_annotated	19	45841145	45842246	1218	944	2495	2533	1419	1895	1081	2514	1657	0.652384	1.5172	.
ENSECAT00000001159	no_gene_name_annotated	28	776310	776987	0	0	0	0	0	0	0	0	0	0	0	.
ENSECAT00000001160	no_gene_name_annotated	5	80936363	80937766	0	0	0	1	2	0	0	0.5	1	0	0.5	.
ENSECAT00000001161	ZNF318	20	42326098	42342941	6279	8801	7417	8595	3438	3519	7540	8006	3478.5	2.1676	2.30157	.
ENSECAT00000001162	TMEM79	5	41920973	41927725	1	6	0	5	8	4	3.5	2.5	6	0.583333	0.416667	.
ENSECAT00000001163	no_gene_name_annotated	18	7122870	7123946	0	0	0	0	1	0	0	0	0.5	0	0	.
ENSECAT00000001164	no_gene_name_annotated	31	17995051	17995503	0	0	0	0	2	1	0	0	1.5	0	0	.
ENSECAT00000001166	no_gene_name_annotated	1	37328297	37328746	0	0	0	0	0	0	0	0	0	0	0	.
ENSECAT00000001167	ZNF623	9	82267556	82269177	151	251	165	105	510	464	201	135	487	0.412731	0.277207	.
ENSECAT00000001168	ABCB7	X	56062543	56127388	358	400	275	183	1231	1343	379	229	1287	0.294483	0.177933	.
ENSECAT00000001169	no_gene_name_annotated	30	9988797	9989489	0	2	3	0	2	2	1	1.5	2	0.5	0.75	.
ENSECAT00000001170	KBTBD7	17	28846488	28848527	372	531	632	650	283	251	451.5	641	267	1.69101	2.40075	.
ENSECAT00000001171	no_gene_name_annotated	3	15981288	15983393	1	6	5	3	4	2	3.5	4	3	1.16667	1.33333	.
ENSECAT00000001172	no_gene_name_annotated	19	58168261	58168938	0	0	0	0	0	0	0	0	0	0	0	.
ENSECAT00000001173	no_gene_name_annotated	3	83699721	83700398	0	1	0	0	0	0	0.5	0	0	0	0	.
ENSECAT00000001174	no_gene_name_annotated	1	137200745	137202148	0	0	1	0	0	0	0	0.5	0	0	0	.
ENSECAT00000001175	GRID2	3	45894828	45894980	0	1	3	1	1	2	0.5	2	1.5	0.333333	1.33333	.
ENSECAT00000001176	no_gene_name_annotated	X	113757507	113758295	0	1	0	0	2	0	0.5	0	1	0.5	0	.
ENSECAT00000001177	no_gene_name_annotated	X	41723226	41724629	2	2	0	0	5	4	2	0	4.5	0.444444	0	.
ENSECAT00000001178	no_gene_name_annotated	6	66468095	66470787	0	0	0	0	0	0	0	0	0	0	0	.
ENSECAT00000001179	no_gene_name_annotated	X	46885373	46885789	0	2	1	0	2	0	1	0.5	1	1	0.5	.
ENSECAT00000001180	no_gene_name_annotated	5	84300507	84300956	0	0	0	1	0	0	0	0.5	0	0	0	.
ENSECAT00000001181	no_gene_name_annotated	5	16426805	16427719	0	0	1	0	0	0	0	0.5	0	0	0	.
ENSECAT00000001182	no_gene_name_annotated	28	13479244	13479849	4	8	0	0	0	0	6	0	0	0	0	.
ENSECAT00000001183	ISG15	2	48594656	48595120	108	86	36	21	434	606	97	28.5	520	0.186538	0.0548077	.
ENSECAT00000001184	SLC7A7	1	161031461	161079223	1652	688	481	363	1050	891	1170	422	970.5	1.20556	0.434827	.
ENSECAT00000001185	no_gene_name_annotated	7	513965	514342	1250	1216	1054	1205	760	763	1233	1129.5	761.5	1.61917	1.48326	.
ENSECAT00000001186	no_gene_name_annotated	7	75839679	75840602	0	0	0	0	0	0	0	0	0	0	0	.
ENSECAT00000001187	no_gene_name_annotated	X	69996785	69997015	213	200	336	189	490	493	206.5	262.5	491.5	0.420142	0.534079	.
ENSECAT00000001188	ZBED2	19	45971638	45972427	4	5	2	1	6	11	4.5	1.5	8.5	0.529412	0.176471	.
ENSECAT00000001189	DIRAS1	Un0230	4551	5147	29	23	15	10	96	70	26	12.5	83	0.313253	0.150602	.
ENSECAT00000001190	no_gene_name_annotated	X	79200735	79201472	0	3	0	1	3	1	1.5	0.5	2	0.75	0.25	.
ENSECAT00000001191	no_gene_name_annotated	13	41891164	41894384	7	16	31	20	2	9	11.5	25.5	5.5	2.09091	4.63636	.
ENSECAT00000001193	no_gene_name_annotated	1	113917223	113917672	0	0	1	0	0	0	0	0.5	0	0	0	.
ENSECAT00000001194	MYADM	10	22930279	22931209	147	105	42	21	138	87	126	31.5	112.5	1.12	0.28	.
ENSECAT00000001195	no_gene_name_annotated	1	109655441	109656196	54	72	68	16	70	90	63	42	80	0.7875	0.525	.
ENSECAT00000001196	no_gene_name_annotated	14	4997068	4998054	0	1	0	1	4	0	0.5	0.5	2	0.25	0.25	.
ENSECAT00000001197	no_gene_name_annotated	9	34574311	34574925	0	1	0	0	0	0	0.5	0	0	0	0	.
ENSECAT00000001198	no_gene_name_annotated	3	20045263	20045703	0	0	0	0	0	0	0	0	0	0	0	.
ENSECAT00000001199	no_gene_name_annotated	7	70103401	70104402	0	0	0	0	2	0	0	0	1	0	0	.
ENSECAT00000001200	no_gene_name_annotated	31	23184956	23185447	0	0	0	0	0	0	0	0	0	0	0	.
ENSECAT00000001201	no_gene_name_annotated	1	39276196	39278337	1	2	4	0	1	2	1.5	2	1.5	1	1.33333	.
ENSECAT00000001202	TMEM223	12	23021955	23023049	476	330	901	791	281	361	403	846	321	1.25545	2.63551	.
ENSECAT00000001203	MRPS15	2	21023516	21029794	1859	1498	1845	1303	1360	1687	1678.5	1574	1523.5	1.10174	1.03315	.
ENSECAT00000001204	no_gene_name_annotated	X	115422942	115423535	0	2	2	1	2	2	1	1.5	2	0.5	0.75	.
ENSECAT00000001205	GPR146	13	5995765	5996766	14	21	27	28	42	10	17.5	27.5	26	0.673077	1.05769	.
ENSECAT00000001206	no_gene_name_annotated	5	84449077	84449436	0	0	1	0	0	0	0	0.5	0	0	0	.
ENSECAT00000001207	SAMD9	4	36749161	36753927	78	60	12	12	200	276	69	12	238	0.289916	0.0504202	.
ENSECAT00000001208	no_gene_name_annotated	8	21212898	21213478	1913	1445	2113	1791	1455	1668	1679	1952	1561.5	1.07525	1.25008	.
ENSECAT00000001209	no_gene_name_annotated	2	77637316	77638719	2	4	2	0	1	3	3	1	2	1.5	0.5	.
ENSECAT00000001210	no_gene_name_annotated	8	86240483	86241376	1	0	0	0	0	0	0.5	0	0	0	0	.
ENSECAT00000001211	PCDHB16	14	35749045	35751369	304	198	454	462	14	17	251	458	15.5	16.1935	29.5484	.
ENSECAT00000001212	no_gene_name_annotated	26	21970342	21970716	0	0	0	0	0	0	0	0	0	0	0	.
ENSECAT00000001213	C3orf14	16	26730619	26743995	1137	865	1827	1643	206	254	1001	1735	230	4.35217	7.54348	.
ENSECAT00000001214	UBL3	17	9201205	9272202	1062	1170	1110	1215	923	911	1116	1162.5	917	1.21701	1.26772	.
ENSECAT00000001215	no_gene_name_annotated	28	16423750	16424193	1	0	0	0	2	0	0.5	0	1	0.5	0	.
ENSECAT00000001216	no_gene_name_annotated	28	45341790	45344110	563	623	370	439	892	685	593	404.5	788.5	0.752061	0.512999	.
ENSECAT00000001217	no_gene_name_annotated	2	49695261	49695776	0	0	0	0	0	0	0	0	0	0	0	.
ENSECAT00000001218	no_gene_name_annotated	3	20082771	20083208	0	0	0	0	0	0	0	0	0	0	0	.
ENSECAT00000001219	no_gene_name_annotated	15	68681886	68685667	0	2	1	1	3	2	1	1	2.5	0.4	0.4	.
ENSECAT00000001220	no_gene_name_annotated	X	79206800	79207195	1	0	0	0	3	1	0.5	0	2	0.25	0	.
ENSECAT00000001221	no_gene_name_annotated	1	139587453	139588856	0	1	1	1	1	0	0.5	1	0.5	1	2	.
ENSECAT00000001222	SLC30A9	3	85670706	85752678	534	621	483	372	913	857	577.5	427.5	885	0.652542	0.483051	.
ENSECAT00000001223	no_gene_name_annotated	6	25706214	25707092	2	3	13	6	0	2	2.5	9.5	1	2.5	9.5	.
ENSECAT00000001224	no_gene_name_annotated	5	31228258	31232719	3	5	9	28	14	3	4	18.5	8.5	0.470588	2.17647	.
ENSECAT00000001225	AGTR1	16	81591236	81592312	112	165	426	586	95	145	138.5	506	120	1.15417	4.21667	.
ENSECAT00000001226	no_gene_name_annotated	7	780691	781895	1	1	1	1	1	0	1	1	0.5	2	2	.
ENSECAT00000001227	no_gene_name_annotated	14	44918337	44919914	9	21	131	178	12	13	15	154.5	12.5	1.2	12.36	.
ENSECAT00000001228	no_gene_name_annotated	18	8466884	8467990	1	7	1	1	1	1	4	1	1	4	1	.
ENSECAT00000001229	no_gene_name_annotated	7	72554464	72555138	0	1	18	31	0	0	0.5	24.5	0	0	0	.
ENSECAT00000001230	no_gene_name_annotated	1	157071032	157071641	217	186	530	400	541	631	201.5	465	586	0.343857	0.793515	.
ENSECAT00000001231	no_gene_name_annotated	15	87755643	87757040	0	1	2	1	0	0	0.5	1.5	0	0	0	.
ENSECAT00000001232	no_gene_name_annotated	19	47850700	47851200	0	2	0	0	0	0	1	0	0	0	0	.
ENSECAT00000001233	ZNF784	10	24725729	24726637	10	11	7	5	30	17	10.5	6	23.5	0.446809	0.255319	.
ENSECAT00000001234	MARK4	10	15852132	15876746	8	17	14	7	32	22	12.5	10.5	27	0.462963	0.388889	.
ENSECAT00000001235	no_gene_name_annotated	31	24981543	24982946	0	1	1	1	1	0	0.5	1	0.5	1	2	.
ENSECAT00000001236	MPEG1	12	19224833	19226986	14	5	10	9	25	31	9.5	9.5	28	0.339286	0.339286	.
ENSECAT00000001237	SCAND1	22	26593794	26594306	32	89	50	44	19	2	60.5	47	10.5	5.7619	4.47619	.
ENSECAT00000001238	no_gene_name_annotated	10	44155634	44156458	0	0	0	0	1	1	0	0	1	0	0	.
ENSECAT00000001239	no_gene_name_annotated	8	71801498	71802322	0	0	0	0	1	0	0	0	0.5	0	0	.
ENSECAT00000001240	no_gene_name_annotated	5	86811764	86813167	0	1	1	1	0	0	0.5	1	0	0	0	.
ENSECAT00000001241	no_gene_name_annotated	7	82314602	82315236	19	17	26	51	18	17	18	38.5	17.5	1.02857	2.2	.
ENSECAT00000001242	CCDC153	7	26881350	26884941	8	9	7	6	3	3	8.5	6.5	3	2.83333	2.16667	.
ENSECAT00000001244	SEC23IP	1	12627279	12663771	1764	2354	1727	1544	2825	2602	2059	1635.5	2713.5	0.758799	0.602727	.
ENSECAT00000001245	SETD3	24	41464448	41523171	5676	6659	5700	6614	2572	2317	6167.5	6157	2444.5	2.52301	2.51872	.
ENSECAT00000001246	no_gene_name_annotated	9	82328668	82329624	7	9	6	10	9	3	8	8	6	1.33333	1.33333	.
ENSECAT00000001247	MEIOB	13	40931417	40955654	1451	1315	1237	867	1720	2363	1383	1052	2041.5	0.677443	0.515307	.
ENSECAT00000001248	no_gene_name_annotated	X	70853171	70853515	0	0	0	0	0	0	0	0	0	0	0	.
ENSECAT00000001249	no_gene_name_annotated	19	58273857	58274747	1	0	0	0	0	0	0.5	0	0	0	0	.
ENSECAT00000001250	no_gene_name_annotated	7	70103818	70114736	1	1	0	0	0	0	1	0	0	0	0	.
ENSECAT00000001252	no_gene_name_annotated	16	83390254	83391078	0	1	0	0	0	0	0.5	0	0	0	0	.
ENSECAT00000001253	no_gene_name_annotated	1	43055299	43056009	2	2	3	2	1	3	2	2.5	2	1	1.25	.
ENSECAT00000001254	no_gene_name_annotated	X	116342394	116343335	0	3	0	2	0	0	1.5	1	0	0	0	.
ENSECAT00000001255	OR6N2	5	38609640	38610593	0	0	2	0	2	2	0	1	2	0	0.5	.
ENSECAT00000001256	OR51B6	7	74041348	74042286	0	0	1	0	0	0	0	0.5	0	0	0	.
ENSECAT00000001257	no_gene_name_annotated	X	79865533	79866561	26	48	26	12	36	72	37	19	54	0.685185	0.351852	.
ENSECAT00000001258	no_gene_name_annotated	3	23809636	23811039	0	0	0	0	0	0	0	0	0	0	0	.
ENSECAT00000001259	no_gene_name_annotated	19	13175185	13176078	0	0	0	1	0	1	0	0.5	0.5	0	1	.
ENSECAT00000001260	no_gene_name_annotated	26	22643785	22644159	0	0	0	0	0	0	0	0	0	0	0	.
ENSECAT00000001261	no_gene_name_annotated	7	1126423	1126569	163	205	291	169	299	155	184	230	227	0.810573	1.01322	.
ENSECAT00000001262	CCDC54	19	49431725	49432711	5106	5657	5586	6247	23	45	5381.5	5916.5	34	158.279	174.015	YES
ENSECAT00000001263	no_gene_name_annotated	7	50736611	50737549	0	0	0	0	2	0	0	0	1	0	0	.
ENSECAT00000001264	no_gene_name_annotated	X	46886165	46887556	0	2	2	0	2	0	1	1	1	1	1	.
ENSECAT00000001265	RTBDN	7	45558224	45560637	4	5	2	0	1	1	4.5	1	1	4.5	1	.
ENSECAT00000001266	B3GNT4	8	22502697	22503800	3	6	4	3	14	24	4.5	3.5	19	0.236842	0.184211	.
ENSECAT00000001267	OR8D1	7	32330775	32331701	0	0	0	0	0	0	0	0	0	0	0	.
ENSECAT00000001268	no_gene_name_annotated	22	29593875	29594465	0	0	0	0	0	0	0	0	0	0	0	.
ENSECAT00000001269	no_gene_name_annotated	5	89358753	89359409	0	0	0	0	0	0	0	0	0	0	0	.
ENSECAT00000001270	no_gene_name_annotated	16	73921039	73921863	0	1	1	0	0	0	0.5	0.5	0	0	0	.
ENSECAT00000001271	no_gene_name_annotated	14	85320841	85321257	0	0	3	1	0	2	0	2	1	0	2	.
ENSECAT00000001272	no_gene_name_annotated	7	77381309	77382253	0	0	0	0	0	0	0	0	0	0	0	.
ENSECAT00000001273	no_gene_name_annotated	3	84019327	84019800	1	3	2	1	5	9	2	1.5	7	0.285714	0.214286	.
ENSECAT00000001274	no_gene_name_annotated	X	116862019	116862378	0	1	2	3	8	0	0.5	2.5	4	0.125	0.625	.
ENSECAT00000001275	no_gene_name_annotated	20	31789115	31789525	188	157	361	365	65	58	172.5	363	61.5	2.80488	5.90244	.
ENSECAT00000001276	no_gene_name_annotated	19	58820245	58820766	0	2	4	2	0	1	1	3	0.5	2	6	.
ENSECAT00000001277	no_gene_name_annotated	1	114187502	114188581	0	4	3	3	1	3	2	3	2	1	1.5	.
ENSECAT00000001278	no_gene_name_annotated	2	15220387	15221286	0	1	2	3	2	0	0.5	2.5	1	0.5	2.5	.
ENSECAT00000001279	MYCBPAP	11	26164813	26182512	2236	4247	7841	7836	144	102	3241.5	7838.5	123	26.3537	63.7276	.
ENSECAT00000001280	TMEM145	10	13469716	13478376	77	100	237	234	72	40	88.5	235.5	56	1.58036	4.20536	.
ENSECAT00000001281	S100Z	14	88172721	88174938	6	10	17	32	1	3	8	24.5	2	4	12.25	.
ENSECAT00000001282	KBTBD6	17	28911097	28913106	129	223	165	136	297	264	176	150.5	280.5	0.627451	0.536542	.
ENSECAT00000001283	ZNF474	14	51478843	51479862	3273	2498	838	1051	14	5	2885.5	944.5	9.5	303.737	99.4211	YES
ENSECAT00000001284	no_gene_name_annotated	X	56920196	56921011	0	0	0	0	0	0	0	0	0	0	0	.
ENSECAT00000001286	CCR3	16	40489968	40491047	0	0	1	0	0	2	0	0.5	1	0	0.5	.
ENSECAT00000001287	no_gene_name_annotated	10	70287949	70289352	1	2	0	0	1	0	1.5	0	0.5	3	0	.
ENSECAT00000001288	no_gene_name_annotated	2	50356279	50357103	0	3	0	0	0	0	1.5	0	0	0	0	.
ENSECAT00000001290	HIST1H2BJ	20	25223154	25223534	10	15	56	29	4	2	12.5	42.5	3	4.16667	14.1667	.
ENSECAT00000001291	no_gene_name_annotated	15	89371692	89373233	1	1	0	2	1	4	1	1	2.5	0.4	0.4	.
ENSECAT00000001292	no_gene_name_annotated	5	89810933	89811349	1	1	0	0	2	0	1	0	1	1	0	.
ENSECAT00000001293	no_gene_name_annotated	19	52551113	52551937	1	0	1	0	0	0	0.5	0.5	0	0	0	.
ENSECAT00000001294	no_gene_name_annotated	26	25702214	25702588	0	0	0	0	0	0	0	0	0	0	0	.
ENSECAT00000001295	no_gene_name_annotated	11	47053431	47054375	1	0	0	0	0	1	0.5	0	0.5	1	0	.
ENSECAT00000001296	no_gene_name_annotated	12	32961741	32963760	122	101	1	1	95	128	111.5	1	111.5	1	0.00896861	.
ENSECAT00000001297	no_gene_name_annotated	1	43535275	43536012	0	0	0	1	1	0	0	0.5	0.5	0	1	.
ENSECAT00000001298	no_gene_name_annotated	20	19100389	19101594	2207	2200	3264	2922	2622	2901	2203.5	3093	2761.5	0.797936	1.12004	.
ENSECAT00000001299	no_gene_name_annotated	3	23811281	23812822	2	2	0	0	8	1	2	0	4.5	0.444444	0	.
ENSECAT00000001300	no_gene_name_annotated	7	73729462	73730865	3	4	0	1	6	4	3.5	0.5	5	0.7	0.1	.
ENSECAT00000001301	PCDHB7	14	35759788	35762175	37	34	33	41	10	7	35.5	37	8.5	4.17647	4.35294	.
ENSECAT00000001302	no_gene_name_annotated	8	22831535	22832395	3	2	0	3	6	12	2.5	1.5	9	0.277778	0.166667	.
ENSECAT00000001303	no_gene_name_annotated	28	1885152	1885976	1	0	0	0	0	0	0.5	0	0	0	0	.
ENSECAT00000001304	no_gene_name_annotated	7	1704768	1706771	125	189	150	147	122	142	157	148.5	132	1.18939	1.125	.
ENSECAT00000001305	GPR171	16	83671446	83672405	5	9	9	3	5	8	7	6	6.5	1.07692	0.923077	.
ENSECAT00000001306	OR5I1	12	13205837	13206778	0	0	0	0	0	0	0	0	0	0	0	.
ENSECAT00000001307	no_gene_name_annotated	1	139809817	139810572	262	282	209	164	640	733	272	186.5	686.5	0.396213	0.271668	.
ENSECAT00000001308	no_gene_name_annotated	3	46785062	46785889	0	0	0	1	0	0	0	0.5	0	0	0	.
ENSECAT00000001309	no_gene_name_annotated	19	53783335	53784243	0	0	3	0	1	3	0	1.5	2	0	0.75	.
ENSECAT00000001310	no_gene_name_annotated	10	70302308	70303066	0	1	0	1	0	0	0.5	0.5	0	0	0	.
ENSECAT00000001311	no_gene_name_annotated	24	7041258	7041638	3	3	0	2	6	1	3	1	3.5	0.857143	0.285714	.
ENSECAT00000001312	no_gene_name_annotated	6	71750600	71751541	0	1	0	0	0	0	0.5	0	0	0	0	.
ENSECAT00000001313	no_gene_name_annotated	28	45454599	45455423	0	0	0	0	0	0	0	0	0	0	0	.
ENSECAT00000001314	OR2T6	Un0007	933689	934609	17	20	12	8	0	0	18.5	10	0	0	0	.
ENSECAT00000001315	EQUCABV1R903	10	24845682	24846575	0	0	2	0	0	0	0	1	0	0	0	.
ENSECAT00000001316	no_gene_name_annotated	3	24787845	24788204	0	1	0	0	0	0	0.5	0	0	0	0	.
ENSECAT00000001317	no_gene_name_annotated	22	34495742	34495918	0	0	6	2	4	2	0	4	3	0	1.33333	.
ENSECAT00000001318	no_gene_name_annotated	X	79925515	79926057	118	155	86	49	319	417	136.5	67.5	368	0.370924	0.183424	.
ENSECAT00000001319	no_gene_name_annotated	4	41164634	41165458	0	1	0	1	0	0	0.5	0.5	0	0	0	.
ENSECAT00000001320	no_gene_name_annotated	2	52365001	52365429	136	189	143	93	386	357	162.5	118	371.5	0.437416	0.317631	.
ENSECAT00000001321	no_gene_name_annotated	15	299753	300196	0	0	0	0	0	0	0	0	0	0	0	.
ENSECAT00000001322	no_gene_name_annotated	9	34875092	34875982	0	0	0	0	0	0	0	0	0	0	0	.
ENSECAT00000001324	RAH1	1	157443268	157443988	6	31	8	9	0	4	18.5	8.5	2	9.25	4.25	.
ENSECAT00000001325	no_gene_name_annotated	X	71170706	71171101	0	0	0	0	0	0	0	0	0	0	0	.
ENSECAT00000001326	no_gene_name_annotated	4	77079827	77096871	2	1	43	60	0	0	1.5	51.5	0	0	0	.
ENSECAT00000001327	PTGES	25	32634064	32645087	197	351	186	157	1066	577	274	171.5	821.5	0.333536	0.208764	.
ENSECAT00000001328	no_gene_name_annotated	1	44083471	44087184	0	3	6	1	2	1	1.5	3.5	1.5	1	2.33333	.
ENSECAT00000001329	no_gene_name_annotated	1	114189885	114190349	0	3	1	1	1	1	1.5	1	1	1.5	1	.
ENSECAT00000001330	CLDN17	26	27166569	27167243	4	0	1	1	0	0	2	1	0	0	0	.
ENSECAT00000001331	no_gene_name_annotated	30	10481938	10482648	1	0	1	2	3	2	0.5	1.5	2.5	0.2	0.6	.
ENSECAT00000001332	no_gene_name_annotated	20	26265505	26266428	0	0	0	0	0	0	0	0	0	0	0	.
ENSECAT00000001333	no_gene_name_annotated	7	2264852	2264986	7	20	19	9	10	3	13.5	14	6.5	2.07692	2.15385	.
ENSECAT00000001334	no_gene_name_annotated	X	41724799	41725173	0	0	0	0	0	0	0	0	0	0	0	.
ENSECAT00000001335	no_gene_name_annotated	1	108015255	108059318	7	4	14	26	12	10	5.5	20	11	0.5	1.81818	.
ENSECAT00000001336	USP16	26	26164744	26190336	3422	2750	2896	2813	1540	1730	3086	2854.5	1635	1.88746	1.74587	.
ENSECAT00000001337	no_gene_name_annotated	10	46179003	46179911	0	0	1	0	0	0	0	0.5	0	0	0	.
ENSECAT00000001338	no_gene_name_annotated	X	57021656	57022099	0	0	0	3	0	0	0	1.5	0	0	0	.
ENSECAT00000001339	no_gene_name_annotated	3	30299922	30301463	6	9	1	0	1	3	7.5	0.5	2	3.75	0.25	.
ENSECAT00000001340	no_gene_name_annotated	3	47431491	47432012	0	0	0	1	0	0	0	0.5	0	0	0	.
ENSECAT00000001341	SPG11	1	144583859	144601587	286	248	224	230	188	208	267	227	198	1.34848	1.14646	.
ENSECAT00000001342	no_gene_name_annotated	20	32461198	32462067	0	0	1	0	0	0	0	0.5	0	0	0	.
ENSECAT00000001343	no_gene_name_annotated	4	36978105	36979064	0	0	0	1	3	0	0	0.5	1.5	0	0.333333	.
ENSECAT00000001344	no_gene_name_annotated	30	12506114	12506452	0	0	1	1	3	0	0	1	1.5	0	0.666667	.
ENSECAT00000001345	no_gene_name_annotated	19	59717117	59718025	0	0	0	0	2	3	0	0	2.5	0	0	.
ENSECAT00000001346	no_gene_name_annotated	15	1488500	1489903	0	5	1	2	0	0	2.5	1.5	0	0	0	.
ENSECAT00000001347	no_gene_name_annotated	24	410758	412158	1	0	0	1	0	0	0.5	0.5	0	0	0	.
ENSECAT00000001348	no_gene_name_annotated	1	141438325	141439728	1	3	0	2	0	1	2	1	0.5	4	2	.
ENSECAT00000001349	no_gene_name_annotated	12	19240559	19241512	0	2	0	0	0	1	1	0	0.5	2	0	.
ENSECAT00000001350	HCAR1	8	22841140	22842138	0	3	0	1	2	1	1.5	0.5	1.5	1	0.333333	.
ENSECAT00000001351	MAGEB5	X	20096553	20097605	100	129	97	82	957	1359	114.5	89.5	1158	0.0988774	0.0772884	.
ENSECAT00000001352	KLK8	10	20423937	20428301	0	3	0	3	1	1	1.5	1.5	1	1.5	1.5	.
ENSECAT00000001353	NEIL1	1	118584529	118587308	33	60	35	24	63	44	46.5	29.5	53.5	0.869159	0.551402	.
ENSECAT00000001354	no_gene_name_annotated	X	117043916	117045319	0	1	1	1	1	0	0.5	1	0.5	1	2	.
ENSECAT00000001355	no_gene_name_annotated	13	39509685	39513516	2	1	0	2	2	5	1.5	1	3.5	0.428571	0.285714	.
ENSECAT00000001356	no_gene_name_annotated	4	41553493	41554317	0	0	0	0	0	0	0	0	0	0	0	.
ENSECAT00000001357	EHF	12	1409439	1446462	3	24	0	1	6	5	13.5	0.5	5.5	2.45455	0.0909091	.
ENSECAT00000001358	SAMD9L	4	36788011	36792765	164	110	20	13	308	638	137	16.5	473	0.289641	0.0348837	.
ENSECAT00000001359	no_gene_name_annotated	1	46229114	46229578	1	0	0	1	1	2	0.5	0.5	1.5	0.333333	0.333333	.
ENSECAT00000001360	no_gene_name_annotated	10	24897175	24898017	0	0	0	0	0	0	0	0	0	0	0	.
ENSECAT00000001361	no_gene_name_annotated	X	41829932	41830351	0	0	0	0	0	0	0	0	0	0	0	.
ENSECAT00000001362	DMXL2	1	138859084	138997629	877	1047	475	378	1188	1003	962	426.5	1095.5	0.878138	0.38932	.
ENSECAT00000001363	no_gene_name_annotated	6	25717378	25718256	4	0	0	8	0	3	2	4	1.5	1.33333	2.66667	.
ENSECAT00000001364	NDN	1	109732341	109733318	359	551	240	139	607	412	455	189.5	509.5	0.893032	0.371933	.
ENSECAT00000001365	KRTAP24-1	26	27262301	27263062	0	0	0	0	0	0	0	0	0	0	0	.
ENSECAT00000001366	no_gene_name_annotated	10	70930648	70931745	0	0	3	0	1	1	0	1.5	1	0	1.5	.
ENSECAT00000001367	no_gene_name_annotated	19	15215293	15216117	1	0	0	0	0	0	0.5	0	0	0	0	.
ENSECAT00000001368	no_gene_name_annotated	9	36621143	36621832	1	3	1	0	0	0	2	0.5	0	0	0	.
ENSECAT00000001369	no_gene_name_annotated	3	30389528	30390682	0	1	0	2	1	1	0.5	1	1	0.5	1	.
ENSECAT00000001370	no_gene_name_annotated	5	76959579	77123440	230	309	784	826	270	239	269.5	805	254.5	1.05894	3.16306	.
ENSECAT00000001371	KIF3C	15	70095985	70129572	99	137	71	42	197	164	118	56.5	180.5	0.65374	0.313019	.
ENSECAT00000001372	NXPH1	4	42367126	42368881	6	4	0	0	3	0	5	0	1.5	3.33333	0	.
ENSECAT00000001373	ZNF606	10	27607236	27615342	338	392	386	266	956	961	365	326	958.5	0.380803	0.340115	.
ENSECAT00000001374	WDR63	5	78652892	78722397	13	16	33	25	0	0	14.5	29	0	0	0	.
ENSECAT00000001375	ZSWIM1	22	34844862	34846432	569	787	354	317	363	371	678	335.5	367	1.84741	0.914169	.
ENSECAT00000001376	no_gene_name_annotated	8	89008904	89019085	276	457	410	492	653	602	366.5	451	627.5	0.584064	0.718725	.
ENSECAT00000001377	TRMT10C	19	53931196	53932440	185	221	189	138	359	395	203	163.5	377	0.538462	0.433687	.
ENSECAT00000001380	no_gene_name_annotated	1	46284899	46285171	0	0	0	0	0	0	0	0	0	0	0	.
ENSECAT00000001381	no_gene_name_annotated	16	4112445	4113518	0	0	0	0	0	0	0	0	0	0	0	.
ENSECAT00000001382	no_gene_name_annotated	2	53902762	53903586	1	0	1	1	1	0	0.5	1	0.5	1	2	.
ENSECAT00000001383	no_gene_name_annotated	7	50751524	50752450	1	0	5	6	1	0	0.5	5.5	0.5	1	11	.
ENSECAT00000001384	no_gene_name_annotated	X	118738637	118739056	0	0	0	0	0	0	0	0	0	0	0	.
ENSECAT00000001385	no_gene_name_annotated	1	114554016	114554480	0	0	0	0	0	0	0	0	0	0	0	.
ENSECAT00000001386	no_gene_name_annotated	20	19397591	19397989	0	0	1	0	0	0	0	0.5	0	0	0	.
ENSECAT00000001387	no_gene_name_annotated	20	26300677	26301579	0	0	0	0	0	0	0	0	0	0	0	.
ENSECAT00000001388	no_gene_name_annotated	15	1848283	1848657	0	0	0	0	0	0	0	0	0	0	0	.
ENSECAT00000001389	no_gene_name_annotated	24	8183342	8183758	0	1	0	1	2	1	0.5	0.5	1.5	0.333333	0.333333	.
ENSECAT00000001390	CA6	2	42078933	42097908	0	0	0	0	0	0	0	0	0	0	0	.
ENSECAT00000001391	no_gene_name_annotated	X	47029123	47029938	1	0	0	0	2	0	0.5	0	1	0.5	0	.
ENSECAT00000001392	no_gene_name_annotated	14	86567932	86569437	0	4	3	2	3	9	2	2.5	6	0.333333	0.416667	.
ENSECAT00000001393	no_gene_name_annotated	14	51792445	51793182	0	0	0	0	0	0	0	0	0	0	0	.
ENSECAT00000001394	no_gene_name_annotated	10	73252639	73253412	3	7	1	2	4	3	5	1.5	3.5	1.42857	0.428571	.
ENSECAT00000001395	no_gene_name_annotated	9	83501251	83501715	6	4	15	7	1	2	5	11	1.5	3.33333	7.33333	.
ENSECAT00000001396	no_gene_name_annotated	10	25270188	25271012	2	0	0	0	0	1	1	0	0.5	2	0	.
ENSECAT00000001397	P2RY14	16	83686108	83687088	5	10	6	7	14	8	7.5	6.5	11	0.681818	0.590909	.
ENSECAT00000001398	no_gene_name_annotated	X	72505709	72506302	1	0	0	0	0	0	0.5	0	0	0	0	.
ENSECAT00000001399	SCO2	28	45976320	45977120	343	390	177	153	128	102	366.5	165	115	3.18696	1.43478	.
ENSECAT00000001400	no_gene_name_annotated	3	85056960	85057670	1	3	2	3	1	0	2	2.5	0.5	4	5	.
ENSECAT00000001401	COMMD5	9	83266544	83267277	247	313	414	367	160	100	280	390.5	130	2.15385	3.00385	.
ENSECAT00000001402	no_gene_name_annotated	13	15630422	15631100	464	420	1542	1080	1624	1802	442	1311	1713	0.258027	0.765324	.
ENSECAT00000001403	HTRA3	3	115939901	115975692	85	81	16	18	42	54	83	17	48	1.72917	0.354167	.
ENSECAT00000001404	no_gene_name_annotated	1	115283571	115283945	0	0	0	0	0	0	0	0	0	0	0	.
ENSECAT00000001405	no_gene_name_annotated	1	46286520	46286984	0	0	0	0	1	2	0	0	1.5	0	0	.
ENSECAT00000001406	LOXL3	15	28571597	28589599	169	262	237	228	137	88	215.5	232.5	112.5	1.91556	2.06667	.
ENSECAT00000001407	no_gene_name_annotated	22	37565260	37565457	2	5	5	10	28	5	3.5	7.5	16.5	0.212121	0.454545	.
ENSECAT00000001408	no_gene_name_annotated	2	54305193	54305711	0	0	0	0	0	0	0	0	0	0	0	.
ENSECAT00000001409	no_gene_name_annotated	19	53949142	53949810	12	18	29	24	54	70	15	26.5	62	0.241935	0.427419	.
ENSECAT00000001410	no_gene_name_annotated	17	31422955	31423779	0	0	0	0	0	0	0	0	0	0	0	.
ENSECAT00000001411	TRIM23	21	7967563	7998569	393	521	662	467	562	584	457	564.5	573	0.797557	0.985166	.
ENSECAT00000001412	no_gene_name_annotated	3	47578733	47579557	7	16	0	0	1	0	11.5	0	0.5	23	0	.
ENSECAT00000001413	no_gene_name_annotated	X	118777955	118778374	0	0	0	0	0	0	0	0	0	0	0	.
ENSECAT00000001414	no_gene_name_annotated	13	6950754	6951665	3	3	0	1	1	0	3	0.5	0.5	6	1	.
ENSECAT00000001415	no_gene_name_annotated	15	2102346	2102798	0	0	0	0	0	0	0	0	0	0	0	.
ENSECAT00000001416	no_gene_name_annotated	17	709718	710542	0	1	0	1	0	0	0.5	0.5	0	0	0	.
ENSECAT00000001417	MAOB	X	35458966	35570791	28	11	141	11	47	86	19.5	76	66.5	0.293233	1.14286	.
ENSECAT00000001418	no_gene_name_annotated	X	20636926	20637300	0	0	2	0	0	0	0	1	0	0	0	.
ENSECAT00000001419	no_gene_name_annotated	24	448653	449027	0	0	0	1	0	0	0	0.5	0	0	0	.
ENSECAT00000001420	STX19	19	59861153	59862064	3	5	3	3	3	1	4	3	2	2	1.5	.
ENSECAT00000001421	no_gene_name_annotated	2	100915406	100933966	5420	4887	6465	6950	615	601	5153.5	6707.5	608	8.47615	11.0321	.
ENSECAT00000001422	no_gene_name_annotated	7	75888413	75889357	2	0	0	3	0	0	1	1.5	0	0	0	.
ENSECAT00000001423	PEG10	4	38234857	38236065	485	815	322	248	911	433	650	285	672	0.967262	0.424107	.
ENSECAT00000001424	no_gene_name_annotated	26	2727236	2728639	0	0	1	0	0	0	0	0.5	0	0	0	.
ENSECAT00000001425	no_gene_name_annotated	20	33273720	33274544	1	0	1	0	0	0	0.5	0.5	0	0	0	.
ENSECAT00000001426	ZNF71	10	25506453	25507541	35	66	52	71	27	1	50.5	61.5	14	3.60714	4.39286	.
ENSECAT00000001427	PTPN6	6	34410281	34420057	59	62	47	20	96	143	60.5	33.5	119.5	0.506276	0.280335	.
ENSECAT00000001429	PCDHB2	14	35830154	35832550	46	48	99	76	30	10	47	87.5	20	2.35	4.375	.
ENSECAT00000001430	no_gene_name_annotated	1	46389814	46390089	0	0	0	0	2	0	0	0	1	0	0	.
ENSECAT00000001431	no_gene_name_annotated	31	12413905	12414324	0	1	0	1	1	0	0.5	0.5	0.5	1	1	.
ENSECAT00000001432	HSF1	9	82826182	82846764	35	48	47	61	19	5	41.5	54	12	3.45833	4.5	.
ENSECAT00000001433	no_gene_name_annotated	2	54405930	54406754	0	3	1	1	0	1	1.5	1	0.5	3	2	.
ENSECAT00000001434	no_gene_name_annotated	8	86385005	86385526	3	3	1	0	4	3	3	0.5	3.5	0.857143	0.142857	.
ENSECAT00000001435	PSMB3	11	23353441	23361106	1422	1331	1395	1066	1901	1946	1376.5	1230.5	1923.5	0.715623	0.639719	.
ENSECAT00000001436	no_gene_name_annotated	18	10975354	10976425	373	375	708	694	272	274	374	701	273	1.36996	2.56777	.
ENSECAT00000001437	no_gene_name_annotated	8	67689720	67693529	0	7	3	5	5	0	3.5	4	2.5	1.4	1.6	.
ENSECAT00000001438	no_gene_name_annotated	9	56296016	56296647	0	0	0	0	0	0	0	0	0	0	0	.
ENSECAT00000001439	FOXP4	20	40903704	40935396	195	541	98	87	137	83	368	92.5	110	3.34545	0.840909	.
ENSECAT00000001441	OIP5	14	51931146	51931823	1	1	7	3	1	0	1	5	0.5	2	10	.
ENSECAT00000001442	no_gene_name_annotated	2	15298449	15299387	1	1	0	0	0	0	1	0	0	0	0	.
ENSECAT00000001443	ZNF34	9	83329428	83330408	100	116	42	33	106	125	108	37.5	115.5	0.935065	0.324675	.
ENSECAT00000001444	no_gene_name_annotated	15	4045205	4045807	2	5	0	2	3	0	3.5	1	1.5	2.33333	0.666667	.
ENSECAT00000001445	no_gene_name_annotated	7	72597145	72598071	0	0	0	0	0	0	0	0	0	0	0	.
ENSECAT00000001446	no_gene_name_annotated	22	3110953	3111558	0	0	0	2	0	0	0	1	0	0	0	.
ENSECAT00000001447	no_gene_name_annotated	8	76285689	76286366	0	0	2	1	1	0	0	1.5	0.5	0	3	.
ENSECAT00000001448	PALMD	5	66248402	66294287	73	94	52	22	134	260	83.5	37	197	0.423858	0.187817	.
ENSECAT00000001449	no_gene_name_annotated	30	12983089	12986895	1	4	3	3	9	2	2.5	3	5.5	0.454545	0.545455	.
ENSECAT00000001450	no_gene_name_annotated	7	31142920	31143854	85	63	58	130	0	0	74	94	0	0	0	.
ENSECAT00000001451	no_gene_name_annotated	26	2828956	2830062	0	1	1	0	1	0	0.5	0.5	0.5	1	1	.
ENSECAT00000001452	no_gene_name_annotated	24	8292645	8293715	0	0	0	0	0	0	0	0	0	0	0	.
ENSECAT00000001453	no_gene_name_annotated	X	57151185	57151964	1	1	0	5	2	1	1	2.5	1.5	0.666667	1.66667	.
ENSECAT00000001454	TYMP	28	45979757	45982925	903	996	1388	1281	158	152	949.5	1334.5	155	6.12581	8.60968	.
ENSECAT00000001455	no_gene_name_annotated	10	76339797	76343627	1	2	1	2	0	2	1.5	1.5	1	1.5	1.5	.
ENSECAT00000001456	no_gene_name_annotated	X	72601377	72601781	0	0	0	0	0	0	0	0	0	0	0	.
ENSECAT00000001457	KLHDC7B	28	45996762	45998258	20	1	49	40	2	0	10.5	44.5	1	10.5	44.5	.
ENSECAT00000001458	no_gene_name_annotated	2	57039851	57040675	1	0	0	2	1	1	0.5	1	1	0.5	1	.
ENSECAT00000001459	no_gene_name_annotated	18	11353218	11353661	0	0	0	0	0	1	0	0	0.5	0	0	.
ENSECAT00000001460	no_gene_name_annotated	1	115930534	115931277	15	42	1	0	3	1	28.5	0.5	2	14.25	0.25	.
ENSECAT00000001461	no_gene_name_annotated	1	110153086	110153823	1	3	0	0	2	0	2	0	1	2	0	.
ENSECAT00000001462	no_gene_name_annotated	X	47183132	47183491	0	0	0	0	0	0	0	0	0	0	0	.
ENSECAT00000001463	no_gene_name_annotated	X	120540351	120541292	0	0	0	1	0	0	0	0.5	0	0	0	.
ENSECAT00000001464	no_gene_name_annotated	26	3095380	3095823	0	0	0	0	0	0	0	0	0	0	0	.
ENSECAT00000001465	no_gene_name_annotated	8	76575439	76575834	0	1	1	0	0	1	0.5	0.5	0.5	1	1	.
ENSECAT00000001466	no_gene_name_annotated	10	76911479	76912882	0	0	0	0	0	0	0	0	0	0	0	.
ENSECAT00000001468	no_gene_name_annotated	20	19400309	19400710	0	0	0	0	0	0	0	0	0	0	0	.
ENSECAT00000001469	no_gene_name_annotated	20	25223855	25224261	25	56	62	69	11	0	40.5	65.5	5.5	7.36364	11.9091	.
ENSECAT00000001470	no_gene_name_annotated	1	47398836	47400239	1	5	9	4	9	3	3	6.5	6	0.5	1.08333	.
ENSECAT00000001471	RNASE9	1	157494113	157494658	374	231	377	121	0	0	302.5	249	0	0	0	.
ENSECAT00000001472	no_gene_name_annotated	22	3282946	3283548	0	0	0	0	0	0	0	0	0	0	0	.
ENSECAT00000001473	no_gene_name_annotated	19	16417870	16418763	0	0	0	0	0	1	0	0	0.5	0	0	.
ENSECAT00000001474	no_gene_name_annotated	5	33427667	33431496	3	2	1	2	0	1	2.5	1.5	0.5	5	3	.
ENSECAT00000001475	no_gene_name_annotated	7	74057729	74058622	0	3	1	2	0	0	1.5	1.5	0	0	0	.
ENSECAT00000001476	no_gene_name_annotated	9	39679244	39679852	0	0	0	0	0	0	0	0	0	0	0	.
ENSECAT00000001477	no_gene_name_annotated	24	493284	494687	0	1	0	1	3	0	0.5	0.5	1.5	0.333333	0.333333	.
ENSECAT00000001478	HDAC6	X	39348030	39366590	91	102	124	142	296	269	96.5	133	282.5	0.341593	0.470796	.
ENSECAT00000001479	no_gene_name_annotated	12	19256385	19257335	0	4	0	0	1	1	2	0	1	2	0	.
ENSECAT00000001480	C15orf59	1	119817730	119828986	132	242	128	58	315	246	187	93	280.5	0.666667	0.331551	.
ENSECAT00000001481	no_gene_name_annotated	18	11738387	11739160	1	2	2	1	2	4	1.5	1.5	3	0.5	0.5	.
ENSECAT00000001482	no_gene_name_annotated	2	57479234	57480142	0	1	1	1	2	0	0.5	1	1	0.5	1	.
ENSECAT00000001483	no_gene_name_annotated	7	50782736	50783203	0	0	0	0	1	0	0	0	0.5	0	0	.
ENSECAT00000001484	no_gene_name_annotated	7	31180112	31181041	0	0	0	0	0	0	0	0	0	0	0	.
ENSECAT00000001485	no_gene_name_annotated	15	4354552	4355151	0	0	0	0	0	1	0	0	0.5	0	0	.
ENSECAT00000001486	no_gene_name_annotated	16	74292709	74293056	0	0	0	0	0	0	0	0	0	0	0	.
ENSECAT00000001487	no_gene_name_annotated	9	37181104	37181841	0	0	0	0	2	0	0	0	1	0	0	.
ENSECAT00000001488	no_gene_name_annotated	6	71776362	71777303	0	0	0	1	1	0	0	0.5	0.5	0	1	.
ENSECAT00000001489	no_gene_name_annotated	31	12415045	12415488	0	2	0	0	2	1	1	0	1.5	0.666667	0	.
ENSECAT00000001490	no_gene_name_annotated	7	13007329	13050873	211	416	270	318	109	67	313.5	294	88	3.5625	3.34091	.
ENSECAT00000001491	no_gene_name_annotated	7	72608186	72609130	0	0	2	4	0	0	0	3	0	0	0	.
ENSECAT00000001492	no_gene_name_annotated	4	43420453	43421343	1	2	1	0	0	0	1.5	0.5	0	0	0	.
ENSECAT00000001493	no_gene_name_annotated	10	82641782	82642384	1	0	0	0	1	0	0.5	0	0.5	1	0	.
ENSECAT00000001495	HCRT	11	20742564	20742947	0	0	1	0	0	0	0	0.5	0	0	0	.
ENSECAT00000001496	no_gene_name_annotated	7	96964476	96965879	0	4	0	1	0	0	2	0.5	0	0	0	.
ENSECAT00000001497	no_gene_name_annotated	13	7430006	7430830	0	0	0	0	0	0	0	0	0	0	0	.
ENSECAT00000001498	no_gene_name_annotated	1	48535864	48536106	1	0	0	0	0	0	0.5	0	0	0	0	.
ENSECAT00000001499	RNASE11	1	157531357	157531956	13	18	8	6	0	0	15.5	7	0	0	0	.
ENSECAT00000001500	no_gene_name_annotated	21	42457076	42460871	1	5	6	1	4	6	3	3.5	5	0.6	0.7	.
ENSECAT00000001501	no_gene_name_annotated	14	31466202	31521680	2355	2932	3014	3502	636	587	2643.5	3258	611.5	4.32298	5.32788	.
ENSECAT00000001502	no_gene_name_annotated	21	1376096	1377040	0	1	1	2	0	0	0.5	1.5	0	0	0	.
ENSECAT00000001503	no_gene_name_annotated	17	36348467	36349360	0	0	0	0	0	0	0	0	0	0	0	.
ENSECAT00000001504	CCDC86	12	20611526	20617724	140	183	233	188	228	84	161.5	210.5	156	1.03526	1.34936	.
ENSECAT00000001505	no_gene_name_annotated	9	40088161	40090299	0	0	0	1	1	1	0	0.5	1	0	0.5	.
ENSECAT00000001506	no_gene_name_annotated	X	72708841	72709290	0	0	0	1	0	0	0	0.5	0	0	0	.
ENSECAT00000001507	no_gene_name_annotated	14	54250911	54251735	0	0	0	1	0	0	0	0.5	0	0	0	.
ENSECAT00000001508	no_gene_name_annotated	14	87334086	87334538	0	0	0	0	0	0	0	0	0	0	0	.
ENSECAT00000001509	MSRA	2	58466343	58466492	132	85	80	81	48	76	108.5	80.5	62	1.75	1.29839	.
ENSECAT00000001510	no_gene_name_annotated	1	332236	333111	35	39	0	0	0	0	37	0	0	0	0	.
ENSECAT00000001511	no_gene_name_annotated	3	48168481	48169158	1	0	0	0	0	2	0.5	0	1	0.5	0	.
ENSECAT00000001512	no_gene_name_annotated	X	57153181	57153915	0	0	0	0	0	0	0	0	0	0	0	.
ENSECAT00000001513	no_gene_name_annotated	X	120936450	120936908	0	0	0	0	0	0	0	0	0	0	0	.
ENSECAT00000001514	ZSWIM3	22	34828382	34842591	128	105	79	68	200	208	116.5	73.5	204	0.571078	0.360294	.
ENSECAT00000001515	no_gene_name_annotated	6	71784895	71785836	0	2	0	3	0	0	1	1.5	0	0	0	.
ENSECAT00000001516	no_gene_name_annotated	30	17205389	17206150	2	0	4	1	5	5	1	2.5	5	0.2	0.5	.
ENSECAT00000001518	no_gene_name_annotated	22	7440992	7441435	0	0	0	0	0	0	0	0	0	0	0	.
ENSECAT00000001519	no_gene_name_annotated	1	116109323	116110039	2	9	6	10	3	3	5.5	8	3	1.83333	2.66667	.
ENSECAT00000001520	no_gene_name_annotated	1	110262301	110262807	0	0	0	0	0	0	0	0	0	0	0	.
ENSECAT00000001521	no_gene_name_annotated	4	38324406	38325230	0	2	5	1	1	2	1	3	1.5	0.666667	2	.
ENSECAT00000001522	RNASE12	1	157535799	157536236	16	7	17	19	6	6	11.5	18	6	1.91667	3	.
ENSECAT00000001523	no_gene_name_annotated	6	25728824	25729705	3	0	33	78	1	0	1.5	55.5	0.5	3	111	.
ENSECAT00000001524	no_gene_name_annotated	18	11909991	11910800	3	2	2	3	2	0	2.5	2.5	1	2.5	2.5	.
ENSECAT00000001525	ARMCX3	X	79947440	79949345	759	1175	420	310	1536	1405	967	365	1470.5	0.657599	0.248215	.
ENSECAT00000001526	no_gene_name_annotated	28	2390306	2390983	1	1	1	1	0	0	1	1	0	0	0	.
ENSECAT00000001527	MC4R	8	77169642	77170640	0	0	0	0	9	1	0	0	5	0	0	.
ENSECAT00000001528	no_gene_name_annotated	7	72619067	72619933	0	0	0	1	1	0	0	0.5	0.5	0	1	.
ENSECAT00000001529	no_gene_name_annotated	9	38615881	38616567	0	0	0	1	1	0	0	0.5	0.5	0	1	.
ENSECAT00000001530	OR13G1	5	16744662	16745300	0	0	0	0	0	0	0	0	0	0	0	.
ENSECAT00000001531	no_gene_name_annotated	19	17457962	17458462	0	0	0	0	0	0	0	0	0	0	0	.
ENSECAT00000001532	no_gene_name_annotated	15	16676067	16676315	0	0	0	0	0	0	0	0	0	0	0	.
ENSECAT00000001533	no_gene_name_annotated	4	96657288	96658223	1	0	0	2	0	0	0.5	1	0	0	0	.
ENSECAT00000001534	no_gene_name_annotated	26	4211193	4211564	0	0	0	0	0	0	0	0	0	0	0	.
ENSECAT00000001535	TNFAIP8L1	7	2814132	2814692	0	0	1	1	0	0	0	1	0	0	0	.
ENSECAT00000001536	no_gene_name_annotated	10	83434241	83434600	1	0	1	0	0	0	0.5	0.5	0	0	0	.
ENSECAT00000001537	P2RY13	16	83784843	83785859	5	2	4	8	12	21	3.5	6	16.5	0.212121	0.363636	.
ENSECAT00000001538	GJB2	17	1081322	1082002	3	2	9	9	4	3	2.5	9	3.5	0.714286	2.57143	.
ENSECAT00000001539	no_gene_name_annotated	2	58538927	58539073	34	24	49	35	0	0	29	42	0	0	0	.
ENSECAT00000001540	no_gene_name_annotated	7	31239178	31240113	0	2	1	1	0	3	1	1	1.5	0.666667	0.666667	.
ENSECAT00000001541	KCNJ11	7	85671740	85672912	7	25	15	4	35	10	16	9.5	22.5	0.711111	0.422222	.
ENSECAT00000001542	PANX3	7	33196810	33203242	21	47	87	84	52	55	34	85.5	53.5	0.635514	1.59813	.
ENSECAT00000001543	PTGDR2	12	20620113	20623544	0	3	0	2	6	0	1.5	1	3	0.5	0.333333	.
ENSECAT00000001544	no_gene_name_annotated	9	40232175	40233578	0	0	0	1	0	0	0	0.5	0	0	0	.
ENSECAT00000001545	no_gene_name_annotated	12	13251410	13252348	0	0	0	0	0	0	0	0	0	0	0	.
ENSECAT00000001546	no_gene_name_annotated	X	41853337	41854740	1	0	0	0	1	0	0.5	0	0.5	1	0	.
ENSECAT00000001547	no_gene_name_annotated	10	67283075	67283747	135	193	154	113	429	481	164	133.5	455	0.36044	0.293407	.
ENSECAT00000001548	GPR15	19	56380318	56381400	6	2	3	4	1	0	4	3.5	0.5	8	7	.
ENSECAT00000001549	no_gene_name_annotated	17	36441247	36442071	0	0	0	0	0	0	0	0	0	0	0	.
ENSECAT00000001550	no_gene_name_annotated	14	92868379	92869296	0	0	3	9	0	1	0	6	0.5	0	12	.
ENSECAT00000001551	no_gene_name_annotated	22	7628720	7632550	2	6	0	0	0	2	4	0	1	4	0	.
ENSECAT00000001552	no_gene_name_annotated	31	13034082	13034684	0	0	3	5	1	8	0	4	4.5	0	0.888889	.
ENSECAT00000001553	no_gene_name_annotated	20	21436402	21440232	2	8	1	0	0	1	5	0.5	0.5	10	1	.
ENSECAT00000001555	no_gene_name_annotated	24	1020614	1022017	3	5	2	2	4	5	4	2	4.5	0.888889	0.444444	.
ENSECAT00000001556	GPD1	6	67709023	67714536	420	477	345	291	1126	1099	448.5	318	1112.5	0.403146	0.285843	.
ENSECAT00000001557	SLC35E2	2	48068700	48078704	187	339	359	452	310	188	263	405.5	249	1.05622	1.62851	.
ENSECAT00000001558	no_gene_name_annotated	18	13345863	13346465	0	0	1	0	1	0	0	0.5	0.5	0	1	.
ENSECAT00000001559	NAP1L5	3	49290394	49290864	26	31	8	17	45	43	28.5	12.5	44	0.647727	0.284091	.
ENSECAT00000001560	no_gene_name_annotated	X	47219022	47220425	0	2	0	0	1	1	1	0	1	1	0	.
ENSECAT00000001561	no_gene_name_annotated	18	1047870	1048370	0	0	0	0	0	0	0	0	0	0	0	.
ENSECAT00000001562	no_gene_name_annotated	14	58197614	58198129	0	0	0	0	0	0	0	0	0	0	0	.
ENSECAT00000001563	no_gene_name_annotated	7	3582177	3582497	5	4	4	8	5	0	4.5	6	2.5	1.8	2.4	.
ENSECAT00000001564	no_gene_name_annotated	20	33684935	33685759	0	0	0	2	1	1	0	1	1	0	1	.
ENSECAT00000001565	no_gene_name_annotated	2	59391065	59391973	1	1	0	0	1	1	1	0	1	1	0	.
ENSECAT00000001567	no_gene_name_annotated	7	50937103	50938032	10	11	3	3	1	1	10.5	3	1	10.5	3	.
ENSECAT00000001568	no_gene_name_annotated	6	71793442	71793816	0	0	0	0	0	0	0	0	0	0	0	.
ENSECAT00000001569	no_gene_name_annotated	9	40234590	40235054	0	0	0	0	1	0	0	0	0.5	0	0	.
ENSECAT00000001570	no_gene_name_annotated	25	31565520	31582103	35	80	50	61	58	29	57.5	55.5	43.5	1.32184	1.27586	.
ENSECAT00000001571	no_gene_name_annotated	10	11116783	11118364	584	692	964	790	991	844	638	877	917.5	0.695368	0.955858	.
ENSECAT00000001572	no_gene_name_annotated	10	47182034	47182408	0	0	2	2	0	0	0	2	0	0	0	.
ENSECAT00000001573	no_gene_name_annotated	20	26323599	26324513	0	0	0	0	0	0	0	0	0	0	0	.
ENSECAT00000001574	HMOX1	28	32969651	32974348	912	434	193	357	750	616	673	275	683	0.985359	0.402635	.
ENSECAT00000001575	no_gene_name_annotated	15	4894789	4898595	4	9	2	0	3	1	6.5	1	2	3.25	0.5	.
ENSECAT00000001576	PCDHB1	14	35862455	35864911	1	2	1	2	0	0	1.5	1.5	0	0	0	.
ENSECAT00000001577	no_gene_name_annotated	11	49074643	49075065	234	263	210	165	295	220	248.5	187.5	257.5	0.965049	0.728155	.
ENSECAT00000001578	no_gene_name_annotated	18	2058335	2059876	0	0	1	0	1	1	0	0.5	1	0	0.5	.
ENSECAT00000001579	no_gene_name_annotated	1	110981731	110982252	0	0	1	0	0	0	0	0.5	0	0	0	.
ENSECAT00000001580	no_gene_name_annotated	3	85116155	85117063	0	0	1	0	0	1	0	0.5	0.5	0	1	.
ENSECAT00000001581	OR5C1	25	27025906	27026868	0	0	13	0	0	0	0	6.5	0	0	0	.
ENSECAT00000001582	no_gene_name_annotated	7	77405290	77406234	0	0	0	0	0	0	0	0	0	0	0	.
ENSECAT00000001583	no_gene_name_annotated	12	15820198	15821088	0	1	0	0	0	0	0.5	0	0	0	0	.
ENSECAT00000001584	no_gene_name_annotated	9	39611312	39611830	0	0	1	0	0	0	0	0.5	0	0	0	.
ENSECAT00000001585	no_gene_name_annotated	15	16700631	16700951	0	0	0	0	1	0	0	0	0.5	0	0	.
ENSECAT00000001586	no_gene_name_annotated	18	13359085	13359534	0	0	0	0	0	1	0	0	0.5	0	0	.
ENSECAT00000001587	no_gene_name_annotated	X	72710110	72711651	0	2	3	2	1	1	1	2.5	1	1	2.5	.
ENSECAT00000001588	CAMK2G	1	61470837	61524546	132	205	149	140	321	254	168.5	144.5	287.5	0.586087	0.502609	.
ENSECAT00000001589	no_gene_name_annotated	7	3933771	3934076	0	0	0	0	1	0	0	0	0.5	0	0	.
ENSECAT00000001590	no_gene_name_annotated	7	31280537	31281469	0	0	0	0	0	0	0	0	0	0	0	.
ENSECAT00000001591	no_gene_name_annotated	3	64586063	64591124	0	0	0	0	0	0	0	0	0	0	0	.
ENSECAT00000001592	no_gene_name_annotated	22	12416435	12417022	1	0	0	0	0	0	0.5	0	0	0	0	.
ENSECAT00000001593	no_gene_name_annotated	1	116146673	116147032	2	2	5	1	0	3	2	3	1.5	1.33333	2	.
ENSECAT00000001594	PIGB	1	135640856	135665340	1673	1619	1427	1419	1396	1695	1646	1423	1545.5	1.06503	0.920738	.
ENSECAT00000001595	no_gene_name_annotated	9	40692365	40692808	0	0	0	0	0	0	0	0	0	0	0	.
ENSECAT00000001596	no_gene_name_annotated	10	25586551	25587462	1	1	1	2	0	9	1	1.5	4.5	0.222222	0.333333	.
ENSECAT00000001597	HSPB9	11	20788398	20788868	3325	2995	6759	6241	11	19	3160	6500	15	210.667	433.333	YES
ENSECAT00000001598	no_gene_name_annotated	15	5151265	5152026	0	1	3	0	0	1	0.5	1.5	0.5	1	3	.
ENSECAT00000001599	no_gene_name_annotated	X	57264489	57264938	0	0	0	0	0	0	0	0	0	0	0	.
ENSECAT00000001600	no_gene_name_annotated	2	78690454	78692595	2	0	0	0	0	0	1	0	0	0	0	.
ENSECAT00000001601	no_gene_name_annotated	8	86530616	86531509	1	1	1	1	2	4	1	1	3	0.333333	0.333333	.
ENSECAT00000001602	no_gene_name_annotated	1	49110229	49114035	3	2	2	12	6	4	2.5	7	5	0.5	1.4	.
ENSECAT00000001603	DEFB136	2	60028557	60028742	0	0	0	0	0	0	0	0	0	0	0	.
ENSECAT00000001604	no_gene_name_annotated	26	5961631	5963034	0	0	1	1	7	1	0	1	4	0	0.25	.
ENSECAT00000001605	no_gene_name_annotated	18	2605158	2606699	0	5	4	1	3	4	2.5	2.5	3.5	0.714286	0.714286	.
ENSECAT00000001606	no_gene_name_annotated	17	37170499	37171020	7	4	4	2	1	0	5.5	3	0.5	11	6	.
ENSECAT00000001607	FZD10	8	27628700	27630471	44	59	90	65	205	221	51.5	77.5	213	0.241784	0.36385	.
ENSECAT00000001609	no_gene_name_annotated	18	13801762	13802205	0	0	0	1	1	0	0	0.5	0.5	0	1	.
ENSECAT00000001610	no_gene_name_annotated	19	21420784	21421692	0	0	0	1	0	0	0	0.5	0	0	0	.
ENSECAT00000001611	ZBTB9	20	33848283	33849668	423	439	263	246	376	329	431	254.5	352.5	1.2227	0.721986	.
ENSECAT00000001612	no_gene_name_annotated	7	4088754	4089578	0	0	0	0	0	0	0	0	0	0	0	.
ENSECAT00000001613	no_gene_name_annotated	1	116746937	116747341	0	1	0	1	1	0	0.5	0.5	0.5	1	1	.
ENSECAT00000001614	SNX27	5	45614912	45651481	722	1172	1080	1074	414	392	947	1077	403	2.34988	2.67246	.
ENSECAT00000001615	no_gene_name_annotated	8	46096899	46098302	0	1	0	5	1	4	0.5	2.5	2.5	0.2	1	.
ENSECAT00000001616	no_gene_name_annotated	14	58318331	58319155	0	2	0	0	0	0	1	0	0	0	0	.
ENSECAT00000001617	no_gene_name_annotated	22	12964247	12964546	0	0	0	0	0	0	0	0	0	0	0	.
ENSECAT00000001618	no_gene_name_annotated	7	72628378	72629322	0	0	44	31	0	0	0	37.5	0	0	0	.
ENSECAT00000001619	no_gene_name_annotated	13	15999446	16000123	0	0	0	0	0	0	0	0	0	0	0	.
ENSECAT00000001620	no_gene_name_annotated	9	41364514	41365236	0	1	1	0	1	0	0.5	0.5	0.5	1	1	.
ENSECAT00000001621	no_gene_name_annotated	15	16855761	16856066	0	0	0	0	0	0	0	0	0	0	0	.
ENSECAT00000001622	no_gene_name_annotated	3	85423312	85423752	16	8	5	5	31	6	12	5	18.5	0.648649	0.27027	.
ENSECAT00000001623	no_gene_name_annotated	X	20775527	20776207	0	0	0	0	0	0	0	0	0	0	0	.
ENSECAT00000001624	no_gene_name_annotated	7	50964888	50965535	0	0	0	0	0	0	0	0	0	0	0	.
ENSECAT00000001625	ATXN7L3B	28	2780365	2780658	33	58	42	41	82	65	45.5	41.5	73.5	0.619048	0.564626	.
ENSECAT00000001626	no_gene_name_annotated	2	18067925	18068368	0	1	0	0	0	0	0.5	0	0	0	0	.
ENSECAT00000001627	no_gene_name_annotated	3	49432083	49432226	1091	1238	3112	2897	567	703	1164.5	3004.5	635	1.83386	4.7315	.
ENSECAT00000001628	no_gene_name_annotated	31	13886466	13886825	0	0	1	2	0	0	0	1.5	0	0	0	.
ENSECAT00000001629	no_gene_name_annotated	6	29300631	29301005	1	3	2	1	0	0	2	1.5	0	0	0	.
ENSECAT00000001630	no_gene_name_annotated	24	1129153	1130094	0	0	0	3	5	2	0	1.5	3.5	0	0.428571	.
ENSECAT00000001631	no_gene_name_annotated	10	25612548	25613513	39	72	7	9	0	0	55.5	8	0	0	0	.
ENSECAT00000001632	no_gene_name_annotated	20	26352005	26352919	0	0	0	0	0	0	0	0	0	0	0	.
ENSECAT00000001633	no_gene_name_annotated	1	51432331	51433143	0	4	1	1	2	1	2	1	1.5	1.33333	0.666667	.
ENSECAT00000001634	no_gene_name_annotated	Un0116	23527	23940	63	64	74	64	50	8	63.5	69	29	2.18966	2.37931	.
ENSECAT00000001635	BEX5	X	80239473	80239899	0	0	0	0	0	2	0	0	1	0	0	.
ENSECAT00000001636	no_gene_name_annotated	18	13910318	13910722	0	0	3	1	0	0	0	2	0	0	0	.
ENSECAT00000001637	no_gene_name_annotated	18	3539763	3540227	10	25	0	1	22	16	17.5	0.5	19	0.921053	0.0263158	.
ENSECAT00000001638	no_gene_name_annotated	26	5963281	5964822	4	1	3	1	2	2	2.5	2	2	1.25	1	.
ENSECAT00000001639	WDR63	5	78652892	78722397	146	142	198	202	0	0	144	200	0	0	0	.
ENSECAT00000001640	no_gene_name_annotated	3	9043475	9045064	66	44	108	116	213	98	55	112	155.5	0.353698	0.720257	.
ENSECAT00000001641	EIF2AK4	1	148443574	148539722	1694	1843	1515	1185	2239	2276	1768.5	1350	2257.5	0.783389	0.598007	.
ENSECAT00000001642	no_gene_name_annotated	15	10238262	10239665	1	8	4	1	1	3	4.5	2.5	2	2.25	1.25	.
ENSECAT00000001643	no_gene_name_annotated	9	24445312	24445791	0	0	0	0	0	0	0	0	0	0	0	.
ENSECAT00000001644	FTH1	23	1054981	1055529	8823	8361	12357	8745	36386	47381	8592	10551	41883.5	0.20514	0.251913	.
ENSECAT00000001645	no_gene_name_annotated	5	17348382	17348777	162	198	180	169	286	325	180	174.5	305.5	0.589198	0.571195	.
ENSECAT00000001646	no_gene_name_annotated	9	42609670	42610695	2	0	1	1	0	3	1	1	1.5	0.666667	0.666667	.
ENSECAT00000001647	no_gene_name_annotated	7	4584106	4584351	25	62	74	53	28	3	43.5	63.5	15.5	2.80645	4.09677	.
ENSECAT00000001648	no_gene_name_annotated	24	13931522	13932922	1	8	0	0	5	1	4.5	0	3	1.5	0	.
ENSECAT00000001649	no_gene_name_annotated	22	17935560	17936963	0	0	0	0	0	2	0	0	1	0	0	.
ENSECAT00000001650	no_gene_name_annotated	8	48303069	48303311	1	1	3	2	1	0	1	2.5	0.5	2	5	.
ENSECAT00000001651	no_gene_name_annotated	3	86290126	86290464	0	0	0	0	0	1	0	0	0.5	0	0	.
ENSECAT00000001652	CSN3	3	64683856	64694148	19	15	44	55	2	1	17	49.5	1.5	11.3333	33	.
ENSECAT00000001653	no_gene_name_annotated	19	56471236	56472126	3	2	2	1	1	2	2.5	1.5	1.5	1.66667	1	.
ENSECAT00000001654	no_gene_name_annotated	16	4130623	4131414	1	2	0	1	2	0	1.5	0.5	1	1.5	0.5	.
ENSECAT00000001656	no_gene_name_annotated	8	13542816	13556668	9	17	950	1101	20	24	13	1025.5	22	0.590909	46.6136	.
ENSECAT00000001657	no_gene_name_annotated	X	72721975	72722415	0	0	0	0	0	1	0	0	0.5	0	0	.
ENSECAT00000001658	CD14	14	36269120	36270284	39	33	98	158	35	16	36	128	25.5	1.41176	5.01961	.
ENSECAT00000001659	no_gene_name_annotated	6	29614146	29614826	0	0	0	0	0	0	0	0	0	0	0	.
ENSECAT00000001660	no_gene_name_annotated	3	49961401	49961760	0	0	0	0	0	0	0	0	0	0	0	.
ENSECAT00000001661	no_gene_name_annotated	18	18863703	18864476	0	0	1	0	4	1	0	0.5	2.5	0	0.2	.
ENSECAT00000001662	P2RY1	16	85012993	85014222	29	58	4	9	86	62	43.5	6.5	74	0.587838	0.0878378	.
ENSECAT00000001663	CAMLG	14	41139689	41147413	1531	1578	2440	2362	466	480	1554.5	2401	473	3.28647	5.07611	.
ENSECAT00000001664	ZMYM3	X	53106530	53119412	1	1	0	0	0	0	1	0	0	0	0	.
ENSECAT00000001665	OR8D2	7	32342793	32343701	0	0	0	0	1	0	0	0	0.5	0	0	.
ENSECAT00000001666	no_gene_name_annotated	15	16933653	16933943	0	0	0	0	0	0	0	0	0	0	0	.
ENSECAT00000001668	no_gene_name_annotated	8	88170568	88171395	0	0	0	0	0	0	0	0	0	0	0	.
ENSECAT00000001669	S1PR4	Un0276	29996	31147	0	0	3	0	0	0	0	1.5	0	0	0	.
ENSECAT00000001670	no_gene_name_annotated	14	130219	131109	0	0	0	0	0	0	0	0	0	0	0	.
ENSECAT00000001671	no_gene_name_annotated	7	31329754	31330686	0	0	0	0	0	0	0	0	0	0	0	.
ENSECAT00000001672	no_gene_name_annotated	15	16529926	16531023	0	5	0	2	2	1	2.5	1	1.5	1.66667	0.666667	.
ENSECAT00000001673	no_gene_name_annotated	26	6074118	6074456	0	1	0	0	3	0	0.5	0	1.5	0.333333	0	.
ENSECAT00000001674	SARNP	6	73541302	73582480	1856	1716	1830	1270	3489	4277	1786	1550	3883	0.459954	0.399176	.
ENSECAT00000001675	JRKL	7	7409248	7410447	540	526	376	315	143	132	533	345.5	137.5	3.87636	2.51273	.
ENSECAT00000001676	no_gene_name_annotated	2	23677634	23681440	2	4	7	6	5	4	3	6.5	4.5	0.666667	1.44444	.
ENSECAT00000001677	no_gene_name_annotated	19	33563993	33586434	568	781	501	394	1289	623	674.5	447.5	956	0.705544	0.468096	.
ENSECAT00000001678	no_gene_name_annotated	17	1010585	1018251	2	2	1	0	1	1	2	0.5	1	2	0.5	.
ENSECAT00000001679	no_gene_name_annotated	14	87561898	87562338	0	0	0	0	0	0	0	0	0	0	0	.
ENSECAT00000001680	no_gene_name_annotated	14	59456975	59457655	0	2	0	1	5	0	1	0.5	2.5	0.4	0.2	.
ENSECAT00000001681	no_gene_name_annotated	10	47518306	47518812	0	0	0	1	0	0	0	0.5	0	0	0	.
ENSECAT00000001682	SPATA25	22	34847813	34848903	332	223	422	416	27	11	277.5	419	19	14.6053	22.0526	.
ENSECAT00000001683	no_gene_name_annotated	6	29694625	29695221	0	0	1	1	0	2	0	1	1	0	1	.
ENSECAT00000001684	no_gene_name_annotated	9	82672108	82675951	184	279	534	453	230	117	231.5	493.5	173.5	1.33429	2.84438	.
ENSECAT00000001685	no_gene_name_annotated	9	42772157	42772792	0	0	1	0	0	0	0	0.5	0	0	0	.
ENSECAT00000001686	no_gene_name_annotated	7	72650333	72651292	0	1	0	0	0	0	0.5	0	0	0	0	.
ENSECAT00000001687	no_gene_name_annotated	13	17793793	17794494	1	1	1	0	6	4	1	0.5	5	0.2	0.1	.
ENSECAT00000001688	no_gene_name_annotated	20	36614537	36615223	1	0	0	0	0	0	0.5	0	0	0	0	.
ENSECAT00000001689	no_gene_name_annotated	26	6209073	6209477	1	1	0	3	3	1	1	1.5	2	0.5	0.75	.
ENSECAT00000001690	no_gene_name_annotated	17	1830522	1830896	1	0	0	0	0	0	0.5	0	0	0	0	.
ENSECAT00000001691	no_gene_name_annotated	1	116901268	116902341	0	1	1	4	2	5	0.5	2.5	3.5	0.142857	0.714286	.
ENSECAT00000001692	no_gene_name_annotated	4	74203	74577	0	0	0	0	0	0	0	0	0	0	0	.
ENSECAT00000001694	no_gene_name_annotated	2	15312982	15313911	0	0	0	0	0	0	0	0	0	0	0	.
ENSECAT00000001695	no_gene_name_annotated	6	35113757	35122036	205	208	236	325	5	2	206.5	280.5	3.5	59	80.1429	YES
ENSECAT00000001696	NUDT21	3	8860567	8875914	5118	4685	6401	5344	1721	1951	4901.5	5872.5	1836	2.66966	3.19853	.
ENSECAT00000001697	FAM53C	14	38124252	38133718	1288	1468	1723	1604	976	932	1378	1663.5	954	1.44444	1.74371	.
ENSECAT00000001698	no_gene_name_annotated	12	15837402	15838331	0	0	0	0	0	0	0	0	0	0	0	.
ENSECAT00000001699	no_gene_name_annotated	15	16664832	16665929	2	1	4	2	2	5	1.5	3	3.5	0.428571	0.857143	.
ENSECAT00000001700	no_gene_name_annotated	7	32387514	32388437	0	0	0	0	0	0	0	0	0	0	0	.
ENSECAT00000001701	no_gene_name_annotated	X	41854993	41856534	1	3	0	2	1	2	2	1	1.5	1.33333	0.666667	.
ENSECAT00000001702	LARP7	2	113619636	113638053	394	413	425	432	131	106	403.5	428.5	118.5	3.40506	3.61603	.
ENSECAT00000001703	CLSTN2	16	74576553	74576678	11	5	0	1	0	0	8	0.5	0	0	0	.
ENSECAT00000001704	no_gene_name_annotated	18	19633584	19634177	0	1	0	1	2	3	0.5	0.5	2.5	0.2	0.2	.
ENSECAT00000001705	no_gene_name_annotated	2	33571458	33572555	3	10	3	0	4	1	6.5	1.5	2.5	2.6	0.6	.
ENSECAT00000001706	no_gene_name_annotated	10	14042583	14057219	23	21	10	13	13	21	22	11.5	17	1.29412	0.676471	.
ENSECAT00000001707	no_gene_name_annotated	3	33993764	34004443	700	663	820	1051	33	21	681.5	935.5	27	25.2407	34.6481	.
ENSECAT00000001708	no_gene_name_annotated	20	26371897	26372835	0	0	0	0	0	0	0	0	0	0	0	.
ENSECAT00000001709	PLPP5	27	7493277	7497632	167	197	107	119	226	234	182	113	230	0.791304	0.491304	.
ENSECAT00000001710	no_gene_name_annotated	17	43297538	43298368	0	0	0	0	0	0	0	0	0	0	0	.
ENSECAT00000001711	no_gene_name_annotated	21	56785618	56802579	15	39	26	19	110	78	27	22.5	94	0.287234	0.239362	.
ENSECAT00000001712	no_gene_name_annotated	19	56511031	56511948	0	0	1	0	1	0	0	0.5	0.5	0	1	.
ENSECAT00000001713	no_gene_name_annotated	8	89425008	89425817	82	120	121	124	116	79	101	122.5	97.5	1.0359	1.25641	.
ENSECAT00000001714	no_gene_name_annotated	9	42955937	42957340	0	2	2	1	3	1	1	1.5	2	0.5	0.75	.
ENSECAT00000001715	no_gene_name_annotated	26	6954224	6954562	0	0	1	0	0	0	0	0.5	0	0	0	.
ENSECAT00000001716	no_gene_name_annotated	5	47116273	47116826	2	1	2	6	0	0	1.5	4	0	0	0	.
ENSECAT00000001717	no_gene_name_annotated	7	7722417	7723094	1	0	0	0	0	0	0.5	0	0	0	0	.
ENSECAT00000001718	no_gene_name_annotated	15	17023405	17023704	0	0	0	0	0	0	0	0	0	0	0	.
ENSECAT00000001719	no_gene_name_annotated	25	31565520	31582085	7	26	8	6	12	5	16.5	7	8.5	1.94118	0.823529	.
ENSECAT00000001720	no_gene_name_annotated	30	24114833	24115195	0	0	0	0	0	0	0	0	0	0	0	.
ENSECAT00000001721	no_gene_name_annotated	31	14355947	14356552	0	0	0	1	2	4	0	0.5	3	0	0.166667	.
ENSECAT00000001722	no_gene_name_annotated	29	28746044	28747447	0	0	0	1	1	0	0	0.5	0.5	0	1	.
ENSECAT00000001723	B3GNT5	19	21689181	21690308	6	14	9	4	16	11	10	6.5	13.5	0.740741	0.481481	.
ENSECAT00000001724	TMEM60	4	3102596	3103290	347	407	417	325	925	957	377	371	941	0.400638	0.394261	.
ENSECAT00000001725	no_gene_name_annotated	9	26485718	26486503	0	2	0	0	0	0	1	0	0	0	0	.
ENSECAT00000001726	no_gene_name_annotated	1	53471521	53475291	3	9	8	5	10	5	6	6.5	7.5	0.8	0.866667	.
ENSECAT00000001727	CCDC127	21	57621795	57628249	1397	1248	2323	2319	1206	1571	1322.5	2321	1388.5	0.952467	1.67159	.
ENSECAT00000001728	no_gene_name_annotated	7	74079650	74080588	0	0	0	0	0	0	0	0	0	0	0	.
ENSECAT00000001729	no_gene_name_annotated	7	75916955	75917887	0	0	0	0	0	0	0	0	0	0	0	.
ENSECAT00000001730	no_gene_name_annotated	7	72671951	72672886	0	0	0	0	0	0	0	0	0	0	0	.
ENSECAT00000001731	no_gene_name_annotated	7	31355554	31356459	0	0	0	0	0	0	0	0	0	0	0	.
ENSECAT00000001732	no_gene_name_annotated	26	7174884	7175510	0	0	0	0	0	0	0	0	0	0	0	.
ENSECAT00000001733	no_gene_name_annotated	8	55195159	55198962	0	0	2	1	3	6	0	1.5	4.5	0	0.333333	.
ENSECAT00000001734	no_gene_name_annotated	14	92936681	92937595	0	0	0	0	2	0	0	0	1	0	0	.
ENSECAT00000001735	no_gene_name_annotated	19	22099048	22100451	0	2	0	2	1	0	1	1	0.5	2	2	.
ENSECAT00000001736	no_gene_name_annotated	20	1980544	1981646	0	0	0	0	0	0	0	0	0	0	0	.
ENSECAT00000001737	no_gene_name_annotated	20	21837537	21838031	0	1	0	0	0	0	0.5	0	0	0	0	.
ENSECAT00000001738	no_gene_name_annotated	1	117277927	117278268	0	0	0	0	1	1	0	0	1	0	0	.
ENSECAT00000001739	SUMO2	16	87163907	87164310	2415	2385	2354	1907	2552	2791	2400	2130.5	2671.5	0.898372	0.797492	.
ENSECAT00000001740	IGKC	15	17118907	17119239	6	2	4	4	4	6	4	4	5	0.8	0.8	.
ENSECAT00000001741	no_gene_name_annotated	18	20488265	20489056	0	3	1	2	0	5	1.5	1.5	2.5	0.6	0.6	.
ENSECAT00000001742	no_gene_name_annotated	13	18029827	18030651	1	1	0	1	0	1	1	0.5	0.5	2	1	.
ENSECAT00000001743	no_gene_name_annotated	21	16297213	16297809	0	0	0	0	0	0	0	0	0	0	0	.
ENSECAT00000001744	HSF1	9	82826202	82846764	0	0	0	0	0	0	0	0	0	0	0	.
ENSECAT00000001745	no_gene_name_annotated	20	26387855	26388793	0	0	0	0	0	0	0	0	0	0	0	.
ENSECAT00000001746	no_gene_name_annotated	24	1212676	1214079	1	2	0	0	0	1	1.5	0	0.5	3	0	.
ENSECAT00000001748	no_gene_name_annotated	3	50410758	50411132	0	0	0	0	0	0	0	0	0	0	0	.
ENSECAT00000001749	no_gene_name_annotated	12	32979980	32981216	1557	1762	286	173	3984	3977	1659.5	229.5	3980.5	0.416907	0.0576561	.
ENSECAT00000001750	no_gene_name_annotated	14	60509579	60509977	0	0	0	0	0	0	0	0	0	0	0	.
ENSECAT00000001751	no_gene_name_annotated	4	43510932	43511825	1	0	0	0	0	0	0.5	0	0	0	0	.
ENSECAT00000001753	no_gene_name_annotated	14	516268	516915	0	0	0	0	0	0	0	0	0	0	0	.
ENSECAT00000001754	no_gene_name_annotated	1	60994696	60995381	0	1	0	0	0	0	0.5	0	0	0	0	.
ENSECAT00000001755	no_gene_name_annotated	22	18946489	18950295	9	23	4	7	15	17	16	5.5	16	1	0.34375	.
ENSECAT00000001756	CHAF1B	26	32756543	32775676	914	844	1237	1022	844	735	879	1129.5	789.5	1.11336	1.43065	.
ENSECAT00000001757	no_gene_name_annotated	1	53475761	53476138	0	1	0	0	1	0	0.5	0	0.5	1	0	.
ENSECAT00000001758	no_gene_name_annotated	28	4118443	4119141	19	16	6	10	20	7	17.5	8	13.5	1.2963	0.592593	.
ENSECAT00000001759	no_gene_name_annotated	18	3988041	3989576	0	0	0	0	0	0	0	0	0	0	0	.
ENSECAT00000001760	no_gene_name_annotated	26	8817946	8819349	0	0	0	0	0	0	0	0	0	0	0	.
ENSECAT00000001761	no_gene_name_annotated	21	17871496	17871687	0	0	0	0	0	0	0	0	0	0	0	.
ENSECAT00000001762	no_gene_name_annotated	20	36991854	36992363	508	449	391	289	10	24	478.5	340	17	28.1471	20	.
ENSECAT00000001763	PLXNB3	X	122211445	122224297	0	0	0	3	4	4	0	1.5	4	0	0.375	.
ENSECAT00000001764	no_gene_name_annotated	12	19310563	19311501	1	1	0	0	0	0	1	0	0	0	0	.
ENSECAT00000001765	WDR33	18	2995767	3091726	3088	3981	3183	2839	2127	2242	3534.5	3011	2184.5	1.61799	1.37835	.
ENSECAT00000001766	no_gene_name_annotated	9	44266129	44267532	1	1	3	0	1	0	1	1.5	0.5	2	3	.
ENSECAT00000001767	TP73	2	46386866	46393944	5	13	15	13	27	11	9	14	19	0.473684	0.736842	.
ENSECAT00000001768	no_gene_name_annotated	19	23987824	23988417	1	3	5	3	5	4	2	4	4.5	0.444444	0.888889	.
ENSECAT00000001769	LRCH2	X	91162356	91264899	106	240	135	78	315	184	173	106.5	249.5	0.693387	0.426854	.
ENSECAT00000001770	no_gene_name_annotated	15	18383914	18384615	2	3	0	0	2	1	2.5	0	1.5	1.66667	0	.
ENSECAT00000001771	no_gene_name_annotated	7	10290656	10291100	0	0	0	0	0	0	0	0	0	0	0	.
ENSECAT00000001772	no_gene_name_annotated	1	117467621	117468115	1	0	0	0	0	1	0.5	0	0.5	1	0	.
ENSECAT00000001773	GJA3	17	1038093	1039439	22	44	75	87	2	1	33	81	1.5	22	54	.
ENSECAT00000001774	no_gene_name_annotated	8	4312284	4313825	0	2	2	3	9	6	1	2.5	7.5	0.133333	0.333333	.
ENSECAT00000001775	no_gene_name_annotated	8	56457320	56459416	0	2	1	2	4	2	1	1.5	3	0.333333	0.5	.
ENSECAT00000001776	no_gene_name_annotated	29	28785245	28789021	0	0	0	0	4	2	0	0	3	0	0	.
ENSECAT00000001777	OTUD6A	X	52050455	52051270	221	382	249	194	3421	2278	301.5	221.5	2849.5	0.105808	0.0777329	.
ENSECAT00000001778	no_gene_name_annotated	X	73997032	73998150	0	0	1	0	0	2	0	0.5	1	0	0.5	.
ENSECAT00000001779	no_gene_name_annotated	18	20894399	20895802	0	0	0	0	0	0	0	0	0	0	0	.
ENSECAT00000001780	no_gene_name_annotated	17	46461572	46462396	0	1	0	0	0	0	0.5	0	0	0	0	.
ENSECAT00000001781	no_gene_name_annotated	4	44183394	44183477	0	1	0	0	0	0	0.5	0	0	0	0	.
ENSECAT00000001782	no_gene_name_annotated	1	53514966	53515340	0	2	0	0	0	0	1	0	0	0	0	.
ENSECAT00000001783	no_gene_name_annotated	X	21063775	21064287	157	192	280	235	1	2	174.5	257.5	1.5	116.333	171.667	YES
ENSECAT00000001784	no_gene_name_annotated	22	19392426	19392782	0	0	1	1	1	0	0	1	0.5	0	2	.
ENSECAT00000001785	no_gene_name_annotated	14	62676389	62676910	0	1	1	3	1	1	0.5	2	1	0.5	2	.
ENSECAT00000001786	no_gene_name_annotated	16	4550661	4551296	0	1	1	5	3	0	0.5	3	1.5	0.333333	2	.
ENSECAT00000001787	no_gene_name_annotated	20	1993820	1994643	0	0	0	0	0	0	0	0	0	0	0	.
ENSECAT00000001788	no_gene_name_annotated	14	92641894	92642322	0	0	0	4	0	0	0	2	0	0	0	.
ENSECAT00000001789	SOCS3	11	4215263	4215814	21	1	1	3	3	2	11	2	2.5	4.4	0.8	.
ENSECAT00000001790	no_gene_name_annotated	7	32400019	32400930	0	0	0	0	0	0	0	0	0	0	0	.
ENSECAT00000001791	IFI35	11	20132163	20140651	304	315	127	84	1021	1250	309.5	105.5	1135.5	0.272567	0.0929106	.
ENSECAT00000001792	no_gene_name_annotated	23	2880954	2881778	6	17	0	0	2	0	11.5	0	1	11.5	0	.
ENSECAT00000001793	no_gene_name_annotated	7	74098645	74099559	0	0	0	0	0	0	0	0	0	0	0	.
ENSECAT00000001794	no_gene_name_annotated	2	45380509	45384315	2	4	1	4	4	4	3	2.5	4	0.75	0.625	.
ENSECAT00000001795	IFITM5	12	32984076	32985269	10	9	5	6	8	6	9.5	5.5	7	1.35714	0.785714	.
ENSECAT00000001796	no_gene_name_annotated	18	4914550	4916091	1	2	1	2	1	1	1.5	1.5	1	1.5	1.5	.
ENSECAT00000001797	no_gene_name_annotated	7	72688940	72689899	0	0	0	0	0	0	0	0	0	0	0	.
ENSECAT00000001798	no_gene_name_annotated	14	953000	953824	0	1	0	0	1	1	0.5	0	1	0.5	0	.
ENSECAT00000001799	TMEM217	20	37001932	37002510	1269	1601	656	684	14	15	1435	670	14.5	98.9655	46.2069	YES
ENSECAT00000001800	no_gene_name_annotated	8	57199289	57199750	0	2	3	1	1	2	1	2	1.5	0.666667	1.33333	.
ENSECAT00000001801	no_gene_name_annotated	8	4800704	4801147	3	0	0	0	6	2	1.5	0	4	0.375	0	.
ENSECAT00000001802	no_gene_name_annotated	X	74989290	74989706	0	0	0	0	0	0	0	0	0	0	0	.
ENSECAT00000001803	no_gene_name_annotated	15	21390490	21391314	1	0	0	0	0	0	0.5	0	0	0	0	.
ENSECAT00000001804	no_gene_name_annotated	1	54495265	54496668	0	2	1	0	1	0	1	0.5	0.5	2	1	.
ENSECAT00000001805	no_gene_name_annotated	3	52037405	52038082	0	0	0	0	0	0	0	0	0	0	0	.
ENSECAT00000001806	no_gene_name_annotated	7	86988866	86989738	3	1	0	1	2	2	2	0.5	2	1	0.25	.
ENSECAT00000001807	no_gene_name_annotated	21	21997490	21997849	0	0	0	0	1	3	0	0	2	0	0	.
ENSECAT00000001808	no_gene_name_annotated	22	20944449	20944868	0	0	1	1	0	0	0	1	0	0	0	.
ENSECAT00000001809	ZC2HC1B	31	21998401	22027539	500	482	738	828	17	12	491	783	14.5	33.8621	54	YES
ENSECAT00000001810	no_gene_name_annotated	18	22648447	22649850	0	1	0	0	1	1	0.5	0	1	0.5	0	.
ENSECAT00000001811	no_gene_name_annotated	1	117508153	117509694	1	1	0	1	1	1	1	0.5	1	1	0.5	.
ENSECAT00000001812	no_gene_name_annotated	26	8820366	8821484	0	0	0	0	0	0	0	0	0	0	0	.
ENSECAT00000001813	no_gene_name_annotated	10	67608833	67610177	0	0	0	0	0	0	0	0	0	0	0	.
ENSECAT00000001814	RBBP9	22	6445947	6453058	29	23	6	16	12	9	26	11	10.5	2.47619	1.04762	.
ENSECAT00000001815	no_gene_name_annotated	X	41978114	41981914	10	25	9	9	15	14	17.5	9	14.5	1.2069	0.62069	.
ENSECAT00000001816	OR2T1	Un0012	302693	303652	10	11	0	0	0	0	10.5	0	0	0	0	.
ENSECAT00000001817	no_gene_name_annotated	29	29647490	29647825	0	0	0	0	0	0	0	0	0	0	0	.
ENSECAT00000001818	no_gene_name_annotated	20	26417662	26418576	0	0	1	0	0	0	0	0.5	0	0	0	.
ENSECAT00000001819	no_gene_name_annotated	9	28545390	28546028	0	2	0	0	0	0	1	0	0	0	0	.
ENSECAT00000001820	no_gene_name_annotated	2	52456972	52458090	1	1	0	0	0	0	1	0	0	0	0	.
ENSECAT00000001821	no_gene_name_annotated	24	15798078	15798455	0	0	0	1	0	0	0	0.5	0	0	0	.
ENSECAT00000001822	RAB38	7	57948016	58004462	40	57	16	5	56	37	48.5	10.5	46.5	1.04301	0.225806	.
ENSECAT00000001823	no_gene_name_annotated	9	44482315	44483718	0	1	3	1	0	0	0.5	2	0	0	0	.
ENSECAT00000001825	NR2C1	28	20158784	20205409	1587	1717	1302	1080	927	1006	1652	1191	966.5	1.70926	1.23228	.
ENSECAT00000001826	CDC42EP4	11	8341657	8342805	125	238	148	142	212	99	181.5	145	155.5	1.1672	0.932476	.
ENSECAT00000001827	no_gene_name_annotated	4	6141513	6142337	0	0	0	0	0	0	0	0	0	0	0	.
ENSECAT00000001828	no_gene_name_annotated	X	57486141	57489911	2	6	6	3	6	5	4	4.5	5.5	0.727273	0.818182	.
ENSECAT00000001829	HDAC6	X	39348030	39366590	0	0	0	0	0	0	0	0	0	0	0	.
ENSECAT00000001830	no_gene_name_annotated	7	74109976	74110869	0	0	0	0	0	0	0	0	0	0	0	.
ENSECAT00000001831	no_gene_name_annotated	14	5855139	5856242	0	1	4	0	3	4	0.5	2	3.5	0.142857	0.571429	.
ENSECAT00000001832	no_gene_name_annotated	1	117643576	117643950	0	0	0	1	0	0	0	0.5	0	0	0	.
ENSECAT00000001833	no_gene_name_annotated	1	54901251	54901715	0	0	0	0	0	0	0	0	0	0	0	.
ENSECAT00000001834	no_gene_name_annotated	5	18757138	18757404	7	1	5	5	2	0	4	5	1	4	5	.
ENSECAT00000001835	no_gene_name_annotated	8	4844517	4845332	0	0	1	0	0	0	0	0.5	0	0	0	.
ENSECAT00000001836	no_gene_name_annotated	21	21999825	22000199	0	0	3	0	0	1	0	1.5	0.5	0	3	.
ENSECAT00000001837	no_gene_name_annotated	15	26121232	26121747	0	0	0	0	0	0	0	0	0	0	0	.
ENSECAT00000001838	ADHFE1	9	18779918	18806246	138	210	141	210	222	241	174	175.5	231.5	0.75162	0.758099	.
ENSECAT00000001839	no_gene_name_annotated	8	78168331	78168705	0	0	0	0	0	0	0	0	0	0	0	.
ENSECAT00000001840	no_gene_name_annotated	1	142846546	142847064	0	0	0	0	0	0	0	0	0	0	0	.
ENSECAT00000001842	no_gene_name_annotated	22	22505548	22506141	1	4	1	1	0	3	2.5	1	1.5	1.66667	0.666667	.
ENSECAT00000001843	no_gene_name_annotated	24	1269916	1272057	2	2	5	5	3	9	2	5	6	0.333333	0.833333	.
ENSECAT00000001844	no_gene_name_annotated	1	156554996	156555907	5	1	4	4	0	0	3	4	0	0	0	.
ENSECAT00000001845	LRRC14B	21	57636207	57641521	0	0	6	23	0	1	0	14.5	0.5	0	29	.
ENSECAT00000001846	no_gene_name_annotated	18	5057736	5058344	0	0	0	0	0	0	0	0	0	0	0	.
ENSECAT00000001847	no_gene_name_annotated	4	45724392	45725285	0	2	2	0	1	1	1	1	1	1	1	.
ENSECAT00000001848	no_gene_name_annotated	18	28800141	28800839	0	0	0	0	2	2	0	0	2	0	0	.
ENSECAT00000001849	CCR1	16	40532487	40533636	3	8	1	1	7	12	5.5	1	9.5	0.578947	0.105263	.
ENSECAT00000001850	no_gene_name_annotated	18	74870233	74871144	0	1	2	0	0	0	0.5	1	0	0	0	.
ENSECAT00000001851	no_gene_name_annotated	X	19230850	19235140	3	2	2	6	13	13	2.5	4	13	0.192308	0.307692	.
ENSECAT00000001852	no_gene_name_annotated	2	53601676	53602035	0	0	0	0	0	0	0	0	0	0	0	.
ENSECAT00000001853	no_gene_name_annotated	10	50802795	50803685	0	0	0	0	0	0	0	0	0	0	0	.
ENSECAT00000001854	no_gene_name_annotated	17	49068322	49068996	0	0	1	0	0	0	0	0.5	0	0	0	.
ENSECAT00000001855	no_gene_name_annotated	10	26830820	26832268	165	267	208	160	528	466	216	184	497	0.434608	0.370221	.
ENSECAT00000001856	VWC2L	6	4703193	4852568	0	0	1	0	0	0	0	0.5	0	0	0	.
ENSECAT00000001857	DISC1	1	79116578	79253278	299	198	211	239	28	23	248.5	225	25.5	9.7451	8.82353	.
ENSECAT00000001858	no_gene_name_annotated	9	45254947	45255549	0	1	1	2	2	7	0.5	1.5	4.5	0.111111	0.333333	.
ENSECAT00000001859	no_gene_name_annotated	8	67297936	67301754	0	2	6	0	4	1	1	3	2.5	0.4	1.2	.
ENSECAT00000001860	no_gene_name_annotated	4	8977082	8977438	0	0	0	0	0	0	0	0	0	0	0	.
ENSECAT00000001861	no_gene_name_annotated	6	10112	10399	0	0	0	0	0	0	0	0	0	0	0	.
ENSECAT00000001862	no_gene_name_annotated	25	31565520	31582070	0	0	0	0	0	0	0	0	0	0	0	.
ENSECAT00000001863	no_gene_name_annotated	8	4846220	4846663	0	0	0	1	1	1	0	0.5	1	0	0.5	.
ENSECAT00000001864	GRK1	17	80307891	80319356	0	0	1	1	1	0	0	1	0.5	0	2	.
ENSECAT00000001865	TOP1	22	30820088	30905026	1400	1766	1514	1415	2864	2870	1583	1464.5	2867	0.552145	0.510813	.
ENSECAT00000001866	no_gene_name_annotated	7	31386164	31387099	0	2	0	0	0	0	1	0	0	0	0	.
ENSECAT00000001867	GZMB	Un0097	228831	232035	4	8	1	0	5	30	6	0.5	17.5	0.342857	0.0285714	.
ENSECAT00000001868	no_gene_name_annotated	7	72719410	72720354	0	0	0	0	0	0	0	0	0	0	0	.
[truncated: 27,377 more rows]

## Sheet: Supplementary Data 1b
Supplementary Data 1b: Genes significantly down-regulated in mules compared to both horse and donkey
Transcript	Gene Name	Chrom	Start	Stop	Horse_Average	Donkey_Average	Mule_Average	Horse/Mule	Donk/Mule	> 30 fold
EMSYm0002-RA	HSPA1LY	Y	6071935	6074281	1060.5	1486	15.5	68.4194	95.871	YES
EMSYm0193-RA	XKR3Y	Y	9374678	9388415	197.5	139	0.5	395	278	YES
EMSYs000035-RA	HSFY1	Y	3403794	3405725	99.5	49.5	1.5	66.3333	33	YES
EMSYs000037-RA	HSFY2	Y	3567448	3569379	99.5	49.5	1.5	66.3333	33	YES
EMSYs000052-RA	HSFY3	Y	4741492	4743270	92	55	1.5	61.3333	36.6667	YES
ENSECAT00000021285	ABCC12	3	1393445	1448280	5224	4697.5	17.5	298.514	268.429	YES
ENSECAT00000014561	ACE	11	15829612	15849932	18666.5	19933.5	363	51.4229	54.9132	YES
ENSECAT00000014595	ACR	28	46152318	46158404	8773	8929.5	31	283	288.048	YES
ENSECAT00000025055	ACRBP	6	34153561	34161066	23102	22769.5	147	157.156	154.895	YES
ENSECAT00000018641	ACSBG2	7	3766125	3791532	5690	16336.5	45	126.444	363.033	YES
ENSECAT00000001056	ACTL10	22	24584582	24585655	944.5	1284	5	188.9	256.8	YES
ENSECAT00000004994	ACTL7A	25	14272820	14274149	10382	12435	36.5	284.438	340.685	YES
ENSECAT00000004946	ACTL7B	25	14266532	14267785	5299	8898.5	34.5	153.594	257.928	YES
ENSECAT00000004173	ACTRT1	X	101757247	101758380	573.5	614.5	4	143.375	153.625	YES
ENSECAT00000001050	ACTRT2	2	47037436	47038569	4750.5	10005.5	14.5	327.621	690.034	YES
ENSECAT00000016942	ACTRT3	19	10217394	10219243	8079	10728.5	48	168.312	223.51	YES
ENSECAT00000026342	ADAM18	27	6198426	6353905	3635	3944.5	88	41.3068	44.8239	YES
ENSECAT00000000157	ADAM2	27	6406164	6538612	401	822.5	7.5	53.4667	109.667	YES
ENSECAT00000004035	ADAM20	24	16692999	16694987	3009.5	4505	24.5	122.837	183.878	YES
ENSECAT00000002023	ADAM29	2	60692404	60694575	3922.5	6514	18	217.917	361.889	YES
ENSECAT00000012979	ADCY10	5	4339813	4415951	4235.5	7085	39	108.603	181.667	YES
ENSECAT00000021125	ADIG	22	28782204	28786230	1198.5	589	10	119.85	58.9	YES
ENSECAT00000008324	ADTRP	20	11508630	11557518	179.5	329	1.5	119.667	219.333	YES
ENSECAT00000011221	AK7	24	38825157	38884359	9414	7328	101.5	92.7488	72.197	YES
ENSECAT00000022236	AKAP14	X	95338534	95346582	321	326.5	10	32.1	32.65	YES
ENSECAT00000015958	AKAP3	6	32366381	32388487	20368	24359.5	138.5	147.061	175.881	YES
ENSECAT00000025881	AKAP4	X	40226442	40234132	328	516.5	0.5	656	1033	YES
ENSECAT00000025903	AKAP4	X	40226442	40234129	4261.5	5364	21	202.929	255.429	YES
ENSECAT00000014848	ALLC	15	88505767	88529774	3942.5	6319	18.5	213.108	341.568	YES
ENSECAT00000013206	ALOX12B	11	50966060	50977876	117.5	130.5	3.5	33.5714	37.2857	YES
ENSECAT00000008554	ALS2CR12	18	76331798	76361932	1552	1716	37.5	41.3867	45.76	YES
ENSECAT00000009795	ANKMY1	6	25998464	26042616	1603.5	2421	28.5	56.2632	84.9474	YES
ENSECAT00000023569	ANKRD53	15	31630111	31635519	375	614	2.5	150	245.6	YES
ENSECAT00000022525	ANKRD61	13	1510711	1514487	2837	3144	18.5	153.351	169.946	YES
ENSECAT00000025002	AP1M2	7	49482815	49490632	935	976.5	9.5	98.4211	102.789	YES
ENSECAT00000020892	APOBEC4	5	20621825	20627763	867.5	1529.5	3.5	247.857	437	YES
ENSECAT00000024083	AREG	3	61374032	61381837	697.5	683	6.5	107.308	105.077	YES
ENSECAT00000022583	ARL13A	X	79446937	79456585	949.5	1369.5	6	158.25	228.25	YES
ENSECAT00000005018	ARL9	3	76268989	76276476	1778	2493	32	55.5625	77.9062	YES
ENSECAT00000014371	ARMC3	29	13293542	13381461	2597	2789.5	15.5	167.548	179.968	YES
ENSECAT00000016157	ARMC4	29	9256061	9437771	4544.5	6096.5	57.5	79.0348	106.026	YES
ENSECAT00000013414	ARRDC5	7	3000864	3010272	2881	4639	21.5	134	215.767	YES
ENSECAT00000011953	ASB15	4	79419466	79436679	438	956	12	36.5	79.6667	YES
ENSECAT00000017185	ASB17	5	86614246	86623011	2968	4864.5	32	92.75	152.016	YES
ENSECAT00000017809	ASB5	27	32340276	32389043	8078	9901.5	170.5	47.3783	58.0733	YES
ENSECAT00000026516	ATP1A3	10	13739723	13824320	3776	7559.5	65	58.0923	116.3	YES
ENSECAT00000014253	ATP6V1E2	15	52426482	52431274	1316.5	2066	9.5	138.579	217.474	YES
ENSECAT00000024909	ATP8B3	7	685955	701757	1219.5	1882.5	8	152.438	235.312	YES
ENSECAT00000022115	AXDND1	5	17002978	17080016	1574.5	3159	20	78.725	157.95	YES
ENSECAT00000006195	BAG5	24	45040620	45041963	13177	18037	383	34.4047	47.094	YES
ENSECAT00000015046	BANF2	22	7019655	7028133	112.5	500.5	2.5	45	200.2	YES
ENSECAT00000026845	BCL2L14	6	39969386	39983248	3390.5	5586.5	18	188.361	310.361	YES
ENSECAT00000016635	BHMT	14	86340792	86358174	1991.5	2996	16	124.469	187.25	YES
ENSECAT00000021967	BPIFA3	22	24191275	24205977	1959.5	7346	15	130.633	489.733	YES
ENSECAT00000017969	BSND	2	4672461	4680945	246	191	4.5	54.6667	42.4444	YES
ENSECAT00000009136	BTBD16	1	10606267	10651115	2194.5	2804.5	23.5	93.383	119.34	YES
ENSECAT00000002103	C10orf120	1	10146416	10148188	5503.5	7160	33.5	164.284	213.731	YES
ENSECAT00000010343	C10orf90	1	6694657	6771126	2426	2549.5	19	127.684	134.184	YES
ENSECAT00000009815	C11orf42	7	75226853	75231962	2943	3900.5	20.5	143.561	190.268	YES
ENSECAT00000011227	C11orf63	7	30119089	30171520	2854	3019.5	37.5	76.1067	80.52	YES
ENSECAT00000016657	C11orf88	7	20103058	20129810	1615.5	1941.5	9.5	170.053	204.368	YES
ENSECAT00000011858	C11orf94	12	10526826	10527501	573	1329	6	95.5	221.5	YES
ENSECAT00000013579	C12orf42	28	26892451	26896549	781	1387	4.5	173.556	308.222	YES
ENSECAT00000015108	C12orf50	28	14271518	14306876	4864.5	8043	148	32.8682	54.3446	YES
ENSECAT00000017120	C12orf56	6	80158967	80231636	3570.5	3984	40.5	88.1605	98.3704	YES
ENSECAT00000004073	C12orf60	6	42310737	42311564	3450	6217.5	44.5	77.5281	139.719	YES
ENSECAT00000016235	C12orf71	6	52847065	52848417	211	342	4.5	46.8889	76	YES
ENSECAT00000016078	C16orf46	3	28848636	28853455	4123.5	5286.5	74	55.723	71.4392	YES
ENSECAT00000000787	C16orf71	13	38274472	38285283	6297.5	10558.5	74.5	84.5302	141.725	YES
ENSECAT00000000137	C16orf78	3	2469475	2486658	6038.5	5068	16.5	365.97	307.152	YES
ENSECAT00000011127	C16orf86	3	18047538	18049192	1100	4043.5	12.5	88	323.48	YES
ENSECAT00000028884	C16orf90	13	39309562	39311011	1856.5	2325	8	232.062	290.625	YES
ENSECAT00000025494	C16orf92	13	19588948	19589907	282.5	789	3	94.1667	263	YES
ENSECAT00000011147	C17orf105	11	19626335	19630288	6656.5	8842	42	158.488	210.524	YES
ENSECAT00000024888	C17orf47	11	32751347	32753682	1336.5	1955	8	167.062	244.375	YES
ENSECAT00000007526	C17orf50	11	37428679	37431135	151.5	275.5	4	37.875	68.875	YES
ENSECAT00000028851	C17orf98	11	23284703	23287893	1718	1919	5	343.6	383.8	YES
ENSECAT00000000476	C19orf18	10	27565049	27574139	1928.5	3568	36	53.5694	99.1111	YES
ENSECAT00000023808	C19orf45	7	4711492	4715777	558.5	882	12	46.5417	73.5	YES
ENSECAT00000008756	C19orf67	7	44785978	44788412	572	974	5	114.4	194.8	YES
ENSECAT00000017751	C1orf100	30	676131	708022	624.5	511.5	3	208.167	170.5	YES
ENSECAT00000008435	C1orf101	30	362838	495683	1650	1352.5	44	37.5	30.7386	YES
ENSECAT00000017266	C1orf111	5	34868395	34870923	2319.5	2712.5	6.5	356.846	417.308	YES
ENSECAT00000013197	C1orf158	2	39086943	39098819	771.5	1273	2	385.75	636.5	YES
ENSECAT00000027027	C1orf185	2	8023831	8052821	947	2254.5	10.5	90.1905	214.714	YES
ENSECAT00000003566	C1orf194	5	58934132	58939785	3004	3550	76.5	39.268	46.4052	YES
ENSECAT00000026101	C1orf228	2	13677613	13712008	153.5	206.5	5	30.7	41.3	YES
ENSECAT00000023471	C1orf56	5	46149629	46151517	7121	11258.5	57.5	123.843	195.8	YES
ENSECAT00000025390	C1orf94	2	22918528	22965273	4668.5	6842.5	12	389.042	570.208	YES
ENSECAT00000012526	C20orf173	22	26261610	26262294	429.5	994	6.5	66.0769	152.923	YES
ENSECAT00000024006	C20orf85	22	44578042	44586081	172	588.5	0.5	344	1177	YES
ENSECAT00000003862	C21orf140	26	30924353	30925084	1037	1978.5	6.5	159.538	304.385	YES
ENSECAT00000000653	C2orf57	6	18874788	18875927	3926.5	7752	18	218.139	430.667	YES
ENSECAT00000022062	C2orf70	15	69588304	69602651	832.5	1848	2.5	333	739.2	YES
ENSECAT00000012358	C2orf73	15	45849501	45876772	2189.5	1844	24.5	89.3673	75.2653	YES
ENSECAT00000024914	C2orf81	15	28681514	28685988	2148.5	3246.5	31.5	68.2063	103.063	YES
ENSECAT00000003093	C2orf88	18	66604368	66604655	1932.5	1735.5	41.5	46.5663	41.8193	YES
ENSECAT00000016293	C4orf17	3	39904358	39926610	2195	2574	12	182.917	214.5	YES
ENSECAT00000010033	C4orf45	2	75480525	75527216	620.5	324.5	1.5	413.667	216.333	YES
ENSECAT00000016360	C5orf49	21	51341425	51353755	698	692.5	22.5	31.0222	30.7778	YES
ENSECAT00000023434	C6	21	25050815	25106010	28.5	20	0.5	57	40	YES
ENSECAT00000000143	C6orf118	31	6217324	6228677	2530	2019	20	126.5	100.95	YES
ENSECAT00000020664	C6orf163	10	40144422	40163301	3907	2811.5	22	177.591	127.795	YES
ENSECAT00000011880	C6orf229	20	22710252	22712836	1604	1800.5	6.5	246.769	277	YES
ENSECAT00000017415	C7orf31	4	56454780	56503708	5143	7520	78.5	65.5159	95.7962	YES
ENSECAT00000000562	C7orf57	4	18135536	18153729	1631.5	1546	20.5	79.5854	75.4146	YES
ENSECAT00000005613	C7orf62	4	32970506	32971267	2113.5	5409.5	15	140.9	360.633	YES
ENSECAT00000018519	C7orf72	4	19982496	20036087	1050.5	2082.5	8	131.312	260.312	YES
ENSECAT00000021354	C8A	2	2923081	2989378	137	167.5	1.5	91.3333	111.667	YES
ENSECAT00000013485	C8orf74	2	58739352	58765035	843.5	3630.5	8	105.438	453.812	YES
ENSECAT00000010614	C9orf131	25	363688	367734	3228.5	9532	48	67.2604	198.583	YES
ENSECAT00000023186	C9orf135	23	20902633	20936164	566.5	350.5	9	62.9444	38.9444	YES
ENSECAT00000011937	C9orf24	23	50345688	50359034	5676	6594.5	27.5	206.4	239.8	YES
ENSECAT00000005420	CABS1	3	64621817	64622992	14658	17856	77.5	189.135	230.4	YES
ENSECAT00000014773	CABYR	8	45795855	45815040	50282	55905.5	1044	48.1628	53.5493	YES
ENSECAT00000018800	CACNG2	28	33952655	33954440	91.5	213.5	0.5	183	427	YES
ENSECAT00000000291	CAGE1	20	7467223	7508271	154.5	218	2.5	61.8	87.2	YES
ENSECAT00000017572	CAMK4	14	60253427	60460039	2353	3080	70	33.6143	44	YES
ENSECAT00000010160	CAMKV	16	37315690	37319365	807	961	22.5	35.8667	42.7111	YES
ENSECAT00000006632	CAPN11	20	43061540	43072508	65	183	1.5	43.3333	122	YES
ENSECAT00000004119	CAPZA3	6	45612795	45613813	9367.5	9677.5	46	203.641	210.38	YES
ENSECAT00000016391	CATIP	6	8029186	8034048	571	900	4	142.75	225	YES
ENSECAT00000026242	CATSPER1	12	26075917	26084448	953	1252.5	14	68.0714	89.4643	YES
ENSECAT00000008617	CCDC105	21	305003	312376	881.5	1522	3	293.833	507.333	YES
ENSECAT00000000194	CCDC110	27	24695834	24708154	12979	15297.5	74.5	174.215	205.336	YES
ENSECAT00000020534	CCDC146	4	3499373	3541874	5893.5	7812.5	157.5	37.419	49.6032	YES
ENSECAT00000004912	CCDC148	18	39046697	39275204	476.5	515	15.5	30.7419	33.2258	YES
ENSECAT00000009714	CCDC154	13	41309907	41317897	126	168.5	1.5	84	112.333	YES
ENSECAT00000023190	CCDC157	8	6600766	6609882	5730.5	7889	104	55.101	75.8558	YES
ENSECAT00000019914	CCDC175	24	7062539	7123826	696.5	857.5	6.5	107.154	131.923	YES
ENSECAT00000014150	CCDC178	8	53879965	54001043	1386.5	1195.5	6.5	213.308	183.923	YES
ENSECAT00000002797	CCDC182	11	32087533	32087985	1178.5	1616	5	235.7	323.2	YES
ENSECAT00000020330	CCDC187	25	37659388	37678704	1434	3637	14.5	98.8966	250.828	YES
ENSECAT00000024979	CCDC27	2	46345634	46360332	2353	2344	56	42.0179	41.8571	YES
ENSECAT00000013154	CCDC33	1	119361102	119448744	3946	8616.5	20.5	192.488	420.317	YES
ENSECAT00000023283	CCDC38	28	20826384	20868145	2411.5	1937.5	20.5	117.634	94.5122	YES
ENSECAT00000014985	CCDC40	11	2853829	2892682	2185	1785.5	16.5	132.424	108.212	YES
ENSECAT00000001262	CCDC54	19	49431725	49432711	5381.5	5916.5	34	158.279	174.015	YES
ENSECAT00000019587	CCDC60	8	14388087	14439604	4478.5	8200.5	26	172.25	315.404	YES
ENSECAT00000017784	CCDC63	8	21098991	21127587	1444.5	3026	16.5	87.5455	183.394	YES
ENSECAT00000024403	CCDC65	6	66736017	66745686	4332.5	8010	76.5	56.634	104.706	YES
ENSECAT00000026140	CCDC7	29	5433848	5570888	6199	5836	117.5	52.7574	49.6681	YES
ENSECAT00000004454	CCDC70	17	19412839	19413507	5027	7372.5	20.5	245.22	359.634	YES
ENSECAT00000025699	CCDC83	7	59745643	59788378	4540.5	5200.5	62.5	72.648	83.208	YES
ENSECAT00000019082	CCDC88B	12	24624990	24636113	386.5	509	11	35.1364	46.2727	YES
ENSECAT00000005645	CCDC89	7	59938908	59940215	3712	6467	28.5	130.246	226.912	YES
ENSECAT00000020812	CCNA1	17	15135458	15146189	7422	9046	82	90.5122	110.317	YES
ENSECAT00000016791	CCNO	21	17103038	17105265	103	234.5	2	51.5	117.25	YES
ENSECAT00000026391	CDH22	22	35046861	35143685	46.5	72.5	1.5	31	48.3333	YES
ENSECAT00000009256	CDHR3	4	6186918	6234732	199.5	180	2	99.75	90	YES
ENSECAT00000019284	CDKL3	14	41428279	41471952	5520	7479	65.5	84.2748	114.183	YES
ENSECAT00000027192	CDRT4	11	57295874	57298327	7222.5	3070.5	20	361.125	153.525	YES
ENSECAT00000019249	CELF5	7	1957703	1983481	135.5	157	0.5	271	314	YES
ENSECAT00000017509	CELSR3	16	38313112	38337325	1178.5	1844	21.5	54.814	85.7674	YES
ENSECAT00000004973	CETN1	8	41121802	41122335	7655	9750.5	38	201.447	256.592	YES
ENSECAT00000019920	CFAP126	5	35996296	35999227	2018.5	3434	56	36.0446	61.3214	YES
ENSECAT00000014821	CFAP161	1	90034112	90090195	2297.5	1529	9.5	241.842	160.947	YES
ENSECAT00000015851	CFAP45	5	37632579	37652212	2587	1958.5	62.5	41.392	31.336	YES
ENSECAT00000019352	CFAP52	11	52219395	52259744	1219	1991.5	12.5	97.52	159.32	YES
ENSECAT00000020588	CFAP58	1	25934803	26025339	2149	3262	12	179.083	271.833	YES
ENSECAT00000005463	CHRM1	12	23113542	23114924	82.5	206	2.5	33	82.4	YES
ENSECAT00000021311	CIB4	15	69534987	69586525	496	474	5	99.2	94.8	YES
ENSECAT00000020519	CLCA1	5	77472150	77500196	202	222	3.5	57.7143	63.4286	YES
ENSECAT00000022815	CLDN19	2	15702467	15706364	37.5	32	0.5	75	64	YES
ENSECAT00000011134	CLEC6A	6	35214296	35232183	82.5	219	1	82.5	219	YES
ENSECAT00000018997	CLGN	2	91057498	91084539	41309.5	58507.5	701.5	58.8874	83.4034	YES
ENSECAT00000011861	CLMN	24	37799526	37828849	14564.5	17194.5	74	196.818	232.358	YES
ENSECAT00000017065	CMTM2	3	17182258	17195433	23409	35506.5	194.5	120.355	182.553	YES
ENSECAT00000029057	CNBD1	9	1831922	2142743	975.5	1682.5	6	162.583	280.417	YES
ENSECAT00000012422	CNBD2	22	26608153	26655679	1463.5	1306	39	37.5256	33.4872	YES
ENSECAT00000012268	CNTN1	6	59710167	60048996	307	232	3	102.333	77.3333	YES
ENSECAT00000002550	COMP	21	3350190	3357766	4964.5	8259.5	76.5	64.8954	107.967	YES
ENSECAT00000012638	CPS1	6	1213723	1329647	586	501	15.5	37.8065	32.3226	YES
ENSECAT00000002947	CPXCR1	X	68607549	68608529	157.5	45.5	0.5	315	91	YES
ENSECAT00000017004	CSRP3	7	87104375	87122210	147.5	68	1.5	98.3333	45.3333	YES
ENSECAT00000012528	CST8	22	1999055	2005956	1026	3229.5	10.5	97.7143	307.571	YES
ENSECAT00000020833	CSTL1	22	2074054	2078128	669.5	1085	4.5	148.778	241.111	YES
ENSECAT00000007914	CT83	X	92575375	92576408	326	572	3	108.667	190.667	YES
ENSECAT00000016972	CXorf65	X	53005957	53007444	495.5	1091.5	11	45.0455	99.2273	YES
ENSECAT00000017958	CYLC2	25	9113840	9116534	6747	5119	22.5	299.867	227.511	YES
ENSECAT00000026086	CYP3A96	13	7305730	7334299	260	50	0.5	520	100	YES
ENSECAT00000008907	DAW1	6	15963444	16001874	2019.5	4983.5	46.5	43.4301	107.172	YES
ENSECAT00000013148	DBX2	6	63267410	63301612	795.5	1306	1.5	530.333	870.667	YES
ENSECAT00000012895	DCDC2	20	22183170	22352542	725.5	1107	20	36.275	55.35	YES
ENSECAT00000020700	DCST1	5	42813626	42827948	866.5	1291	12	72.2083	107.583	YES
ENSECAT00000021805	DCST2	5	42828166	42838583	882.5	1312	6	147.083	218.667	YES
ENSECAT00000005464	DDI1	7	13734101	13735303	6459	7249.5	26.5	243.736	273.566	YES
ENSECAT00000007497	DDO	10	59946115	59968494	435	170	3.5	124.286	48.5714	YES
ENSECAT00000000701	DGKH	17	27976438	28072952	3340	4344.5	41	81.4634	105.963	YES
ENSECAT00000026053	DKKL1	10	19213025	19216467	24201.5	39443	342	70.7646	115.33	YES
ENSECAT00000020798	DLX5	4	40189863	40194251	43.5	104.5	0.5	87	209	YES
ENSECAT00000014309	DNAAF1	3	31449251	31465094	44629.5	50652.5	332.5	134.224	152.338	YES
ENSECAT00000007613	DNAH17	11	4054086	4163619	99	101	1.5	66	67.3333	YES
ENSECAT00000012750	DNAH6	15	19544290	19784262	3568.5	2705	89.5	39.8715	30.2235	YES
ENSECAT00000014516	DNAI2	11	7487605	7511120	3095	6893.5	25.5	121.373	270.333	YES
ENSECAT00000019999	DNAJB13	7	69889688	69902433	1048.5	1737.5	17.5	59.9143	99.2857	YES
ENSECAT00000000983	DNAJB7	28	37442141	37443079	3852.5	5129.5	47	81.9681	109.138	YES
ENSECAT00000017253	DNAJC5B	9	19084315	19146755	7765	6821	32.5	238.923	209.877	YES
ENSECAT00000019517	DNALI1	2	20063299	20069952	1957	2727.5	27	72.4815	101.019	YES
ENSECAT00000013788	DPPA4	19	47707821	47713160	80.5	32	1	80.5	32	YES
ENSECAT00000022249	DRC1	15	69703097	69744761	8988.5	5529	143.5	62.6376	38.5296	YES
ENSECAT00000013244	DRC7	3	9887150	9904666	3827	5536.5	29	131.966	190.914	YES
ENSECAT00000015499	DUOXA2	1	144306177	144309449	785	660.5	5	157	132.1	YES
ENSECAT00000022108	DUPD1	1	62535401	62556716	129.5	281	2	64.75	140.5	YES
ENSECAT00000000110	DUSP13	1	62587242	62606059	1029.5	1985	22.5	45.7556	88.2222	YES
ENSECAT00000005342	DUSP4	27	14897490	14910422	782	1395.5	4	195.5	348.875	YES
ENSECAT00000006905	DYTN	18	80860233	80911506	688.5	539	17	40.5	31.7059	YES
ENSECAT00000018370	DZANK1	22	6475717	6562830	24	36.5	0.5	48	73	YES
ENSECAT00000028679	eca-mir-1905c	7	525371	525453	38	96.5	0.5	76	193	YES
ENSECAT00000016344	EDIL3	14	82193689	82572269	148	111	1.5	98.6667	74	YES
ENSECAT00000014841	EFCAB1	9	34614736	34624260	688.5	620.5	18.5	37.2162	33.5405	YES
ENSECAT00000000122	EFCAB12	16	4473891	4489334	1039.5	1602.5	21.5	48.3488	74.5349	YES
ENSECAT00000016280	EFCAB5	11	43667475	43775682	2788	2325.5	44.5	62.6517	52.2584	YES
ENSECAT00000008096	EFCAB6	28	39866670	40075980	10557	16462	164	64.372	100.378	YES
ENSECAT00000016307	EFCAB9	14	9154288	9158893	983	1412.5	9	109.222	156.944	YES
ENSECAT00000008440	ENKUR	29	11618971	11661307	1630	2910.5	53	30.7547	54.9151	YES
ENSECAT00000024699	EPHA10	2	19903764	19936320	240.5	143	3.5	68.7143	40.8571	YES
ENSECAT00000022313	EQTN	23	45051472	45064528	2084.5	3967	18.5	112.676	214.432	YES
ENSECAT00000027139	ERICH6	16	83232116	83261355	242.5	353	7.5	32.3333	47.0667	YES
ENSECAT00000025214	FABP12	9	6377131	6385102	1096	1720	6.5	168.615	264.615	YES
ENSECAT00000017797	FAM134B	21	43983079	43991739	6230.5	6039	199.5	31.2306	30.2707	YES
ENSECAT00000011923	FAM135B	9	77753839	78037259	4136.5	4596	22	188.023	208.909	YES
ENSECAT00000018512	FAM170A	14	53645223	53649986	1597	919	6.5	245.692	141.385	YES
ENSECAT00000025810	FAM170B	1	81565119	81567402	1877	2554.5	3.5	536.286	729.857	YES
ENSECAT00000019520	FAM181A	24	36624365	36625246	908.5	1485.5	11	82.5909	135.045	YES
ENSECAT00000011348	FAM183A	2	15070691	15077638	1915	1531.5	10.5	182.381	145.857	YES
ENSECAT00000021874	FAM186B	6	67293351	67303301	2315	1797.5	26	89.0385	69.1346	YES
ENSECAT00000023637	FAM187B	10	6382178	6386013	5182.5	5840	30.5	169.918	191.475	YES
ENSECAT00000016320	FAM212A	16	37373497	37375249	1634.5	1954.5	18	90.8056	108.583	YES
ENSECAT00000006439	FAM227A	28	35613339	35676375	50	63.5	1	50	63.5	YES
ENSECAT00000019143	FAM229B	10	61392470	61394446	7376.5	13845	82	89.9573	168.841	YES
ENSECAT00000015381	FAM71B	14	22018786	22021351	5843	5433.5	17.5	333.886	310.486	YES
ENSECAT00000026446	FAM71D	24	13509664	13533052	10247.5	15159.5	41.5	246.928	365.289	YES
ENSECAT00000023611	FAM71F1	4	83627117	83639489	3116.5	4486	21.5	144.953	208.651	YES
ENSECAT00000010656	FAM78A	25	33851134	33864982	3625.5	6245.5	79.5	45.6038	78.5597	YES
ENSECAT00000009143	FAM81B	14	73228089	73273259	4686.5	5755.5	15	312.433	383.7	YES
ENSECAT00000019202	FANCD2OS	16	6845213	6848234	11259.5	9035	45	250.211	200.778	YES
ENSECAT00000019329	FBXO36	6	17612111	17645774	851.5	716.5	16.5	51.6061	43.4242	YES
ENSECAT00000026927	FBXO39	11	48088867	48091622	3601	5473.5	107	33.6542	51.1542	YES
ENSECAT00000024575	FEZF1	4	78363684	78366550	898.5	1128	3.5	256.714	322.286	YES
ENSECAT00000024773	FHL5	10	48081362	48119492	2244	3929	29	77.3793	135.483	YES
ENSECAT00000004769	FNDC11	22	49311916	49312917	1739.5	3426.5	6.5	267.615	527.154	YES
ENSECAT00000014612	FNDC8	11	37833998	37841367	2896	3221.5	6	482.667	536.917	YES
ENSECAT00000016814	FREM1	23	34831549	34950710	89	67	0.5	178	134	YES
ENSECAT00000016091	FRY	17	11258781	11495027	53.5	108.5	1	53.5	108.5	YES
ENSECAT00000008621	GABRR2	10	41689058	41729551	37	31.5	1	37	31.5	YES
ENSECAT00000020151	GALNTL5	4	103426974	103482409	11442	16342.5	66.5	172.06	245.752	YES
ENSECAT00000004953	GAPDHS	10	6624595	6634234	20699	32411.5	118.5	174.675	273.515	YES
ENSECAT00000017924	GDF3	6	35672601	35679057	32	48.5	0.5	64	97	YES
ENSECAT00000009737	GIT1	11	43345773	43354373	314	445.5	10	31.4	44.55	YES
ENSECAT00000002225	GK2	3	57158130	57159952	12940.5	12799.5	142	91.1303	90.1373	YES
ENSECAT00000016314	GLIPR1L1	28	3517946	3556726	234.5	3113.5	6.5	36.0769	479	YES
ENSECAT00000021922	GLIS2	13	38617206	38621372	828.5	1552.5	25.5	32.4902	60.8824	YES
ENSECAT00000012766	GLRA4	X	81768908	81789597	206	294	4.5	45.7778	65.3333	YES
ENSECAT00000008726	GLT6D1	25	38219684	38233630	795	1347.5	3.5	227.143	385	YES
ENSECAT00000021369	GNG3	12	22957664	22958371	5502.5	4750	74.5	73.8591	63.7584	YES
ENSECAT00000016681	GOT1L1	27	7711697	7715785	1235	2301.5	6.5	190	354.077	YES
ENSECAT00000025090	GPR18	17	68395707	68399448	5460.5	7582	31.5	173.349	240.698	YES
ENSECAT00000005434	GPR3	2	28397066	28398058	142.5	47	0.5	285	94	YES
ENSECAT00000015594	GPRC5A	6	40662156	40665794	1353	2048.5	10	135.3	204.85	YES
ENSECAT00000021449	GSG1	6	40816676	40825410	35264.5	43909.5	146.5	240.713	299.724	YES
ENSECAT00000011584	GTSF1L	22	33117729	33118196	1189	287	3.5	339.714	82	YES
ENSECAT00000010039	GUCA1A	20	41398410	41403868	34	52.5	1	34	52.5	YES
ENSECAT00000002571	HDGFL1	20	20744600	20745172	1359.5	2259.5	34	39.9853	66.4559	YES
ENSECAT00000011783	HEMGN	25	4903124	4919546	8752	13445.5	71.5	122.406	188.049	YES
ENSECAT00000023160	HIPK4	10	10819084	10825623	1230	2059.5	4	307.5	514.875	YES
ENSECAT00000005269	HMGB4	2	23236816	23237322	28604	44638	136.5	209.553	327.018	YES
ENSECAT00000016905	HNF1B	11	36810095	36861607	261	197	5	52.2	39.4	YES
ENSECAT00000015011	HOOK1	2	376528	430706	9400	10249.5	141.5	66.4311	72.4346	YES
ENSECAT00000020776	HRASLS5	12	23720139	23747314	15243	15920	50	304.86	318.4	YES
ENSECAT00000000765	HSPA1L	20	31550871	31552796	10941.5	14649	67.5	162.096	217.022	YES
ENSECAT00000001597	HSPB9	11	20788398	20788868	3160	6500	15	210.667	433.333	YES
ENSECAT00000017644	HTR1E	10	39801452	39870896	20.5	24	0.5	41	48	YES
ENSECAT00000012053	ICA1	4	41803230	41943239	3640.5	3264.5	45.5	80.011	71.7473	YES
ENSECAT00000023086	IDO2	27	5111652	5163168	65	78	1.5	43.3333	52	YES
ENSECAT00000003304	IFNA1	23	40343979	40344533	45	18	0.5	90	36	YES
ENSECAT00000015199	IL11	10	24535653	24538884	18.5	17.5	0.5	37	35	YES
ENSECAT00000008716	IL17RD	16	31140709	31331563	1048	4714	24	43.6667	196.417	YES
ENSECAT00000025409	IL1A	15	15701256	15710378	622.5	863	7	88.9286	123.286	YES
ENSECAT00000005719	IL1RAP	19	28020622	28114527	21.5	24.5	0.5	43	49	YES
ENSECAT00000011259	INPP4B	2	89381758	89733740	113.5	172.5	3.5	32.4286	49.2857	YES
ENSECAT00000009764	IQCA1L	4	102781875	102794937	1289	1616	9.5	135.684	170.105	YES
ENSECAT00000009610	IQCD	8	19331495	19338420	3997	5888	63	63.4444	93.4603	YES
ENSECAT00000009032	IQCF1	16	35753038	35754535	8055	11015	43.5	185.172	253.218	YES
ENSECAT00000009400	IQCF2	16	35807870	35809299	1504	1576	2.5	601.6	630.4	YES
ENSECAT00000004467	IQCF5	16	35774665	35775081	3224.5	3408.5	11	293.136	309.864	YES
ENSECAT00000007918	IQCH	1	125233053	125403965	1024	2856.5	19.5	52.5128	146.487	YES
ENSECAT00000005949	IQUB	4	79308223	79356047	2957.5	1950	39.5	74.8734	49.3671	YES
ENSECAT00000005790	IRGC	10	14684082	14685574	4232.5	9522	19	222.763	501.158	YES
ENSECAT00000009318	IZUMO1	10	18758888	18761964	1157.5	2154.5	22.5	51.4444	95.7556	YES
ENSECAT00000014724	IZUMO3	23	42926971	42929366	593.5	978.5	4	148.375	244.625	YES
ENSECAT00000009804	IZUMO4	7	923623	926088	9664	13438.5	294.5	32.8149	45.6316	YES
ENSECAT00000010595	KATNAL2	8	65916080	65961981	2541.5	2931.5	40	63.5375	73.2875	YES
ENSECAT00000023977	KIAA1257	16	1727451	1740620	441.5	635.5	4.5	98.1111	141.222	YES
ENSECAT00000022323	KIAA1324	5	58863354	58933279	7493	11430.5	239	31.3515	47.8264	YES
ENSECAT00000006299	KIAA1644	28	40449028	40489612	72.5	100	1.5	48.3333	66.6667	YES
ENSECAT00000010280	KIAA1683	21	2932718	2942403	6792.5	13710.5	30	226.417	457.017	YES
ENSECAT00000016407	KIF17	2	33566338	33614124	13241	26683	95.5	138.649	279.403	YES
ENSECAT00000002694	KIF2B	11	28877543	28879698	10560.5	13128	37.5	281.613	350.08	YES
ENSECAT00000024475	KLB	3	87878487	87908275	175	154.5	5	35	30.9	YES
ENSECAT00000012702	KLF7	18	81196042	81275481	1738	1044	29.5	58.9153	35.3898	YES
ENSECAT00000023050	KLHL10	11	20984143	20989849	10528.5	16329	59.5	176.95	274.437	YES
ENSECAT00000016479	KMO	30	3095606	3129198	70.5	123	1	70.5	123	YES
ENSECAT00000020408	KRT80	6	69280851	69301237	218	77	0.5	436	154	YES
ENSECAT00000008785	LCA5L	26	35399367	35423589	5993.5	12679	62	96.6694	204.5	YES
ENSECAT00000016453	LELP1	5	44373827	44374135	10381.5	15349.5	30.5	340.377	503.262	YES
ENSECAT00000019603	LEMD1	5	1850994	1875193	1519	1892.5	6	253.167	315.417	YES
ENSECAT00000005474	LEXM	2	4795821	4845286	1629	1608.5	15	108.6	107.233	YES
ENSECAT00000007582	LHB	10	18963376	18964111	97.5	124.5	1	97.5	124.5	YES
ENSECAT00000000248	LHX4	5	17682207	17724886	158	19	0.5	316	38	YES
ENSECAT00000021526	LIN28A	2	29105718	29118210	147.5	111	2	73.75	55.5	YES
ENSECAT00000003046	LIN7A	28	8145529	8275234	3268.5	9868.5	26.5	123.34	372.396	YES
ENSECAT00000022304	LINC00238	24	12918985	12925088	4742	7983	29	163.517	275.276	YES
ENSECAT00000024783	LINC00521	24	36697431	36707167	134.5	96.5	1	134.5	96.5	YES
ENSECAT00000009569	LMNTD2	12	31710740	31715163	809.5	1541	14.5	55.8276	106.276	YES
ENSECAT00000015392	LPP	19	26156935	26575534	5749	7198.5	64	89.8281	112.477	YES
ENSECAT00000011341	LRP2BP	27	24774860	24796175	2311.5	3071	19	121.658	161.632	YES
ENSECAT00000004020	LRRC18	1	81773294	81774114	4242.5	6099	21	202.024	290.429	YES
ENSECAT00000019141	LRRC43	8	22477878	22499691	23	21	0.5	46	42	YES
ENSECAT00000025122	LRRC52	5	32069016	32086848	588	658	1.5	392	438.667	YES
ENSECAT00000008814	LRRC56	12	31695081	31709885	1162.5	2442.5	24.5	47.449	99.6939	YES
ENSECAT00000023391	LRRC63	17	24400298	24441259	1311.5	1340	4.5	291.444	297.778	YES
ENSECAT00000016600	LRRC73	20	42459398	42462051	3175.5	4425.5	53.5	59.3551	82.7196	YES
ENSECAT00000007584	LRRC74A	24	22265299	22295396	2623	3084.5	12	218.583	257.042	YES
ENSECAT00000012443	LRRC8B	5	74744266	74765769	7152	8876	84.5	84.6391	105.041	YES
ENSECAT00000015169	LRRD1	4	35911469	35936642	4004.5	4947.5	21	190.69	235.595	YES
ENSECAT00000014254	LYZL4	16	43681812	43691829	1732	1886.5	7	247.429	269.5	YES
ENSECAT00000017374	MAATS1	19	39067881	39119903	1736	1966	27.5	63.1273	71.4909	YES
ENSECAT00000004920	MAB21L2	2	82852069	82853148	51.5	118.5	1	51.5	118.5	YES
ENSECAT00000012075	MAK	20	10639995	10697045	4939	6317	68	72.6324	92.8971	YES
ENSECAT00000000881	MARCH10	11	16304463	16476378	281.5	532.5	2.5	112.6	213	YES
ENSECAT00000000932	MARCH10	11	16304463	16476378	194.5	486	2.5	77.8	194.4	YES
ENSECAT00000018976	MB	28	33144685	33153782	65	135	1	65	135	YES
ENSECAT00000004527	MBD3L1	7	52411928	52412479	2752	2547	9.5	289.684	268.105	YES
ENSECAT00000025537	MEIG1	29	20050956	20054541	3562	5825	41.5	85.8313	140.361	YES
ENSECAT00000027162	MEP1A	20	45355844	45388885	123.5	347.5	1.5	82.3333	231.667	YES
ENSECAT00000012402	MGAT4C	28	12670622	12713951	810.5	1873	11.5	70.4783	162.87	YES
ENSECAT00000026723	MMP24	22	26025201	26048311	391	428	11.5	34	37.2174	YES
ENSECAT00000024202	MRAP2	10	37726493	37752285	140	197.5	3.5	40	56.4286	YES
ENSECAT00000010240	MROH2A	6	20585456	20590167	175.5	330.5	1.5	117	220.333	YES
ENSECAT00000029146	MROH2A	6	20547277	20590164	3927.5	6564	17.5	224.429	375.086	YES
ENSECAT00000019544	MROH2B	21	25149753	25203027	22649.5	22249	96	235.932	231.76	YES
ENSECAT00000009996	MROH9	5	7178626	7244470	671.5	746	4.5	149.222	165.778	YES
ENSECAT00000019297	MS4A14	12	20240097	20263665	7481.5	11615.5	41	182.476	283.305	YES
ENSECAT00000019559	MS4A5	12	20283752	20299300	2910.5	4799	31	93.8871	154.806	YES
ENSECAT00000027176	MYOCD	11	54937758	54991495	2767.5	4572	52.5	52.7143	87.0857	YES
ENSECAT00000016087	MYPN	1	56536609	56613191	399.5	622	12.5	31.96	49.76	YES
ENSECAT00000003247	NAIP	14	92504184	92530909	277.5	322.5	7	39.6429	46.0714	YES
ENSECAT00000003362	NCBP2L	X	85217251	85217682	206	148.5	2.5	82.4	59.4	YES
ENSECAT00000013643	NEURL1	1	26760176	26778422	310	325	5.5	56.3636	59.0909	YES
ENSECAT00000020322	NFATC2	22	39230517	39368456	1229.5	1337.5	30	40.9833	44.5833	YES
ENSECAT00000023144	NKX6-1	3	52831983	52837046	42.5	94	1	42.5	94	YES
ENSECAT00000000062	no_gene_name_annotated	24	9330240	9340927	699.5	770	6.5	107.615	118.462	YES
ENSECAT00000000097	no_gene_name_annotated	25	1052878	1058438	2399	2441.5	20	119.95	122.075	YES
ENSECAT00000000126	no_gene_name_annotated	23	267677	272019	10839	2535.5	47.5	228.189	53.3789	YES
ENSECAT00000000167	no_gene_name_annotated	20	4538634	4560159	1527.5	1936.5	17	89.8529	113.912	YES
ENSECAT00000000200	no_gene_name_annotated	10	9438500	9454757	8208	9568	150.5	54.5382	63.5748	YES
ENSECAT00000000233	no_gene_name_annotated	13	1375617	1378542	108.5	45.5	1	108.5	45.5	YES
ENSECAT00000000273	no_gene_name_annotated	29	7935911	7948922	2968	4287	19	156.211	225.632	YES
ENSECAT00000000450	no_gene_name_annotated	28	38122750	38123648	1433	2077.5	6.5	220.462	319.615	YES
ENSECAT00000000531	no_gene_name_annotated	4	95129897	95130337	74	87.5	1	74	87.5	YES
ENSECAT00000000556	no_gene_name_annotated	16	18505112	18514447	920	747.5	9	102.222	83.0556	YES
ENSECAT00000000663	no_gene_name_annotated	10	24374034	24379289	1275	818	10.5	121.429	77.9048	YES
ENSECAT00000000698	no_gene_name_annotated	6	20526497	20527219	9083	13052.5	105.5	86.0948	123.72	YES
ENSECAT00000000761	no_gene_name_annotated	2	32641160	32642011	2838.5	7011	10.5	270.333	667.714	YES
ENSECAT00000000773	no_gene_name_annotated	11	18761332	18762567	487	703	1.5	324.667	468.667	YES
ENSECAT00000000867	no_gene_name_annotated	7	75477638	75497279	274.5	256.5	7	39.2143	36.6429	YES
ENSECAT00000000907	no_gene_name_annotated	15	16599658	16599975	186	204.5	0.5	372	409	YES
ENSECAT00000001022	no_gene_name_annotated	22	24580310	24580435	1717.5	1594	11	156.136	144.909	YES
ENSECAT00000001030	no_gene_name_annotated	11	3840809	3842545	6572.5	7252.5	24.5	268.265	296.02	YES
ENSECAT00000001695	no_gene_name_annotated	6	35113757	35122036	206.5	280.5	3.5	59	80.1429	YES
ENSECAT00000001783	no_gene_name_annotated	X	21063775	21064287	174.5	257.5	1.5	116.333	171.667	YES
ENSECAT00000001973	no_gene_name_annotated	20	41389423	41389758	1630	3132.5	4	407.5	783.125	YES
ENSECAT00000002298	no_gene_name_annotated	X	21404524	21405579	62.5	97.5	1.5	41.6667	65	YES
ENSECAT00000002345	no_gene_name_annotated	18	41928878	41929573	51	81.5	0.5	102	163	YES
ENSECAT00000002425	no_gene_name_annotated	X	21435663	21436625	926.5	1458	8	115.812	182.25	YES
ENSECAT00000002478	no_gene_name_annotated	16	40064553	40076385	1996	2837.5	14.5	137.655	195.69	YES
ENSECAT00000002517	no_gene_name_annotated	X	29770785	29771966	337.5	482	2	168.75	241	YES
ENSECAT00000002547	no_gene_name_annotated	25	10229404	10231455	4116.5	3620.5	28	147.018	129.304	YES
ENSECAT00000002612	no_gene_name_annotated	X	30573223	30573543	3998.5	7528	17.5	228.486	430.171	YES
ENSECAT00000002813	no_gene_name_annotated	20	25518584	25519975	623	1201.5	2.5	249.2	480.6	YES
ENSECAT00000002845	no_gene_name_annotated	11	50408326	50409273	2418	4396	6	403	732.667	YES
ENSECAT00000003078	no_gene_name_annotated	11	51603794	51604609	637	737.5	16.5	38.6061	44.697	YES
ENSECAT00000003202	no_gene_name_annotated	30	9564221	9565327	3725.5	4461.5	10.5	354.81	424.905	YES
ENSECAT00000003386	no_gene_name_annotated	20	47802178	47803431	5469.5	14638	39	140.244	375.333	YES
ENSECAT00000003393	no_gene_name_annotated	13	22669799	22671064	465.5	1120.5	8	58.1875	140.062	YES
ENSECAT00000003527	no_gene_name_annotated	31	7697669	7722112	1379.5	1797.5	3.5	394.143	513.571	YES
ENSECAT00000003915	no_gene_name_annotated	23	40352208	40352762	26	22	0.5	52	44	YES
ENSECAT00000003967	no_gene_name_annotated	24	16483019	16485181	7843	15952.5	75	104.573	212.7	YES
ENSECAT00000003984	no_gene_name_annotated	15	59189402	59191063	8424.5	9569	54	156.009	177.204	YES
ENSECAT00000004207	no_gene_name_annotated	25	1865588	1867360	6295.5	6796	23	273.717	295.478	YES
ENSECAT00000004218	no_gene_name_annotated	11	44606968	44607216	3017.5	6236	13.5	223.519	461.926	YES
ENSECAT00000004226	no_gene_name_annotated	22	4808790	4808972	117.5	151	2	58.75	75.5	YES
ENSECAT00000004271	no_gene_name_annotated	X	47052145	47052555	322.5	790	5	64.5	158	YES
ENSECAT00000004397	no_gene_name_annotated	26	2175404	2176216	1207	1551	6	201.167	258.5	YES
ENSECAT00000004414	no_gene_name_annotated	1	166598214	166599909	770.5	973.5	23.5	32.7872	41.4255	YES
ENSECAT00000004504	no_gene_name_annotated	16	35831631	35832035	1162	3976	6.5	178.769	611.692	YES
ENSECAT00000004550	no_gene_name_annotated	1	173951798	173952016	46	135.5	0.5	92	271	YES
ENSECAT00000004650	no_gene_name_annotated	25	3795085	3796860	2544.5	5332	34.5	73.7536	154.551	YES
ENSECAT00000004788	no_gene_name_annotated	25	4144035	4145810	2563	3563	21	122.048	169.667	YES
ENSECAT00000004882	no_gene_name_annotated	8	54321421	54321927	137	154	0.5	274	308	YES
ENSECAT00000004891	no_gene_name_annotated	10	5973976	5974935	2355	3570	23.5	100.213	151.915	YES
ENSECAT00000004906	no_gene_name_annotated	26	36463260	36463580	19.5	31.5	0.5	39	63	YES
ENSECAT00000004986	no_gene_name_annotated	10	6003912	6004849	1771	2046.5	10	177.1	204.65	YES
ENSECAT00000005008	no_gene_name_annotated	20	33925673	33930194	5397.5	11344.5	22.5	239.889	504.2	YES
ENSECAT00000005065	no_gene_name_annotated	14	37218678	37219073	719.5	435	5	143.9	87	YES
ENSECAT00000005314	no_gene_name_annotated	7	52689138	52690425	2735.5	1883	6	455.917	313.833	YES
ENSECAT00000005437	no_gene_name_annotated	6	69388943	69394050	118.5	31.5	1	118.5	31.5	YES
ENSECAT00000005491	no_gene_name_annotated	30	29622406	29623611	475	552	14.5	32.7586	38.069	YES
ENSECAT00000005572	no_gene_name_annotated	10	9479818	9479943	231.5	243.5	0.5	463	487	YES
ENSECAT00000005606	no_gene_name_annotated	7	59300001	59300522	1449	2189	43	33.6977	50.907	YES
ENSECAT00000005738	no_gene_name_annotated	7	48889859	48891440	509.5	533	8.5	59.9412	62.7059	YES
ENSECAT00000005974	no_gene_name_annotated	1	179573611	179575470	8022.5	8626.5	31	258.79	278.274	YES
ENSECAT00000005979	no_gene_name_annotated	24	34763003	34805243	4638	6260.5	39	118.923	160.526	YES
ENSECAT00000006062	no_gene_name_annotated	4	79761705	79769373	3810	4747	19.5	195.385	243.436	YES
ENSECAT00000006381	no_gene_name_annotated	7	75527458	75532351	716	798	19.5	36.7179	40.9231	YES
ENSECAT00000006502	no_gene_name_annotated	6	4701780	4701953	176.5	139	4	44.125	34.75	YES
ENSECAT00000006508	no_gene_name_annotated	4	79904854	79912973	3457	4392.5	15	230.467	292.833	YES
ENSECAT00000006541	no_gene_name_annotated	7	75538026	75543816	3026	3514.5	29.5	102.576	119.136	YES
ENSECAT00000006607	no_gene_name_annotated	13	24954950	24971921	380.5	970	11	34.5909	88.1818	YES
ENSECAT00000006613	no_gene_name_annotated	8	40518132	40518500	1297.5	1180.5	4	324.375	295.125	YES
ENSECAT00000006705	no_gene_name_annotated	6	7880357	7881436	153.5	197	2	76.75	98.5	YES
ENSECAT00000006756	no_gene_name_annotated	13	21724484	21728817	7779.5	4021.5	34	228.809	118.279	YES
ENSECAT00000006883	no_gene_name_annotated	6	59579740	59609036	970	481	15	64.6667	32.0667	YES
ENSECAT00000007175	no_gene_name_annotated	24	25599508	25643534	23	23	0.5	46	46	YES
ENSECAT00000007473	no_gene_name_annotated	20	42248953	42269299	39	43	1	39	43	YES
ENSECAT00000007614	no_gene_name_annotated	1	47903134	47904311	39.5	78	1	39.5	78	YES
ENSECAT00000007633	no_gene_name_annotated	5	44693969	44694043	7041.5	11396	27	260.796	422.074	YES
ENSECAT00000008003	no_gene_name_annotated	4	96520654	96521535	25.5	36.5	0.5	51	73	YES
ENSECAT00000008337	no_gene_name_annotated	1	54728163	55422100	1263.5	1030.5	10	126.35	103.05	YES
ENSECAT00000008394	no_gene_name_annotated	11	6811771	6817386	3105	6376.5	20	155.25	318.825	YES
ENSECAT00000008444	no_gene_name_annotated	30	29729298	29731327	1230	943	16.5	74.5455	57.1515	YES
ENSECAT00000008456	no_gene_name_annotated	30	29750057	29751076	1331.5	1373	31.5	42.2698	43.5873	YES
ENSECAT00000008504	no_gene_name_annotated	4	94625514	94627278	4647	2472.5	16	290.438	154.531	YES
ENSECAT00000008508	no_gene_name_annotated	15	8084128	8134873	708.5	967.5	13.5	52.4815	71.6667	YES
ENSECAT00000008559	no_gene_name_annotated	29	29099792	29113114	330	175.5	0.5	660	351	YES
ENSECAT00000008567	no_gene_name_annotated	23	9395896	9400231	5715	2434	34	168.088	71.5882	YES
ENSECAT00000008593	no_gene_name_annotated	12	27394783	27412265	677	660	18.5	36.5946	35.6757	YES
ENSECAT00000008625	no_gene_name_annotated	8	34571990	34691966	2308.5	2760	7.5	307.8	368	YES
ENSECAT00000008786	no_gene_name_annotated	X	118567949	118569438	2555	5703	78	32.7564	73.1154	YES
ENSECAT00000008842	no_gene_name_annotated	7	30988362	30990642	1235	2534	11.5	107.391	220.348	YES
ENSECAT00000008888	no_gene_name_annotated	11	44812442	44815563	2052.5	3865	34	60.3676	113.676	YES
ENSECAT00000009333	no_gene_name_annotated	24	6672925	6681935	888	1107.5	5.5	161.455	201.364	YES
ENSECAT00000009342	no_gene_name_annotated	1	10284839	10288390	139	71	1	139	71	YES
ENSECAT00000009462	no_gene_name_annotated	23	53977362	53984130	274	413.5	3.5	78.2857	118.143	YES
ENSECAT00000009662	no_gene_name_annotated	X	120628317	120629816	3144	5070.5	16	196.5	316.906	YES
ENSECAT00000009745	no_gene_name_annotated	Un0011	730658	732137	175.5	139	2.5	70.2	55.6	YES
ENSECAT00000009883	no_gene_name_annotated	16	37300823	37304524	3091.5	4449	9	343.5	494.333	YES
ENSECAT00000010094	no_gene_name_annotated	6	69402662	69409182	340.5	35.5	0.5	681	71	YES
ENSECAT00000010189	no_gene_name_annotated	24	11167656	11205898	4172	4136.5	92.5	45.1027	44.7189	YES
ENSECAT00000010236	no_gene_name_annotated	28	7660644	7757594	104	57	0.5	208	114	YES
ENSECAT00000010519	no_gene_name_annotated	10	12804090	12818948	231.5	159.5	3	77.1667	53.1667	YES
ENSECAT00000010774	no_gene_name_annotated	31	8320533	8334527	59.5	112	1.5	39.6667	74.6667	YES
ENSECAT00000010780	no_gene_name_annotated	4	96013791	96014701	2786	4448.5	9	309.556	494.278	YES
ENSECAT00000010843	no_gene_name_annotated	5	87567741	87665814	5421.5	8217	35	154.9	234.771	YES
ENSECAT00000011238	no_gene_name_annotated	13	26975627	27001829	379	491	11.5	32.9565	42.6957	YES
ENSECAT00000011280	no_gene_name_annotated	3	50370502	50372202	56	16	0.5	112	32	YES
ENSECAT00000011416	no_gene_name_annotated	5	26058903	26060662	7694.5	8028.5	24.5	314.061	327.694	YES
ENSECAT00000011492	no_gene_name_annotated	18	41930169	41932724	33.5	85	1	33.5	85	YES
ENSECAT00000011531	no_gene_name_annotated	2	119212414	119257139	81.5	325.5	0.5	163	651	YES
ENSECAT00000011586	no_gene_name_annotated	10	59240929	59256395	1228.5	694	17.5	70.2	39.6571	YES
ENSECAT00000011590	no_gene_name_annotated	8	30984635	30985162	16	18.5	0.5	32	37	YES
ENSECAT00000011631	no_gene_name_annotated	28	38359293	38383191	818.5	1416	13.5	60.6296	104.889	YES
ENSECAT00000011770	no_gene_name_annotated	22	1969594	1979679	2165	4268.5	18	120.278	237.139	YES
ENSECAT00000011856	no_gene_name_annotated	2	40483690	40495389	81	125	1	81	125	YES
ENSECAT00000012125	no_gene_name_annotated	10	6727148	6727555	2778	3396	12.5	222.24	271.68	YES
ENSECAT00000012183	no_gene_name_annotated	8	1499552	1507214	2653.5	3748	11.5	230.739	325.913	YES
ENSECAT00000012305	no_gene_name_annotated	22	26248939	26250936	1363.5	3200.5	8.5	160.412	376.529	YES
ENSECAT00000012399	no_gene_name_annotated	29	28661574	28675115	84	201.5	2.5	33.6	80.6	YES
ENSECAT00000012409	no_gene_name_annotated	16	36929055	36931365	15073	18172.5	281	53.6406	64.6708	YES
ENSECAT00000012520	no_gene_name_annotated	19	35596782	35609752	6266.5	7698.5	37.5	167.107	205.293	YES
ENSECAT00000012601	no_gene_name_annotated	1	153660284	153696556	220.5	458.5	4.5	49	101.889	YES
ENSECAT00000012883	no_gene_name_annotated	6	67885206	67886253	83.5	134.5	1	83.5	134.5	YES
ENSECAT00000012912	no_gene_name_annotated	29	13020363	13064565	270	221.5	2	135	110.75	YES
ENSECAT00000012938	no_gene_name_annotated	X	56927121	56928046	136.5	135	1.5	91	90	YES
ENSECAT00000013030	no_gene_name_annotated	28	42135388	42140849	978.5	1351	14	69.8929	96.5	YES
ENSECAT00000013101	no_gene_name_annotated	8	1610405	1612946	34	36	1	34	36	YES
ENSECAT00000013210	no_gene_name_annotated	2	58559677	58561531	74.5	210.5	2	37.25	105.25	YES
ENSECAT00000013428	no_gene_name_annotated	5	3316056	3324338	357	458	7.5	47.6	61.0667	YES
ENSECAT00000013484	no_gene_name_annotated	X	20081784	20082614	281	554	1.5	187.333	369.333	YES
ENSECAT00000013581	no_gene_name_annotated	11	50340010	50342352	5124.5	8103	41.5	123.482	195.253	YES
ENSECAT00000013644	no_gene_name_annotated	4	49061685	49069172	359.5	367.5	2	179.75	183.75	YES
ENSECAT00000013732	no_gene_name_annotated	7	74300914	74302461	4992.5	4318.5	21	237.738	205.643	YES
ENSECAT00000014177	no_gene_name_annotated	5	47247639	47256073	10917.5	6859	35	311.929	195.971	YES
ENSECAT00000014191	no_gene_name_annotated	15	88440637	88474046	648.5	901.5	2.5	259.4	360.6	YES
ENSECAT00000014282	no_gene_name_annotated	1	93183775	93193309	5457	10854	70.5	77.4043	153.957	YES
ENSECAT00000014406	no_gene_name_annotated	10	24530136	24531371	1154	2772.5	4.5	256.444	616.111	YES
ENSECAT00000014519	no_gene_name_annotated	5	47308452	47326742	12392.5	13490.5	63	196.706	214.135	YES
ENSECAT00000014521	no_gene_name_annotated	18	62733459	62767978	687.5	755.5	16	42.9688	47.2188	YES
ENSECAT00000014539	no_gene_name_annotated	13	8953790	8960989	246	443.5	3.5	70.2857	126.714	YES
ENSECAT00000014685	no_gene_name_annotated	10	24532913	24533785	211.5	620.5	2.5	84.6	248.2	YES
ENSECAT00000014747	no_gene_name_annotated	18	62770871	62775811	1139	1051.5	5.5	207.091	191.182	YES
ENSECAT00000014764	no_gene_name_annotated	23	49792490	49801137	1519	1806	25	60.76	72.24	YES
ENSECAT00000014781	no_gene_name_annotated	4	58226715	58229178	152	81.5	2.5	60.8	32.6	YES
ENSECAT00000014853	no_gene_name_annotated	15	76364767	76385775	6554.5	12788	41.5	157.94	308.145	YES
ENSECAT00000015022	no_gene_name_annotated	6	71270567	71273173	382	277	8.5	44.9412	32.5882	YES
ENSECAT00000015056	no_gene_name_annotated	4	95003222	95009413	5780	7370	42.5	136	173.412	YES
ENSECAT00000015060	no_gene_name_annotated	19	55004824	55025266	1583	4507	22.5	70.3556	200.311	YES
ENSECAT00000015112	no_gene_name_annotated	4	36271016	36287794	1578	1910.5	19	83.0526	100.553	YES
ENSECAT00000015149	no_gene_name_annotated	10	20854853	20856210	531.5	1688	5.5	96.6364	306.909	YES
ENSECAT00000015159	no_gene_name_annotated	5	47383300	47391735	1501	568	14	107.214	40.5714	YES
ENSECAT00000015266	no_gene_name_annotated	3	116337831	116342774	10776.5	2740.5	67.5	159.652	40.6	YES
ENSECAT00000015387	no_gene_name_annotated	14	51450957	51454464	4110	4568	23	178.696	198.609	YES
ENSECAT00000015446	no_gene_name_annotated	13	41595484	41602176	1372	1515	13	105.538	116.538	YES
ENSECAT00000015449	no_gene_name_annotated	20	4260232	4261285	849	1844	4	212.25	461	YES
ENSECAT00000015460	no_gene_name_annotated	12	16524741	16542692	173.5	45.5	0.5	347	91	YES
ENSECAT00000015676	no_gene_name_annotated	25	32541972	32543899	1009.5	873	7.5	134.6	116.4	YES
ENSECAT00000015697	no_gene_name_annotated	20	25520432	25521664	674.5	1100	3	224.833	366.667	YES
ENSECAT00000015767	no_gene_name_annotated	5	72674433	72675804	2001	2064.5	9.5	210.632	217.316	YES
ENSECAT00000015776	no_gene_name_annotated	18	62781591	62806979	13813.5	16085.5	156	88.5481	103.112	YES
ENSECAT00000016177	no_gene_name_annotated	28	38678176	38681733	396	381.5	10	39.6	38.15	YES
ENSECAT00000016243	no_gene_name_annotated	8	6089864	6098082	3309	5738.5	69	47.9565	83.1667	YES
ENSECAT00000016263	no_gene_name_annotated	28	16774952	16776148	7578	13746.5	43.5	174.207	316.011	YES
ENSECAT00000016437	no_gene_name_annotated	13	8727123	8729320	19.5	37	0.5	39	74	YES
ENSECAT00000016443	no_gene_name_annotated	11	51220192	51224017	4424	5512.5	19	232.842	290.132	YES
ENSECAT00000016460	no_gene_name_annotated	X	58052910	58099050	390	474.5	7.5	52	63.2667	YES
ENSECAT00000016567	no_gene_name_annotated	9	80460556	80501115	537	745.5	7	76.7143	106.5	YES
ENSECAT00000016605	no_gene_name_annotated	23	50638964	50644911	4846	13967.5	160	30.2875	87.2969	YES
ENSECAT00000016615	no_gene_name_annotated	8	54189207	54321172	980.5	1661	14	70.0357	118.643	YES
ENSECAT00000016687	no_gene_name_annotated	10	14149721	14151363	1258.5	2054	4	314.625	513.5	YES
ENSECAT00000016743	no_gene_name_annotated	15	12756952	12762645	559.5	443	9.5	58.8947	46.6316	YES
ENSECAT00000016799	no_gene_name_annotated	18	331671	339025	14877.5	23806.5	64.5	230.659	369.093	YES
ENSECAT00000016956	no_gene_name_annotated	7	52631774	52634462	878.5	2027	4.5	195.222	450.444	YES
ENSECAT00000017068	no_gene_name_annotated	1	26126506	26151573	154.5	215.5	1.5	103	143.667	YES
ENSECAT00000017196	no_gene_name_annotated	1	26128191	26174950	779.5	1593.5	23.5	33.1702	67.8085	YES
ENSECAT00000017235	no_gene_name_annotated	8	54415663	54684864	1057	1493.5	6.5	162.615	229.769	YES
ENSECAT00000017362	no_gene_name_annotated	19	8581034	8601939	316	656	4.5	70.2222	145.778	YES
ENSECAT00000017521	no_gene_name_annotated	20	32032080	32033845	1565.5	2329.5	10.5	149.095	221.857	YES
ENSECAT00000017672	no_gene_name_annotated	7	3949268	3961692	693.5	1209	22	31.5227	54.9545	YES
ENSECAT00000017792	no_gene_name_annotated	11	18763379	18766933	4317.5	8209.5	61.5	70.2033	133.488	YES
ENSECAT00000017849	no_gene_name_annotated	9	82698269	82700705	138.5	490.5	0.5	277	981	YES
ENSECAT00000018054	no_gene_name_annotated	1	162695841	162699085	181.5	128	2.5	72.6	51.2	YES
ENSECAT00000018367	no_gene_name_annotated	25	4323637	4325193	1131	1142.5	7.5	150.8	152.333	YES
ENSECAT00000018537	no_gene_name_annotated	7	6173339	6190060	3621.5	4416	116	31.2198	38.069	YES
ENSECAT00000018544	no_gene_name_annotated	21	3924419	3925134	1203	2046.5	0.5	2406	4093	YES
ENSECAT00000018618	no_gene_name_annotated	2	90996742	91016260	1192.5	1917.5	13.5	88.3333	142.037	YES
ENSECAT00000018864	no_gene_name_annotated	9	18319141	18357489	5333	6019.5	123	43.3577	48.939	YES
ENSECAT00000018928	no_gene_name_annotated	15	51873439	51892249	3677.5	3348.5	66	55.7197	50.7348	YES
ENSECAT00000018994	no_gene_name_annotated	8	3291193	3295809	17414	30605	259	67.2355	118.166	YES
ENSECAT00000019135	no_gene_name_annotated	23	18011267	18014670	4897.5	2140.5	35.5	137.958	60.2958	YES
ENSECAT00000019338	no_gene_name_annotated	18	11504007	11507086	192.5	508	5.5	35	92.3636	YES
ENSECAT00000019512	no_gene_name_annotated	11	50449717	50451397	797	1402.5	14.5	54.9655	96.7241	YES
ENSECAT00000019670	no_gene_name_annotated	2	4905398	4943885	12813	18889.5	53	241.755	356.406	YES
ENSECAT00000019805	no_gene_name_annotated	24	43770260	43773878	3549	7893	17	208.765	464.294	YES
ENSECAT00000019838	no_gene_name_annotated	12	100363	101800	275	577.5	2.5	110	231	YES
ENSECAT00000019850	no_gene_name_annotated	6	30810694	30816253	1281	1282	4.5	284.667	284.889	YES
ENSECAT00000019873	no_gene_name_annotated	23	50764050	50770006	704.5	835	4	176.125	208.75	YES
ENSECAT00000019900	no_gene_name_annotated	23	50764077	50769988	5454.5	8685.5	46.5	117.301	186.785	YES
ENSECAT00000020190	no_gene_name_annotated	4	40177116	40179589	94	151	1	94	151	YES
ENSECAT00000020201	no_gene_name_annotated	X	63064031	63085834	2364	2750	9.5	248.842	289.474	YES
ENSECAT00000020507	no_gene_name_annotated	18	76461242	76465112	7410	10958	198	37.4242	55.3434	YES
ENSECAT00000020509	no_gene_name_annotated	23	50796301	50821012	2688.5	4219.5	17.5	153.629	241.114	YES
ENSECAT00000020518	no_gene_name_annotated	29	20000891	20002594	138.5	453.5	1.5	92.3333	302.333	YES
ENSECAT00000020662	no_gene_name_annotated	5	93852332	93894716	2009	3120.5	33.5	59.9701	93.1493	YES
ENSECAT00000020703	no_gene_name_annotated	12	25185467	25186621	309.5	317	1.5	206.333	211.333	YES
ENSECAT00000020762	no_gene_name_annotated	15	16434889	16435411	43.5	25	0.5	87	50	YES
ENSECAT00000020772	no_gene_name_annotated	22	49412823	49578656	436.5	578.5	2	218.25	289.25	YES
ENSECAT00000020808	no_gene_name_annotated	16	40031785	40035161	1339	2152.5	10.5	127.524	205	YES
ENSECAT00000020907	no_gene_name_annotated	13	25227141	25255633	4787.5	9606.5	42	113.988	228.726	YES
ENSECAT00000021227	no_gene_name_annotated	13	33209189	33209557	10906.5	21861.5	37.5	290.84	582.973	YES
ENSECAT00000021306	no_gene_name_annotated	2	15652763	15666256	1128	1898.5	19.5	57.8462	97.359	YES
ENSECAT00000021457	no_gene_name_annotated	4	84908833	84944623	1506	2887	31	48.5806	93.129	YES
ENSECAT00000021534	no_gene_name_annotated	19	44451783	44547732	3790	5097.5	47.5	79.7895	107.316	YES
ENSECAT00000021548	no_gene_name_annotated	4	83600830	83610557	5774.5	9474.5	60.5	95.4463	156.603	YES
ENSECAT00000021591	no_gene_name_annotated	31	19577657	19643189	943.5	430.5	13	72.5769	33.1154	YES
ENSECAT00000021602	no_gene_name_annotated	22	4995572	5074378	711.5	738.5	22	32.3409	33.5682	YES
ENSECAT00000021604	no_gene_name_annotated	25	34806835	34931058	574	637	6.5	88.3077	98	YES
ENSECAT00000021607	no_gene_name_annotated	25	17646984	17699028	294	197	5	58.8	39.4	YES
ENSECAT00000021764	no_gene_name_annotated	15	16470346	16471148	1110	927	6.5	170.769	142.615	YES
ENSECAT00000021778	no_gene_name_annotated	2	21127610	21127990	2875	3235	68	42.2794	47.5735	YES
ENSECAT00000021809	no_gene_name_annotated	2	21128198	21137978	3978.5	5213	95.5	41.6597	54.5864	YES
ENSECAT00000022235	no_gene_name_annotated	X	116291205	116292978	388.5	476.5	3	129.5	158.833	YES
ENSECAT00000022291	no_gene_name_annotated	16	56105253	56275068	1411	1499	38	37.1316	39.4474	YES
ENSECAT00000022381	no_gene_name_annotated	22	43271867	43273451	7216	11997.5	61.5	117.333	195.081	YES
ENSECAT00000022409	no_gene_name_annotated	Un0001	513231	537108	607	820.5	18	33.7222	45.5833	YES
ENSECAT00000022462	no_gene_name_annotated	4	36143971	36162887	10275	13622	80	128.438	170.275	YES
ENSECAT00000022669	no_gene_name_annotated	1	81063159	81080269	234	295.5	0.5	468	591	YES
ENSECAT00000022785	no_gene_name_annotated	1	26176347	26232312	3894.5	9448	119	32.7269	79.395	YES
ENSECAT00000022794	no_gene_name_annotated	25	25109204	25125033	902.5	744.5	20	45.125	37.225	YES
ENSECAT00000022817	no_gene_name_annotated	6	51108176	51128908	1728.5	1117	30.5	56.6721	36.623	YES
ENSECAT00000022941	no_gene_name_annotated	1	20588377	20619413	269.5	137	3	89.8333	45.6667	YES
ENSECAT00000022953	no_gene_name_annotated	11	18508620	18512109	303.5	911	2.5	121.4	364.4	YES
ENSECAT00000022966	no_gene_name_annotated	6	75182259	75183728	1192	2143.5	5	238.4	428.7	YES
ENSECAT00000023022	no_gene_name_annotated	4	20948649	21107321	1723.5	2969.5	7	246.214	424.214	YES
ENSECAT00000023180	no_gene_name_annotated	28	38703375	38707111	807.5	596	7	115.357	85.1429	YES
ENSECAT00000023272	no_gene_name_annotated	16	76826722	76827650	556	710.5	15.5	35.871	45.8387	YES
ENSECAT00000023331	no_gene_name_annotated	17	71300984	71303152	240.5	227	4.5	53.4444	50.4444	YES
ENSECAT00000023446	no_gene_name_annotated	9	81327758	81362823	3034	5875	25	121.36	235	YES
ENSECAT00000023720	no_gene_name_annotated	11	12034653	12058293	944	3118	6.5	145.231	479.692	YES
ENSECAT00000023724	no_gene_name_annotated	X	27385615	27388881	1429	192.5	1.5	952.667	128.333	YES
ENSECAT00000023749	no_gene_name_annotated	X	38988302	38990682	188	347	2.5	75.2	138.8	YES
ENSECAT00000023894	no_gene_name_annotated	27	5308739	5401866	1295	1783.5	9	143.889	198.167	YES
ENSECAT00000023933	no_gene_name_annotated	27	5308739	5401851	464.5	497	1.5	309.667	331.333	YES
ENSECAT00000024018	no_gene_name_annotated	22	44632910	44637319	1391.5	3506	7.5	185.533	467.467	YES
ENSECAT00000024130	no_gene_name_annotated	8	3368587	3370467	746.5	1574	2	373.25	787	YES
ENSECAT00000024174	no_gene_name_annotated	25	25134106	25138479	722	759.5	5.5	131.273	138.091	YES
ENSECAT00000024198	no_gene_name_annotated	11	18265581	18301070	12341	17836	263.5	46.8349	67.6888	YES
ENSECAT00000024233	no_gene_name_annotated	14	60934850	60988151	1116	1172.5	9	124	130.278	YES
ENSECAT00000024333	no_gene_name_annotated	11	18265584	18301070	1132.5	1798	13	87.1154	138.308	YES
ENSECAT00000024529	no_gene_name_annotated	10	77624685	77625562	214	381	2	107	190.5	YES
ENSECAT00000024567	no_gene_name_annotated	13	26126139	26303467	15000.5	21366	374.5	40.0547	57.0521	YES
ENSECAT00000024738	no_gene_name_annotated	27	5578897	5636115	4564.5	5085	31.5	144.905	161.429	YES
ENSECAT00000024946	no_gene_name_annotated	12	29967330	29988748	991	2998.5	5	198.2	599.7	YES
ENSECAT00000024953	no_gene_name_annotated	6	34142445	34142946	46	68	1.5	30.6667	45.3333	YES
ENSECAT00000025113	no_gene_name_annotated	16	14636706	14637079	127	343.5	3.5	36.2857	98.1429	YES
ENSECAT00000025263	no_gene_name_annotated	4	79608188	79616563	400	961	2.5	160	384.4	YES
ENSECAT00000025566	no_gene_name_annotated	2	60609118	60611387	1536.5	672.5	3.5	439	192.143	YES
ENSECAT00000026037	no_gene_name_annotated	27	5993631	6136852	5566.5	7624	56	99.4018	136.143	YES
ENSECAT00000026194	no_gene_name_annotated	11	15812147	15821483	1224	1060.5	22.5	54.4	47.1333	YES
ENSECAT00000026281	no_gene_name_annotated	28	45480660	45520902	1287.5	1245.5	7.5	171.667	166.067	YES
ENSECAT00000026444	no_gene_name_annotated	19	30202826	30213052	2440.5	4423.5	34.5	70.7391	128.217	YES
ENSECAT00000026799	no_gene_name_annotated	21	44250022	44356382	5894	6971.5	48.5	121.526	143.742	YES
ENSECAT00000027114	no_gene_name_annotated	10	21268451	21273054	1292	3223	38.5	33.5584	83.7143	YES
ENSECAT00000027130	no_gene_name_annotated	2	37492247	37581374	1600	3083.5	45.5	35.1648	67.7692	YES
ENSECAT00000027470	no_gene_name_annotated	15	68764151	68764208	94.5	151	2.5	37.8	60.4	YES
ENSECAT00000028819	no_gene_name_annotated	27	8630958	8680919	488	1167.5	3.5	139.429	333.571	YES
ENSECAT00000028863	no_gene_name_annotated	31	19636756	19711636	277.5	161	3	92.5	53.6667	YES
ENSECAT00000028948	no_gene_name_annotated	22	4808793	4995751	717	730	16	44.8125	45.625	YES
ENSECAT00000029014	no_gene_name_annotated	11	21971057	21978588	85	132.5	2.5	34	53	YES
ENSECAT00000029076	no_gene_name_annotated	19	39576381	39579391	841	763.5	5.5	152.909	138.818	YES
ENSECAT00000013708	NPSR1	4	64432599	64583391	148	232	2	74	116	YES
ENSECAT00000018247	NWD2	3	89487433	89502624	470	729	9.5	49.4737	76.7368	YES
ENSECAT00000005121	NYAP2	6	13956962	14167629	417	397	8	52.125	49.625	YES
ENSECAT00000015723	OAZ3	5	45549856	45552959	22487.5	29590.5	142	158.363	208.384	YES
ENSECAT00000013106	ODF1	9	48061110	48070025	28033	36945	111	252.55	332.838	YES
ENSECAT00000006988	ODF3	12	33084915	33087818	1589	2097.5	3.5	454	599.286	YES
ENSECAT00000010689	ODF3B	28	45983737	45985446	272	342	8.5	32	40.2353	YES
ENSECAT00000008843	ODF3L1	1	118292143	118295389	270.5	396.5	0.5	541	793	YES
ENSECAT00000015610	OPN3	30	3083940	3093966	773	484	8	96.625	60.5	YES
ENSECAT00000011327	OPRL1	22	49781910	49786705	81	75.5	1.5	54	50.3333	YES
ENSECAT00000006141	OR6M1	7	30876141	30877079	83	20.5	0.5	166	41	YES
ENSECAT00000024631	OSGIN1	3	31298914	31303759	752	426.5	12	62.6667	35.5417	YES
ENSECAT00000004967	OTX2	24	4767307	4772302	39	41	1	39	41	YES
ENSECAT00000019002	OVCH2	7	77042800	77061235	187.5	449	1.5	125	299.333	YES
ENSECAT00000014930	PACRG	31	4229872	4689096	4636.5	5027.5	38.5	120.429	130.584	YES
ENSECAT00000008438	PAQR5	1	123530215	123574351	4006.5	6448	30	133.55	214.933	YES
ENSECAT00000016604	PDC	5	23070526	23086596	534.5	707.5	3.5	152.714	202.143	YES
ENSECAT00000027167	PDCL2	3	77067221	77092124	3415	5772	32	106.719	180.375	YES
ENSECAT00000026778	PDE3B	7	83182254	83364177	8083	10393.5	267.5	30.2168	38.8542	YES
ENSECAT00000000966	PDHA2	3	42997463	42998629	2884.5	5480	18	160.25	304.444	YES
ENSECAT00000021783	PDZD9	13	25845119	25857866	1320	1575	23.5	56.1702	67.0213	YES
ENSECAT00000025495	PEBP4	2	51567951	51753281	5029.5	8014.5	76.5	65.7451	104.765	YES
ENSECAT00000005912	PGAM2	4	14899830	14902445	8058	13064.5	29.5	273.153	442.864	YES
ENSECAT00000020460	PHF7	16	35296233	35306107	21687	25989.5	444.5	48.7897	58.4691	YES
ENSECAT00000017391	PHOSPHO1	11	25159682	25162606	974	1207.5	3.5	278.286	345	YES
ENSECAT00000025431	PIFO	5	56973316	56978156	3068.5	2922	17	180.5	171.882	YES
ENSECAT00000026302	PLAC8L1	14	31616249	31632751	465.5	656.5	7.5	62.0667	87.5333	YES
ENSECAT00000012304	PLCZ1	6	45571949	45612094	1165	1777	7	166.429	253.857	YES
ENSECAT00000026432	PMFBP1	3	21787777	21818163	5085.5	6781	15.5	328.097	437.484	YES
ENSECAT00000006812	PMP2	9	6449346	6453269	879.5	1313	4.5	195.444	291.778	YES
ENSECAT00000013747	POU6F2	4	10718691	10839039	106.5	39	0.5	213	78	YES
ENSECAT00000019749	PP2D1	16	62170380	62193346	3076	2355	44.5	69.1236	52.9213	YES
ENSECAT00000003341	PPP1R2P9	X	34719544	34720167	1508	1555.5	3	502.667	518.5	YES
ENSECAT00000021095	PPP1R32	12	21446921	21454007	1956.5	2303.5	53.5	36.5701	43.0561	YES
ENSECAT00000020924	PPP2R2B	14	30931405	31196468	2448	2065.5	44.5	55.0112	46.4157	YES
ENSECAT00000025035	PRKCQ	29	27411915	27488344	2652.5	5583	44	60.2841	126.886	YES
ENSECAT00000021217	PRM1	13	33206307	33206537	143973	295864	659.5	218.306	448.619	YES
ENSECAT00000004019	PRM3	13	33211084	33211353	2074	7381.5	11	188.545	671.045	YES
ENSECAT00000007178	PROCA1	11	42629062	42636949	20445.5	27029	140.5	145.52	192.377	YES
ENSECAT00000020419	PROX1	5	24849813	24888357	1786	2598	35.5	50.3099	73.1831	YES
ENSECAT00000002312	PRPS1L1	4	50247719	50248675	650.5	286	2.5	260.2	114.4	YES
ENSECAT00000005873	PRR29	11	15451132	15453317	130	125.5	1.5	86.6667	83.6667	YES
ENSECAT00000022812	PRR30	15	69111066	69112271	3934	10268.5	23.5	167.404	436.957	YES
ENSECAT00000007704	PRSS37	4	94595612	94600549	4312	5932	35	123.2	169.486	YES
ENSECAT00000021686	PRSS54	3	10327803	10342122	2085.5	2204.5	11	189.591	200.409	YES
ENSECAT00000013307	PRSS55	2	58583426	58592798	1375	3176	10	137.5	317.6	YES
ENSECAT00000014175	PRSS58	4	94991229	94995753	2904	2145	13.5	215.111	158.889	YES
ENSECAT00000000057	PTCHD3	29	9786271	9802625	1292	1657.5	34	38	48.75	YES
ENSECAT00000007546	PTPN20	1	82553071	82592409	1658.5	5553	46.5	35.6667	119.419	YES
ENSECAT00000002234	PWWP2B	1	1413657	1415267	403.5	734.5	7.5	53.8	97.9333	YES
ENSECAT00000021338	QRICH2	11	5846965	5874290	1611	2563.5	23	70.0435	111.457	YES
ENSECAT00000006983	RAB3IL1	12	21879360	21897184	4027	3987	40.5	99.4321	98.4444	YES
ENSECAT00000000430	RAB44	20	36596254	36609997	924	455.5	4.5	205.333	101.222	YES
ENSECAT00000022192	RFX2	7	3650858	3690354	2389.5	4170	25	95.58	166.8	YES
ENSECAT00000006818	RFX4	28	29570191	29729790	9572	12785.5	178	53.7753	71.8287	YES
ENSECAT00000023546	RGSL1	5	19577742	19640760	779	1132.5	5	155.8	226.5	YES
ENSECAT00000009230	RHCG	1	93859217	93877555	1692.5	3486.5	9.5	178.158	367	YES
ENSECAT00000009324	RIBC2	28	41379872	41396021	12044.5	20427	144.5	83.3529	141.363	YES
ENSECAT00000022432	RIMS3	2	17505485	17538299	413	550	6	68.8333	91.6667	YES
ENSECAT00000013545	RLN	23	26699707	26704126	8718	8948	79.5	109.66	112.553	YES
ENSECAT00000002626	RNF133	4	78715737	78716870	8469	11967	48	176.438	249.312	YES
ENSECAT00000002664	RNF148	4	78719631	78720542	1517.5	1852	9	168.611	205.778	YES
ENSECAT00000009112	RNF151	13	40825008	40826731	1690	2927.5	7.5	225.333	390.333	YES
ENSECAT00000012193	ROPN1L	21	49207515	49222101	23401.5	31458	190.5	122.843	165.134	YES
ENSECAT00000013885	RPGRIP1	1	158111524	158162870	44010	60195.5	238	184.916	252.922	YES
ENSECAT00000020258	RSPH6A	10	16257218	16275434	2649.5	5601	63	42.0556	88.9048	YES
ENSECAT00000021434	RSPO3	10	73890845	73969220	191.5	330	5.5	34.8182	60	YES
ENSECAT00000011188	SAMD4A	24	2965555	3045743	10884	13485	150.5	72.3189	89.6013	YES
ENSECAT00000011659	SAXO1	23	38356434	38436176	4085.5	9785	27	151.315	362.407	YES
ENSECAT00000004362	SCP2D1	22	6145407	6145862	1811	2660.5	8.5	213.059	313	YES
ENSECAT00000006083	SEL1L2	22	10335716	10453791	1070.5	2301	9.5	112.684	242.211	YES
ENSECAT00000020118	SEPT12	13	38240583	38248837	3690	7213.5	22	167.727	327.886	YES
ENSECAT00000020780	SFTPB	15	18827081	18835902	51.5	61.5	0.5	103	123	YES
ENSECAT00000026355	SH3RF2	14	31652308	31759678	5174.5	6661.5	26	199.019	256.212	YES
ENSECAT00000029045	SHBG	11	50589067	50591869	586.5	315.5	5.5	106.636	57.3636	YES
ENSECAT00000019112	SIGLEC15	8	64923526	64929104	364.5	238.5	1	364.5	238.5	YES
ENSECAT00000025054	SKOR1	1	124931061	124939429	115.5	30.5	1	115.5	30.5	YES
ENSECAT00000013376	SLC10A6	3	50808541	50833371	485.5	801	7.5	64.7333	106.8	YES
ENSECAT00000022221	SLC13A1	4	79035833	79118153	121.5	54	1	121.5	54	YES
ENSECAT00000023376	SLC16A7	6	76824896	76883398	2512	1298.5	33.5	74.9851	38.7612	YES
ENSECAT00000019063	SLC25A41	7	3975900	3980994	462.5	261	2	231.25	130.5	YES
ENSECAT00000000857	SLC26A8	20	35958531	36021014	1349.5	1492.5	3.5	385.571	426.429	YES
ENSECAT00000012868	SLC36A2	14	26780941	26804304	99	138.5	0.5	198	277	YES
ENSECAT00000019186	SLC36A3	14	26813708	26849125	1315	2324.5	8	164.375	290.562	YES
ENSECAT00000020303	SLC6A15	28	11649919	11678947	3280	2884	34.5	95.0725	83.5942	YES
ENSECAT00000013520	SLC9B1	3	37008963	37059062	10970	13031.5	154.5	71.0032	84.3463	YES
ENSECAT00000022349	SLC9C1	19	45416522	45477615	3705	5090	35.5	104.366	143.38	YES
ENSECAT00000007508	SLC9C2	5	9265933	9344120	2330	3855.5	14	166.429	275.393	YES
ENSECAT00000017186	SLCO5A1	9	15938273	16062069	242.5	498.5	3	80.8333	166.167	YES
ENSECAT00000009887	SLFNL1	2	17221945	17226191	638.5	1100	1	638.5	1100	YES
ENSECAT00000016169	SMCO2	6	52732511	52758383	3394	4439	21	161.619	211.381	YES
ENSECAT00000019573	SMIM23	14	9500676	9504626	402	1061	2.5	160.8	424.4	YES
ENSECAT00000017828	SMYD1	15	17668603	17708719	57	277.5	0.5	114	555	YES
ENSECAT00000012555	SNAI3	3	35198638	35201575	41	28	0.5	82	56	YES
ENSECAT00000025987	SOX10	28	35148714	35157578	68	241.5	0.5	136	483	YES
ENSECAT00000014866	SOX5	6	49405261	49794106	4932.5	6388	50	98.65	127.76	YES
ENSECAT00000011250	SOX6	7	84519601	84880996	3106	3600	71	43.7465	50.7042	YES
ENSECAT00000006280	SPACA3	11	39667637	39671818	1635	2800	16.5	99.0909	169.697	YES
ENSECAT00000008518	SPACA9	25	35196330	35206288	7104.5	7727.5	41	173.28	188.476	YES
ENSECAT00000029166	SPAG16	6	3796222	4460726	1261.5	1248	29.5	42.7627	42.3051	YES
ENSECAT00000026060	SPAG17	5	51016835	51183375	4714	7954	30.5	154.557	260.787	YES
ENSECAT00000013512	SPAG6	29	13794242	13840769	7129	8550.5	199	35.8241	42.9673	YES
ENSECAT00000012917	SPATA16	19	12950138	13149118	4534.5	3703.5	9	503.833	411.5	YES
ENSECAT00000013207	SPATA17	30	14447183	14644170	5690.5	7202	58.5	97.2735	123.111	YES
ENSECAT00000018946	SPATA18	3	79791441	79833557	9073	13113.5	43	211	304.965	YES
ENSECAT00000029009	SPATA19	7	42023923	42028408	7689	8615.5	37.5	205.04	229.747	YES
ENSECAT00000008720	SPATA20	11	26198578	26205775	19017.5	28544	132	144.072	216.242	YES
ENSECAT00000015426	SPATA21	2	36655171	36708349	4549	5910.5	32	142.156	184.703	YES
ENSECAT00000021673	SPATA24	14	37273610	37278933	10379	15748.5	342	30.348	46.0482	YES
ENSECAT00000006506	SPATA3	6	18406561	18413114	5981.5	8343.5	13	460.115	641.808	YES
ENSECAT00000022685	SPATA32	11	18504069	18507082	2754.5	5815	41	67.1829	141.829	YES
ENSECAT00000000140	SPATA4	27	32406579	32417601	7322	7271.5	51.5	142.175	141.194	YES
ENSECAT00000002734	SPATA45	5	25905247	25905540	842	1392.5	7	120.286	198.929	YES
ENSECAT00000000181	SPATA6	2	10283236	10404606	24306.5	30216.5	228	106.607	132.529	YES
ENSECAT00000023402	SPATA6L	23	26152122	26190190	3471.5	8127.5	83.5	41.5749	97.3353	YES
ENSECAT00000026653	SPATA9	14	73019873	73043311	2824	4986	39	72.4103	127.846	YES
ENSECAT00000009995	SPATC1	9	82595374	82616980	1792	4125	18.5	96.8649	222.973	YES
ENSECAT00000006923	SPATC1L	26	41245642	41261031	774.5	1124	19.5	39.7179	57.641	YES
ENSECAT00000008956	SPATS1	20	43204803	43229366	1238	1363.5	9.5	130.316	143.526	YES
ENSECAT00000019092	SPEF1	22	19151201	19154370	284	402	5.5	51.6364	73.0909	YES
ENSECAT00000018326	SPEM1	11	50403867	50405112	4158	7476.5	14.5	286.759	515.621	YES
ENSECAT00000000396	SPERT	17	24921484	24935767	8003.5	13451.5	24.5	326.673	549.041	YES
ENSECAT00000020439	SPPL2C	11	17711508	17713593	1860.5	2898.5	7	265.786	414.071	YES
ENSECAT00000005354	SPZ1	14	85408510	85409640	5646	7426	24	235.25	309.417	YES
ENSECAT00000019550	SSMEM1	4	84816882	84824027	2833	3156	38.5	73.5844	81.974	YES
ENSECAT00000025335	STAT4	18	67349714	67441797	868	989.5	16.5	52.6061	59.9697	YES
ENSECAT00000025375	STAT4	18	67351018	67444539	210	323.5	5	42	64.7	YES
ENSECAT00000023753	STKLD1	25	35598463	35610733	1408.5	2330	45.5	30.956	51.2088	YES
ENSECAT00000006727	STPG1	2	30713914	30744769	2994.5	4273	37	80.9324	115.486	YES
ENSECAT00000007090	STPG3	25	38795247	38796727	2774	3770.5	4.5	616.444	837.889	YES
ENSECAT00000024379	SUN3	4	18093239	18125461	1691	2925.5	11.5	147.043	254.391	YES
ENSECAT00000013437	SYNJ2	31	639055	710027	3217.5	3646.5	94	34.2287	38.7926	YES
ENSECAT00000015415	TBATA	1	58818158	58829978	813.5	1557.5	4.5	180.778	346.111	YES
ENSECAT00000026904	TBC1D21	1	119695676	119707890	2850	5865	16	178.125	366.562	YES
ENSECAT00000012667	TCP11	20	35240484	35255472	12361.5	18546.5	181	68.2956	102.467	YES
ENSECAT00000024518	TCTE1	20	43147179	43153747	1617.5	2813.5	14	115.536	200.964	YES
ENSECAT00000026924	TEKT1	11	48055895	48079018	7600	9692.5	46	165.217	210.707	YES
ENSECAT00000018869	TEKT2	2	21298246	21301093	12216.5	11639.5	51.5	237.214	226.01	YES
ENSECAT00000027191	TEKT3	11	57173517	57200531	7254.5	5921	43	168.709	137.698	YES
ENSECAT00000022229	TEKT5	13	33660871	33696867	2786	3265.5	56.5	49.3097	57.7965	YES
ENSECAT00000016018	TEX26	17	10166485	10190842	1140	2033.5	6.5	175.385	312.846	YES
ENSECAT00000020837	TEX29	17	78428862	78447979	1548.5	2180	2.5	619.4	872	YES
ENSECAT00000000258	TEX33	28	34349386	34361879	4220	4571.5	13	324.615	351.654	YES
ENSECAT00000026228	TEX35	5	13507783	13518810	25.5	40.5	0.5	51	81	YES
ENSECAT00000026232	TEX35	5	13507783	13518052	2092	2377.5	9	232.444	264.167	YES
ENSECAT00000021648	TEX36	1	7446478	7457376	3676.5	3711.5	19.5	188.538	190.333	YES
ENSECAT00000013046	TEX37	15	17316790	17318972	2646.5	3170.5	8.5	311.353	373	YES
ENSECAT00000018664	TEX38	2	11876876	11878232	1130	2407	13	86.9231	185.154	YES
ENSECAT00000010170	TEX43	14	47814813	47817852	1067	2474	11	97	224.909	YES
ENSECAT00000014657	TFEC	4	73158561	73226194	100.5	212.5	2.5	40.2	85	YES
ENSECAT00000004708	THEGL	3	76206425	76257425	1640.5	1534.5	10.5	156.238	146.143	YES
ENSECAT00000014067	TMC5	13	27685267	27728642	1628	3014.5	36.5	44.6027	82.589	YES
ENSECAT00000016027	TMCO5A	1	150273540	150286119	7365.5	7881.5	27.5	267.836	286.6	YES
ENSECAT00000006800	TMEM132B	8	24792618	24997994	930.5	746.5	16.5	56.3939	45.2424	YES
ENSECAT00000028953	TMEM182	15	6858125	6905054	133.5	218.5	1	133.5	218.5	YES
ENSECAT00000010733	TMEM202	1	120945071	120953563	717	1272	11.5	62.3478	110.609	YES
ENSECAT00000001799	TMEM217	20	37001932	37002510	1435	670	14.5	98.9655	46.2069	YES
ENSECAT00000022298	TMEM239	22	19950316	19952269	876.5	1401	3	292.167	467	YES
ENSECAT00000014705	TMEM247	15	52455918	52460354	611	1125	2	305.5	562.5	YES
ENSECAT00000021196	TMEM89	16	38351998	38352885	1854.5	2434	15.5	119.645	157.032	YES
ENSECAT00000019621	TMIGD3	5	56865300	56880853	2973	3875.5	18	165.167	215.306	YES
ENSECAT00000024126	TMPRSS2	26	37098470	37121217	295	604.5	4	73.75	151.125	YES
ENSECAT00000020069	TMPRSS4	7	26007295	26025036	25	50.5	0.5	50	101	YES
ENSECAT00000012132	TNFAIP2	24	44698044	44703864	1261	1497	10.5	120.095	142.571	YES
ENSECAT00000015236	TNP1	6	6772235	6772745	53054.5	90272.5	305	173.949	295.975	YES
ENSECAT00000025185	TP53TG5	22	34440667	34443583	1526.5	3117.5	10.5	145.381	296.905	YES
ENSECAT00000006250	TPD52L3	23	27594171	27594674	368	459.5	12	30.6667	38.2917	YES
ENSECAT00000019930	TPPP2	1	157895746	157897272	19000.5	21088.5	75.5	251.662	279.318	YES
ENSECAT00000016859	TPRG1	19	26779711	26951663	215.5	135.5	4.5	47.8889	30.1111	YES
ENSECAT00000019193	TRIM36	14	57388482	57435648	31559.5	39211	276.5	114.139	141.812	YES
ENSECAT00000009128	TRIM42	16	74996482	75019117	2354.5	2710	7	336.357	387.143	YES
ENSECAT00000019602	TRIM69	1	144444071	144474829	1948	1872	34.5	56.4638	54.2609	YES
ENSECAT00000012286	TRIML1	27	22586694	22592050	493	632.5	2.5	197.2	253	YES
ENSECAT00000017252	TRPM6	23	17800873	17921080	44.5	112.5	1	44.5	112.5	YES
ENSECAT00000005859	TRPV5	4	95987605	96009680	358.5	692.5	3.5	102.429	197.857	YES
ENSECAT00000021864	TSACC	5	41888587	41893636	9853	14908	203	48.5369	73.4384	YES
ENSECAT00000025208	TSGA10IP	12	26016077	26024163	945.5	742	15.5	61	47.871	YES
ENSECAT00000025773	TSGA13	4	85163914	85173189	2584.5	4343	16.5	156.636	263.212	YES
ENSECAT00000025735	TSKS	10	19501295	19514525	4458	7312.5	38	117.316	192.434	YES
ENSECAT00000010032	TSNAXIP1	3	18170598	18181286	2227	4091	70.5	31.5887	58.0284	YES
ENSECAT00000002388	TSPAN12	4	77127262	77191627	702	709.5	16.5	42.5455	43	YES
ENSECAT00000023974	TSPAN16	7	48964014	48972958	1048	1470	6	174.667	245	YES
ENSECAT00000006480	TSSK1B	Un0002	212558	213752	5996.5	8324.5	31	193.435	268.532	YES
ENSECAT00000004585	TSSK2	Un0002	217490	218731	6270	10431.5	21	298.571	496.738	YES
ENSECAT00000016435	TSSK3	2	24467444	24469324	2456.5	2959	41.5	59.1928	71.3012	YES
ENSECAT00000016858	TSSK4	1	162098055	162100470	2956	4805.5	14.5	203.862	331.414	YES
ENSECAT00000007282	TTC21A	16	46201667	46233936	2364	2166	36.5	64.7671	59.3425	YES
ENSECAT00000011679	TTC23L	21	30198884	30254308	2750	1807.5	37.5	73.3333	48.2	YES
ENSECAT00000021649	TTC29	2	85973151	86099715	3196	3204	27.5	116.218	116.509	YES
ENSECAT00000026431	TTC39B	23	35109160	35124585	211	285.5	5	42.2	57.1	YES
ENSECAT00000029027	TTC39B	23	35109163	35216366	1506.5	1824	19	79.2895	96	YES
ENSECAT00000010516	TTC6	1	174091452	174130093	766.5	862.5	16.5	46.4545	52.2727	YES
ENSECAT00000015147	TTLL6	11	24774459	24812864	737	860	4.5	163.778	191.111	YES
ENSECAT00000026713	TTLL7	5	79760504	79796732	269.5	315.5	2	134.75	157.75	YES
ENSECAT00000028906	TTLL7	5	79709168	79796479	712	952	22	32.3636	43.2727	YES
ENSECAT00000019890	TTLL9	22	22875187	22928013	537.5	1195.5	1.5	358.333	797	YES
ENSECAT00000014585	TUBA8	6	27160972	27178392	4740	6275.5	128	37.0312	49.0273	YES
ENSECAT00000007685	TULP1	20	35566964	35578006	234.5	961	2	117.25	480.5	YES
ENSECAT00000011441	TULP2	10	18870010	18877194	1327.5	2300	14.5	91.5517	158.621	YES
ENSECAT00000025532	UBE2U	5	96273753	96288424	1114	1038	5	222.8	207.6	YES
ENSECAT00000003033	UBL4B	5	58108042	58108554	6346	8607	19	334	453	YES
ENSECAT00000003094	UBQLN3	7	74313703	74315388	11607.5	15888.5	44.5	260.843	357.045	YES
ENSECAT00000003115	UBQLNL	7	74321042	74322466	7794	8652.5	28	278.357	309.018	YES
ENSECAT00000014784	UPK2	7	26692530	26694392	59.5	145.5	1.5	39.6667	97	YES
ENSECAT00000010483	USP44	28	20557033	20568327	4090	6147	111	36.8468	55.3784	YES
ENSECAT00000025426	USP50	1	139717547	139743059	12683.5	13674.5	173.5	73.1037	78.8156	YES
ENSECAT00000016670	VASH2	5	25782496	25817209	2105.5	2097	46	45.7717	45.587	YES
ENSECAT00000018315	VWA3B	15	11004018	11180724	9672.5	10841.5	56	172.723	193.598	YES
ENSECAT00000017953	VWA5B1	2	33865808	33906288	800.5	1694	2.5	320.2	677.6	YES
ENSECAT00000011186	WBSCR28	13	11415602	11418287	478.5	967.5	1	478.5	967.5	YES
ENSECAT00000006472	WDR38	25	28803008	28806747	214	355.5	2.5	85.6	142.2	YES
ENSECAT00000008008	WDR64	30	2927612	3043019	1731.5	2326.5	10.5	164.905	221.571	YES
ENSECAT00000023251	WNT3	11	18057259	18102936	691	1331	0.5	1382	2662	YES
ENSECAT00000010347	YBX2	11	50294087	50299462	13575	24944	102	133.088	244.549	YES
ENSECAT00000008672	ZBBX	19	8017532	8107385	5764.5	7218	30	192.15	240.6	YES
ENSECAT00000001809	ZC2HC1B	31	21998401	22027539	491	783	14.5	33.8621	54	YES
ENSECAT00000018763	ZMYND15	11	49740152	49745297	4313	4776	13	331.769	367.385	YES
ENSECAT00000001283	ZNF474	14	51478843	51479862	2885.5	944.5	9.5	303.737	99.4211	YES
ENSECAT00000004264	ZNF831	22	45568581	45631462	1500	724.5	23	65.2174	31.5	YES

## Sheet: Supplementary Data 1c
Supplementary Data 1c: GO Enrichment for genes with 30x greater read depth in horse and donkey compared to mule
GO biological process complete	Genes in Class (20497 total)	Observed	Expected	over/under	Fold Enrichment	raw P-value	FDR	Male Feritlity
fusion of sperm to egg plasma membrane involved in single fertilization (GO:0007342)	8	4	0.21	+	18.87	0.000184	0.022	YES
cilium movement involved in cell motility (GO:0060294)	11	5	0.29	+	17.16	3.88e-05	0.00566	YES
regulation of cilium movement (GO:0003352)	11	5	0.29	+	17.16	3.88e-05	0.0056	YES
cilium-dependent cell motility (GO:0060285)	16	6	0.42	+	14.16	1.51e-05	0.00255	YES
cilium or flagellum-dependent cell motility (GO:0001539)	19	7	0.5	+	13.91	3.15e-06	0.000624	YES
regulation of microtubule-based movement (GO:0060632)	15	5	0.4	+	12.58	0.000126	0.0154	YES
cilium movement (GO:0003341)	47	13	1.25	+	10.44	3.33e-09	1.92e-06	YES
sperm motility (GO:0097722)	52	14	1.38	+	10.16	1.11e-09	8.11e-07	YES
flagellated sperm motility (GO:0030317)	50	13	1.32	+	9.81	6.28e-09	3e-06	YES
axonemal dynein complex assembly (GO:0070286)	27	7	0.72	+	9.79	2.15e-05	0.00335	YES
axoneme assembly (GO:0035082)	47	11	1.25	+	8.83	2.32e-07	6.07e-05	YES
microtubule bundle formation (GO:0001578)	71	12	1.88	+	6.38	1.42e-06	0.000316
single fertilization (GO:0007338)	73	11	1.93	+	5.69	1.03e-05	0.00186	YES
spermatid development (GO:0007286)	105	14	2.78	+	5.03	2.43e-06	0.00051	YES
spermatid differentiation (GO:0048515)	108	14	2.86	+	4.89	3.27e-06	0.000639	YES
cilium organization (GO:0044782)	223	28	5.91	+	4.74	8.59e-11	1.19e-07	YES
fertilization (GO:0009566)	104	13	2.76	+	4.72	1.04e-05	0.00185	YES
cilium assembly (GO:0060271)	207	25	5.48	+	4.56	1.83e-09	1.21e-06	YES
plasma membrane bounded cell projection assembly (GO:0120031)	269	25	7.13	+	3.51	2.07e-07	5.51e-05	YES
microtubule-based movement (GO:0007018)	195	18	5.17	+	3.48	1.13e-05	0.00196	YES
cell projection assembly (GO:0030031)	272	25	7.21	+	3.47	2.51e-07	6.43e-05
spermatogenesis (GO:0007283)	267	24	7.07	+	3.39	6.3e-07	0.000153	YES
germ cell development (GO:0007281)	168	15	4.45	+	3.37	8.5e-05	0.0111	YES
male gamete generation (GO:0048232)	280	24	7.42	+	3.24	1.37e-06	0.000312	YES
sexual reproduction (GO:0019953)	445	38	11.79	+	3.22	1.25e-09	8.69e-07	YES
cellular process involved in reproduction in multicellular organism (GO:0022412)	236	19	6.25	+	3.04	3.81e-05	0.00562	YES
multi-organism reproductive process (GO:0044703)	496	38	13.14	+	2.89	1.94e-08	7.06e-06	YES
gamete generation (GO:0007276)	361	26	9.56	+	2.72	9.74e-06	0.00178	YES
multicellular organism reproduction (GO:0032504)	441	31	11.68	+	2.65	2.2e-06	0.000477	YES
multicellular organismal reproductive process (GO:0048609)	433	28	11.47	+	2.44	3.35e-05	0.005	YES
reproduction (GO:0000003)	777	45	20.58	+	2.19	2.54e-06	0.000525	YES
reproductive process (GO:0022414)	777	45	20.58	+	2.19	2.54e-06	0.000517	YES
cell projection organization (GO:0030030)	710	40	18.81	+	2.13	1.66e-05	0.00278
organelle assembly (GO:0070925)	517	29	13.7	+	2.12	0.000283	0.0321
plasma membrane bounded cell projection organization (GO:0120036)	702	39	18.6	+	2.1	2.7e-05	0.00411
Unclassified (UNCLASSIFIED)	4536	250	120.17	+	2.08	1.19e-33	1.65e-29
biological_process (GO:0008150)	15961	293	422.83	-	0.69	1.19e-33	8.26e-30
biological regulation (GO:0065007)	9872	178	261.53	-	0.68	9.02e-13	2.5e-09
positive regulation of biological process (GO:0048518)	4070	72	107.82	-	0.67	7.93e-05	0.0107
regulation of cellular process (GO:0050794)	8805	152	233.26	-	0.65	1.38e-12	3.19e-09
regulation of biological process (GO:0050789)	9270	160	245.58	-	0.65	1.35e-13	4.68e-10
positive regulation of cellular process (GO:0048522)	3667	63	97.14	-	0.65	8.24e-05	0.0109
cellular process (GO:0009987)	12606	216	333.95	-	0.65	9.37e-24	4.33e-20
organic substance metabolic process (GO:0071704)	6517	111	172.65	-	0.64	7.15e-09	3.2e-06
metabolic process (GO:0008152)	7026	119	186.13	-	0.64	6.16e-10	5.02e-07
primary metabolic process (GO:0044238)	6221	105	164.8	-	0.64	1.08e-08	4.55e-06
nitrogen compound metabolic process (GO:0006807)	5707	95	151.19	-	0.63	3.31e-08	1.09e-05
regulation of gene expression (GO:0010468)	3089	50	81.83	-	0.61	8.79e-05	0.0114
regulation of RNA biosynthetic process (GO:2001141)	2533	41	67.1	-	0.61	0.000423	0.0444
regulation of transcription, DNA-templated (GO:0006355)	2486	40	65.86	-	0.61	0.00048	0.0493
regulation of nucleobase-containing compound metabolic process (GO:0019219)	2932	47	77.67	-	0.61	0.000104	0.0131
macromolecule metabolic process (GO:0043170)	5128	81	135.85	-	0.6	1.88e-08	7.06e-06
regulation of RNA metabolic process (GO:0051252)	2680	42	71	-	0.59	0.000125	0.0154
cell communication (GO:0007154)	4351	68	115.27	-	0.59	2.61e-07	6.57e-05
regulation of metabolic process (GO:0019222)	4711	73	124.8	-	0.58	4.31e-08	1.36e-05
regulation of molecular function (GO:0065009)	2453	38	64.98	-	0.58	0.000204	0.0238
positive regulation of macromolecule metabolic process (GO:0010604)	2279	35	60.37	-	0.58	0.00037	0.0397
response to stimulus (GO:0050896)	6186	95	163.88	-	0.58	2.91e-11	5.76e-08
positive regulation of nitrogen compound metabolic process (GO:0051173)	2214	34	58.65	-	0.58	0.000411	0.0435
cellular metabolic process (GO:0044237)	6068	93	160.75	-	0.58	4.38e-11	6.75e-08
signaling (GO:0023052)	4260	65	112.85	-	0.58	1.53e-07	4.33e-05
cellular protein metabolic process (GO:0044267)	2622	40	69.46	-	0.58	8.14e-05	0.0108
positive regulation of cellular metabolic process (GO:0031325)	2297	35	60.85	-	0.58	0.000296	0.0334
signal transduction (GO:0007165)	4029	61	106.73	-	0.57	2.77e-07	6.86e-05
negative regulation of cellular process (GO:0048523)	3175	48	84.11	-	0.57	7.29e-06	0.00138
regulation of cellular biosynthetic process (GO:0031326)	2978	45	78.89	-	0.57	1.73e-05	0.00285
regulation of nitrogen compound metabolic process (GO:0051171)	4250	64	112.59	-	0.57	8.24e-08	2.38e-05
regulation of cellular metabolic process (GO:0031323)	4456	67	118.05	-	0.57	3.08e-08	1.07e-05
regulation of primary metabolic process (GO:0080090)	4333	65	114.79	-	0.57	4.24e-08	1.37e-05
regulation of biosynthetic process (GO:0009889)	3015	45	79.87	-	0.56	1.08e-05	0.00189
cellular response to stimulus (GO:0051716)	5139	76	136.14	-	0.56	6.14e-10	5.31e-07
regulation of cellular macromolecule biosynthetic process (GO:2000112)	2781	41	73.67	-	0.56	1.76e-05	0.00287
regulation of cell communication (GO:0010646)	2381	35	63.08	-	0.55	9.33e-05	0.012
regulation of signal transduction (GO:0009966)	2184	32	57.86	-	0.55	0.000164	0.0198
regulation of macromolecule biosynthetic process (GO:0010556)	2875	42	76.16	-	0.55	9.61e-06	0.0018
regulation of signaling (GO:0023051)	2399	35	63.55	-	0.55	7.38e-05	0.0101
cellular macromolecule metabolic process (GO:0044260)	4131	60	109.44	-	0.55	3.14e-08	1.06e-05
regulation of macromolecule metabolic process (GO:0060255)	4380	63	116.03	-	0.54	5.21e-09	2.78e-06
negative regulation of biological process (GO:0048519)	3477	49	92.11	-	0.53	1.9e-07	5.17e-05
negative regulation of macromolecule metabolic process (GO:0010605)	1760	24	46.63	-	0.51	0.000304	0.034
regulation of response to stimulus (GO:0048583)	2725	37	72.19	-	0.51	2.31e-06	0.000493
regulation of catalytic activity (GO:0050790)	1644	22	43.55	-	0.51	0.000365	0.0395
regulation of protein metabolic process (GO:0051246)	1984	26	52.56	-	0.49	4.3e-05	0.00614
cellular localization (GO:0051641)	1454	18	38.52	-	0.47	0.000311	0.0345
positive regulation of response to stimulus (GO:0048584)	1387	17	36.74	-	0.46	0.000329	0.0359
regulation of cellular protein metabolic process (GO:0032268)	1853	22	49.09	-	0.45	1.22e-05	0.00209
regulation of protein modification process (GO:0031399)	1281	15	33.94	-	0.44	0.000379	0.0404
cellular nitrogen compound biosynthetic process (GO:0044271)	1648	19	43.66	-	0.44	2.57e-05	0.00395
heterocycle metabolic process (GO:0046483)	2603	30	68.96	-	0.44	5.57e-08	1.68e-05
cellular nitrogen compound metabolic process (GO:0034641)	3013	34	79.82	-	0.43	2.1e-09	1.32e-06
organic cyclic compound metabolic process (GO:1901360)	2764	31	73.22	-	0.42	8.78e-09	3.8e-06
nucleobase-containing compound metabolic process (GO:0006139)	2509	28	66.47	-	0.42	4.84e-08	1.49e-05
response to organic substance (GO:0010033)	1616	18	42.81	-	0.42	2.06e-05	0.00332
cellular response to chemical stimulus (GO:0070887)	1617	18	42.84	-	0.42	2.06e-05	0.00329
organic substance biosynthetic process (GO:1901576)	2427	27	64.3	-	0.42	6.94e-08	2.05e-05
cellular aromatic compound metabolic process (GO:0006725)	2633	29	69.75	-	0.42	1.37e-08	5.28e-06
biosynthetic process (GO:0009058)	2488	27	65.91	-	0.41	2.87e-08	1.02e-05
response to chemical (GO:0042221)	3243	35	85.91	-	0.41	8.85e-11	1.12e-07
cellular response to organic substance (GO:0071310)	1310	14	34.7	-	0.4	0.000102	0.013
G-protein coupled receptor signaling pathway (GO:0007186)	1563	16	41.41	-	0.39	7.04e-06	0.00136
regulation of intracellular signal transduction (GO:1902531)	1275	13	33.78	-	0.38	5.79e-05	0.00811
system process (GO:0003008)	1864	19	49.38	-	0.38	8.43e-07	0.000198
RNA metabolic process (GO:0016070)	1491	15	39.5	-	0.38	9.68e-06	0.00179
cellular biosynthetic process (GO:0044249)	2354	23	62.36	-	0.37	5.47e-09	2.81e-06
positive regulation of catalytic activity (GO:0043085)	959	9	25.41	-	0.35	0.000257	0.0295
nervous system process (GO:0050877)	1507	14	39.92	-	0.35	3.01e-06	0.000605
gene expression (GO:0010467)	1764	16	46.73	-	0.34	1.86e-07	5.15e-05
nucleic acid metabolic process (GO:0090304)	2117	19	56.08	-	0.34	5.76e-09	2.85e-06
organonitrogen compound biosynthetic process (GO:1901566)	967	8	25.62	-	0.31	7.38e-05	0.01
macromolecule biosynthetic process (GO:0009059)	1774	14	47	-	0.3	1.33e-08	5.25e-06
cellular response to stress (GO:0033554)	1038	8	27.5	-	0.29	2.11e-05	0.00332
immune system process (GO:0002376)	1314	10	34.81	-	0.29	9.85e-07	0.000227
response to stress (GO:0006950)	1987	15	52.64	-	0.28	7.01e-10	5.4e-07
cellular macromolecule biosynthetic process (GO:0034645)	1747	13	46.28	-	0.28	6.35e-09	2.93e-06
regulation of response to stress (GO:0080134)	828	6	21.94	-	0.27	0.000122	0.0151
sensory perception (GO:0007600)	1279	9	33.88	-	0.27	6.65e-07	0.000159
detection of stimulus (GO:0051606)	1087	7	28.8	-	0.24	1.89e-06	0.000416
DNA metabolic process (GO:0006259)	715	4	18.94	-	0.21	6.4e-05	0.00887
immune response (GO:0006955)	742	4	19.66	-	0.2	4.72e-05	0.00668
cell cycle process (GO:0022402)	592	3	15.68	-	0.19	0.000202	0.0239
cellular response to oxygen-containing compound (GO:1901701)	487	2	12.9	-	0.16	0.000437	0.0456
RNA processing (GO:0006396)	560	2	14.84	-	0.13	0.000112	0.014
detection of stimulus involved in sensory perception (GO:0050906)	1016	3	26.92	-	0.11	1.15e-08	4.69e-06
regulation of cellular response to stress (GO:0080135)	419	1	11.1	-	0.09	0.000449	0.0464
response to organonitrogen compound (GO:0010243)	441	1	11.68	-	0.09	0.000202	0.0237
detection of chemical stimulus involved in sensory perception of smell (GO:0050911)	952	1	25.22	-	0.04	4e-10	3.7e-07
sensory perception of smell (GO:0007608)	972	1	25.75	-	0.04	2.76e-10	2.73e-07
detection of chemical stimulus involved in sensory perception (GO:0050907)	982	1	26.01	-	0.04	1.8e-10	1.92e-07
detection of chemical stimulus (GO:0009593)	1001	1	26.52	-	0.04	1.23e-10	1.42e-07
sensory perception of chemical stimulus (GO:0007606)	1043	1	27.63	-	0.04	3.65e-11	6.32e-08
peptide metabolic process (GO:0006518)	418	0	11.07	-	< 0.01	2.94e-05	0.00443
transposition, RNA-mediated (GO:0032197)	752	0	19.92	-	< 0.01	4.99e-09	2.77e-06
transposition (GO:0032196)	753	0	19.95	-	< 0.01	3.03e-09	1.83e-06
peptide biosynthetic process (GO:0043043)	335	0	8.87	-	< 0.01	0.000328	0.036
ribonucleoprotein complex biogenesis (GO:0022613)	353	0	9.35	-	< 0.01	0.00023	0.0266

## Sheet: mart_export-1
Transcript stable ID	Chromosome/scaffold name	Gene start (bp)	Gene end (bp)
ENSECAT00000000008	29	7669675	7700806
ENSECAT00000000009	6	746172	754166
ENSECAT00000000001	Un1863	282	1036
ENSECAT00000000010	27	2715989	2737577
ENSECAT00000000018	9	11296178	11319764
ENSECAT00000000079	29	10454293	10532795
ENSECAT00000000005	9	12579566	12584619
ENSECAT00000000003	Un2742	9438	10159
ENSECAT00000000002	Un0019	66357	232702
ENSECAT00000000004	Un0662	3817	7341
ENSECAT00000000021	27	7790963	7822669
ENSECAT00000000007	X	942627	993292
ENSECAT00000000006	Un0139	5372	25237
ENSECAT00000000011	Un0139	10151	59894
ENSECAT00000000042	29	12035298	12319274
ENSECAT00000000045	29	12035298	12319274
ENSECAT00000000047	29	12035298	12319274
ENSECAT00000000019	1	60970263	61036121
ENSECAT00000000012	Un0001	899984	1429486
ENSECAT00000000020	6	756950	878273
ENSECAT00000000013	Un0428	13667	16886
ENSECAT00000000014	27	2751377	2752861
ENSECAT00000000015	Un0004	211214	305634
ENSECAT00000000016	Un0001	1139222	1185050
ENSECAT00000000017	Un0004	545245	549977
ENSECAT00000000033	27	2801126	2813461
ENSECAT00000000027	Un0004	551123	589865
ENSECAT00000000022	X	312585	341825
ENSECAT00000000024	6	2640849	2644632
ENSECAT00000000023	27	6304070	6304512
ENSECAT00000000029	1	36495359	36544238
ENSECAT00000000052	1	35396042	35428835
ENSECAT00000001588	1	61470837	61524546
ENSECAT00000000025	3	2007639	2008206
ENSECAT00000000026	3	2046060	2046693
ENSECAT00000000030	3	2382629	2565135
ENSECAT00000000028	Un0004	624954	641825
ENSECAT00000000031	Un0004	863635	870331
ENSECAT00000000044	25	1047420	1048254
ENSECAT00000000032	6	3266118	3266637
ENSECAT00000000049	Un0004	1021603	1091510
ENSECAT00000000069	6	3530136	3681268
ENSECAT00000000034	20	4511737	4530601
ENSECAT00000000148	5	514264	547427
ENSECAT00000000075	27	2827803	2852221
ENSECAT00000000035	1	48857464	48857978
ENSECAT00000000036	19	2901283	2902918
ENSECAT00000000067	1	48895664	48934072
ENSECAT00000000037	5	4426554	4456002
ENSECAT00000000153	10	5498190	5530415
ENSECAT00000000038	20	13184215	13185121
ENSECAT00000000077	17	6471478	6511565
ENSECAT00000000066	Un0414	2685	6902
ENSECAT00000000041	28	18262462	18263940
ENSECAT00000000055	13	1501225	1504733
ENSECAT00000000039	3	9650582	9652893
ENSECAT00000000040	1	67389741	67390843
ENSECAT00000000043	19	6261723	6270859
ENSECAT00000000053	19	6261723	6270859
ENSECAT00000000056	24	8313182	8318683
ENSECAT00000000085	9	36943854	36963995
ENSECAT00000000061	9	23044109	23206824
ENSECAT00000000090	3	9661525	9671112
ENSECAT00000000048	23	775739	776836
ENSECAT00000000046	27	30060364	30060928
ENSECAT00000000057	29	9786271	9802625
ENSECAT00000000058	9	12590681	12608488
ENSECAT00000000064	1	668217	699253
ENSECAT00000000225	28	4135306	4157048
ENSECAT00000000050	19	2929765	2930248
ENSECAT00000000071	Un0004	1106228	1125033
ENSECAT00000000051	1	57241033	57241345
ENSECAT00000000060	1	1122194	1126027
ENSECAT00000000054	27	6358908	6359430
ENSECAT00000000086	X	14804173	14854847
ENSECAT00000000152	27	6406164	6538612
ENSECAT00000000157	27	6406164	6538612
ENSECAT00000000076	11	125713	134777
ENSECAT00000000059	X	15863786	15864404
ENSECAT00000000062	24	9330240	9340927
ENSECAT00000000091	1	36544500	36721941
ENSECAT00000000063	9	31905339	31905758
ENSECAT00000000099	23	826245	1022532
ENSECAT00000000070	29	18818876	18845148
ENSECAT00000000065	X	15898020	15898516
ENSECAT00000000107	30	7381037	7397446
ENSECAT00000000104	27	31372755	31382114
ENSECAT00000000073	25	10756570	10757519
ENSECAT00000000106	9	32460451	32786788
ENSECAT00000000110	1	62587242	62606059
ENSECAT00000000072	27	17070347	17071749
ENSECAT00000000116	29	7721401	7738272
ENSECAT00000000139	1	56659942	56708232
ENSECAT00000000074	1	30111923	30114407
ENSECAT00000000081	X	1234085	1235883
ENSECAT00000000078	25	10864511	10865470
ENSECAT00000000188	1	30198127	30227528
ENSECAT00000000191	27	2857999	3061479
ENSECAT00000000268	8	1259667	1270018
ENSECAT00000000080	20	7967583	7968101
ENSECAT00000002658	3	10499842	10507216
ENSECAT00000000082	27	12977463	12977969
ENSECAT00000000129	1	399371	408954
ENSECAT00000000093	15	11758708	11762343
ENSECAT00000000098	8	25003	38633
ENSECAT00000000133	20	10485890	10541014
ENSECAT00000000147	20	10485890	10541014
ENSECAT00000000158	20	7994271	8015743
ENSECAT00000000095	1	114591478	114599328
ENSECAT00000000084	27	17341708	17342262
ENSECAT00000000083	27	13124651	13125179
ENSECAT00000000380	27	13332925	13422774
ENSECAT00000000424	27	13332925	13422774
ENSECAT00000000087	20	20246535	20246920
ENSECAT00000000306	2	4967839	4986000
ENSECAT00000000166	20	20481551	20491085
ENSECAT00000000089	24	9591235	9592259
ENSECAT00000000274	17	15683070	15720184
ENSECAT00000000290	17	15683070	15720184
ENSECAT00000000103	25	16402663	16411672
ENSECAT00000000094	9	13590676	13590995
ENSECAT00000000097	25	1052878	1058438
ENSECAT00000000102	27	17547733	17743253
ENSECAT00000000151	28	5596372	5944400
ENSECAT00000000155	28	5596372	5944400
ENSECAT00000000254	23	18836994	18922582
ENSECAT00000000096	6	17303171	17303588
ENSECAT00000000480	16	1465045	1490939
ENSECAT00000000156	1	41278780	41317883
ENSECAT00000000143	31	6217324	6228677
ENSECAT00000000249	5	2841714	2859403
ENSECAT00000000281	5	2841714	2859403
ENSECAT00000000114	19	15211302	15215108
ENSECAT00000000115	21	3525605	3561223
ENSECAT00000000120	8	2633995	2641595
ENSECAT00000000100	17	19992230	20049292
ENSECAT00000001417	X	35458966	35570791
ENSECAT00000000124	21	3221062	3225904
ENSECAT00000000118	25	24381465	24458953
ENSECAT00000000310	25	24185738	24357896
ENSECAT00000000319	22	17249620	17284847
ENSECAT00000000111	17	19376638	19376843
ENSECAT00000000199	18	30446915	30529890
ENSECAT00000000122	16	4473891	4489334
ENSECAT00000000335	29	9863131	9907809
ENSECAT00000000498	23	1902502	1940062
ENSECAT00000000101	15	9246046	9246488
ENSECAT00000000140	27	32406579	32417601
ENSECAT00000000142	29	28768522	28781414
ENSECAT00000000105	17	687663	688021
ENSECAT00000000109	24	9689846	9690866
ENSECAT00000000119	1	67485320	67489152
ENSECAT00000000112	X	1241401	1241921
ENSECAT00000000293	X	15923596	16177729
ENSECAT00000000113	24	9693248	9693923
ENSECAT00000000138	27	33042424	33045334
ENSECAT00000000221	28	14702021	14741239
ENSECAT00000000154	X	8369298	8554600
ENSECAT00000000121	10	7143967	7145393
ENSECAT00000000123	17	737190	738400
ENSECAT00000000127	1	7349141	7355692
ENSECAT00000000117	18	12196648	12200129
ENSECAT00000000181	2	10283236	10404606
ENSECAT00000000137	3	2469475	2486658
ENSECAT00000000149	1	118845790	118857700
ENSECAT00000000616	18	14709126	14852248
ENSECAT00000000727	6	17421260	17521260
ENSECAT00000000767	6	17421260	17521260
ENSECAT00000000997	6	17421260	17521260
ENSECAT00000001013	6	17421260	17521260
ENSECAT00000000126	23	267677	272019
ENSECAT00000000125	X	28634539	28635429
ENSECAT00000000182	6	16032511	16071555
ENSECAT00000000128	18	23436590	23437112
ENSECAT00000000217	15	15777448	15782618
ENSECAT00000000130	X	2111646	2112742
ENSECAT00000000136	22	8460490	8644860
ENSECAT00000000295	15	8460242	8522216
ENSECAT00000000131	24	9827262	9827773
ENSECAT00000000230	1	119277703	119300251
ENSECAT00000000161	6	8970282	8990722
ENSECAT00000000134	22	11821604	11823146
ENSECAT00000000171	13	1935848	1947933
ENSECAT00000000132	9	12629470	12629930
ENSECAT00000000260	9	38675405	38810121
ENSECAT00000000180	10	6212792	6220617
ENSECAT00000000135	9	12740361	12741423
ENSECAT00000000144	X	2165874	2175127
ENSECAT00000000141	X	28911173	28936514
ENSECAT00000000183	25	962099	965351
ENSECAT00000000168	3	18620643	18631790
ENSECAT00000000159	30	9067578	9072526
ENSECAT00000000165	20	13196632	13200746
ENSECAT00000000287	19	2999020	3033768
ENSECAT00000000146	5	6458279	6458661
ENSECAT00000000162	10	7150003	7153660
ENSECAT00000000145	2	5006621	5007282
ENSECAT00000000150	1	60051482	60053613
ENSECAT00000000473	2	5235588	5281743
ENSECAT00000000178	17	754807	774559
ENSECAT00000000272	17	20201113	20252760
ENSECAT00000000336	3	10144054	10151700
ENSECAT00000000204	27	24186771	24201595
ENSECAT00000000411	25	18345282	18464883
ENSECAT00000000160	20	4515903	4519428
ENSECAT00000000201	17	14896199	14934906
ENSECAT00000000203	17	14896199	14934906
ENSECAT00000000169	27	23843710	23869304
ENSECAT00000000271	9	14102210	14152938
ENSECAT00000000214	25	862136	866034
ENSECAT00000000194	27	24695834	24708154
ENSECAT00000000167	20	4538634	4560159
ENSECAT00000000176	1	68408852	68411553
ENSECAT00000000164	3	10601165	10602075
ENSECAT00000000163	30	15983568	15984199
ENSECAT00000000173	X	29075116	29115622
ENSECAT00000000175	8	8265209	8266086
ENSECAT00000000425	10	3742156	3812611
ENSECAT00000000172	1	2699563	2700169
ENSECAT00000000219	15	7202599	7224729
ENSECAT00000000170	4	978262	978811
ENSECAT00000000206	X	39612602	39615063
ENSECAT00000000215	3	23020098	23033372
ENSECAT00000000248	5	17682207	17724886
ENSECAT00000000185	15	26864755	26866230
ENSECAT00000000202	22	20508909	20522583
ENSECAT00000000391	19	24183486	24234068
ENSECAT00000000174	17	62385890	62386624
ENSECAT00000000533	2	12862947	12873227
ENSECAT00000000209	6	8262170	8264924
ENSECAT00000000200	10	9438500	9454757
ENSECAT00000000210	20	29690002	29693863
ENSECAT00000001478	X	39348030	39366590
ENSECAT00000001829	X	39348030	39366590
ENSECAT00000000177	21	13898958	13899561
ENSECAT00000000229	4	1048304	1124709
ENSECAT00000000179	1	3220690	3221221
ENSECAT00000000423	18	33920431	34157839
ENSECAT00000000267	17	19522940	19699564
ENSECAT00000000239	26	37901054	37922531
ENSECAT00000000189	17	64327708	64431025
ENSECAT00000000363	9	63327236	63408454
ENSECAT00000028829	10	10180214	10186480
ENSECAT00000008238	10	10180214	10186480
ENSECAT00000014919	10	18666595	18672534
ENSECAT00000029049	10	18666595	18672534
ENSECAT00000029127	10	57211269	57466878
ENSECAT00000025835	10	57211269	57466878
ENSECAT00000024071	10	60661378	60753350
ENSECAT00000028978	10	60661378	60753350
ENSECAT00000002920	10	60661378	60753350
ENSECAT00000002987	10	60661378	60753350
ENSECAT00000000701	17	27976438	28072952
ENSECAT00000000184	6	26835420	26844037
ENSECAT00000000245	31	1630384	1701438
ENSECAT00000000246	31	1630384	1701438
ENSECAT00000000224	19	6760540	6812004
ENSECAT00000000186	20	1070045	1073730
ENSECAT00000000379	19	22508372	22515065
ENSECAT00000000233	13	1375617	1378542
ENSECAT00000000207	3	2577934	2838642
ENSECAT00000028910	9	67225907	67445714
ENSECAT00000000324	7	3937684	3947313
ENSECAT00000000193	10	10848190	10848904
ENSECAT00000000190	9	12741933	12742618
ENSECAT00000000208	21	3942821	3950738
ENSECAT00000000205	X	36296276	36300153
ENSECAT00000000218	6	26853959	26897063
ENSECAT00000000192	Un2872	3978	5858
ENSECAT00000000195	27	17684574	17685064
ENSECAT00000000197	1	33833897	33834634
ENSECAT00000000198	16	17197279	17201109
ENSECAT00000000251	1	30232849	30291500
ENSECAT00000000196	31	21771531	21803668
ENSECAT00000000314	1	51493308	51562128
ENSECAT00000000325	1	51493308	51562128
ENSECAT00000000223	9	12800016	13092436
ENSECAT00000000496	22	20064247	20069078
ENSECAT00000000289	1	33903145	33935339
ENSECAT00000000309	1	33903145	33935339
ENSECAT00000000234	X	39406659	39414013
ENSECAT00000000523	17	64464257	64496221
ENSECAT00000000227	3	19482136	19511649
ENSECAT00000000213	16	17925952	17995521
ENSECAT00000002397	8	5087258	5144387
ENSECAT00000000211	22	830605	848671
ENSECAT00000000286	23	26201755	26219203
ENSECAT00000000275	20	7465682	7508355
ENSECAT00000000291	20	7465682	7508355
ENSECAT00000000320	23	21206382	21267908
ENSECAT00000000216	19	25539683	25543318
ENSECAT00000000422	24	20366195	20384145
ENSECAT00000029095	9	35659209	36068481
ENSECAT00000029058	9	37937054	38051276
ENSECAT00000029019	9	60233225	60235535
ENSECAT00000000212	17	5014788	5016224
ENSECAT00000000220	24	19363807	19398286
ENSECAT00000000232	10	10136797	10138147
ENSECAT00000000241	5	3165616	3173462
ENSECAT00000000235	20	5721344	6090541
ENSECAT00000000417	3	29001280	29036875
ENSECAT00000000344	3	31468	52357
ENSECAT00000000463	24	19898337	19913774
ENSECAT00000000240	30	24558059	24586053
ENSECAT00000000410	6	27098455	27133057
ENSECAT00000000266	X	39543071	39545365
ENSECAT00000000350	Un0002	441894	510582
ENSECAT00000003105	X	38260910	38287699
ENSECAT00000003287	X	38260910	38287699
ENSECAT00000000377	15	7614341	7642168
ENSECAT00000000273	29	7935911	7948922
ENSECAT00000000226	20	1074715	1075489
ENSECAT00000003199	3	29443064	29584590
ENSECAT00000000435	4	44471738	44710411
ENSECAT00000001664	X	53106530	53119412
ENSECAT00000002236	X	53106530	53119412
ENSECAT00000000606	7	5663576	5723038
ENSECAT00000000847	25	33657672	33703238
ENSECAT00000000284	22	23902836	23910954
ENSECAT00000000697	23	38622634	38699432
ENSECAT00000000778	23	38622634	38699432
ENSECAT00000000256	7	5224162	5227726
ENSECAT00000000374	1	27501116	27527548
ENSECAT00000000346	22	24640930	24690597
ENSECAT00000000378	28	38035857	38045156
ENSECAT00000000516	2	15549359	15566067
ENSECAT00000000228	X	2213357	2214417
ENSECAT00000000264	1	3424192	3450312
ENSECAT00000000257	26	26412837	26456116
ENSECAT00000000749	21	26718389	26793239
ENSECAT00000000237	1	160689934	160690537
ENSECAT00000000327	4	47277853	47478430
ENSECAT00000000734	8	5617035	5659857
ENSECAT00000000236	27	18125142	18125581
ENSECAT00000000590	20	4556035	4576132
ENSECAT00000000594	8	12396450	12430480
ENSECAT00000000285	18	23516745	23638097
ENSECAT00000000242	31	16757976	16759679
ENSECAT00000000252	24	10011668	10103620
ENSECAT00000000243	31	18839251	18839977
ENSECAT00000000247	1	148440009	148443000
ENSECAT00000000303	27	18862396	19071874
ENSECAT00000000302	X	9433289	9445740
ENSECAT00000000244	13	14370360	14371074
ENSECAT00000000288	11	11631541	11687826
ENSECAT00000000279	23	9235644	9304986
ENSECAT00000003319	20	29161303	29164833
ENSECAT00000000261	19	22634719	22640517
ENSECAT00000000311	15	18890227	18892047
ENSECAT00000000250	21	28080310	28083800
ENSECAT00000000333	20	22636556	22647992
ENSECAT00000000258	28	34349386	34361879
ENSECAT00000000428	20	16977368	17019052
ENSECAT00000000255	24	20464512	20471004
ENSECAT00000000270	13	14964675	14965417
ENSECAT00000000265	1	30553638	30555041
ENSECAT00000000253	2	3981045	3981696
ENSECAT00000002550	21	3350190	3357766
ENSECAT00000000259	2	3984449	3984918
ENSECAT00000000262	X	41575747	41576295
ENSECAT00000007684	7	4258766	4290260
ENSECAT00000007897	7	4258766	4290260
ENSECAT00000008036	7	4258766	4290260
ENSECAT00000001108	7	9856605	10716954
ENSECAT00000000478	20	3691692	3694885
ENSECAT00000000263	X	50547182	50548002
ENSECAT00000000355	23	40034543	40054982
ENSECAT00000000304	4	38674493	38697716
ENSECAT00000000297	10	15118130	15149412
ENSECAT00000000842	1	7358619	7406599
ENSECAT00000000508	25	17906283	17910426
ENSECAT00000001641	1	148443574	148539722
ENSECAT00000000269	31	18896918	18945916
ENSECAT00000000373	25	31615025	31623253
ENSECAT00000000280	X	50624264	50685209
ENSECAT00000000739	5	2738080	2761758
ENSECAT00000000292	1	30713590	30967094
ENSECAT00000000973	21	14348187	14354106
ENSECAT00000001929	21	14348187	14354106
ENSECAT00000000276	21	4110402	4117079
ENSECAT00000000586	24	13594286	13653235
ENSECAT00000002863	6	13402289	13550782
ENSECAT00000002924	6	13402289	13550782
ENSECAT00000000277	3	9014948	9041556
ENSECAT00000000882	10	15852069	15876746
ENSECAT00000001234	10	15852069	15876746
ENSECAT00000000283	30	20831481	20853271
ENSECAT00000000451	3	3037765	3078573
ENSECAT00000000507	31	19037875	19195863
ENSECAT00000000282	3	9031592	9032463
ENSECAT00000000368	X	53816788	53825528
ENSECAT00000000418	24	7537462	7574975
ENSECAT00000000426	24	7537462	7574975
ENSECAT00000000509	11	747692	772098
ENSECAT00000000472	13	11730833	11753872
ENSECAT00000000321	3	9034395	9035911
ENSECAT00000000448	7	5513628	5520984
ENSECAT00000000294	10	19326371	19328436
ENSECAT00000000299	15	17730269	17734601
ENSECAT00000000408	28	25342998	25352725
ENSECAT00000001406	15	28571597	28589599
ENSECAT00000000365	28	18286144	18313988
ENSECAT00000000315	28	38109584	38115840
ENSECAT00000000317	1	105165602	105169960
ENSECAT00000000484	21	30176451	30185990
ENSECAT00000000322	3	35356455	35359062
ENSECAT00000000298	2	21964935	21965565
ENSECAT00000000296	15	57394757	57395257
ENSECAT00000001362	1	138859084	138997629
ENSECAT00000000312	6	36846787	36867535
ENSECAT00000001865	22	30820088	30905026
ENSECAT00000000362	8	20256779	20264378
ENSECAT00000000307	5	3722210	3740060
ENSECAT00000000420	6	34369455	34374801
ENSECAT00000000351	4	3568694	3694293
ENSECAT00000000300	X	70443630	70444045
ENSECAT00000000301	1	166378095	166378509
ENSECAT00000000343	9	83277475	83351807
ENSECAT00000000332	24	46279758	46286639
ENSECAT00000000454	16	36096460	36162201
ENSECAT00000003219	1	30983417	31006965
ENSECAT00000003497	1	30983417	31006965
ENSECAT00000003511	1	30983417	31006965
ENSECAT00000000305	1	110632562	110633262
ENSECAT00000000572	4	53922986	54102878
ENSECAT00000000375	11	15435454	15450097
ENSECAT00000003106	21	57593041	57620148
ENSECAT00000000566	29	30786426	30810309
ENSECAT00000000389	4	5881312	6098665
ENSECAT00000000475	7	26086517	26109690
ENSECAT00000000313	9	81563347	81571680
ENSECAT00000000406	7	397758	404411
ENSECAT00000000329	5	37878980	37910717
ENSECAT00000000371	5	37878980	37910717
ENSECAT00000000490	4	62957331	62985278
ENSECAT00000000308	X	70760872	70761266
ENSECAT00000000392	20	34803163	34899430
ENSECAT00000000862	17	5086361	5123060
ENSECAT00000000338	X	2275593	2281485
ENSECAT00000000316	16	30043743	30045693
ENSECAT00000000752	16	35045945	35052197
ENSECAT00000000364	15	52093072	52096012
ENSECAT00000000323	27	2948172	2955466
ENSECAT00000000972	5	4467496	4602947
ENSECAT00000000614	19	11261067	11288701
ENSECAT00000000318	25	32152526	32152973
ENSECAT00000000390	1	145647731	145660224
ENSECAT00000000432	1	17544252	17579922
ENSECAT00000000348	7	24834459	24836229
ENSECAT00000000342	1	160724966	160771968
ENSECAT00000000470	3	34555030	34645020
ENSECAT00000000489	3	34555030	34645020
ENSECAT00000000340	24	35969694	36034491
ENSECAT00000000330	1	160013789	160014306
ENSECAT00000001336	26	26164744	26190336
ENSECAT00000000328	4	40250438	40315206
ENSECAT00000000326	18	32968862	32970158
ENSECAT00000000341	5	9483627	9498073
ENSECAT00000000331	9	55411661	55411985
ENSECAT00000000438	2	11178714	11185785
ENSECAT00000000334	Un0231	31959	34760
ENSECAT00000002458	X	11035176	11078727
ENSECAT00000000575	5	27270911	27636075
ENSECAT00000000367	13	18873030	18877190
ENSECAT00000000339	9	55435972	55436382
ENSECAT00000000337	24	38249150	38249772
ENSECAT00000005992	18	48782680	48943011
ENSECAT00000006128	18	48782680	48943011
ENSECAT00000000831	25	36817496	36825451
ENSECAT00000000582	X	16360251	16393218
ENSECAT00000000680	27	3070919	3081019
ENSECAT00000000370	17	7516029	7517118
ENSECAT00000000550	25	1061487	1088934
ENSECAT00000000347	20	1539826	1541363
ENSECAT00000000414	22	34458427	34461999
ENSECAT00000000345	5	16362151	16362663
ENSECAT00000000349	1	160024493	160024950
ENSECAT00000000352	9	81599043	81608820
ENSECAT00000000736	19	48225548	48304261
ENSECAT00000000359	1	15103373	15105514
ENSECAT00000000354	5	35730093	35730800
ENSECAT00000000479	5	35806307	35808944
ENSECAT00000000445	5	31833288	31900200
ENSECAT00000000353	4	58130515	58132932
ENSECAT00000000356	18	51274790	51275856
ENSECAT00000000505	15	27539603	27583803
ENSECAT00000000372	Un0011	237627	237994
ENSECAT00000000361	19	32992951	33016268
ENSECAT00000000357	20	1843321	1843577
ENSECAT00000000358	6	36857787	36858888
ENSECAT00000000452	6	33940005	33945687
ENSECAT00000000360	Un0611	9806	10588
ENSECAT00000000398	4	3614463	3664050
ENSECAT00000000383	4	58171578	58173434
ENSECAT00000000381	7	18931778	18962747
ENSECAT00000000524	25	32162132	32169858
ENSECAT00000000567	13	10984014	11008243
ENSECAT00000000628	13	10984014	11008243
ENSECAT00000001427	6	34410281	34420057
ENSECAT00000000538	21	3095485	3121049
ENSECAT00000000506	28	42217519	42234239
ENSECAT00000000366	20	1916975	1920823
ENSECAT00000001098	29	19323552	19407307
ENSECAT00000000384	19	33049194	33072988
ENSECAT00000000433	1	57243328	57281391
ENSECAT00000000369	21	36739409	36740179
ENSECAT00000000558	1	40644604	40691886
ENSECAT00000000467	3	24388111	24398382
ENSECAT00000003975	16	35318225	35391941
ENSECAT00000000376	3	44299154	44300547
ENSECAT00000000576	18	52077713	52230724
ENSECAT00000000515	X	11216326	11242487
ENSECAT00000001245	24	41464448	41523171
ENSECAT00000002615	19	54367804	54604925
ENSECAT00000002650	19	54367804	54604925
ENSECAT00000000385	X	41655235	41657646
ENSECAT00000000405	X	41655235	41657646
ENSECAT00000000427	13	18880048	18883728
ENSECAT00000000382	Un0011	254202	505325
ENSECAT00000000400	Un0011	254202	505325
ENSECAT00000000699	28	42093244	42113011
ENSECAT00000001570	25	31565520	31582103
ENSECAT00000001719	25	31565520	31582103
ENSECAT00000001862	25	31565520	31582103
ENSECAT00000000437	24	4655361	4662805
ENSECAT00000000464	1	104547025	104571094
ENSECAT00000000396	17	24921484	24935767
ENSECAT00000000674	16	36993627	36999682
ENSECAT00000000386	X	81941849	81942756
ENSECAT00000000387	X	56039563	56040103
ENSECAT00000000388	1	178082494	178083819
ENSECAT00000000857	20	35958531	36021014
ENSECAT00000000993	20	35958531	36021014
ENSECAT00000000404	6	51619688	51621564
ENSECAT00000006827	14	12058897	12261447
ENSECAT00000000447	13	19089569	19093613
ENSECAT00000000589	16	25421419	25427367
ENSECAT00000000412	14	5742300	5747435
ENSECAT00000000444	2	28164666	28166559
ENSECAT00000000491	20	40430778	40436853
ENSECAT00000000402	13	27389977	27495659
ENSECAT00000000395	1	178359357	178359895
ENSECAT00000000394	7	32514010	32514478
ENSECAT00000000513	10	21306626	21337161
ENSECAT00000000413	5	35741283	35742477
ENSECAT00000003174	20	42474502	42528739
ENSECAT00000000431	10	27546301	27549643
ENSECAT00000000483	11	20206507	20213705
ENSECAT00000000393	3	68345873	68346390
ENSECAT00000000504	1	171548587	171550609
ENSECAT00000000397	15	66430712	66453680
ENSECAT00000000477	22	45427833	45471770
ENSECAT00000000449	7	33310985	33315897
ENSECAT00000000494	25	38779172	38782937
ENSECAT00000000453	6	9033747	9037832
ENSECAT00000000662	15	28590041	28593126
ENSECAT00000000687	31	10692603	11057100
ENSECAT00000000430	20	36596254	36609997
ENSECAT00000000416	18	71601563	71625560
ENSECAT00000000409	5	39240850	39242519
ENSECAT00000000436	20	38846603	38853886
ENSECAT00000000401	3	68679604	68680126
ENSECAT00000000403	7	32515651	32516451
ENSECAT00000000712	29	17525482	17603793
ENSECAT00000001898	3	21822002	21838049
ENSECAT00000002131	11	19267587	19284118
ENSECAT00000000407	Un0011	344891	345090
ENSECAT00000000532	21	2584724	2598291
ENSECAT00000002427	3	68911940	69237154
ENSECAT00000002712	3	68911940	69237154
ENSECAT00000000446	8	33668760	33756901
ENSECAT00000000442	10	24317479	24324146
ENSECAT00000000415	Un0011	370930	371212
ENSECAT00000000419	1	142213887	142214314
ENSECAT00000000561	22	23782913	23794945
ENSECAT00000001244	1	12627279	12663771
ENSECAT00000007517	15	65116134	65174763
ENSECAT00000000545	18	57423671	57504393
ENSECAT00000000838	7	26536662	26565217
ENSECAT00000000611	16	3460253	3482106
ENSECAT00000000553	2	13580463	13594872
ENSECAT00000000421	29	5753987	5754542
ENSECAT00000000497	18	50789752	50805503
ENSECAT00000000904	18	71659145	71879252
ENSECAT00000001047	16	732964	769502
ENSECAT00000000514	8	22873973	22908917
ENSECAT00000000511	22	23099938	23122828
ENSECAT00000000429	Un0011	514993	517025
ENSECAT00000000678	17	35816567	35929412
ENSECAT00000000758	25	2009451	2190332
ENSECAT00000000544	21	4695955	4707427
ENSECAT00000000434	1	113015169	113016582
ENSECAT00000000856	13	359235	383721
ENSECAT00000004087	16	35064240	35178722
ENSECAT00000004449	16	35064240	35178722
ENSECAT00000000440	18	2967433	2975797
ENSECAT00000000458	7	34951880	35037258
ENSECAT00000003207	29	5890239	5920004
ENSECAT00000005633	13	22841280	22885866
ENSECAT00000000443	31	16780999	16789536
ENSECAT00000000439	15	9255736	9256177
ENSECAT00000000471	Un0002	1151784	1166316
ENSECAT00000000441	1	178518357	178519908
ENSECAT00000000527	6	31520884	31559085
ENSECAT00000002019	9	25483381	25526261
ENSECAT00000000462	18	33400202	33415978
ENSECAT00000000502	1	113934089	113978045
ENSECAT00000000541	9	27786112	27816226
ENSECAT00000000468	1	178967228	178970995
ENSECAT00000000455	24	18815087	18818883
ENSECAT00000000460	3	64402546	64415583
ENSECAT00000001439	20	40903704	40935396
ENSECAT00000000450	28	38122750	38123648
ENSECAT00000000779	14	21773767	21786243
ENSECAT00000000495	4	58175390	58177556
ENSECAT00000000522	1	27734659	27736657
ENSECAT00000000457	1	160783206	160801735
ENSECAT00000000630	1	184521103	184574323
ENSECAT00000000726	1	105238087	105572574
ENSECAT00000000777	1	105238087	105572574
ENSECAT00000000820	25	965852	976466
ENSECAT00000000461	3	94662162	94663248
ENSECAT00000000459	23	414557	415079
ENSECAT00000000562	4	18135536	18153729
ENSECAT00000000547	15	55984563	55995172
ENSECAT00000000465	6	66140865	66143331
ENSECAT00000000770	9	82996766	83002676
ENSECAT00000000803	9	82996766	83002676
ENSECAT00000000488	X	120419172	120420417
ENSECAT00000002292	5	46092012	46100416
ENSECAT00000002317	5	46092012	46100416
ENSECAT00000000529	5	49872838	49888754
ENSECAT00000000672	11	23696398	23711958
ENSECAT00000000781	10	60907457	60935599
ENSECAT00000000466	16	43521993	43524883
ENSECAT00000000474	4	91009732	91110377
ENSECAT00000000626	2	34700133	34703855
ENSECAT00000001222	3	85670706	85752678
ENSECAT00000003911	20	16647542	16833319
ENSECAT00000004103	20	16647542	16833319
ENSECAT00000001925	28	38130898	38200452
ENSECAT00000001988	28	38130898	38200452
ENSECAT00000000476	10	27565049	27574139
ENSECAT00000000563	3	95004565	95082919
ENSECAT00000000469	7	32619325	32619975
ENSECAT00000000571	19	22805365	22809116
ENSECAT00000000512	1	159302426	159302879
ENSECAT00000000950	3	21874920	21888942
ENSECAT00000000493	6	66269992	66282538
ENSECAT00000000689	16	43542980	43559388
ENSECAT00000000481	2	27669636	27676168
ENSECAT00000000503	22	21971696	21975477
ENSECAT00000000746	6	55400208	55440073
ENSECAT00000000931	6	55400208	55440073
ENSECAT00000000750	7	12326288	12345570
ENSECAT00000000485	3	10604008	10605103
ENSECAT00000000482	X	107589313	107590253
ENSECAT00000000526	8	1481290	1484569
ENSECAT00000000487	15	57463915	57464483
ENSECAT00000001614	5	45614912	45651481
ENSECAT00000000486	8	37367686	37368068
ENSECAT00000000542	7	38020741	38088004
ENSECAT00000000492	1	46269170	46269741
ENSECAT00000000510	1	108175644	108175760
ENSECAT00000000580	X	107667301	107676477
ENSECAT00000000570	15	57620016	57620530
ENSECAT00000001432	9	82826182	82846764
ENSECAT00000001744	9	82826182	82846764
ENSECAT00000003231	5	1966230	1973994
ENSECAT00000002202	7	570797	604779
ENSECAT00000000828	8	37376091	37433300
ENSECAT00000001769	X	91162356	91264899
ENSECAT00000002053	13	40207479	40255035
ENSECAT00000000879	6	60341630	60470264
ENSECAT00000000501	4	95114388	95114829
ENSECAT00000000499	21	53310367	53311301
ENSECAT00000000500	8	41575183	41575616
ENSECAT00000004940	17	71163865	71239036
ENSECAT00000005088	17	71163865	71239036
ENSECAT00000000574	16	42671907	42882999
ENSECAT00000000583	1	46418493	46421253
ENSECAT00000000591	2	27966122	27987701
ENSECAT00000000518	4	75384034	75385425
ENSECAT00000000595	7	48449294	48452383
ENSECAT00000002147	11	23073961	23090428
ENSECAT00000002857	3	99152848	99236749
ENSECAT00000001763	X	122211445	122224297
ENSECAT00000002051	X	122211445	122224297
ENSECAT00000000554	19	45860434	45905553
ENSECAT00000000548	31	21988301	21995020
ENSECAT00000000613	2	22060245	22066333
ENSECAT00000001168	X	56062543	56127388
ENSECAT00000000633	X	108333281	108353967
ENSECAT00000001825	28	20158784	20205409
ENSECAT00000000520	15	9257185	9257797
ENSECAT00000000531	4	95129897	95130337
ENSECAT00000000604	3	105646547	105758011
ENSECAT00000000619	3	105646547	105758011
ENSECAT00000000581	10	31865792	31866966
ENSECAT00000000944	5	19857161	19897093
ENSECAT00000002690	14	29915672	29966850
ENSECAT00000002726	14	29915672	29966850
ENSECAT00000002753	14	29915672	29966850
ENSECAT00000000525	6	36911316	36912014
ENSECAT00000000517	9	55609610	55610132
ENSECAT00000000557	4	88553448	88569653
ENSECAT00000000521	21	4165442	4166844
ENSECAT00000000539	2	5341864	5353622
ENSECAT00000001905	4	54828594	54853962
ENSECAT00000000670	1	116236454	116252509
ENSECAT00000000556	16	18505112	18514447
ENSECAT00000001224	5	31228258	31232719
ENSECAT00000000634	20	52648058	52791552
ENSECAT00000000546	5	16461740	16462661
ENSECAT00000000528	4	75385960	75386846
ENSECAT00000002203	10	19620720	19631813
ENSECAT00000000602	7	11941149	12011213
ENSECAT00000000530	17	7542045	7542508
ENSECAT00000029073	9	6263950	6278443
ENSECAT00000028987	9	12685054	12703973
ENSECAT00000000534	14	8462864	8497839
ENSECAT00000000621	28	29941617	29945499
ENSECAT00000000642	1	1439220	1480487
ENSECAT00000000537	16	17362621	17363345
ENSECAT00000000640	1	94326612	94341356
ENSECAT00000000710	14	4406050	4417967
ENSECAT00000000535	9	37921835	37922548
ENSECAT00000000536	4	75728653	75730048
ENSECAT00000002155	2	17420471	17484440
ENSECAT00000000543	17	7630350	7635059
ENSECAT00000000540	14	36302891	36305116
ENSECAT00000000552	16	45978775	45983053
ENSECAT00000000560	19	18656535	18671021
ENSECAT00000000577	10	11337912	11339593
ENSECAT00000000605	13	20905733	20917544
ENSECAT00000001009	1	144492381	144497809
ENSECAT00000001019	2	25725094	25747437
ENSECAT00000000551	21	2085423	2086063
ENSECAT00000000549	31	12570479	12570899
ENSECAT00000000762	16	17404324	17450056
ENSECAT00000002892	16	48047436	48088022
ENSECAT00000003240	16	48047436	48088022
ENSECAT00000001765	18	2995767	3091726
ENSECAT00000000775	11	3775814	3786211
ENSECAT00000000559	9	18739338	18755224
ENSECAT00000000555	6	42239864	42241995
ENSECAT00000000610	20	42582474	42592961
ENSECAT00000000629	20	42582474	42592961
ENSECAT00000000632	20	42582474	42592961
ENSECAT00000000813	10	10862831	10874148
ENSECAT00000000664	7	25781047	25783939
ENSECAT00000003645	16	5829755	6005831
ENSECAT00000005107	30	12514886	12586156
ENSECAT00000007204	6	5486218	5551290
ENSECAT00000007210	6	5486218	5551290
ENSECAT00000007212	6	5486218	5551290
ENSECAT00000000578	X	120436603	120443610
ENSECAT00000000584	16	57284461	57287585
ENSECAT00000000881	11	16304463	16476378
ENSECAT00000000932	11	16304463	16476378
ENSECAT00000002954	1	126342719	126562120
ENSECAT00000000573	17	7667712	7672956
ENSECAT00000001674	6	73541302	73582480
ENSECAT00000000835	X	2814668	3107576
ENSECAT00000000565	20	43040784	43142521
ENSECAT00000000866	11	31388306	31403610
ENSECAT00000000568	24	23005199	23011352
ENSECAT00000000800	6	83474485	83503839
ENSECAT00000000818	6	83474485	83503839
ENSECAT00000000597	10	65053741	65058211
ENSECAT00000000688	12	18833527	18866285
ENSECAT00000000799	7	52960759	52969170
ENSECAT00000000709	11	37367576	37384583
ENSECAT00000000971	2	42076909	42097908
ENSECAT00000001390	2	42076909	42097908
ENSECAT00000000579	10	74307724	74321063
ENSECAT00000001279	11	26164813	26182512
ENSECAT00000000733	22	12128624	12134887
ENSECAT00000000648	8	11652968	11667991
ENSECAT00000000569	8	56135232	56135673
ENSECAT00000001935	29	33513248	33589514
ENSECAT00000000599	6	70865117	70867507
ENSECAT00000001403	3	115939901	115975692
ENSECAT00000001039	8	78517759	78626204
ENSECAT00000000592	5	43924932	43925769
ENSECAT00000000603	1	15467311	15472418
ENSECAT00000004388	20	30950844	30953761
ENSECAT00000000588	8	56185025	56190003
ENSECAT00000000593	20	34510295	34598691
ENSECAT00000002623	2	11955202	11979082
ENSECAT00000000625	1	52902274	52902658
ENSECAT00000000635	11	12176554	12192408
ENSECAT00000000716	21	8504544	8725167
ENSECAT00000000608	X	59947746	59959215
ENSECAT00000000607	10	74365502	74384294
ENSECAT00000000596	4	95139453	95139914
ENSECAT00000000585	4	40352294	40352976
ENSECAT00000001143	5	46163483	46179899
ENSECAT00000002154	25	5092873	5139881
ENSECAT00000000713	14	27073654	27074756
ENSECAT00000001371	15	70095985	70129572
ENSECAT00000000587	2	48051226	48052324
ENSECAT00000000631	16	83440578	83476582
ENSECAT00000002548	4	7821101	7848289
ENSECAT00000002326	7	12715581	12723268
ENSECAT00000003568	8	75540170	75620215
ENSECAT00000001357	12	1409439	1446462
ENSECAT00000003180	12	8345345	8459397
ENSECAT00000000637	17	3957135	3994157
ENSECAT00000000598	21	21077515	21077957
ENSECAT00000000624	1	180152005	180178616
ENSECAT00000006511	20	43061354	43072508
ENSECAT00000006632	20	43061354	43072508
ENSECAT00000001010	8	56201284	56287253
ENSECAT00000000600	21	23608534	23609123
ENSECAT00000004964	X	80084932	80101759
ENSECAT00000001001	2	37270029	37291599
ENSECAT00000001121	2	37270029	37291599
ENSECAT00000000676	16	46193139	46197357
ENSECAT00000001374	5	78652892	78722397
ENSECAT00000001639	5	78652892	78722397
ENSECAT00000000617	28	35566838	35610098
ENSECAT00000000612	22	8632027	8633810
ENSECAT00000005829	16	56026372	56098304
ENSECAT00000005864	16	56026372	56098304
ENSECAT00000005995	16	56026372	56098304
ENSECAT00000000609	10	13990685	13991383
ENSECAT00000000615	12	20368338	20377023
ENSECAT00000000745	12	10444372	10448837
ENSECAT00000001767	2	46386866	46393944
ENSECAT00000002306	22	25687189	25709346
ENSECAT00000000623	8	80196883	80204118
ENSECAT00000000954	15	17759330	17775026
ENSECAT00000000618	21	36848140	36848954
ENSECAT00000000620	21	23636583	23637694
ENSECAT00000000774	22	24259132	24277437
ENSECAT00000000783	8	79841521	79852873
ENSECAT00000002347	30	16520716	16564397
ENSECAT00000000690	21	2286140	2288504
ENSECAT00000002075	4	57369340	57374341
ENSECAT00000000771	5	3769680	3782916
ENSECAT00000002850	9	41130755	41183834
ENSECAT00000000860	7	46603984	46606643
ENSECAT00000000627	7	6564525	6565042
ENSECAT00000002026	21	53445237	53598175
ENSECAT00000000721	12	20526491	20538862
ENSECAT00000001023	21	4444484	4463253
ENSECAT00000000643	10	13992967	14003154
ENSECAT00000002072	2	50980089	50989223
ENSECAT00000002375	13	42386272	42414762
ENSECAT00000000636	1	180172007	180173531
ENSECAT00000000916	21	21083873	21110884
ENSECAT00000001838	9	18779918	18806246
ENSECAT00000000695	X	121314512	121317254
ENSECAT00000002633	28	35741739	35756017
ENSECAT00000000669	4	86671289	86693889
ENSECAT00000000663	10	24374034	24379289
ENSECAT00000001370	5	76959579	77123440
ENSECAT00000000675	8	42743003	42746814
ENSECAT00000000641	5	97101069	97101971
ENSECAT00000000968	1	157045350	157046294
ENSECAT00000000644	2	113438819	113439236
ENSECAT00000000696	2	118123978	118215427
ENSECAT00000000639	8	8014083	8014334
ENSECAT00000000646	20	2091141	2091746
ENSECAT00000000659	5	94151128	94155845
ENSECAT00000004166	16	37941434	37948199
ENSECAT00000000638	3	23808633	23809457
ENSECAT00000000706	7	75464481	75465352
ENSECAT00000000649	2	71873440	71873956
ENSECAT00000003773	16	46633909	46714899
ENSECAT00000003788	16	46633909	46714899
ENSECAT00000000657	1	49251015	49254884
ENSECAT00000001864	17	80307891	80319356
ENSECAT00000002468	7	79553881	79588010
ENSECAT00000002627	12	31292086	31318151
ENSECAT00000000647	15	57466892	57467311
ENSECAT00000000650	1	156462372	156463313
ENSECAT00000028846	16	31735671	32437832
ENSECAT00000004957	16	31735671	32437832
ENSECAT00000000668	7	75220698	75221656
ENSECAT00000001899	5	97403128	97473268
ENSECAT00000000652	20	24823606	24824511
ENSECAT00000000740	6	70566285	70567649
ENSECAT00000000655	20	31249495	31249743
ENSECAT00000000653	6	18874788	18875927
ENSECAT00000000702	15	9356672	9762152
ENSECAT00000000651	3	26035412	26036320
ENSECAT00000000816	21	1125990	1126940
ENSECAT00000000654	30	588381	589922
ENSECAT00000003738	9	81619991	81626195
ENSECAT00000000667	2	71951945	71952729
ENSECAT00000001702	2	113619636	113638053
ENSECAT00000001915	2	113619636	113638053
ENSECAT00000000700	21	23763601	23799997
ENSECAT00000002688	1	93037647	93047041
ENSECAT00000002952	1	93037647	93047041
ENSECAT00000003005	1	93037647	93047041
ENSECAT00000000656	3	27321516	27321689
ENSECAT00000000694	1	156475981	156476865
ENSECAT00000000658	20	6681170	6682255
ENSECAT00000000660	6	19115313	19115612
ENSECAT00000000765	20	31550871	31552796
ENSECAT00000000661	5	38148867	38149793
ENSECAT00000000683	3	33415148	33415999
ENSECAT00000000665	X	118659151	118659321
ENSECAT00000000671	20	7882497	7883582
ENSECAT00000000705	7	32197293	32198204
ENSECAT00000000977	1	49260726	49292564
ENSECAT00000000685	20	24841994	24842914
ENSECAT00000000673	6	19748246	19749070
ENSECAT00000000677	3	65068414	65068865
ENSECAT00000000720	1	162420224	162421932
ENSECAT00000005160	5	94181673	94293493
ENSECAT00000005174	5	94181673	94293493
ENSECAT00000005196	5	94181673	94293493
ENSECAT00000000684	X	118758468	118759574
ENSECAT00000001411	21	7967563	7998569
ENSECAT00000000692	2	72040804	72042206
ENSECAT00000000682	7	75331596	75332003
ENSECAT00000000681	6	19859382	19859453
ENSECAT00000000691	11	18574513	18575592
ENSECAT00000003682	14	27896715	27925728
ENSECAT00000000729	4	86938001	87207374
ENSECAT00000000719	13	40859970	40865922
ENSECAT00000002919	3	65156192	65256666
ENSECAT00000000787	13	38274472	38285283
ENSECAT00000000898	20	26521097	26522039
ENSECAT00000000859	25	38177356	38181142
ENSECAT00000000698	6	20526497	20527219
ENSECAT00000000686	8	8614679	8615488
ENSECAT00000000976	14	8504199	8511308
ENSECAT00000000855	11	57397637	57415098
ENSECAT00000002042	1	33990550	34032723
ENSECAT00000001105	5	17363920	17397208
ENSECAT00000000711	X	118932231	118933133
ENSECAT00000000703	5	38202416	38203306
ENSECAT00000000693	3	33426576	33427109
ENSECAT00000000737	7	75793223	75794134
ENSECAT00000000730	4	93707402	93715528
ENSECAT00000000728	7	70099637	70113077
ENSECAT00000002373	17	21719935	21817311
ENSECAT00000000708	3	36065950	36066159
ENSECAT00000000707	30	645050	645652
ENSECAT00000000822	12	15802169	15803077
ENSECAT00000001501	14	31466202	31521680
ENSECAT00000000782	2	72129411	72130153
ENSECAT00000000900	20	28348502	28352337
ENSECAT00000000722	7	72412024	72413043
ENSECAT00000000748	6	21109042	21109620
ENSECAT00000000724	20	24876394	24877602
ENSECAT00000000735	12	13069724	13070656
ENSECAT00000001135	31	17101429	17126328
ENSECAT00000000714	12	32930231	32930847
ENSECAT00000001706	10	14042583	14057219
ENSECAT00000000715	18	55761385	55761943
ENSECAT00000001756	26	32756543	32775676
ENSECAT00000004191	12	27344032	27348173
ENSECAT00000004112	11	47266961	47311099
ENSECAT00000004425	11	47266961	47311099
ENSECAT00000001114	12	24305210	24309993
ENSECAT00000000717	20	8193911	8194327
ENSECAT00000000742	3	36259276	36260354
ENSECAT00000000747	2	31724999	31728196
ENSECAT00000000867	7	75477638	75497279
ENSECAT00000003813	14	84754693	84910772
ENSECAT00000000725	7	73784342	73785280
ENSECAT00000000723	X	119120409	119120768
ENSECAT00000002831	20	33719412	33726269
ENSECAT00000000876	2	100795679	100843502
ENSECAT00000000731	18	55763749	55765152
ENSECAT00000002218	9	18123139	18267218
ENSECAT00000000769	12	32956829	32957933
ENSECAT00000000738	7	72431493	72432464
ENSECAT00000000794	X	123570103	123582529
ENSECAT00000000784	12	20557515	20566949
ENSECAT00000000891	1	148061665	148068584
ENSECAT00000000751	30	2127570	2128973
ENSECAT00000002295	5	45498360	45521492
ENSECAT00000000741	X	120541453	120542277
ENSECAT00000000744	5	38473686	38474510
ENSECAT00000000743	7	73803355	73804290
ENSECAT00000001152	11	39400216	39656871
ENSECAT00000002539	3	82248315	82374678
ENSECAT00000001353	1	118584529	118587308
ENSECAT00000000760	7	38355198	38355663
ENSECAT00000000895	18	55867898	55869890
ENSECAT00000000772	7	72460967	72461941
ENSECAT00000000754	X	120643407	120644414
ENSECAT00000000757	7	32237032	32237598
ENSECAT00000000756	8	12368189	12369016
ENSECAT00000000759	6	70875914	70876715
ENSECAT00000001203	2	21023516	21029794
ENSECAT00000004272	24	17029391	17162701
ENSECAT00000000785	5	38589608	38590552
ENSECAT00000000755	6	76632140	76632478
ENSECAT00000000763	7	73845246	73845920
ENSECAT00000000761	2	32641160	32642011
ENSECAT00000002563	1	114393790	114429016
ENSECAT00000002968	12	10481174	10495474
ENSECAT00000000773	11	18761332	18762567
ENSECAT00000000766	6	22797400	22798568
ENSECAT00000001327	25	32634064	32645087
ENSECAT00000000768	X	121260644	121261750
ENSECAT00000000764	12	13106924	13107802
ENSECAT00000000808	8	12622821	12623981
ENSECAT00000000790	6	77912656	77913192
ENSECAT00000000795	6	71169300	71170484
ENSECAT00000000946	X	50654999	50659008
ENSECAT00000003951	28	39581619	39713335
ENSECAT00000004610	28	39581619	39713335
ENSECAT00000004636	28	39581619	39713335
ENSECAT00000000776	2	32752499	32752597
ENSECAT00000004278	3	7657421	7679523
ENSECAT00000001052	5	43854483	43866658
ENSECAT00000000829	7	73858306	73859244
ENSECAT00000000791	20	8322713	8323015
ENSECAT00000000789	7	72492906	72493880
ENSECAT00000000806	7	32271981	32272889
ENSECAT00000000786	16	76168728	76169552
ENSECAT00000000793	X	121455387	121456721
ENSECAT00000000801	6	25628453	25629388
ENSECAT00000001280	10	13469716	13478376
ENSECAT00000000830	3	28784415	28800683
ENSECAT00000000788	2	33750325	33750396
ENSECAT00000004013	24	38735628	38793341
ENSECAT00000000825	16	1778422	1839275
ENSECAT00000000873	20	31355402	31356736
ENSECAT00000001296	12	32961741	32963760
ENSECAT00000000812	20	25014455	25015300
ENSECAT00000000841	7	77303477	77304397
ENSECAT00000002158	5	8478245	8533183
ENSECAT00000004637	9	53782588	53933100
ENSECAT00000004727	9	53782588	53933100
ENSECAT00000004748	9	53782588	53933100
ENSECAT00000004824	9	53782588	53933100
ENSECAT00000000918	2	72462318	72935365
ENSECAT00000002639	5	43193342	43211899
ENSECAT00000000802	3	74273654	74274160
ENSECAT00000000839	23	40240965	40241560
ENSECAT00000001281	14	88172721	88174938
ENSECAT00000000798	6	81717060	81717848
ENSECAT00000000797	2	45384500	45385324
ENSECAT00000000908	7	72507281	72508481
ENSECAT00000000796	20	8323739	8324545
ENSECAT00000019911	9	73582768	73825756
ENSECAT00000029025	9	73582768	73825756
ENSECAT00000022364	9	73582768	73825756
ENSECAT00000025994	9	79015227	79695952
ENSECAT00000029108	9	79015227	79695952
ENSECAT00000028981	9	83325928	83330408
ENSECAT00000001443	9	83325928	83330408
ENSECAT00000029057	9	1831922	2142743
ENSECAT00000000814	16	38098256	38099080
ENSECAT00000001082	10	74465373	74641267
ENSECAT00000000871	4	95156623	95157069
ENSECAT00000000807	15	13230708	13231532
ENSECAT00000001435	11	23353441	23361106
ENSECAT00000000880	10	42274709	42276158
ENSECAT00000000809	7	31060153	31061052
ENSECAT00000000811	X	121597676	121599102
ENSECAT00000000805	10	22177600	22178424
ENSECAT00000000848	10	78845177	78846196
ENSECAT00000000823	19	5992486	5993160
ENSECAT00000000821	1	45063014	45063907
ENSECAT00000000819	18	29462026	29462388
ENSECAT00000000827	2	12974568	12975392
ENSECAT00000000901	11	47032707	47033648
ENSECAT00000000938	28	37312874	37313277
ENSECAT00000000817	30	3588877	3589236
ENSECAT00000000815	6	81975484	81976584
ENSECAT00000000840	6	71615544	71616539
ENSECAT00000000926	2	45732464	45733891
ENSECAT00000000810	22	21332122	21332874
ENSECAT00000001247	13	40931417	40955654
ENSECAT00000000986	6	25639821	25640729
ENSECAT00000000894	12	13144300	13145232
ENSECAT00000000824	3	76049817	76049930
ENSECAT00000000844	10	22189837	22190739
ENSECAT00000000826	15	13741104	13741274
ENSECAT00000001594	1	135640856	135665340
ENSECAT00000005618	11	26281727	26327118
ENSECAT00000000878	5	38598061	38599005
ENSECAT00000000893	3	293734	297492
ENSECAT00000000837	15	58395339	58395902
ENSECAT00000000834	22	22016377	22016712
ENSECAT00000001006	7	31086757	31087689
ENSECAT00000000875	7	75805229	75806158
ENSECAT00000000833	11	19928348	19928953
ENSECAT00000000843	16	38407396	38407734
ENSECAT00000000890	15	16560247	16560558
ENSECAT00000000853	7	73872631	73873581
ENSECAT00000000836	3	76356134	76356544
ENSECAT00000000846	X	121642761	121643669
ENSECAT00000000933	4	96622044	96622946
ENSECAT00000000851	1	45222415	45223323
ENSECAT00000000854	3	40131588	40131962
ENSECAT00000000845	18	30156766	30157590
ENSECAT00000000849	2	13092851	13093966
ENSECAT00000000911	13	8154237	8195022
ENSECAT00000002088	20	23542796	23587139
ENSECAT00000004301	11	37792883	37820177
ENSECAT00000000852	22	22037622	22038242
ENSECAT00000000861	20	16165550	16166953
ENSECAT00000001035	20	31564653	31566581
ENSECAT00000000870	1	60981007	60981375
ENSECAT00000001104	18	75255793	75285585
ENSECAT00000000850	28	9755781	9757184
ENSECAT00000001902	3	28804529	28825492
ENSECAT00000002735	20	33805933	33811063
ENSECAT00000002929	20	33805933	33811063
ENSECAT00000001696	3	8860567	8875914
ENSECAT00000000858	X	46211562	46212011
ENSECAT00000000869	10	22202085	22202996
ENSECAT00000000903	14	92773288	92774199
ENSECAT00000000865	16	39361571	39362395
ENSECAT00000000981	18	34530153	34531541
ENSECAT00000000868	2	13607787	13608080
ENSECAT00000000874	X	121719565	121720851
ENSECAT00000000942	6	71668228	71669163
ENSECAT00000000864	8	70493304	70494128
ENSECAT00000000863	10	79749683	79750507
ENSECAT00000000924	25	27004948	27005868
ENSECAT00000000969	2	4160195	4164011
ENSECAT00000000887	8	23255114	23257498
ENSECAT00000001184	1	161031461	161079223
ENSECAT00000000877	7	73887081	73888016
ENSECAT00000000872	19	7977259	7977780
ENSECAT00000000892	1	48188588	48189412
ENSECAT00000000888	28	10308679	10312509
ENSECAT00000000883	22	22440848	22440976
ENSECAT00000004122	1	71056785	71084086
ENSECAT00000000886	10	80690193	80691157
ENSECAT00000000919	13	4744725	4745984
ENSECAT00000000884	30	4590012	4591097
ENSECAT00000000896	2	14965199	14965858
ENSECAT00000000902	16	40348736	40349767
ENSECAT00000001109	31	10375912	10376826
ENSECAT00000000889	8	65722970	65723648
ENSECAT00000001454	28	45979757	45982925
ENSECAT00000002348	27	24009616	24030826
ENSECAT00000001448	5	66248402	66294287
ENSECAT00000001043	12	23020527	23021771
ENSECAT00000002592	11	57421715	57487616
ENSECAT00000000936	10	22219511	22220452
ENSECAT00000000885	3	42876249	42876872
ENSECAT00000000961	24	33520573	33608459
ENSECAT00000001709	27	7493277	7497632
ENSECAT00000003236	11	21359493	21363060
ENSECAT00000000979	7	73899404	73900285
ENSECAT00000000897	20	58501276	58501668
ENSECAT00000000899	8	17649971	17650222
ENSECAT00000000922	20	25147709	25148611
ENSECAT00000000917	X	122424576	122425412
ENSECAT00000000909	15	68961972	68963195
ENSECAT00000001421	2	100915406	100933966
ENSECAT00000000910	3	354440	355843
ENSECAT00000001045	11	20371520	20372724
ENSECAT00000000905	10	82348883	82349485
ENSECAT00000000906	19	9140917	9141741
ENSECAT00000000955	22	22504563	22505387
ENSECAT00000001055	1	293601	294509
ENSECAT00000000914	1	48293100	48293987
ENSECAT00000000907	15	16599658	16599975
ENSECAT00000001004	7	32288745	32289680
ENSECAT00000004206	10	19016696	19033268
ENSECAT00000000974	X	82092554	82093648
ENSECAT00000002034	18	39961459	40014654
ENSECAT00000002613	10	58780483	58884718
ENSECAT00000000941	2	15117845	15118669
ENSECAT00000000912	8	20289771	20290595
ENSECAT00000000921	1	60098206	60098764
ENSECAT00000000940	16	72440124	72441014
ENSECAT00000000925	X	20017304	20018341
ENSECAT00000000915	13	11748405	11749229
ENSECAT00000000937	28	23601393	23601833
ENSECAT00000001015	19	45835567	45836049
ENSECAT00000001012	21	53922754	53924220
ENSECAT00000000929	11	1340340	1340501
ENSECAT00000000978	1	135549303	135553109
ENSECAT00000000953	7	72518958	72519632
ENSECAT00000001003	16	40394906	40395970
ENSECAT00000000935	3	992348	994489
ENSECAT00000000920	3	42928416	42928805
ENSECAT00000000923	18	2573684	2574409
ENSECAT00000001036	14	92828044	92828958
ENSECAT00000001161	20	42326098	42342941
ENSECAT00000000927	5	73642188	73643591
ENSECAT00000001219	15	68681886	68685667
ENSECAT00000000930	26	40927643	40928467
ENSECAT00000000952	12	18944497	18944871
ENSECAT00000000943	X	106316634	106317098
ENSECAT00000000939	1	48531753	48532127
ENSECAT00000001083	7	75826142	75827065
ENSECAT00000000934	8	85665150	85665974
ENSECAT00000004950	25	20887845	21589955
ENSECAT00000001574	28	32969651	32974348
ENSECAT00000005193	23	39788295	40026792
ENSECAT00000000967	18	3142507	3143523
ENSECAT00000000988	24	5472782	5476588
ENSECAT00000000964	7	77322492	77323436
ENSECAT00000000947	5	74941868	74942683
ENSECAT00000001107	23	40250929	40251483
ENSECAT00000001050	2	47037436	47038569
ENSECAT00000000948	19	9887245	9887592
ENSECAT00000001255	5	38609640	38610593
ENSECAT00000000951	11	1348414	1348524
ENSECAT00000003247	14	92504184	92530909
ENSECAT00000002741	22	7244148	7503670
ENSECAT00000000960	3	3366464	3366928
ENSECAT00000000958	13	12389169	12390011
ENSECAT00000000982	10	22335489	22336925
ENSECAT00000001040	1	156509949	156510869
ENSECAT00000001093	2	15168003	15168905
ENSECAT00000000962	1	48770313	48770708
ENSECAT00000001002	6	71698542	71699471
ENSECAT00000000959	2	73398149	73398592
ENSECAT00000000956	X	107110848	107111312
ENSECAT00000000957	X	54938345	54938929
ENSECAT00000000983	28	37442141	37443079
ENSECAT00000000990	7	32740054	32741002
ENSECAT00000029017	8	66014001	66029202
ENSECAT00000028885	9	17652845	17921428
ENSECAT00000016815	9	17652845	17921428
ENSECAT00000000231	9	52702461	52751104
ENSECAT00000029122	9	52702461	52751104
ENSECAT00000004641	16	36891971	36911288
ENSECAT00000000966	3	42997463	42998629
ENSECAT00000000963	22	22852117	22853109
ENSECAT00000001122	7	72529300	72530226
ENSECAT00000000970	5	74973172	74973759
ENSECAT00000000965	11	2483030	2483938
ENSECAT00000001181	5	16426805	16427719
ENSECAT00000001948	8	8301515	8579203
ENSECAT00000001162	5	41920973	41927725
ENSECAT00000001075	9	81396241	81397219
ENSECAT00000000984	3	5605477	5606880
ENSECAT00000001057	7	50617975	50618913
ENSECAT00000000980	X	107333578	107333952
ENSECAT00000000975	1	53139726	53140535
ENSECAT00000000985	7	81495619	81496527
ENSECAT00000000992	28	350029	350709
ENSECAT00000002048	20	31358747	31360636
ENSECAT00000000998	31	13179240	13180512
ENSECAT00000001005	22	24169589	24170497
ENSECAT00000001020	13	5960510	5961565
ENSECAT00000000987	18	5304547	5305140
ENSECAT00000001060	1	157062431	157063408
ENSECAT00000000995	19	10430348	10430569
ENSECAT00000000996	11	3063802	3064803
ENSECAT00000001000	1	30498786	30499697
ENSECAT00000000994	X	108676358	108676951
ENSECAT00000001016	7	73913385	73914344
ENSECAT00000000999	1	24872587	24873195
ENSECAT00000000989	5	74996128	74996505
ENSECAT00000002052	5	41509459	41532259
ENSECAT00000001053	X	16630921	16631697
ENSECAT00000002691	31	2840444	2963756
ENSECAT00000001007	18	34730468	34730749
ENSECAT00000001008	3	8250025	8251566
ENSECAT00000001090	28	37920035	37921072
ENSECAT00000001027	10	22442606	22443493
ENSECAT00000001123	8	85670800	85673364
ENSECAT00000001025	6	25679570	25680442
ENSECAT00000001352	10	20423937	20428301
ENSECAT00000001869	17	4217458	4293703
ENSECAT00000001024	X	20040240	20040926
ENSECAT00000001018	5	74998774	74999133
ENSECAT00000001017	X	108980160	108980984
ENSECAT00000001021	18	6005699	6006586
ENSECAT00000001014	2	74040432	74040896
ENSECAT00000001042	3	64535035	64535413
ENSECAT00000003582	11	17585276	17628465
ENSECAT00000003669	11	17585276	17628465
ENSECAT00000003708	11	17585276	17628465
ENSECAT00000003789	11	17585276	17628465
ENSECAT00000001026	1	32437551	32438018
ENSECAT00000001031	7	31107260	31108228
ENSECAT00000001022	22	24580310	24580435
ENSECAT00000001061	1	113023338	113024741
ENSECAT00000001073	6	71739589	71740524
ENSECAT00000001030	11	3840809	3842545
ENSECAT00000001126	12	13159350	13160288
ENSECAT00000001037	3	44741290	44742357
ENSECAT00000001067	16	40406388	40407170
ENSECAT00000001044	28	27436590	27444030
ENSECAT00000001029	18	34803067	34803405
ENSECAT00000001028	3	8309220	8310758
ENSECAT00000001158	19	45841145	45842246
ENSECAT00000001049	7	74011389	74012042
ENSECAT00000001032	3	76764007	76764831
ENSECAT00000001033	28	399940	400314
ENSECAT00000001034	21	56398975	56399256
ENSECAT00000001265	7	45558224	45560637
ENSECAT00000001041	9	81483159	81483260
ENSECAT00000001110	9	37940196	37941730
ENSECAT00000001051	6	25682701	25684335
ENSECAT00000001059	13	5970375	5971373
ENSECAT00000001048	31	16819502	16820140
ENSECAT00000001054	5	75084082	75084441
ENSECAT00000001242	7	26881350	26884941
ENSECAT00000001063	X	20050141	20051168
ENSECAT00000001056	22	24584582	24585655
ENSECAT00000001046	X	109420248	109421021
ENSECAT00000002319	15	12849542	12874492
ENSECAT00000002710	10	10312221	10319100
ENSECAT00000001068	X	67609600	67610049
ENSECAT00000001058	9	33668321	33668944
ENSECAT00000001062	16	79843257	79843622
ENSECAT00000001064	3	8546697	8547053
ENSECAT00000001065	10	22480049	22480948
ENSECAT00000001106	3	44983462	44984355
ENSECAT00000001088	16	73422267	73422527
ENSECAT00000001079	21	1271223	1272172
ENSECAT00000001076	3	81991191	81991535
ENSECAT00000001066	18	35235849	35236082
ENSECAT00000001185	7	513965	514342
ENSECAT00000001069	17	26048655	26048729
ENSECAT00000029164	8	37905518	37924135
ENSECAT00000001450	7	31142920	31143854
ENSECAT00000001070	1	33426640	33426999
ENSECAT00000001099	14	35727351	35729747
ENSECAT00000001149	1	156526519	156527454
ENSECAT00000001081	14	3644417	3645220
ENSECAT00000001080	X	111781336	111781752
ENSECAT00000001084	31	17023953	17025050
ENSECAT00000001071	5	75086793	75087152
ENSECAT00000001078	2	48391334	48391933
ENSECAT00000001113	6	25695091	25695948
ENSECAT00000001256	7	74041348	74042286
ENSECAT00000001191	13	41891164	41894384
ENSECAT00000001857	1	79116578	79253278
ENSECAT00000001542	7	33196810	33203242
ENSECAT00000001074	20	17826551	17827015
ENSECAT00000001202	12	23021955	23023049
ENSECAT00000001086	1	71067226	71068351
ENSECAT00000001148	7	38375913	38381284
ENSECAT00000002744	3	17652320	17657063
ENSECAT00000001092	X	55553752	55554345
ENSECAT00000001111	28	12227093	12228496
ENSECAT00000001230	1	157071032	157071641
ENSECAT00000001085	1	135571327	135571551
ENSECAT00000001133	22	24663202	24664110
ENSECAT00000001095	10	22514525	22515385
ENSECAT00000001101	3	10807172	10808272
ENSECAT00000001094	18	36302837	36303421
ENSECAT00000001087	24	6995837	6996256
ENSECAT00000001091	7	77346530	77347423
ENSECAT00000001225	16	81591236	81592312
ENSECAT00000001089	14	44317227	44317619
ENSECAT00000001102	1	106117904	106118728
ENSECAT00000001286	16	40489968	40491047
ENSECAT00000001100	1	35225599	35226024
ENSECAT00000001117	30	8426296	8428428
ENSECAT00000001312	6	71750600	71751541
ENSECAT00000001103	5	78953691	78954119
ENSECAT00000001097	3	81994419	81994661
ENSECAT00000001096	15	71907134	71908231
ENSECAT00000001656	8	13542816	13556668
ENSECAT00000001127	4	64720941	64723082
ENSECAT00000001116	9	34365818	34366159
ENSECAT00000001295	11	47053431	47054375
ENSECAT00000001124	28	40642984	40643703
ENSECAT00000001115	31	17039958	17040401
ENSECAT00000001112	X	113025371	113026129
ENSECAT00000001118	1	29862055	29864187
ENSECAT00000001119	2	76715811	76716836
ENSECAT00000001167	9	82267556	82269177
ENSECAT00000001150	8	20378693	20380840
ENSECAT00000001120	2	48577542	48577688
ENSECAT00000001502	21	1376096	1377040
ENSECAT00000001140	1	142628093	142628454
ENSECAT00000001993	13	42007655	42009224
ENSECAT00000001130	26	41602309	41603163
ENSECAT00000001125	18	6447943	6449346
ENSECAT00000001131	3	83510955	83511476
ENSECAT00000001170	17	28846488	28848527
ENSECAT00000001134	5	79591960	79592538
ENSECAT00000001128	X	67978719	67979168
ENSECAT00000001132	4	39830815	39831489
ENSECAT00000001205	13	5995765	5996766
ENSECAT00000001177	X	41723226	41724629
ENSECAT00000001145	1	37263597	37264046
ENSECAT00000001142	3	14940006	14943836
ENSECAT00000001373	10	27607236	27615342
ENSECAT00000001194	10	22930279	22931209
ENSECAT00000001214	17	9201205	9272202
ENSECAT00000001137	19	10662665	10663036
ENSECAT00000001159	28	776310	776987
ENSECAT00000001144	28	13477115	13478518
ENSECAT00000001139	31	17565883	17566710
ENSECAT00000001223	6	25706214	25707092
ENSECAT00000001183	2	48594656	48595120
ENSECAT00000001138	X	113332636	113333409
ENSECAT00000001151	4	35148258	35150062
ENSECAT00000001136	1	113563432	113564151
ENSECAT00000001141	20	17827247	17827666
ENSECAT00000001147	14	44838395	44839219
ENSECAT00000001581	25	27025906	27026868
ENSECAT00000002415	11	43069775	43075756
ENSECAT00000001155	21	7501811	7502607
ENSECAT00000001814	22	6445947	6453058
ENSECAT00000001213	16	26730619	26743995
ENSECAT00000001267	7	32330775	32331701
ENSECAT00000001153	13	14718316	14718528
ENSECAT00000001156	X	56868256	56868894
ENSECAT00000001163	18	7122870	7123946
ENSECAT00000001157	15	72380138	72380734
ENSECAT00000001229	7	72554464	72555138
ENSECAT00000001173	3	83699721	83700398
ENSECAT00000001237	22	26593794	26594306
ENSECAT00000001278	2	15220387	15221286
ENSECAT00000001160	5	80936363	80937766
ENSECAT00000001154	X	78075115	78075489
ENSECAT00000001172	19	58168261	58168938
ENSECAT00000001711	21	56785618	56802579
ENSECAT00000001437	8	67689720	67693529
ENSECAT00000005424	16	26775926	27058465
ENSECAT00000029094	16	26775926	27058465
ENSECAT00000007634	16	26775926	27058465
ENSECAT00000001182	28	13479244	13479849
ENSECAT00000001176	X	113757507	113758295
ENSECAT00000001166	1	37328297	37328746
ENSECAT00000001164	31	17995051	17995503
ENSECAT00000001171	3	15981288	15983393
ENSECAT00000001174	1	137200745	137202148
ENSECAT00000001169	30	9988797	9989489
ENSECAT00000001178	6	66468095	66470787
ENSECAT00000004160	1	71321255	71358186
ENSECAT00000002374	21	3781558	3803044
ENSECAT00000003999	X	103402029	103432360
ENSECAT00000001180	5	84300507	84300956
ENSECAT00000001533	4	96657288	96658223
ENSECAT00000001197	9	34574311	34574925
ENSECAT00000001190	X	79200735	79201472
ENSECAT00000001210	8	86240483	86241376
ENSECAT00000001209	2	77637316	77638719
ENSECAT00000001189	Un0230	4551	5147
ENSECAT00000001179	X	46885373	46885789
ENSECAT00000001186	7	75839679	75840602
ENSECAT00000001187	X	69996785	69997015
ENSECAT00000001188	19	45971638	45972427
ENSECAT00000003083	X	38623921	38656349
ENSECAT00000002660	22	19176916	19190786
ENSECAT00000001199	7	70103401	70114736
ENSECAT00000001250	7	70103401	70114736
ENSECAT00000001228	18	8466884	8467990
ENSECAT00000001200	31	23184956	23185447
ENSECAT00000001201	1	39276196	39278337
ENSECAT00000001298	20	19100389	19101594
ENSECAT00000001198	3	20045263	20045703
ENSECAT00000001196	14	4997068	4998054
ENSECAT00000001193	1	113917223	113917672
ENSECAT00000001195	1	109655441	109656196
ENSECAT00000001216	28	45341790	45344110
ENSECAT00000002185	15	68963425	68981178
ENSECAT00000001212	26	21970342	21970716
ENSECAT00000001335	1	108015255	108059318
ENSECAT00000003910	5	41927981	41952600
ENSECAT00000001204	X	115422942	115423535
ENSECAT00000001226	7	780691	781895
ENSECAT00000001206	5	84449077	84449436
ENSECAT00000001208	8	21212898	21213478
ENSECAT00000001236	12	19224833	19226986
ENSECAT00000001215	28	16423750	16424193
ENSECAT00000001217	2	49695261	49695776
ENSECAT00000001259	19	13175185	13176078
ENSECAT00000001211	14	35749045	35751369
ENSECAT00000001207	4	36749161	36753927
ENSECAT00000001684	9	82672108	82675951
ENSECAT00000002494	6	66475022	66477097
ENSECAT00000001221	1	139587453	139588856
ENSECAT00000001231	15	87755643	87757040
ENSECAT00000001218	3	20082771	20083208
ENSECAT00000001220	X	79206800	79207195
ENSECAT00000001235	31	24981543	24982946
ENSECAT00000001227	14	44918337	44919914
ENSECAT00000001263	7	50736611	50737549
ENSECAT00000001233	10	24725729	24726637
ENSECAT00000001282	17	28911097	28913106
ENSECAT00000001246	9	82328668	82329624
ENSECAT00000001232	19	47850700	47851200
ENSECAT00000001253	1	43055299	43056009
ENSECAT00000002526	13	41908932	41916780
ENSECAT00000006353	5	43399670	43418842
ENSECAT00000001240	5	86811764	86813167
ENSECAT00000001254	X	116342394	116343335
ENSECAT00000001266	8	22502697	22503800
ENSECAT00000001510	1	332236	333111
ENSECAT00000001238	10	44155634	44156458
ENSECAT00000001264	X	46886165	46887556
ENSECAT00000001301	14	35759788	35762175
ENSECAT00000001260	26	22643785	22644159
ENSECAT00000001241	7	82314602	82315236
ENSECAT00000001239	8	71801498	71802322
ENSECAT00000005159	12	23023212	23033228
ENSECAT00000001500	21	42457076	42460871
ENSECAT00000001248	X	70853171	70853515
ENSECAT00000001252	16	83390254	83391078
ENSECAT00000001288	2	50356279	50357103
ENSECAT00000001277	1	114187502	114188581
ENSECAT00000001257	X	79865533	79866561
ENSECAT00000001258	3	23809636	23811039
ENSECAT00000001262	19	49431725	49432711
ENSECAT00000001445	7	72597145	72598071
ENSECAT00000001283	14	51478843	51479862
ENSECAT00000001363	6	25717378	25718256
ENSECAT00000001249	19	58273857	58274747
ENSECAT00000001436	18	10975354	10976425
ENSECAT00000001261	7	1126423	1126569
ENSECAT00000001677	19	33563993	33586434
ENSECAT00000002589	6	66868570	66871233
ENSECAT00000004255	6	33912059	33931097
ENSECAT00000003084	10	24471617	24491090
ENSECAT00000003445	9	23543937	23670777
ENSECAT00000001272	7	77381309	77382253
ENSECAT00000001315	10	24845682	24846575
ENSECAT00000001269	5	89358753	89359409
ENSECAT00000001287	10	70287949	70289352
ENSECAT00000001270	16	73921039	73921863
ENSECAT00000001268	22	29593875	29594465
ENSECAT00000001271	14	85320841	85321257
ENSECAT00000001324	1	157443268	157443988
ENSECAT00000001402	13	15630422	15631100
ENSECAT00000001490	7	13007329	13050873
ENSECAT00000001326	4	77079827	77096871
ENSECAT00000001297	1	43535275	43536012
ENSECAT00000001291	15	89371692	89373233
ENSECAT00000001276	19	58820245	58820766
ENSECAT00000001274	X	116862019	116862378
ENSECAT00000001401	9	83266544	83267277
ENSECAT00000001275	20	31789115	31789525
ENSECAT00000001273	3	84019327	84019800
ENSECAT00000001474	5	33427667	33431496
ENSECAT00000002065	7	70140414	70153452
ENSECAT00000003440	20	28904045	28910889
ENSECAT00000002112	X	123610157	123636035
ENSECAT00000001290	20	25223154	25223534
ENSECAT00000001300	7	73729462	73730865
ENSECAT00000001302	8	22831535	22832395
ENSECAT00000001304	7	1704768	1706771
ENSECAT00000001299	3	23811281	23812822
ENSECAT00000001308	3	46785062	46785889
ENSECAT00000001292	5	89810933	89811349
ENSECAT00000001317	22	34495742	34495918
ENSECAT00000001293	19	52551113	52551937
ENSECAT00000001306	12	13205837	13206778
ENSECAT00000001294	26	25702214	25702588
ENSECAT00000001358	4	36788011	36792765
ENSECAT00000001284	X	56920196	56921011
ENSECAT00000001355	13	39509685	39513516
ENSECAT00000001354	X	117043916	117045319
ENSECAT00000001319	4	41164634	41165458
ENSECAT00000001303	28	1885152	1885976
ENSECAT00000001400	3	85056960	85057670
ENSECAT00000001305	16	83671446	83672405
ENSECAT00000001307	1	139809817	139810572
ENSECAT00000001414	13	6950754	6951665
ENSECAT00000001364	1	109732341	109733318
ENSECAT00000001349	12	19240559	19241512
ENSECAT00000001322	9	34875092	34875982
ENSECAT00000001313	28	45454599	45455423
ENSECAT00000001504	12	20611526	20617724
ENSECAT00000001376	8	89008904	89019085
ENSECAT00000001343	4	36978105	36979064
ENSECAT00000001316	3	24787845	24788204
ENSECAT00000001849	16	40532487	40533636
ENSECAT00000001469	20	25223855	25224261
ENSECAT00000001311	24	7041258	7041638
ENSECAT00000001314	Un0007	933689	934609
ENSECAT00000001330	26	27166569	27167243
ENSECAT00000001310	10	70302308	70303066
ENSECAT00000001328	1	44083471	44087184
ENSECAT00000001321	15	299753	300196
ENSECAT00000001332	20	26265505	26266428
ENSECAT00000001320	2	52365001	52365429
ENSECAT00000001331	30	10481938	10482648
ENSECAT00000001309	19	53783335	53784243
ENSECAT00000001325	X	71170706	71171101
ENSECAT00000001318	X	79925515	79926057
ENSECAT00000001749	12	32979980	32981216
ENSECAT00000001333	7	2264852	2264986
ENSECAT00000001350	8	22841140	22842138
ENSECAT00000001334	X	41724799	41725173
ENSECAT00000001342	20	32461198	32462067
ENSECAT00000001329	1	114189885	114190349
ENSECAT00000001337	10	46179003	46179911
ENSECAT00000001545	12	13251410	13252348
ENSECAT00000001340	3	47431491	47432012
ENSECAT00000001345	19	59717117	59718025
ENSECAT00000001356	4	41553493	41554317
ENSECAT00000001339	3	30299922	30301463
ENSECAT00000001488	6	71776362	71777303
ENSECAT00000001351	X	20096553	20097605
ENSECAT00000001338	X	57021656	57022099
ENSECAT00000001366	10	70930648	70931745
ENSECAT00000001360	10	24897175	24898017
ENSECAT00000001375	22	34844862	34846432
ENSECAT00000001377	19	53931196	53932440
ENSECAT00000001347	24	410758	412158
ENSECAT00000001344	30	12506114	12506452
ENSECAT00000001368	9	36621143	36621832
ENSECAT00000001387	20	26300677	26301579
ENSECAT00000001471	1	157494113	157494658
ENSECAT00000001346	15	1488500	1489903
ENSECAT00000001365	26	27262301	27263062
ENSECAT00000001348	1	141438325	141439728
ENSECAT00000001359	1	46229114	46229578
ENSECAT00000001382	2	53902762	53903586
ENSECAT00000002388	4	77127262	77191627
ENSECAT00000005385	20	31608722	31621161
ENSECAT00000001535	7	2814132	2814692
ENSECAT00000001383	7	50751524	50752450
ENSECAT00000001369	3	30389528	30390682
ENSECAT00000001381	16	4112445	4113518
ENSECAT00000001367	19	15215293	15216117
ENSECAT00000001891	21	1934225	1938035
ENSECAT00000001361	X	41829932	41830351
ENSECAT00000001397	16	83686108	83687088
ENSECAT00000001640	3	9043475	9045064
ENSECAT00000001386	20	19397591	19397989
ENSECAT00000001389	24	8183342	8183758
ENSECAT00000001385	1	114554016	114554480
ENSECAT00000001399	28	45976320	45977120
ENSECAT00000001380	1	46284899	46285171
ENSECAT00000001392	14	86567932	86569437
ENSECAT00000001391	X	47029123	47029938
ENSECAT00000001398	X	72505709	72506302
ENSECAT00000001388	15	1848283	1848657
ENSECAT00000001384	X	118738637	118739056
ENSECAT00000001422	7	75888413	75889357
ENSECAT00000001556	6	67709023	67714536
ENSECAT00000001372	4	42367126	42368881
ENSECAT00000003360	4	37068659	37131493
ENSECAT00000001396	10	25270188	25271012
ENSECAT00000001412	3	47578733	47579557
ENSECAT00000001429	14	35830154	35832550
ENSECAT00000001523	6	25728824	25729705
ENSECAT00000001410	17	31422955	31423779
ENSECAT00000001393	14	51792445	51793182
ENSECAT00000001394	10	73252639	73253412
ENSECAT00000001475	7	74057729	74058622
ENSECAT00000001395	9	83501251	83501715
ENSECAT00000001557	2	48068700	48078704
ENSECAT00000002798	2	21229008	21237520
ENSECAT00000002882	2	21229008	21237520
ENSECAT00000003130	3	58569805	58625437
ENSECAT00000003652	6	18571629	18705068
ENSECAT00000001409	19	53949142	53949810
ENSECAT00000001405	1	46286520	46286984
ENSECAT00000001413	X	118777955	118778374
ENSECAT00000001407	22	37565260	37565457
ENSECAT00000001404	1	115283571	115283945
ENSECAT00000001416	17	709718	710542
ENSECAT00000001449	30	12983089	12986895
ENSECAT00000001486	16	74292709	74293056
ENSECAT00000001415	15	2102346	2102798
ENSECAT00000001573	20	26323599	26324513
ENSECAT00000001408	2	54305193	54305711
ENSECAT00000001418	X	20636926	20637300
ENSECAT00000002020	7	42381358	42386580
ENSECAT00000002196	11	36175656	36178532
ENSECAT00000001791	11	20132163	20140651
ENSECAT00000002428	10	78988914	78991650
ENSECAT00000001442	2	15298449	15299387
ENSECAT00000001455	10	76339797	76343627
ENSECAT00000001419	24	448653	449027
ENSECAT00000001423	4	38234857	38236065
ENSECAT00000001479	12	19256385	19257335
ENSECAT00000001441	14	51931146	51931823
ENSECAT00000001424	26	2727236	2728639
ENSECAT00000001425	20	33273720	33274544
ENSECAT00000001426	10	25506453	25507541
ENSECAT00000001420	19	59861153	59862064
ENSECAT00000001438	9	56296016	56296647
ENSECAT00000002242	7	49855121	49860641
ENSECAT00000002572	7	49855121	49860641
ENSECAT00000001851	X	19230850	19235140
ENSECAT00000001473	19	16417870	16418763
ENSECAT00000001431	31	12413905	12414324
ENSECAT00000001463	X	120540351	120541292
ENSECAT00000001446	22	3110953	3111558
ENSECAT00000001447	8	76285689	76286366
ENSECAT00000001461	1	110153086	110153823
ENSECAT00000001430	1	46389814	46390089
ENSECAT00000001548	19	56380318	56381400
ENSECAT00000001444	15	4045205	4045807
ENSECAT00000001434	8	86385005	86385526
ENSECAT00000001433	2	54405930	54406754
ENSECAT00000028963	8	74146065	74476250
ENSECAT00000007500	8	74146065	74476250
ENSECAT00000011391	8	74146065	74476250
ENSECAT00000002010	1	83374045	83412074
ENSECAT00000001571	10	11116783	11118364
ENSECAT00000001547	10	67283075	67283747
ENSECAT00000001452	24	8292645	8293715
ENSECAT00000001451	26	2828956	2830062
ENSECAT00000001453	X	57151185	57151964
ENSECAT00000001456	X	72601377	72601781
ENSECAT00000001607	8	27628700	27630471
ENSECAT00000001480	1	119817730	119828986
ENSECAT00000001459	18	11353218	11353661
ENSECAT00000001462	X	47183132	47183491
ENSECAT00000001487	9	37181104	37181841
ENSECAT00000001470	1	47398836	47400239
ENSECAT00000001596	10	25586551	25587462
ENSECAT00000001537	16	83784843	83785859
ENSECAT00000001457	28	45996762	45998258
ENSECAT00000001460	1	115930534	115931277
ENSECAT00000001541	7	85671740	85672912
ENSECAT00000001546	X	41853337	41854740
ENSECAT00000001697	14	38124252	38133718
ENSECAT00000001458	2	57039851	57040675
ENSECAT00000001525	X	79947440	79949345
ENSECAT00000003528	1	81703847	81895009
ENSECAT00000003581	12	25417986	25430217
ENSECAT00000003473	8	67734879	68013180
ENSECAT00000003572	8	67734879	68013180
ENSECAT00000006140	18	51563225	51602819
ENSECAT00000006237	18	51563225	51602819
ENSECAT00000006446	8	29585593	29639274
ENSECAT00000006622	8	29585593	29639274
ENSECAT00000001466	10	76911479	76912882
ENSECAT00000001477	24	493284	494687
ENSECAT00000001472	22	3282946	3283548
ENSECAT00000001485	15	4354552	4355151
ENSECAT00000001483	7	50782736	50783203
ENSECAT00000001464	26	3095380	3095823
ENSECAT00000001465	8	76575439	76575834
ENSECAT00000001577	11	49074643	49075065
ENSECAT00000001476	9	39679244	39679852
ENSECAT00000001468	20	19400309	19400710
ENSECAT00000001484	7	31180112	31181041
ENSECAT00000001491	7	72608186	72609130
ENSECAT00000001492	4	43420453	43421343
ENSECAT00000002686	12	705700	712574
ENSECAT00000001481	18	11738387	11739160
ENSECAT00000001644	23	1054981	1055529
ENSECAT00000001482	2	57479234	57480142
ENSECAT00000001521	4	38324406	38325230
ENSECAT00000001503	17	36348467	36349360
ENSECAT00000001489	31	12415045	12415488
ENSECAT00000001514	22	34828382	34842591
ENSECAT00000001505	9	40088161	40090299
ENSECAT00000001493	10	82641782	82642384
ENSECAT00000001534	26	4211193	4211564
ENSECAT00000001511	3	48168481	48169158
ENSECAT00000001728	7	74079650	74080588
ENSECAT00000001513	X	120936450	120936908
ENSECAT00000001497	13	7430006	7430830
ENSECAT00000001498	1	48535864	48536106
ENSECAT00000001496	7	96964476	96965879
ENSECAT00000001506	X	72708841	72709290
ENSECAT00000001499	1	157531357	157531956
ENSECAT00000001495	11	20742564	20742947
ENSECAT00000004651	1	106430490	106559862
ENSECAT00000001575	15	4894789	4898595
ENSECAT00000002346	5	38634096	38635034
ENSECAT00000001508	14	87334086	87334538
ENSECAT00000001526	28	2390306	2390983
ENSECAT00000001512	X	57153181	57153915
ENSECAT00000001515	6	71784895	71785836
ENSECAT00000001507	14	54250911	54251735
ENSECAT00000001519	1	116109323	116110039
ENSECAT00000028913	8	45817768	45959363
ENSECAT00000016069	8	45817768	45959363
ENSECAT00000001540	7	31239178	31240113
ENSECAT00000001524	18	11909991	11910800
ENSECAT00000004209	29	32696173	32717058
ENSECAT00000001522	1	157535799	157536236
ENSECAT00000001528	7	72619067	72619933
ENSECAT00000001516	30	17205389	17206150
ENSECAT00000001520	1	110262301	110262807
ENSECAT00000001544	9	40232175	40233578
ENSECAT00000001555	24	1020614	1022017
ENSECAT00000001694	2	15312982	15313911
ENSECAT00000001602	1	49110229	49114035
ENSECAT00000001518	22	7440992	7441435
ENSECAT00000001536	10	83434241	83434600
ENSECAT00000001527	8	77169642	77170640
ENSECAT00000001550	14	92868379	92869296
ENSECAT00000001543	12	20620113	20623544
ENSECAT00000001695	6	35113757	35122036
ENSECAT00000001529	9	38615881	38616567
ENSECAT00000001539	2	58538927	58539073
ENSECAT00000002136	1	357983	358900
ENSECAT00000001531	19	17457962	17458462
ENSECAT00000001532	15	16676067	16676315
ENSECAT00000002465	X	121318428	121348549
ENSECAT00000001530	5	16744662	16745300
ENSECAT00000001538	17	1081322	1082002
ENSECAT00000001560	X	47219022	47220425
ENSECAT00000001629	6	29300631	29301005
ENSECAT00000001551	22	7628720	7632550
ENSECAT00000001549	17	36441247	36442071
ENSECAT00000001553	20	21436402	21440232
ENSECAT00000001572	10	47182034	47182408
ENSECAT00000001558	18	13345863	13346465
ENSECAT00000001552	31	13034082	13034684
ENSECAT00000001682	22	34847813	34848903
ENSECAT00000001568	6	71793442	71793816
ENSECAT00000002132	1	157585863	157586858
ENSECAT00000001562	14	58197614	58198129
ENSECAT00000001561	18	1047870	1048370
ENSECAT00000001563	7	3582177	3582497
ENSECAT00000001559	3	49290394	49290864
ENSECAT00000001582	7	77405290	77406234
ENSECAT00000001564	20	33684935	33685759
ENSECAT00000001583	12	15820198	15821088
ENSECAT00000001604	26	5961631	5963034
ENSECAT00000001618	7	72628378	72629322
ENSECAT00000001585	15	16700631	16700951
ENSECAT00000001565	2	59391065	59391973
ENSECAT00000001645	5	17348382	17348777
ENSECAT00000001567	7	50937103	50938032
ENSECAT00000001601	8	86530616	86531509
ENSECAT00000001665	7	32342793	32343701
ENSECAT00000001569	9	40234590	40235054
ENSECAT00000001590	7	31280537	31281469
ENSECAT00000001576	14	35862455	35864911
ENSECAT00000002656	11	40172238	40181700
ENSECAT00000001663	14	41139689	41147413
ENSECAT00000001591	3	64586063	64591124
ENSECAT00000001593	1	116146673	116147032
ENSECAT00000001592	22	12416435	12417022
ENSECAT00000001587	X	72710110	72711651
ENSECAT00000002680	31	10394601	10395545
ENSECAT00000001589	7	3933771	3934076
ENSECAT00000001586	18	13359085	13359534
ENSECAT00000001597	11	20788398	20788868
ENSECAT00000001580	3	85116155	85117063
ENSECAT00000001611	20	33848283	33849668
ENSECAT00000001653	19	56471236	56472126
ENSECAT00000001610	19	21420784	21421692
ENSECAT00000001734	14	92936681	92937595
ENSECAT00000001578	18	2058335	2059876
ENSECAT00000001579	1	110981731	110982252
ENSECAT00000001584	9	39611312	39611830
ENSECAT00000002299	16	47093285	47096316
ENSECAT00000001822	7	57948016	58004462
ENSECAT00000001595	9	40692365	40692808
ENSECAT00000001603	2	60028557	60028742
ENSECAT00000001600	2	78690454	78692595
ENSECAT00000001599	X	57264489	57264938
ENSECAT00000001598	15	5151265	5152026
ENSECAT00000001632	20	26352005	26352919
ENSECAT00000002121	6	71801396	71802334
ENSECAT00000001635	X	80239473	80239899
ENSECAT00000001658	14	36269120	36270284
ENSECAT00000001956	23	40283221	40283816
ENSECAT00000001615	8	46096899	46098302
ENSECAT00000001630	24	1129153	1130094
ENSECAT00000001609	18	13801762	13802205
ENSECAT00000001671	7	31329754	31330686
ENSECAT00000001612	7	4088754	4089578
ENSECAT00000001622	3	85423312	85423752
ENSECAT00000001606	17	37170499	37171020
ENSECAT00000001617	22	12964247	12964546
ENSECAT00000001613	1	116746937	116747341
ENSECAT00000001698	12	15837402	15838331
ENSECAT00000001621	15	16855761	16856066
ENSECAT00000001616	14	58318331	58319155
ENSECAT00000001623	X	20775527	20776207
ENSECAT00000001605	18	2605158	2606699
ENSECAT00000001989	23	26305149	26308917
ENSECAT00000001809	31	21998401	22027539
ENSECAT00000001652	3	64683856	64694148
ENSECAT00000001620	9	41364514	41365236
ENSECAT00000001631	10	25612548	25613513
ENSECAT00000001642	15	10238262	10239665
ENSECAT00000001720	30	24114833	24115195
ENSECAT00000001625	28	2780365	2780658
ENSECAT00000001619	13	15999446	16000123
ENSECAT00000001624	7	50964888	50965535
ENSECAT00000004421	3	8114273	8145053
ENSECAT00000001637	18	3539763	3540227
ENSECAT00000001626	2	18067925	18068368
ENSECAT00000001636	18	13910318	13910722
ENSECAT00000001627	3	49432083	49432226
ENSECAT00000001628	31	13886466	13886825
ENSECAT00000001633	1	51432331	51433143
ENSECAT00000001670	14	130219	131109
ENSECAT00000001729	7	75916955	75917887
ENSECAT00000001638	26	5963281	5964822
ENSECAT00000001634	Un0116	23527	23940
ENSECAT00000001650	8	48303069	48303311
ENSECAT00000001643	9	24445312	24445791
ENSECAT00000001686	7	72650333	72651292
ENSECAT00000001666	15	16933653	16933943
ENSECAT00000001646	9	42609670	42610695
ENSECAT00000001649	22	17935560	17936963
ENSECAT00000001651	3	86290126	86290464
ENSECAT00000001647	7	4584106	4584351
ENSECAT00000001668	8	88170568	88171395
ENSECAT00000001648	24	13931522	13932922
ENSECAT00000001690	17	1830522	1830896
ENSECAT00000002510	4	91142229	91414743
ENSECAT00000001661	18	18863703	18864476
ENSECAT00000002069	10	25620082	25620987
ENSECAT00000001691	1	116901268	116902341
ENSECAT00000001654	16	4130623	4131414
ENSECAT00000001660	3	49961401	49961760
ENSECAT00000001676	2	23677634	23681440
ENSECAT00000001708	20	26371897	26372835
ENSECAT00000001659	6	29614146	29614826
ENSECAT00000001726	1	53471521	53475291
ENSECAT00000001662	16	85012993	85014222
ENSECAT00000001657	X	72721975	72722415
ENSECAT00000001680	14	59456975	59457655
ENSECAT00000001672	15	16529926	16531023
ENSECAT00000001716	5	47116273	47116826
ENSECAT00000001673	26	6074118	6074456
ENSECAT00000001669	Un0276	29996	31147
ENSECAT00000001678	17	1010585	1018251
ENSECAT00000003098	14	79779823	79799650
ENSECAT00000002180	28	34369221	34375711
ENSECAT00000001675	7	7409248	7410447
ENSECAT00000001685	9	42772157	42772792
ENSECAT00000001783	X	21063775	21064287
ENSECAT00000001755	22	18946489	18950295
ENSECAT00000001701	X	41854993	41856534
ENSECAT00000001681	10	47518306	47518812
ENSECAT00000001723	19	21689181	21690308
ENSECAT00000001712	19	56511031	56511948
ENSECAT00000001746	24	1212676	1214079
ENSECAT00000001683	6	29694625	29695221
ENSECAT00000001679	14	87561898	87562338
ENSECAT00000001733	8	55195159	55198962
ENSECAT00000004078	10	24327615	24348904
ENSECAT00000001970	19	34658728	34694547
ENSECAT00000001688	20	36614537	36615223
ENSECAT00000001704	18	19633584	19634177
ENSECAT00000001687	13	17793793	17794494
ENSECAT00000001699	15	16664832	16665929
ENSECAT00000001700	7	32387514	32388437
ENSECAT00000001689	26	6209073	6209477
ENSECAT00000001692	4	74203	74577
ENSECAT00000001718	15	17023405	17023704
ENSECAT00000001710	17	43297538	43298368
ENSECAT00000001731	7	31355554	31356459
ENSECAT00000001813	10	67608833	67610177
ENSECAT00000001714	9	42955937	42957340
ENSECAT00000001725	9	26485718	26486503
ENSECAT00000001764	12	19310563	19311501
ENSECAT00000001705	2	33571458	33572555
ENSECAT00000029067	15	69118208	69123334
ENSECAT00000001722	29	28746044	28747447
ENSECAT00000001717	7	7722417	7723094
ENSECAT00000001773	17	1038093	1039439
ENSECAT00000001707	3	33993764	34004443
ENSECAT00000002223	5	59280743	59289201
ENSECAT00000001713	8	89425008	89425817
ENSECAT00000001715	26	6954224	6954562
ENSECAT00000001730	7	72671951	72672886
ENSECAT00000001721	31	14355947	14356552
ENSECAT00000001739	16	87163907	87164310
ENSECAT00000001727	21	57621795	57628249
ENSECAT00000004589	22	26339220	26346054
ENSECAT00000001758	28	4118443	4119141
ENSECAT00000001815	X	41978114	41981914
ENSECAT00000001777	X	52050455	52051270
ENSECAT00000001724	4	3102596	3103290
ENSECAT00000001828	X	57486141	57489911
ENSECAT00000001790	7	32400019	32400930
ENSECAT00000001844	1	156554996	156555907
ENSECAT00000001751	4	43510932	43511825
ENSECAT00000002408	6	69477881	69485306
ENSECAT00000001736	20	1980544	1981646
ENSECAT00000001867	Un0097	228831	232035
ENSECAT00000004275	4	58684914	58754991
ENSECAT00000004292	4	58684914	58754991
ENSECAT00000001766	9	44266129	44267532
ENSECAT00000001737	20	21837537	21838031
ENSECAT00000001753	14	516268	516915
ENSECAT00000001732	26	7174884	7175510
ENSECAT00000001743	21	16297213	16297809
ENSECAT00000001738	1	117277927	117278268
ENSECAT00000001735	19	22099048	22100451
ENSECAT00000001741	18	20488265	20489056
ENSECAT00000001742	13	18029827	18030651
ENSECAT00000001745	20	26387855	26388793
ENSECAT00000001794	2	45380509	45384315
ENSECAT00000001740	15	17118907	17119239
ENSECAT00000001754	1	60994696	60995381
ENSECAT00000001771	7	10290656	10291100
ENSECAT00000002684	3	34019063	34049309
ENSECAT00000004359	4	64777964	64870553
ENSECAT00000001759	18	3988041	3989576
ENSECAT00000001776	29	28785245	28789021
ENSECAT00000001793	7	74098645	74099559
ENSECAT00000001792	23	2880954	2881778
ENSECAT00000001748	3	50410758	50411132
ENSECAT00000001757	1	53475761	53476138
ENSECAT00000001750	14	60509579	60509977
ENSECAT00000001845	21	57636207	57641521
ENSECAT00000001770	15	18383914	18384615
ENSECAT00000001768	19	23987824	23988417
ENSECAT00000001760	26	8817946	8819349
ENSECAT00000001774	8	4312284	4313825
[truncated: 27,197 more rows]
