# Supplementary material for: Horse Y chromosome assembly displays unique evolutionary features and putative stallion fertility genes
Source: Nat Commun. 2018 Jul 27;9:2945. doi: 10.1038/s41467-018-05290-6 (PMC6063916; doi:10.1038/s41467-018-05290-6)
Supplement: Supplementary file 5 — Supplementary Data 2 [file 41467_2018_5290_MOESM5_ESM.txt]

eMSYv3	manual	exon	35847	36013	.	+	.	transcript_id "EMSYm0020-RA"; gene_id "EMSYm0020"; gene_name "ETSTY4-1";
eMSYv3	manual	exon	36440	36605	.	+	.	transcript_id "EMSYm0020-RA"; gene_id "EMSYm0020"; gene_name "ETSTY4-1";
eMSYv3	manual	exon	38249	39406	.	+	.	transcript_id "EMSYm0020-RA"; gene_id "EMSYm0020"; gene_name "ETSTY4-1";
eMSYv3	manual	exon	64286	64457	.	+	.	transcript_id "EMSYm0021-RA"; gene_id "EMSYm0021"; gene_name "ETSTY4-2";
eMSYv3	manual	exon	64896	65060	.	+	.	transcript_id "EMSYm0021-RA"; gene_id "EMSYm0021"; gene_name "ETSTY4-2";
eMSYv3	manual	exon	67215	68378	.	+	.	transcript_id "EMSYm0021-RA"; gene_id "EMSYm0021"; gene_name "ETSTY4-2";
eMSYv3	manual	exon	70448	70629	.	+	.	transcript_id "EMSYm0022-RA"; gene_id "EMSYm0022"; gene_name "ETSTY4-3";
eMSYv3	manual	exon	71067	71232	.	+	.	transcript_id "EMSYm0022-RA"; gene_id "EMSYm0022"; gene_name "ETSTY4-3";
eMSYv3	manual	exon	72290	73453	.	+	.	transcript_id "EMSYm0022-RA"; gene_id "EMSYm0022"; gene_name "ETSTY4-3";
eMSYv3	manual	exon	96854	98016	.	-	.	transcript_id "EMSYm0023-RA"; gene_id "EMSYm0023"; gene_name "ETSTY4-4";
eMSYv3	manual	exon	100470	100634	.	-	.	transcript_id "EMSYm0023-RA"; gene_id "EMSYm0023"; gene_name "ETSTY4-4";
eMSYv3	manual	exon	101073	101240	.	-	.	transcript_id "EMSYm0023-R"; geneID "EMSYm0023";
eMSYv3	manual	exon	104744	105906	.	-	.	transcript_id "EMSYm0025-RA"; gene_id "EMSYm0025"; gene_name "ETSTY4-5";
eMSYv3	manual	exon	106905	107070	.	-	.	transcript_id "EMSYm0025-RA"; gene_id "EMSYm0025"; gene_name "ETSTY4-5";
eMSYv3	manual	exon	107513	107676	.	-	.	transcript_id "EMSYm0025-RA"; gene_id "EMSYm0025"; gene_name "ETSTY4-5";
eMSYv3	manual	exon	109368	110531	.	-	.	transcript_id "EMSYm0026-RA"; gene_id "EMSYm0026"; gene_name "ETSTY4-6";
eMSYv3	manual	exon	111586	111751	.	-	.	transcript_id "EMSYm0026-RA"; gene_id "EMSYm0026"; gene_name "ETSTY4-6";
eMSYv3	manual	exon	112190	112356	.	-	.	transcript_id "EMSYm0026-RA"; gene_id "EMSYm0026"; gene_name "ETSTY4-6";
eMSYv3	manual	exon	114052	115208	.	-	.	transcript_id "EMSYm0027-RA"; gene_id "EMSYm0027"; gene_name "ETSTY4-7";
eMSYv3	manual	exon	116264	116429	.	-	.	transcript_id "EMSYm0027-RA"; gene_id "EMSYm0027"; gene_name "ETSTY4-7";
eMSYv3	manual	exon	116868	117035	.	-	.	transcript_id "EMSYm0027-RA"; gene_id "EMSYm0027"; gene_name "ETSTY4-7";
eMSYv3	manual	exon	118400	118567	.	+	.	transcript_id "EMSYm0028-RA"; gene_id "EMSYm0028"; gene_name "ETSTY4-8";
eMSYv3	manual	exon	119006	119170	.	+	.	transcript_id "EMSYm0028-RA"; gene_id "EMSYm0028"; gene_name "ETSTY4-8";
eMSYv3	manual	exon	120227	121390	.	+	.	transcript_id "EMSYm0028-RA"; gene_id "EMSYm0028"; gene_name "ETSTY4-8";
eMSYv3	manual	exon	123083	123250	.	+	.	transcript_id "EMSYm0029-RA"; gene_id "EMSYm0029"; gene_name "ETSTY4-9";
eMSYv3	manual	exon	123689	123853	.	+	.	transcript_id "EMSYm0029-RA"; gene_id "EMSYm0029"; gene_name "ETSTY4-9";
eMSYv3	manual	exon	124910	126072	.	+	.	transcript_id "EMSYm0029-RA"; gene_id "EMSYm0029"; gene_name "ETSTY4-9";
eMSYv3	manual	exon	132739	133899	.	-	.	transcript_id "EMSYm0030-RA"; gene_id "EMSYm0030"; gene_name "ETSTY4-10";
eMSYv3	manual	exon	134953	135118	.	-	.	transcript_id "EMSYm0030-RA"; gene_id "EMSYm0030"; gene_name "ETSTY4-10";
eMSYv3	manual	exon	135556	135719	.	-	.	transcript_id "EMSYm0030-RA"; gene_id "EMSYm0030"; gene_name "ETSTY4-10";
eMSYv3	manual	exon	137411	138574	.	-	.	transcript_id "EMSYm0031-RA"; gene_id "EMSYm0031"; gene_name "ETSTY4-11";
eMSYv3	manual	exon	139630	139795	.	-	.	transcript_id "EMSYm0031-RA"; gene_id "EMSYm0031"; gene_name "ETSTY4-11";
eMSYv3	manual	exon	140234	140401	.	-	.	transcript_id "EMSYm0031-RA"; gene_id "EMSYm0031"; gene_name "ETSTY4-11";
eMSYv3	manual	exon	142557	142721	.	+	.	transcript_id "EMSYm0032-RA"; gene_id "EMSYm0032"; gene_name "ETSTY4-12";
eMSYv3	manual	exon	143149	143314	.	+	.	transcript_id "EMSYm0032-RA"; gene_id "EMSYm0032"; gene_name "ETSTY4-12";
eMSYv3	manual	exon	144371	145521	.	+	.	transcript_id "EMSYm0032-RA"; gene_id "EMSYm0032"; gene_name "ETSTY4-12";
eMSYv3	manual	exon	147214	147380	.	+	.	transcript_id "EMSYm0034-RA"; gene_id "EMSYm0034"; gene_name "ETSTY4-13";
eMSYv3	manual	exon	147819	147984	.	+	.	transcript_id "EMSYm0034-RA"; gene_id "EMSYm0034"; gene_name "ETSTY4-13";
eMSYv3	manual	exon	148910	150073	.	+	.	transcript_id "EMSYm0034-RA"; gene_id "EMSYm0034"; gene_name "ETSTY4-13";
eMSYv3	manual	exon	172204	173365	.	-	.	transcript_id "EMSYm0035-RA"; gene_id "EMSYm0035"; gene_name "ETSTY4-14";
eMSYv3	manual	exon	174425	174590	.	-	.	transcript_id "EMSYm0035-RA"; gene_id "EMSYm0035"; gene_name "ETSTY4-14";
eMSYv3	manual	exon	175032	175198	.	-	.	transcript_id "EMSYm0035-RA"; gene_id "EMSYm0035"; gene_name "ETSTY4-14";
eMSYv3	manual	exon	189577	189743	.	+	.	transcript_id "EMSYm0036-RA"; gene_id "EMSYm0036"; gene_name "ETSTY4-15";
eMSYv3	manual	exon	190182	190347	.	+	.	transcript_id "EMSYm0036-RA"; gene_id "EMSYm0036"; gene_name "ETSTY4-15";
eMSYv3	manual	exon	194215	195375	.	+	.	transcript_id "EMSYm0036-RA"; gene_id "EMSYm0036"; gene_name "ETSTY4-15";
eMSYv3	maker	exon	394686	395611	.	+	.	transcript_id "EMSYs000005-RA"; gene_id "EMSYs000005"; gene_name "OR8J1Y1";
eMSYv3	maker	exon	424957	425851	.	+	.	transcript_id "EMSYs0198-RA"; gene_id "EMSYs0198"; gene_name "OR8J1Y2";
eMSYv3	maker	exon	429463	429612	.	+	.	transcript_id "EMSYs000006-RA"; gene_id "EMSYs000006"; gene_name "ARSHY";
eMSYv3	maker	exon	430681	430802	.	+	.	transcript_id "EMSYs000006-RA"; gene_id "EMSYs000006"; gene_name "ARSHY";
eMSYv3	maker	exon	434860	434985	.	+	.	transcript_id "EMSYs000006-RA"; gene_id "EMSYs000006"; gene_name "ARSHY";
eMSYv3	maker	exon	435697	436120	.	+	.	transcript_id "EMSYs000006-RA"; gene_id "EMSYs000006"; gene_name "ARSHY";
eMSYv3	maker	exon	437763	437899	.	+	.	transcript_id "EMSYs000006-RA"; gene_id "EMSYs000006"; gene_name "ARSHY";
eMSYv3	maker	exon	441363	441497	.	+	.	transcript_id "EMSYs000006-RA"; gene_id "EMSYs000006"; gene_name "ARSHY";
eMSYv3	maker	exon	444151	444313	.	+	.	transcript_id "EMSYs000006-RA"; gene_id "EMSYs000006"; gene_name "ARSHY";
eMSYv3	maker	exon	445127	445248	.	+	.	transcript_id "EMSYs000006-RA"; gene_id "EMSYs000006"; gene_name "ARSHY";
eMSYv3	maker	exon	446800	447163	.	+	.	transcript_id "EMSYs000006-RA"; gene_id "EMSYs000006"; gene_name "ARSHY";
eMSYv3	maker	CDS	429463	429612	.	+	0	transcript_id "EMSYs000006-RA"; gene_id "EMSYs000006"; gene_name "ARSHY";
eMSYv3	maker	CDS	430681	430802	.	+	0	transcript_id "EMSYs000006-RA"; gene_id "EMSYs000006"; gene_name "ARSHY";
eMSYv3	maker	CDS	434860	434985	.	+	1	transcript_id "EMSYs000006-RA"; gene_id "EMSYs000006"; gene_name "ARSHY";
eMSYv3	maker	CDS	435697	436120	.	+	1	transcript_id "EMSYs000006-RA"; gene_id "EMSYs000006"; gene_name "ARSHY";
eMSYv3	maker	CDS	437763	437899	.	+	0	transcript_id "EMSYs000006-RA"; gene_id "EMSYs000006"; gene_name "ARSHY";
eMSYv3	maker	CDS	441363	441497	.	+	1	transcript_id "EMSYs000006-RA"; gene_id "EMSYs000006"; gene_name "ARSHY";
eMSYv3	maker	CDS	444151	444313	.	+	1	transcript_id "EMSYs000006-RA"; gene_id "EMSYs000006"; gene_name "ARSHY";
eMSYv3	maker	CDS	445127	445248	.	+	0	transcript_id "EMSYs000006-RA"; gene_id "EMSYs000006"; gene_name "ARSHY";
eMSYv3	maker	CDS	446800	447163	.	+	1	transcript_id "EMSYs000006-RA"; gene_id "EMSYs000006"; gene_name "ARSHY";
eMSYv3	maker	exon	492797	492946	.	+	.	transcript_id "EMSYs000006.2-RA"; gene_id "EMSYs000006.2"; gene_name "ARSFY";
eMSYv3	maker	exon	494770	494881	.	+	.	transcript_id "EMSYs000006.2-RA"; gene_id "EMSYs000006.2"; gene_name "ARSFY";
eMSYv3	maker	exon	495592	495694	.	+	.	transcript_id "EMSYs000006.2-RA"; gene_id "EMSYs000006.2"; gene_name "ARSFY";
eMSYv3	maker	exon	500548	500971	.	+	.	transcript_id "EMSYs000006.2-RA"; gene_id "EMSYs000006.2"; gene_name "ARSFY";
eMSYv3	maker	exon	504259	504395	.	+	.	transcript_id "EMSYs000006.2-RA"; gene_id "EMSYs000006.2"; gene_name "ARSFY";
eMSYv3	maker	exon	513609	513743	.	+	.	transcript_id "EMSYs000006.2-RA"; gene_id "EMSYs000006.2"; gene_name "ARSFY";
eMSYv3	maker	exon	514650	514812	.	+	.	transcript_id "EMSYs000006.2-RA"; gene_id "EMSYs000006.2"; gene_name "ARSFY";
eMSYv3	maker	exon	518933	519015	.	+	.	transcript_id "EMSYs000006.2-RA"; gene_id "EMSYs000006.2"; gene_name "ARSFY";
eMSYv3	maker	exon	519455	519822	.	+	.	transcript_id "EMSYs000006.2-RA"; gene_id "EMSYs000006.2"; gene_name "ARSFY";
eMSYv3	maker	CDS	492797	492946	.	+	1	transcript_id "EMSYs000006.2-RA"; gene_id "EMSYs000006.2"; gene_name "ARSFY";
eMSYv3	maker	CDS	494770	494881	.	+	1	transcript_id "EMSYs000006.2-RA"; gene_id "EMSYs000006.2"; gene_name "ARSFY";
eMSYv3	maker	CDS	495592	495694	.	+	0	transcript_id "EMSYs000006.2-RA"; gene_id "EMSYs000006.2"; gene_name "ARSFY";
eMSYv3	maker	CDS	500548	500971	.	+	2	transcript_id "EMSYs000006.2-RA"; gene_id "EMSYs000006.2"; gene_name "ARSFY";
eMSYv3	maker	CDS	504259	504395	.	+	1	transcript_id "EMSYs000006.2-RA"; gene_id "EMSYs000006.2"; gene_name "ARSFY";
eMSYv3	maker	CDS	513609	513743	.	+	2	transcript_id "EMSYs000006.2-RA"; gene_id "EMSYs000006.2"; gene_name "ARSFY";
eMSYv3	maker	CDS	514650	514812	.	+	2	transcript_id "EMSYs000006.2-RA"; gene_id "EMSYs000006.2"; gene_name "ARSFY";
eMSYv3	maker	CDS	518933	519015	.	+	1	transcript_id "EMSYs000006.2-RA"; gene_id "EMSYs000006.2"; gene_name "ARSFY";
eMSYv3	maker	CDS	519455	519822	.	+	2	transcript_id "EMSYs000006.2-RA"; gene_id "EMSYs000006.2"; gene_name "ARSFY";
eMSYv3	maker	exon	619979	620436	.	-	.	transcript_id "EMSYs000002-RA"; gene_id "EMSYs000002"; gene_name "TXLNGY";
eMSYv3	maker	exon	621406	621501	.	-	.	transcript_id "EMSYs000002-RA"; gene_id "EMSYs000002"; gene_name "TXLNGY";
eMSYv3	maker	exon	624042	624134	.	-	.	transcript_id "EMSYs000002-RA"; gene_id "EMSYs000002"; gene_name "TXLNGY";
eMSYv3	maker	exon	626165	626239	.	-	.	transcript_id "EMSYs000002-RA"; gene_id "EMSYs000002"; gene_name "TXLNGY";
eMSYv3	maker	exon	627745	627864	.	-	.	transcript_id "EMSYs000002-RA"; gene_id "EMSYs000002"; gene_name "TXLNGY";
eMSYv3	maker	exon	630538	630732	.	-	.	transcript_id "EMSYs000002-RA"; gene_id "EMSYs000002"; gene_name "TXLNGY";
eMSYv3	maker	exon	632207	632377	.	-	.	transcript_id "EMSYs000002-RA"; gene_id "EMSYs000002"; gene_name "TXLNGY";
eMSYv3	maker	exon	651629	651720	.	-	.	transcript_id "EMSYs000002-RA"; gene_id "EMSYs000002"; gene_name "TXLNGY";
eMSYv3	maker	exon	653436	653736	.	-	.	transcript_id "EMSYs000002-RA"; gene_id "EMSYs000002"; gene_name "TXLNGY";
eMSYv3	maker	exon	661006	661245	.	-	.	transcript_id "EMSYs000002-RA"; gene_id "EMSYs000002"; gene_name "TXLNGY";
eMSYv3	maker	CDS	620116	620436	.	-	0	transcript_id "EMSYs000002-RA"; gene_id "EMSYs000002"; gene_name "TXLNGY";
eMSYv3	maker	CDS	621406	621501	.	-	0	transcript_id "EMSYs000002-RA"; gene_id "EMSYs000002"; gene_name "TXLNGY";
eMSYv3	maker	CDS	624042	624134	.	-	0	transcript_id "EMSYs000002-RA"; gene_id "EMSYs000002"; gene_name "TXLNGY";
eMSYv3	maker	CDS	626165	626239	.	-	0	transcript_id "EMSYs000002-RA"; gene_id "EMSYs000002"; gene_name "TXLNGY";
eMSYv3	maker	CDS	627745	627864	.	-	0	transcript_id "EMSYs000002-RA"; gene_id "EMSYs000002"; gene_name "TXLNGY";
eMSYv3	maker	CDS	630538	630732	.	-	0	transcript_id "EMSYs000002-RA"; gene_id "EMSYs000002"; gene_name "TXLNGY";
eMSYv3	maker	CDS	632207	632377	.	-	0	transcript_id "EMSYs000002-RA"; gene_id "EMSYs000002"; gene_name "TXLNGY";
eMSYv3	maker	CDS	651629	651720	.	-	2	transcript_id "EMSYs000002-RA"; gene_id "EMSYs000002"; gene_name "TXLNGY";
eMSYv3	maker	CDS	653436	653736	.	-	0	transcript_id "EMSYs000002-RA"; gene_id "EMSYs000002"; gene_name "TXLNGY";
eMSYv3	maker	CDS	661006	661245	.	-	0	transcript_id "EMSYs000002-RA"; gene_id "EMSYs000002"; gene_name "TXLNGY";
eMSYv3	maker	exon	761072	761332	.	+	.	transcript_id "EMSYs000004-RA"; gene_id "EMSYs000004"; gene_name "BCORY";
eMSYv3	maker	exon	761741	762082	.	+	.	transcript_id "EMSYs000004-RA"; gene_id "EMSYs000004"; gene_name "BCORY";
eMSYv3	maker	exon	762935	763263	.	+	.	transcript_id "EMSYs000004-RA"; gene_id "EMSYs000004"; gene_name "BCORY";
eMSYv3	maker	exon	763627	763893	.	+	.	transcript_id "EMSYs000004-RA"; gene_id "EMSYs000004"; gene_name "BCORY";
eMSYv3	maker	exon	767911	768080	.	+	.	transcript_id "EMSYs000004-RA"; gene_id "EMSYs000004"; gene_name "BCORY";
eMSYv3	maker	exon	792944	793022	.	+	.	transcript_id "EMSYs000004-RA"; gene_id "EMSYs000004"; gene_name "BCORY";
eMSYv3	maker	exon	793233	793391	.	+	.	transcript_id "EMSYs000004-RA"; gene_id "EMSYs000004"; gene_name "BCORY";
eMSYv3	maker	exon	794642	794905	.	+	.	transcript_id "EMSYs000004-RA"; gene_id "EMSYs000004"; gene_name "BCORY";
eMSYv3	maker	exon	795226	795716	.	+	.	transcript_id "EMSYs000004-RA"; gene_id "EMSYs000004"; gene_name "BCORY";
eMSYv3	maker	exon	799869	799964	.	-	.	transcript_id "EMSYs000007-RA"; gene_id "EMSYs000007"; gene_name "SYPY";
eMSYv3	maker	exon	801675	801850	.	-	.	transcript_id "EMSYs000007-RA"; gene_id "EMSYs000007"; gene_name "SYPY";
eMSYv3	maker	exon	802609	802686	.	-	.	transcript_id "EMSYs000007-RA"; gene_id "EMSYs000007"; gene_name "SYPY";
eMSYv3	maker	exon	802731	802763	.	-	.	transcript_id "EMSYs000007-RA"; gene_id "EMSYs000007"; gene_name "SYPY";
eMSYv3	maker	exon	804719	804841	.	-	.	transcript_id "EMSYs000007-RA"; gene_id "EMSYs000007"; gene_name "SYPY";
eMSYv3	maker	CDS	799869	799964	.	-	1	transcript_id "EMSYs000007-RA"; gene_id "EMSYs000007"; gene_name "SYPY";
eMSYv3	maker	CDS	801675	801850	.	-	0	transcript_id "EMSYs000007-RA"; gene_id "EMSYs000007"; gene_name "SYPY";
eMSYv3	maker	CDS	802609	802686	.	-	0	transcript_id "EMSYs000007-RA"; gene_id "EMSYs000007"; gene_name "SYPY";
eMSYv3	maker	CDS	802731	802763	.	-	0	transcript_id "EMSYs000007-RA"; gene_id "EMSYs000007"; gene_name "SYPY";
eMSYv3	maker	CDS	804719	804841	.	-	0	transcript_id "EMSYs000007-RA"; gene_id "EMSYs000007"; gene_name "SYPY";
eMSYv3	maker	exon	829132	829185	.	+	.	transcript_id "EMSYs000008-RA"; gene_id "EMSYs000008"; gene_name "KDM5D";
eMSYv3	maker	exon	829305	829473	.	+	.	transcript_id "EMSYs000008-RA"; gene_id "EMSYs000008"; gene_name "KDM5D";
eMSYv3	maker	exon	830667	830744	.	+	.	transcript_id "EMSYs000008-RA"; gene_id "EMSYs000008"; gene_name "KDM5D";
eMSYv3	maker	exon	831772	831894	.	+	.	transcript_id "EMSYs000008-RA"; gene_id "EMSYs000008"; gene_name "KDM5D";
eMSYv3	maker	exon	832146	832316	.	+	.	transcript_id "EMSYs000008-RA"; gene_id "EMSYs000008"; gene_name "KDM5D";
eMSYv3	maker	exon	833229	833363	.	+	.	transcript_id "EMSYs000008-RA"; gene_id "EMSYs000008"; gene_name "KDM5D";
eMSYv3	maker	exon	837273	837396	.	+	.	transcript_id "EMSYs000008-RA"; gene_id "EMSYs000008"; gene_name "KDM5D";
eMSYv3	maker	exon	837519	837682	.	+	.	transcript_id "EMSYs000008-RA"; gene_id "EMSYs000008"; gene_name "KDM5D";
eMSYv3	maker	exon	840064	840222	.	+	.	transcript_id "EMSYs000008-RA"; gene_id "EMSYs000008"; gene_name "KDM5D";
eMSYv3	maker	exon	840564	840683	.	+	.	transcript_id "EMSYs000008-RA"; gene_id "EMSYs000008"; gene_name "KDM5D";
eMSYv3	maker	exon	840799	840957	.	+	.	transcript_id "EMSYs000008-RA"; gene_id "EMSYs000008"; gene_name "KDM5D";
eMSYv3	maker	exon	857105	857286	.	+	.	transcript_id "EMSYs000008-RA"; gene_id "EMSYs000008"; gene_name "KDM5D";
eMSYv3	maker	exon	857381	857543	.	+	.	transcript_id "EMSYs000008-RA"; gene_id "EMSYs000008"; gene_name "KDM5D";
eMSYv3	maker	exon	862535	862654	.	+	.	transcript_id "EMSYs000008-RA"; gene_id "EMSYs000008"; gene_name "KDM5D";
eMSYv3	maker	exon	862776	862970	.	+	.	transcript_id "EMSYs000008-RA"; gene_id "EMSYs000008"; gene_name "KDM5D";
eMSYv3	maker	exon	863246	863427	.	+	.	transcript_id "EMSYs000008-RA"; gene_id "EMSYs000008"; gene_name "KDM5D";
eMSYv3	maker	exon	863509	863633	.	+	.	transcript_id "EMSYs000008-RA"; gene_id "EMSYs000008"; gene_name "KDM5D";
eMSYv3	maker	exon	863758	863905	.	+	.	transcript_id "EMSYs000008-RA"; gene_id "EMSYs000008"; gene_name "KDM5D";
eMSYv3	maker	exon	865415	865511	.	+	.	transcript_id "EMSYs000008-RA"; gene_id "EMSYs000008"; gene_name "KDM5D";
eMSYv3	maker	exon	866046	866404	.	+	.	transcript_id "EMSYs000008-RA"; gene_id "EMSYs000008"; gene_name "KDM5D";
eMSYv3	maker	exon	866826	866964	.	+	.	transcript_id "EMSYs000008-RA"; gene_id "EMSYs000008"; gene_name "KDM5D";
eMSYv3	maker	exon	867397	867576	.	+	.	transcript_id "EMSYs000008-RA"; gene_id "EMSYs000008"; gene_name "KDM5D";
eMSYv3	maker	exon	867740	867877	.	+	.	transcript_id "EMSYs000008-RA"; gene_id "EMSYs000008"; gene_name "KDM5D";
eMSYv3	maker	exon	868070	868669	.	+	.	transcript_id "EMSYs000008-RA"; gene_id "EMSYs000008"; gene_name "KDM5D";
eMSYv3	maker	exon	868930	868999	.	+	.	transcript_id "EMSYs000008-RA"; gene_id "EMSYs000008"; gene_name "KDM5D";
eMSYv3	maker	exon	869129	869328	.	+	.	transcript_id "EMSYs000008-RA"; gene_id "EMSYs000008"; gene_name "KDM5D";
eMSYv3	maker	exon	869439	870666	.	+	.	transcript_id "EMSYs000008-RA"; gene_id "EMSYs000008"; gene_name "KDM5D";
eMSYv3	maker	CDS	829324	829473	.	+	0	transcript_id "EMSYs000008-RA"; gene_id "EMSYs000008"; gene_name "KDM5D";
eMSYv3	maker	CDS	830667	830744	.	+	0	transcript_id "EMSYs000008-RA"; gene_id "EMSYs000008"; gene_name "KDM5D";
eMSYv3	maker	CDS	831772	831894	.	+	0	transcript_id "EMSYs000008-RA"; gene_id "EMSYs000008"; gene_name "KDM5D";
eMSYv3	maker	CDS	832146	832316	.	+	0	transcript_id "EMSYs000008-RA"; gene_id "EMSYs000008"; gene_name "KDM5D";
eMSYv3	maker	CDS	833229	833363	.	+	0	transcript_id "EMSYs000008-RA"; gene_id "EMSYs000008"; gene_name "KDM5D";
eMSYv3	maker	CDS	837273	837396	.	+	0	transcript_id "EMSYs000008-RA"; gene_id "EMSYs000008"; gene_name "KDM5D";
eMSYv3	maker	CDS	837519	837682	.	+	2	transcript_id "EMSYs000008-RA"; gene_id "EMSYs000008"; gene_name "KDM5D";
eMSYv3	maker	CDS	840064	840222	.	+	0	transcript_id "EMSYs000008-RA"; gene_id "EMSYs000008"; gene_name "KDM5D";
eMSYv3	maker	CDS	840564	840683	.	+	0	transcript_id "EMSYs000008-RA"; gene_id "EMSYs000008"; gene_name "KDM5D";
eMSYv3	maker	CDS	840799	840957	.	+	0	transcript_id "EMSYs000008-RA"; gene_id "EMSYs000008"; gene_name "KDM5D";
eMSYv3	maker	CDS	857105	857286	.	+	0	transcript_id "EMSYs000008-RA"; gene_id "EMSYs000008"; gene_name "KDM5D";
eMSYv3	maker	CDS	857381	857543	.	+	1	transcript_id "EMSYs000008-RA"; gene_id "EMSYs000008"; gene_name "KDM5D";
eMSYv3	maker	CDS	862535	862654	.	+	0	transcript_id "EMSYs000008-RA"; gene_id "EMSYs000008"; gene_name "KDM5D";
eMSYv3	maker	CDS	862776	862970	.	+	0	transcript_id "EMSYs000008-RA"; gene_id "EMSYs000008"; gene_name "KDM5D";
eMSYv3	maker	CDS	863246	863427	.	+	0	transcript_id "EMSYs000008-RA"; gene_id "EMSYs000008"; gene_name "KDM5D";
eMSYv3	maker	CDS	863509	863633	.	+	1	transcript_id "EMSYs000008-RA"; gene_id "EMSYs000008"; gene_name "KDM5D";
eMSYv3	maker	CDS	863758	863905	.	+	2	transcript_id "EMSYs000008-RA"; gene_id "EMSYs000008"; gene_name "KDM5D";
eMSYv3	maker	CDS	865415	865511	.	+	1	transcript_id "EMSYs000008-RA"; gene_id "EMSYs000008"; gene_name "KDM5D";
eMSYv3	maker	CDS	866046	866404	.	+	0	transcript_id "EMSYs000008-RA"; gene_id "EMSYs000008"; gene_name "KDM5D";
eMSYv3	maker	CDS	866826	866964	.	+	1	transcript_id "EMSYs000008-RA"; gene_id "EMSYs000008"; gene_name "KDM5D";
eMSYv3	maker	CDS	867397	867576	.	+	0	transcript_id "EMSYs000008-RA"; gene_id "EMSYs000008"; gene_name "KDM5D";
eMSYv3	maker	CDS	867740	867877	.	+	0	transcript_id "EMSYs000008-RA"; gene_id "EMSYs000008"; gene_name "KDM5D";
eMSYv3	maker	CDS	868070	868669	.	+	0	transcript_id "EMSYs000008-RA"; gene_id "EMSYs000008"; gene_name "KDM5D";
eMSYv3	maker	CDS	868930	868999	.	+	0	transcript_id "EMSYs000008-RA"; gene_id "EMSYs000008"; gene_name "KDM5D";
eMSYv3	maker	CDS	869129	869328	.	+	2	transcript_id "EMSYs000008-RA"; gene_id "EMSYs000008"; gene_name "KDM5D";
eMSYv3	maker	CDS	869439	869792	.	+	0	transcript_id "EMSYs000008-RA"; gene_id "EMSYs000008"; gene_name "KDM5D";
eMSYv3	manual	exon	898864	900085	.	+	.	transcript_id "EMSYm0168-RA"; gene_id "EMSYm0168"; gene_name "TIGD1Y1";
eMSYv3	manual	exon	929703	930768	.	+	.	transcript_id "EMSYm0001-RA"; gene_id "EMSYm0001"; gene_name "ATP6V0CY";
eMSYv3	manual	exon	963642	964220	.	+	.	transcript_id "EMSYm0188-RA"; gene_id "EMSYm0188"; gene_name "RBMY1";
eMSYv3	manual	exon	964742	964844	.	+	.	transcript_id "EMSYm0188-RA"; gene_id "EMSYm0188"; gene_name "RBMY1";
eMSYv3	maker	exon	975238	976637	.	-	.	transcript_id "EMSYs000009-RA"; gene_id "EMSYs000009"; gene_name "SRY";
eMSYv3	manual	exon	1012431	1013009	.	+	.	transcript_id "EMSYm0189-RA"; gene_id "EMSYm0189"; gene_name "RBMY2";
eMSYv3	manual	exon	1013531	1013633	.	+	.	transcript_id "EMSYm0189-RA"; gene_id "EMSYm0189"; gene_name "RBMY2";
eMSYv3	manual	exon	1082002	1082054	.	-	.	transcript_id "EMSYm0062-RA"; gene_id "EMSYm0062"; gene_name "YIR2-1";
eMSYv3	manual	exon	1085847	1086056	.	-	.	transcript_id "EMSYm0062-RA"; gene_id "EMSYm0062"; gene_name "YIR2-1";
eMSYv3	manual	exon	1098664	1099388	.	+	.	transcript_id "EMSYm0114-RA"; gene_id "EMSYm0114"; gene_name "ETY1-1";
eMSYv3	manual	exon	1100446	1100921	.	+	.	transcript_id "EMSYm0041-RA"; gene_id "EMSYm0041"; gene_name "TSPY1";
eMSYv3	manual	exon	1101536	1101615	.	+	.	transcript_id "EMSYm0041-RA"; gene_id "EMSYm0041"; gene_name "TSPY1";
eMSYv3	manual	exon	1101741	1101855	.	+	.	transcript_id "EMSYm0041-RA"; gene_id "EMSYm0041"; gene_name "TSPY1";
eMSYv3	manual	exon	1101945	1102091	.	+	.	transcript_id "EMSYm0041-RA"; gene_id "EMSYm0041"; gene_name "TSPY1";
eMSYv3	manual	exon	1102189	1102280	.	+	.	transcript_id "EMSYm0041-RA"; gene_id "EMSYm0041"; gene_name "TSPY1";
eMSYv3	manual	exon	1102747	1102839	.	+	.	transcript_id "EMSYm0041-RA"; gene_id "EMSYm0041"; gene_name "TSPY1";
eMSYv3	manual	exon	1155946	1155998	.	-	.	transcript_id "EMSYm0063-RA"; gene_id "EMSYm0063"; gene_name "YIR2-23";
eMSYv3	manual	exon	1159896	1160105	.	-	.	transcript_id "EMSYm0063-RA"; gene_id "EMSYm0063"; gene_name "YIR2-23";
eMSYv3	manual	exon	1172826	1173522	.	-	.	transcript_id "EMSYm0115-RA"; gene_id "EMSYm0115"; gene_name "ETY1-2";
eMSYv3	manual	exon	1173533	1173968	.	-	.	transcript_id "EMSYm0116-RA"; gene_id "EMSYm0116"; gene_name "ETY1-3";
eMSYv3	manual	exon	1179599	1182830	.	-	.	transcript_id "EMSYm0079-RA"; gene_id "EMSYm0079"; gene_name "ETSTY2-1";
eMSYv3	manual	exon	1183924	1183991	.	-	.	transcript_id "EMSYm0079-RA"; gene_id "EMSYm0079"; gene_name "ETSTY2-1";
eMSYv3	manual	exon	1198136	1198161	.	-	.	transcript_id "EMSYm0079-RA"; gene_id "EMSYm0079"; gene_name "ETSTY2-1";
eMSYv3	manual	exon	1179600	1181869	.	+	.	transcript_id "EMSYm0198-RA"; gene_id "EMSYm0198"; gene_name "ETSTY3-1";
eMSYv3	manual	exon	1199923	1200006	.	+	.	transcript_id "EMSYm0054-RA"; gene_id "EMSYm0054"; gene_name "UBA1Y1";
eMSYv3	manual	exon	1200105	1200500	.	+	.	transcript_id "EMSYm0054-RA"; gene_id "EMSYm0054"; gene_name "UBA1Y1";
eMSYv3	manual	exon	1200586	1200639	.	+	.	transcript_id "EMSYm0054-RA"; gene_id "EMSYm0054"; gene_name "UBA1Y1";
eMSYv3	manual	exon	1201983	1202090	.	+	.	transcript_id "EMSYm0054-RA"; gene_id "EMSYm0054"; gene_name "UBA1Y1";
eMSYv3	manual	exon	1202356	1202445	.	+	.	transcript_id "EMSYm0054-RA"; gene_id "EMSYm0054"; gene_name "UBA1Y1";
eMSYv3	manual	exon	1202559	1202699	.	+	.	transcript_id "EMSYm0054-RA"; gene_id "EMSYm0054"; gene_name "UBA1Y1";
eMSYv3	manual	exon	1204698	1205075	.	+	.	transcript_id "EMSYm0054-RA"; gene_id "EMSYm0054"; gene_name "UBA1Y1";
eMSYv3	manual	exon	1205168	1205401	.	+	.	transcript_id "EMSYm0054-RA"; gene_id "EMSYm0054"; gene_name "UBA1Y1";
eMSYv3	manual	exon	1205473	1205580	.	+	.	transcript_id "EMSYm0054-RA"; gene_id "EMSYm0054"; gene_name "UBA1Y1";
eMSYv3	manual	exon	1205672	1205755	.	+	.	transcript_id "EMSYm0054-RA"; gene_id "EMSYm0054"; gene_name "UBA1Y1";
eMSYv3	manual	exon	1206100	1206252	.	+	.	transcript_id "EMSYm0054-RA"; gene_id "EMSYm0054"; gene_name "UBA1Y1";
eMSYv3	manual	exon	1208181	1208354	.	+	.	transcript_id "EMSYm0054-RA"; gene_id "EMSYm0054"; gene_name "UBA1Y1";
eMSYv3	manual	exon	1208440	1208649	.	+	.	transcript_id "EMSYm0054-RA"; gene_id "EMSYm0054"; gene_name "UBA1Y1";
eMSYv3	manual	exon	1210152	1210223	.	+	.	transcript_id "EMSYm0054-RA"; gene_id "EMSYm0054"; gene_name "UBA1Y1";
eMSYv3	manual	exon	1210470	1210676	.	+	.	transcript_id "EMSYm0054-RA"; gene_id "EMSYm0054"; gene_name "UBA1Y1";
eMSYv3	manual	exon	1211301	1211375	.	+	.	transcript_id "EMSYm0054-RA"; gene_id "EMSYm0054"; gene_name "UBA1Y1";
eMSYv3	manual	exon	1211441	1211692	.	+	.	transcript_id "EMSYm0054-RA"; gene_id "EMSYm0054"; gene_name "UBA1Y1";
eMSYv3	manual	exon	1213279	1213434	.	+	.	transcript_id "EMSYm0054-RA"; gene_id "EMSYm0054"; gene_name "UBA1Y1";
eMSYv3	manual	exon	1213660	1213758	.	+	.	transcript_id "EMSYm0054-RA"; gene_id "EMSYm0054"; gene_name "UBA1Y1";
eMSYv3	manual	exon	1213939	1214073	.	+	.	transcript_id "EMSYm0054-RA"; gene_id "EMSYm0054"; gene_name "UBA1Y1";
eMSYv3	manual	exon	1214853	1214957	.	+	.	transcript_id "EMSYm0054-RA"; gene_id "EMSYm0054"; gene_name "UBA1Y1";
eMSYv3	manual	exon	1215053	1215163	.	+	.	transcript_id "EMSYm0054-RA"; gene_id "EMSYm0054"; gene_name "UBA1Y1";
eMSYv3	manual	exon	1215326	1215454	.	+	.	transcript_id "EMSYm0054-RA"; gene_id "EMSYm0054"; gene_name "UBA1Y1";
eMSYv3	manual	exon	1258108	1258200	.	-	.	transcript_id "EMSYm0042-RA"; gene_id "EMSYm0042"; gene_name "TSPY2";
eMSYv3	manual	exon	1258667	1258758	.	-	.	transcript_id "EMSYm0042-RA"; gene_id "EMSYm0042"; gene_name "TSPY2";
eMSYv3	manual	exon	1258856	1259002	.	-	.	transcript_id "EMSYm0042-RA"; gene_id "EMSYm0042"; gene_name "TSPY2";
eMSYv3	manual	exon	1259092	1259206	.	-	.	transcript_id "EMSYm0042-RA"; gene_id "EMSYm0042"; gene_name "TSPY2";
eMSYv3	manual	exon	1259332	1259411	.	-	.	transcript_id "EMSYm0042-RA"; gene_id "EMSYm0042"; gene_name "TSPY2";
eMSYv3	manual	exon	1260156	1260454	.	-	.	transcript_id "EMSYm0042-RA"; gene_id "EMSYm0042"; gene_name "TSPY2";
eMSYv3	manual	exon	1261231	1261944	.	+	.	transcript_id "EMSYm0117-RA"; gene_id "EMSYm0117"; gene_name "ETY1-4";
eMSYv3	manual	exon	1262846	1263263	.	-	.	transcript_id "EMSYm0076-RA"; gene_id "EMSYm0076"; gene_name "ETSTY1-1";
eMSYv3	manual	exon	1306187	1306239	.	-	.	transcript_id "EMSYm0064-RA"; gene_id "EMSYm0064"; gene_name "YIR2-3";
eMSYv3	manual	exon	1310018	1310227	.	-	.	transcript_id "EMSYm0064-RA"; gene_id "EMSYm0064"; gene_name "YIR2-3";
eMSYv3	manual	exon	1318548	1318973	.	+	.	transcript_id "EMSYm0077-RA"; gene_id "EMSYm0077"; gene_name "ETSTY1-2";
eMSYv3	manual	exon	1320749	1321473	.	-	.	transcript_id "EMSYm0118-RA"; gene_id "EMSYm0118"; gene_name "ETY1-5";
eMSYv3	manual	exon	1323544	1324162	.	-	.	transcript_id "EMSYm0119-RA"; gene_id "EMSYm0119"; gene_name "ETY1-6";
eMSYv3	manual	exon	1327137	1330368	.	-	.	transcript_id "EMSYm0080-RA"; gene_id "EMSYm0080"; gene_name "ETSTY2-2";
eMSYv3	manual	exon	1331462	1331529	.	-	.	transcript_id "EMSYm0080-RA"; gene_id "EMSYm0080"; gene_name "ETSTY2-2";
eMSYv3	manual	exon	1345220	1345245	.	-	.	transcript_id "EMSYm0080-RA"; gene_id "EMSYm0080"; gene_name "ETSTY2-2";
eMSYv3	manual	exon	1327138	1329407	.	+	.	transcript_id "EMSYm0086-RA"; gene_id "EMSYm0086"; gene_name "ETSTY3-2";
eMSYv3	manual	exon	1347007	1347090	.	+	.	transcript_id "EMSYm0055-RA"; gene_id "EMSYm0055"; gene_name "UBA1Y2";
eMSYv3	manual	exon	1347189	1347584	.	+	.	transcript_id "EMSYm0055-RA"; gene_id "EMSYm0055"; gene_name "UBA1Y2";
eMSYv3	manual	exon	1347670	1347807	.	+	.	transcript_id "EMSYm0055-RA"; gene_id "EMSYm0055"; gene_name "UBA1Y2";
eMSYv3	manual	exon	1348835	1348942	.	+	.	transcript_id "EMSYm0055-RA"; gene_id "EMSYm0055"; gene_name "UBA1Y2";
eMSYv3	manual	exon	1349208	1349297	.	+	.	transcript_id "EMSYm0055-RA"; gene_id "EMSYm0055"; gene_name "UBA1Y2";
eMSYv3	manual	exon	1349411	1349551	.	+	.	transcript_id "EMSYm0055-RA"; gene_id "EMSYm0055"; gene_name "UBA1Y2";
eMSYv3	manual	exon	1351550	1351927	.	+	.	transcript_id "EMSYm0055-RA"; gene_id "EMSYm0055"; gene_name "UBA1Y2";
eMSYv3	manual	exon	1352020	1352253	.	+	.	transcript_id "EMSYm0055-RA"; gene_id "EMSYm0055"; gene_name "UBA1Y2";
eMSYv3	manual	exon	1352325	1352432	.	+	.	transcript_id "EMSYm0055-RA"; gene_id "EMSYm0055"; gene_name "UBA1Y2";
eMSYv3	manual	exon	1352524	1352607	.	+	.	transcript_id "EMSYm0055-RA"; gene_id "EMSYm0055"; gene_name "UBA1Y2";
eMSYv3	manual	exon	1352952	1353104	.	+	.	transcript_id "EMSYm0055-RA"; gene_id "EMSYm0055"; gene_name "UBA1Y2";
eMSYv3	manual	exon	1355033	1355206	.	+	.	transcript_id "EMSYm0055-RA"; gene_id "EMSYm0055"; gene_name "UBA1Y2";
eMSYv3	manual	exon	1355292	1355501	.	+	.	transcript_id "EMSYm0055-RA"; gene_id "EMSYm0055"; gene_name "UBA1Y2";
eMSYv3	manual	exon	1357004	1357075	.	+	.	transcript_id "EMSYm0055-RA"; gene_id "EMSYm0055"; gene_name "UBA1Y2";
eMSYv3	manual	exon	1357322	1357528	.	+	.	transcript_id "EMSYm0055-RA"; gene_id "EMSYm0055"; gene_name "UBA1Y2";
eMSYv3	manual	exon	1358153	1358227	.	+	.	transcript_id "EMSYm0055-RA"; gene_id "EMSYm0055"; gene_name "UBA1Y2";
eMSYv3	manual	exon	1358293	1358544	.	+	.	transcript_id "EMSYm0055-RA"; gene_id "EMSYm0055"; gene_name "UBA1Y2";
eMSYv3	manual	exon	1360131	1360286	.	+	.	transcript_id "EMSYm0055-RA"; gene_id "EMSYm0055"; gene_name "UBA1Y2";
eMSYv3	manual	exon	1360512	1360610	.	+	.	transcript_id "EMSYm0055-RA"; gene_id "EMSYm0055"; gene_name "UBA1Y2";
eMSYv3	manual	exon	1360791	1360925	.	+	.	transcript_id "EMSYm0055-RA"; gene_id "EMSYm0055"; gene_name "UBA1Y2";
eMSYv3	manual	exon	1361705	1361809	.	+	.	transcript_id "EMSYm0055-RA"; gene_id "EMSYm0055"; gene_name "UBA1Y2";
eMSYv3	manual	exon	1361905	1362015	.	+	.	transcript_id "EMSYm0055-RA"; gene_id "EMSYm0055"; gene_name "UBA1Y2";
eMSYv3	manual	exon	1362178	1362306	.	+	.	transcript_id "EMSYm0055-RA"; gene_id "EMSYm0055"; gene_name "UBA1Y2";
eMSYv3	manual	exon	1391994	1392086	.	-	.	transcript_id "EMSYm0043-RA"; gene_id "EMSYm0043"; gene_name "TSPY3";
eMSYv3	manual	exon	1392553	1392644	.	-	.	transcript_id "EMSYm0043-RA"; gene_id "EMSYm0043"; gene_name "TSPY3";
eMSYv3	manual	exon	1392742	1392888	.	-	.	transcript_id "EMSYm0043-RA"; gene_id "EMSYm0043"; gene_name "TSPY3";
eMSYv3	manual	exon	1392978	1393092	.	-	.	transcript_id "EMSYm0043-RA"; gene_id "EMSYm0043"; gene_name "TSPY3";
eMSYv3	manual	exon	1393218	1393297	.	-	.	transcript_id "EMSYm0043-RA"; gene_id "EMSYm0043"; gene_name "TSPY3";
eMSYv3	manual	exon	1393912	1394175	.	-	.	transcript_id "EMSYm0043-RA"; gene_id "EMSYm0043"; gene_name "TSPY3";
eMSYv3	manual	exon	1429803	1429855	.	-	.	transcript_id "EMSYm0065-RA"; gene_id "EMSYm0065"; gene_name "YIR2-4";
eMSYv3	manual	exon	1433155	1433364	.	-	.	transcript_id "EMSYm0065-RA"; gene_id "EMSYm0065"; gene_name "YIR2-4";
eMSYv3	manual	exon	1443063	1443782	.	-	.	transcript_id "EMSYm0120-RA"; gene_id "EMSYm0120"; gene_name "ETY1-7";
eMSYv3	manual	exon	1446777	1450008	.	-	.	transcript_id "EMSYm0081-RA"; gene_id "EMSYm0081"; gene_name "ETSTY2-3";
eMSYv3	manual	exon	1451102	1451169	.	-	.	transcript_id "EMSYm0081-RA"; gene_id "EMSYm0081"; gene_name "ETSTY2-3";
eMSYv3	manual	exon	1465082	1465107	.	-	.	transcript_id "EMSYm0081-RA"; gene_id "EMSYm0081"; gene_name "ETSTY2-3";
eMSYv3	manual	exon	1446778	1449047	.	+	.	transcript_id "EMSYm0087-RA"; gene_id "EMSYm0087"; gene_name "ETSTY3-3";
eMSYv3	manual	exon	1466869	1466952	.	+	.	transcript_id "EMSYm0056-RA"; gene_id "EMSYm0056"; gene_name "UBA1Y3";
eMSYv3	manual	exon	1467051	1467446	.	+	.	transcript_id "EMSYm0056-RA"; gene_id "EMSYm0056"; gene_name "UBA1Y3";
eMSYv3	manual	exon	1467532	1467669	.	+	.	transcript_id "EMSYm0056-RA"; gene_id "EMSYm0056"; gene_name "UBA1Y3";
eMSYv3	manual	exon	1468697	1468804	.	+	.	transcript_id "EMSYm0056-RA"; gene_id "EMSYm0056"; gene_name "UBA1Y3";
eMSYv3	manual	exon	1469070	1469159	.	+	.	transcript_id "EMSYm0056-RA"; gene_id "EMSYm0056"; gene_name "UBA1Y3";
eMSYv3	manual	exon	1469273	1469413	.	+	.	transcript_id "EMSYm0056-RA"; gene_id "EMSYm0056"; gene_name "UBA1Y3";
eMSYv3	manual	exon	1471412	1471789	.	+	.	transcript_id "EMSYm0056-RA"; gene_id "EMSYm0056"; gene_name "UBA1Y3";
eMSYv3	manual	exon	1471882	1472115	.	+	.	transcript_id "EMSYm0056-RA"; gene_id "EMSYm0056"; gene_name "UBA1Y3";
eMSYv3	manual	exon	1472187	1472294	.	+	.	transcript_id "EMSYm0056-RA"; gene_id "EMSYm0056"; gene_name "UBA1Y3";
eMSYv3	manual	exon	1472386	1472469	.	+	.	transcript_id "EMSYm0056-RA"; gene_id "EMSYm0056"; gene_name "UBA1Y3";
eMSYv3	manual	exon	1472814	1472966	.	+	.	transcript_id "EMSYm0056-RA"; gene_id "EMSYm0056"; gene_name "UBA1Y3";
eMSYv3	manual	exon	1475150	1475323	.	+	.	transcript_id "EMSYm0056-RA"; gene_id "EMSYm0056"; gene_name "UBA1Y3";
eMSYv3	manual	exon	1475409	1475618	.	+	.	transcript_id "EMSYm0056-RA"; gene_id "EMSYm0056"; gene_name "UBA1Y3";
eMSYv3	manual	exon	1477121	1477192	.	+	.	transcript_id "EMSYm0056-RA"; gene_id "EMSYm0056"; gene_name "UBA1Y3";
eMSYv3	manual	exon	1477439	1477645	.	+	.	transcript_id "EMSYm0056-RA"; gene_id "EMSYm0056"; gene_name "UBA1Y3";
eMSYv3	manual	exon	1478270	1478344	.	+	.	transcript_id "EMSYm0056-RA"; gene_id "EMSYm0056"; gene_name "UBA1Y3";
eMSYv3	manual	exon	1478410	1478661	.	+	.	transcript_id "EMSYm0056-RA"; gene_id "EMSYm0056"; gene_name "UBA1Y3";
eMSYv3	manual	exon	1480248	1480403	.	+	.	transcript_id "EMSYm0056-RA"; gene_id "EMSYm0056"; gene_name "UBA1Y3";
eMSYv3	manual	exon	1480629	1480727	.	+	.	transcript_id "EMSYm0056-RA"; gene_id "EMSYm0056"; gene_name "UBA1Y3";
eMSYv3	manual	exon	1480908	1481042	.	+	.	transcript_id "EMSYm0056-RA"; gene_id "EMSYm0056"; gene_name "UBA1Y3";
eMSYv3	manual	exon	1481822	1481926	.	+	.	transcript_id "EMSYm0056-RA"; gene_id "EMSYm0056"; gene_name "UBA1Y3";
eMSYv3	manual	exon	1482022	1482132	.	+	.	transcript_id "EMSYm0056-RA"; gene_id "EMSYm0056"; gene_name "UBA1Y3";
eMSYv3	manual	exon	1482295	1482423	.	+	.	transcript_id "EMSYm0056-RA"; gene_id "EMSYm0056"; gene_name "UBA1Y3";
eMSYv3	manual	exon	1498463	1499260	.	-	.	transcript_id "EMSYm0151-RA"; gene_id "EMSYm0151"; gene_name "ETY4-1";
eMSYv3	manual	exon	1545435	1545527	.	-	.	transcript_id "EMSYm0044-RA"; gene_id "EMSYm0044"; gene_name "TSPY4";
eMSYv3	manual	exon	1545987	1546078	.	-	.	transcript_id "EMSYm0044-RA"; gene_id "EMSYm0044"; gene_name "TSPY4";
eMSYv3	manual	exon	1546176	1546322	.	-	.	transcript_id "EMSYm0044-RA"; gene_id "EMSYm0044"; gene_name "TSPY4";
eMSYv3	manual	exon	1546412	1546526	.	-	.	transcript_id "EMSYm0044-RA"; gene_id "EMSYm0044"; gene_name "TSPY4";
eMSYv3	manual	exon	1546652	1546731	.	-	.	transcript_id "EMSYm0044-RA"; gene_id "EMSYm0044"; gene_name "TSPY4";
eMSYv3	manual	exon	1551423	1552097	.	+	.	transcript_id "EMSYm0121-RA"; gene_id "EMSYm0121"; gene_name "ETY1-8";
eMSYv3	manual	exon	1594038	1594712	.	-	.	transcript_id "EMSYm0122-RA"; gene_id "EMSYm0122"; gene_name "ETY1-9";
eMSYv3	manual	exon	1599494	1599546	.	-	.	transcript_id "EMSYm0066-RA"; gene_id "EMSYm0066"; gene_name "YIR2-5";
eMSYv3	manual	exon	1603492	1603701	.	-	.	transcript_id "EMSYm0066-RA"; gene_id "EMSYm0066"; gene_name "YIR2-5";
eMSYv3	manual	exon	1617292	1620523	.	-	.	transcript_id "EMSYm0082-RA"; gene_id "EMSYm0082"; gene_name "ETSTY2-4";
eMSYv3	manual	exon	1621617	1621684	.	-	.	transcript_id "EMSYm0082-RA"; gene_id "EMSYm0082"; gene_name "ETSTY2-4";
eMSYv3	manual	exon	1635375	1635400	.	-	.	transcript_id "EMSYm0082-RA"; gene_id "EMSYm0082"; gene_name "ETSTY2-4";
eMSYv3	manual	exon	1617293	1619562	.	+	.	transcript_id "EMSYm0088-RA"; gene_id "EMSYm0088"; gene_name "ETSTY3-4";
eMSYv3	manual	exon	1637162	1637245	.	+	.	transcript_id "EMSYm0057-RA"; gene_id "EMSYm0057"; gene_name "UBA1Y4";
eMSYv3	manual	exon	1637344	1637739	.	+	.	transcript_id "EMSYm0057-RA"; gene_id "EMSYm0057"; gene_name "UBA1Y4";
eMSYv3	manual	exon	1637825	1637962	.	+	.	transcript_id "EMSYm0057-RA"; gene_id "EMSYm0057"; gene_name "UBA1Y4";
eMSYv3	manual	exon	1638990	1639097	.	+	.	transcript_id "EMSYm0057-RA"; gene_id "EMSYm0057"; gene_name "UBA1Y4";
eMSYv3	manual	exon	1639363	1639452	.	+	.	transcript_id "EMSYm0057-RA"; gene_id "EMSYm0057"; gene_name "UBA1Y4";
eMSYv3	manual	exon	1639566	1639706	.	+	.	transcript_id "EMSYm0057-RA"; gene_id "EMSYm0057"; gene_name "UBA1Y4";
eMSYv3	manual	exon	1641705	1642082	.	+	.	transcript_id "EMSYm0057-RA"; gene_id "EMSYm0057"; gene_name "UBA1Y4";
eMSYv3	manual	exon	1642175	1642408	.	+	.	transcript_id "EMSYm0057-RA"; gene_id "EMSYm0057"; gene_name "UBA1Y4";
eMSYv3	manual	exon	1642480	1642587	.	+	.	transcript_id "EMSYm0057-RA"; gene_id "EMSYm0057"; gene_name "UBA1Y4";
eMSYv3	manual	exon	1642679	1642762	.	+	.	transcript_id "EMSYm0057-RA"; gene_id "EMSYm0057"; gene_name "UBA1Y4";
eMSYv3	manual	exon	1643107	1643259	.	+	.	transcript_id "EMSYm0057-RA"; gene_id "EMSYm0057"; gene_name "UBA1Y4";
eMSYv3	manual	exon	1645188	1645361	.	+	.	transcript_id "EMSYm0057-RA"; gene_id "EMSYm0057"; gene_name "UBA1Y4";
eMSYv3	manual	exon	1645447	1645656	.	+	.	transcript_id "EMSYm0057-RA"; gene_id "EMSYm0057"; gene_name "UBA1Y4";
eMSYv3	manual	exon	1647159	1647230	.	+	.	transcript_id "EMSYm0057-RA"; gene_id "EMSYm0057"; gene_name "UBA1Y4";
eMSYv3	manual	exon	1647477	1647683	.	+	.	transcript_id "EMSYm0057-RA"; gene_id "EMSYm0057"; gene_name "UBA1Y4";
eMSYv3	manual	exon	1648308	1648382	.	+	.	transcript_id "EMSYm0057-RA"; gene_id "EMSYm0057"; gene_name "UBA1Y4";
eMSYv3	manual	exon	1648448	1648699	.	+	.	transcript_id "EMSYm0057-RA"; gene_id "EMSYm0057"; gene_name "UBA1Y4";
eMSYv3	manual	exon	1650286	1650441	.	+	.	transcript_id "EMSYm0057-RA"; gene_id "EMSYm0057"; gene_name "UBA1Y4";
eMSYv3	manual	exon	1650667	1650765	.	+	.	transcript_id "EMSYm0057-RA"; gene_id "EMSYm0057"; gene_name "UBA1Y4";
eMSYv3	manual	exon	1650946	1651080	.	+	.	transcript_id "EMSYm0057-RA"; gene_id "EMSYm0057"; gene_name "UBA1Y4";
eMSYv3	manual	exon	1651860	1651964	.	+	.	transcript_id "EMSYm0057-RA"; gene_id "EMSYm0057"; gene_name "UBA1Y4";
eMSYv3	manual	exon	1652060	1652170	.	+	.	transcript_id "EMSYm0057-RA"; gene_id "EMSYm0057"; gene_name "UBA1Y4";
eMSYv3	manual	exon	1652333	1652461	.	+	.	transcript_id "EMSYm0057-RA"; gene_id "EMSYm0057"; gene_name "UBA1Y4";
eMSYv3	manual	exon	1696669	1697388	.	-	.	transcript_id "EMSYm0123-RA"; gene_id "EMSYm0123"; gene_name "ETY1-10";
eMSYv3	manual	exon	1710395	1710447	.	-	.	transcript_id "EMSYm0067-RA"; gene_id "EMSYm0067"; gene_name "YIR2-6";
eMSYv3	manual	exon	1714226	1714435	.	-	.	transcript_id "EMSYm0067-RA"; gene_id "EMSYm0067"; gene_name "YIR2-6";
eMSYv3	manual	exon	1759791	1760216	.	+	.	transcript_id "EMSYm0078-RA"; gene_id "EMSYm0078"; gene_name "ETSTY1-3";
eMSYv3	manual	exon	1762359	1763032	.	-	.	transcript_id "EMSYm0124-RA"; gene_id "EMSYm0124"; gene_name "ETY1-11";
eMSYv3	manual	exon	1763834	1764455	.	-	.	transcript_id "EMSYm0125-RA"; gene_id "EMSYm0125"; gene_name "ETY1-12";
eMSYv3	manual	exon	1767536	1770767	.	-	.	transcript_id "EMSYm0083-RA"; gene_id "EMSYm0083"; gene_name "ETSTY2-5";
eMSYv3	manual	exon	1771861	1771928	.	-	.	transcript_id "EMSYm0083-RA"; gene_id "EMSYm0083"; gene_name "ETSTY2-5";
eMSYv3	manual	exon	1785618	1785643	.	-	.	transcript_id "EMSYm0083-RA"; gene_id "EMSYm0083"; gene_name "ETSTY2-5";
eMSYv3	manual	exon	1767537	1769806	.	+	.	transcript_id "EMSYm0089-RA"; gene_id "EMSYm0089"; gene_name "ETSTY3-5";
eMSYv3	manual	exon	1787405	1787488	.	+	.	transcript_id "EMSYm0058-RA"; gene_id "EMSYm0058"; gene_name "UBA1Y5";
eMSYv3	manual	exon	1787587	1787982	.	+	.	transcript_id "EMSYm0058-RA"; gene_id "EMSYm0058"; gene_name "UBA1Y5";
eMSYv3	manual	exon	1788068	1788205	.	+	.	transcript_id "EMSYm0058-RA"; gene_id "EMSYm0058"; gene_name "UBA1Y5";
eMSYv3	manual	exon	1789233	1789340	.	+	.	transcript_id "EMSYm0058-RA"; gene_id "EMSYm0058"; gene_name "UBA1Y5";
eMSYv3	manual	exon	1789606	1789695	.	+	.	transcript_id "EMSYm0058-RA"; gene_id "EMSYm0058"; gene_name "UBA1Y5";
eMSYv3	manual	exon	1789809	1789949	.	+	.	transcript_id "EMSYm0058-RA"; gene_id "EMSYm0058"; gene_name "UBA1Y5";
eMSYv3	manual	exon	1791948	1792325	.	+	.	transcript_id "EMSYm0058-RA"; gene_id "EMSYm0058"; gene_name "UBA1Y5";
eMSYv3	manual	exon	1792418	1792651	.	+	.	transcript_id "EMSYm0058-RA"; gene_id "EMSYm0058"; gene_name "UBA1Y5";
eMSYv3	manual	exon	1792723	1792830	.	+	.	transcript_id "EMSYm0058-RA"; gene_id "EMSYm0058"; gene_name "UBA1Y5";
eMSYv3	manual	exon	1792922	1793005	.	+	.	transcript_id "EMSYm0058-RA"; gene_id "EMSYm0058"; gene_name "UBA1Y5";
eMSYv3	manual	exon	1793350	1793502	.	+	.	transcript_id "EMSYm0058-RA"; gene_id "EMSYm0058"; gene_name "UBA1Y5";
eMSYv3	manual	exon	1795431	1795604	.	+	.	transcript_id "EMSYm0058-RA"; gene_id "EMSYm0058"; gene_name "UBA1Y5";
eMSYv3	manual	exon	1795690	1795899	.	+	.	transcript_id "EMSYm0058-RA"; gene_id "EMSYm0058"; gene_name "UBA1Y5";
eMSYv3	manual	exon	1797402	1797473	.	+	.	transcript_id "EMSYm0058-RA"; gene_id "EMSYm0058"; gene_name "UBA1Y5";
eMSYv3	manual	exon	1797720	1797926	.	+	.	transcript_id "EMSYm0058-RA"; gene_id "EMSYm0058"; gene_name "UBA1Y5";
eMSYv3	manual	exon	1798551	1798625	.	+	.	transcript_id "EMSYm0058-RA"; gene_id "EMSYm0058"; gene_name "UBA1Y5";
eMSYv3	manual	exon	1798691	1798942	.	+	.	transcript_id "EMSYm0058-RA"; gene_id "EMSYm0058"; gene_name "UBA1Y5";
eMSYv3	manual	exon	1800529	1800684	.	+	.	transcript_id "EMSYm0058-RA"; gene_id "EMSYm0058"; gene_name "UBA1Y5";
eMSYv3	manual	exon	1800910	1801008	.	+	.	transcript_id "EMSYm0058-RA"; gene_id "EMSYm0058"; gene_name "UBA1Y5";
eMSYv3	manual	exon	1801189	1801323	.	+	.	transcript_id "EMSYm0058-RA"; gene_id "EMSYm0058"; gene_name "UBA1Y5";
eMSYv3	manual	exon	1802103	1802207	.	+	.	transcript_id "EMSYm0058-RA"; gene_id "EMSYm0058"; gene_name "UBA1Y5";
eMSYv3	manual	exon	1802303	1802413	.	+	.	transcript_id "EMSYm0058-RA"; gene_id "EMSYm0058"; gene_name "UBA1Y5";
eMSYv3	manual	exon	1802576	1802704	.	+	.	transcript_id "EMSYm0058-RA"; gene_id "EMSYm0058"; gene_name "UBA1Y5";
eMSYv3	manual	exon	1818251	1818343	.	-	.	transcript_id "EMSYm0045-RA"; gene_id "EMSYm0045"; gene_name "TSPY5";
eMSYv3	manual	exon	1818810	1818901	.	-	.	transcript_id "EMSYm0045-RA"; gene_id "EMSYm0045"; gene_name "TSPY5";
eMSYv3	manual	exon	1818999	1819145	.	-	.	transcript_id "EMSYm0045-RA"; gene_id "EMSYm0045"; gene_name "TSPY5";
eMSYv3	manual	exon	1819235	1819349	.	-	.	transcript_id "EMSYm0045-RA"; gene_id "EMSYm0045"; gene_name "TSPY5";
eMSYv3	manual	exon	1819475	1819554	.	-	.	transcript_id "EMSYm0045-RA"; gene_id "EMSYm0045"; gene_name "TSPY5";
eMSYv3	manual	exon	1820169	1820379	.	-	.	transcript_id "EMSYm0045-RA"; gene_id "EMSYm0045"; gene_name "TSPY5";
eMSYv3	manual	exon	1854493	1854545	.	-	.	transcript_id "EMSYm0068-RA"; gene_id "EMSYm0068"; gene_name "YIR2-7";
eMSYv3	manual	exon	1857845	1858054	.	-	.	transcript_id "EMSYm0068-RA"; gene_id "EMSYm0068"; gene_name "YIR2-7";
eMSYv3	manual	exon	1904264	1904356	.	-	.	transcript_id "EMSYm0046-RA"; gene_id "EMSYm0046"; gene_name "TSPY6";
eMSYv3	manual	exon	1904816	1904907	.	-	.	transcript_id "EMSYm0046-RA"; gene_id "EMSYm0046"; gene_name "TSPY6";
eMSYv3	manual	exon	1905005	1905151	.	-	.	transcript_id "EMSYm0046-RA"; gene_id "EMSYm0046"; gene_name "TSPY6";
eMSYv3	manual	exon	1905241	1905355	.	-	.	transcript_id "EMSYm0046-RA"; gene_id "EMSYm0046"; gene_name "TSPY6";
eMSYv3	manual	exon	1905481	1905560	.	-	.	transcript_id "EMSYm0046-RA"; gene_id "EMSYm0046"; gene_name "TSPY6";
eMSYv3	manual	exon	1906175	1906641	.	-	.	transcript_id "EMSYm0046-RA"; gene_id "EMSYm0046"; gene_name "TSPY6";
eMSYv3	manual	exon	1907939	1908652	.	-	.	transcript_id "EMSYm0126-RA"; gene_id "EMSYm0126"; gene_name "ETY1-13";
eMSYv3	manual	exon	1909320	1909990	.	-	.	transcript_id "EMSYm0113-RA"; gene_id "EMSYm0113"; gene_name "ETY1-14";
eMSYv3	manual	exon	1916731	1919962	.	-	.	transcript_id "EMSYm0084-RA"; gene_id "EMSYm0084"; gene_name "ETSTY2-6";
eMSYv3	manual	exon	1921056	1921123	.	-	.	transcript_id "EMSYm0084-RA"; gene_id "EMSYm0084"; gene_name "ETSTY2-6";
eMSYv3	manual	exon	1934796	1934821	.	-	.	transcript_id "EMSYm0084-RA"; gene_id "EMSYm0084"; gene_name "ETSTY2-6";
eMSYv3	manual	exon	1916732	1919001	.	+	.	transcript_id "EMSYm0090-RA"; gene_id "EMSYm0090"; gene_name "ETSTY3-6";
eMSYv3	manual	exon	1936583	1936666	.	+	.	transcript_id "EMSYm0059-RA"; gene_id "EMSYm0059"; gene_name "UBA1Y6";
eMSYv3	manual	exon	1936765	1937160	.	+	.	transcript_id "EMSYm0059-RA"; gene_id "EMSYm0059"; gene_name "UBA1Y6";
eMSYv3	manual	exon	1937246	1937383	.	+	.	transcript_id "EMSYm0059-RA"; gene_id "EMSYm0059"; gene_name "UBA1Y6";
eMSYv3	manual	exon	1938411	1938518	.	+	.	transcript_id "EMSYm0059-RA"; gene_id "EMSYm0059"; gene_name "UBA1Y6";
eMSYv3	manual	exon	1938784	1938873	.	+	.	transcript_id "EMSYm0059-RA"; gene_id "EMSYm0059"; gene_name "UBA1Y6";
eMSYv3	manual	exon	1938987	1939127	.	+	.	transcript_id "EMSYm0059-RA"; gene_id "EMSYm0059"; gene_name "UBA1Y6";
eMSYv3	manual	exon	1941124	1941501	.	+	.	transcript_id "EMSYm0059-RA"; gene_id "EMSYm0059"; gene_name "UBA1Y6";
eMSYv3	manual	exon	1941594	1941827	.	+	.	transcript_id "EMSYm0059-RA"; gene_id "EMSYm0059"; gene_name "UBA1Y6";
eMSYv3	manual	exon	1941899	1942006	.	+	.	transcript_id "EMSYm0059-RA"; gene_id "EMSYm0059"; gene_name "UBA1Y6";
eMSYv3	manual	exon	1942098	1942181	.	+	.	transcript_id "EMSYm0059-RA"; gene_id "EMSYm0059"; gene_name "UBA1Y6";
eMSYv3	manual	exon	1942526	1942678	.	+	.	transcript_id "EMSYm0059-RA"; gene_id "EMSYm0059"; gene_name "UBA1Y6";
eMSYv3	manual	exon	1944607	1944780	.	+	.	transcript_id "EMSYm0059-RA"; gene_id "EMSYm0059"; gene_name "UBA1Y6";
eMSYv3	manual	exon	1944866	1945075	.	+	.	transcript_id "EMSYm0059-RA"; gene_id "EMSYm0059"; gene_name "UBA1Y6";
eMSYv3	manual	exon	1946578	1946649	.	+	.	transcript_id "EMSYm0059-RA"; gene_id "EMSYm0059"; gene_name "UBA1Y6";
eMSYv3	manual	exon	1946896	1947102	.	+	.	transcript_id "EMSYm0059-RA"; gene_id "EMSYm0059"; gene_name "UBA1Y6";
eMSYv3	manual	exon	1947727	1947801	.	+	.	transcript_id "EMSYm0059-RA"; gene_id "EMSYm0059"; gene_name "UBA1Y6";
eMSYv3	manual	exon	1947867	1948118	.	+	.	transcript_id "EMSYm0059-RA"; gene_id "EMSYm0059"; gene_name "UBA1Y6";
eMSYv3	manual	exon	1949699	1949854	.	+	.	transcript_id "EMSYm0059-RA"; gene_id "EMSYm0059"; gene_name "UBA1Y6";
eMSYv3	manual	exon	1950080	1950178	.	+	.	transcript_id "EMSYm0059-RA"; gene_id "EMSYm0059"; gene_name "UBA1Y6";
eMSYv3	manual	exon	1950359	1950493	.	+	.	transcript_id "EMSYm0059-RA"; gene_id "EMSYm0059"; gene_name "UBA1Y6";
eMSYv3	manual	exon	1951273	1951377	.	+	.	transcript_id "EMSYm0059-RA"; gene_id "EMSYm0059"; gene_name "UBA1Y6";
eMSYv3	manual	exon	1951473	1951583	.	+	.	transcript_id "EMSYm0059-RA"; gene_id "EMSYm0059"; gene_name "UBA1Y6";
eMSYv3	manual	exon	1951746	1951874	.	+	.	transcript_id "EMSYm0059-RA"; gene_id "EMSYm0059"; gene_name "UBA1Y6";
eMSYv3	manual	exon	1999532	1999584	.	-	.	transcript_id "EMSYm0069-RA"; gene_id "EMSYm0069"; gene_name "YIR2-8";
eMSYv3	manual	exon	2002884	2003093	.	-	.	transcript_id "EMSYm0069-RA"; gene_id "EMSYm0069"; gene_name "YIR2-8";
eMSYv3	manual	exon	2015344	2018575	.	-	.	transcript_id "EMSYm0085-RA"; gene_id "EMSYm0085"; gene_name "ETSTY2-7";
eMSYv3	manual	exon	2019669	2019736	.	-	.	transcript_id "EMSYm0085-RA"; gene_id "EMSYm0085"; gene_name "ETSTY2-7";
eMSYv3	manual	exon	2033409	2033434	.	-	.	transcript_id "EMSYm0085-RA"; gene_id "EMSYm0085"; gene_name "ETSTY2-7";
eMSYv3	manual	exon	2015345	2017614	.	+	.	transcript_id "EMSYm0091-RA"; gene_id "EMSYm0091"; gene_name "ETSTY3-7";
eMSYv3	manual	exon	2035196	2035279	.	+	.	transcript_id "EMSYm0060-RA"; gene_id "EMSYm0060"; gene_name "UBA1Y7";
eMSYv3	manual	exon	2035378	2035773	.	+	.	transcript_id "EMSYm0060-RA"; gene_id "EMSYm0060"; gene_name "UBA1Y7";
eMSYv3	manual	exon	2035859	2035996	.	+	.	transcript_id "EMSYm0060-RA"; gene_id "EMSYm0060"; gene_name "UBA1Y7";
eMSYv3	manual	exon	2037024	2037131	.	+	.	transcript_id "EMSYm0060-RA"; gene_id "EMSYm0060"; gene_name "UBA1Y7";
eMSYv3	manual	exon	2037397	2037486	.	+	.	transcript_id "EMSYm0060-RA"; gene_id "EMSYm0060"; gene_name "UBA1Y7";
eMSYv3	manual	exon	2037600	2037740	.	+	.	transcript_id "EMSYm0060-RA"; gene_id "EMSYm0060"; gene_name "UBA1Y7";
eMSYv3	manual	exon	2039737	2040114	.	+	.	transcript_id "EMSYm0060-RA"; gene_id "EMSYm0060"; gene_name "UBA1Y7";
eMSYv3	manual	exon	2040207	2040440	.	+	.	transcript_id "EMSYm0060-RA"; gene_id "EMSYm0060"; gene_name "UBA1Y7";
eMSYv3	manual	exon	2040512	2040619	.	+	.	transcript_id "EMSYm0060-RA"; gene_id "EMSYm0060"; gene_name "UBA1Y7";
eMSYv3	manual	exon	2040711	2040794	.	+	.	transcript_id "EMSYm0060-RA"; gene_id "EMSYm0060"; gene_name "UBA1Y7";
eMSYv3	manual	exon	2041139	2041291	.	+	.	transcript_id "EMSYm0060-RA"; gene_id "EMSYm0060"; gene_name "UBA1Y7";
eMSYv3	manual	exon	2043220	2043393	.	+	.	transcript_id "EMSYm0060-RA"; gene_id "EMSYm0060"; gene_name "UBA1Y7";
eMSYv3	manual	exon	2043479	2043688	.	+	.	transcript_id "EMSYm0060-RA"; gene_id "EMSYm0060"; gene_name "UBA1Y7";
eMSYv3	manual	exon	2045191	2045262	.	+	.	transcript_id "EMSYm0060-RA"; gene_id "EMSYm0060"; gene_name "UBA1Y7";
eMSYv3	manual	exon	2045509	2045715	.	+	.	transcript_id "EMSYm0060-RA"; gene_id "EMSYm0060"; gene_name "UBA1Y7";
eMSYv3	manual	exon	2046340	2046414	.	+	.	transcript_id "EMSYm0060-RA"; gene_id "EMSYm0060"; gene_name "UBA1Y7";
eMSYv3	manual	exon	2046480	2046731	.	+	.	transcript_id "EMSYm0060-RA"; gene_id "EMSYm0060"; gene_name "UBA1Y7";
eMSYv3	manual	exon	2048312	2048467	.	+	.	transcript_id "EMSYm0060-RA"; gene_id "EMSYm0060"; gene_name "UBA1Y7";
eMSYv3	manual	exon	2048693	2048791	.	+	.	transcript_id "EMSYm0060-RA"; gene_id "EMSYm0060"; gene_name "UBA1Y7";
eMSYv3	manual	exon	2048972	2049106	.	+	.	transcript_id "EMSYm0060-RA"; gene_id "EMSYm0060"; gene_name "UBA1Y7";
eMSYv3	manual	exon	2049886	2049990	.	+	.	transcript_id "EMSYm0060-RA"; gene_id "EMSYm0060"; gene_name "UBA1Y7";
eMSYv3	manual	exon	2050086	2050196	.	+	.	transcript_id "EMSYm0060-RA"; gene_id "EMSYm0060"; gene_name "UBA1Y7";
eMSYv3	manual	exon	2050359	2050487	.	+	.	transcript_id "EMSYm0060-RA"; gene_id "EMSYm0060"; gene_name "UBA1Y7";
eMSYv3	manual	exon	2075866	2076639	.	-	.	transcript_id "EMSYm0152-RA"; gene_id "EMSYm0152"; gene_name "ETY4-2";
eMSYv3	manual	exon	2116101	2116193	.	-	.	transcript_id "EMSYm0047-RA"; gene_id "EMSYm0047"; gene_name "TSPY7";
eMSYv3	manual	exon	2116653	2116744	.	-	.	transcript_id "EMSYm0047-RA"; gene_id "EMSYm0047"; gene_name "TSPY7";
eMSYv3	manual	exon	2116842	2116988	.	-	.	transcript_id "EMSYm0047-RA"; gene_id "EMSYm0047"; gene_name "TSPY7";
eMSYv3	manual	exon	2117078	2117192	.	-	.	transcript_id "EMSYm0047-RA"; gene_id "EMSYm0047"; gene_name "TSPY7";
eMSYv3	manual	exon	2117318	2117397	.	-	.	transcript_id "EMSYm0047-RA"; gene_id "EMSYm0047"; gene_name "TSPY7";
eMSYv3	manual	exon	2118012	2118478	.	-	.	transcript_id "EMSYm0047-RA"; gene_id "EMSYm0047"; gene_name "TSPY7";
eMSYv3	manual	exon	2119845	2120558	.	-	.	transcript_id "EMSYm0127-RA"; gene_id "EMSYm0127"; gene_name "ETY1-15";
eMSYv3	manual	exon	2122229	2122899	.	-	.	transcript_id "EMSYm0128-RA"; gene_id "EMSYm0128"; gene_name "ETY1-16";
eMSYv3	manual	exon	2158147	2158199	.	-	.	transcript_id "EMSYm0070-RA"; gene_id "EMSYm0070"; gene_name "YIR2-9";
eMSYv3	manual	exon	2161499	2161708	.	-	.	transcript_id "EMSYm0070-RA"; gene_id "EMSYm0070"; gene_name "YIR2-9";
eMSYv3	manual	exon	2257387	2258184	.	-	.	transcript_id "EMSYm0153-RA"; gene_id "EMSYm0153"; gene_name "ETY4-3";
eMSYv3	manual	exon	2267603	2267757	.	-	.	transcript_id "EMSYm0005-RA"; gene_id "EMSYm0005"; gene_name "CUL4BY1";
eMSYv3	manual	exon	2269219	2269465	.	-	.	transcript_id "EMSYm0005-RA"; gene_id "EMSYm0005"; gene_name "CUL4BY1";
eMSYv3	manual	exon	2302436	2302528	.	-	.	transcript_id "EMSYm0048-RA"; gene_id "EMSYm0048"; gene_name "TSPY8";
eMSYv3	manual	exon	2302988	2303079	.	-	.	transcript_id "EMSYm0048-RA"; gene_id "EMSYm0048"; gene_name "TSPY8";
eMSYv3	manual	exon	2303177	2303323	.	-	.	transcript_id "EMSYm0048-RA"; gene_id "EMSYm0048"; gene_name "TSPY8";
eMSYv3	manual	exon	2303413	2303527	.	-	.	transcript_id "EMSYm0048-RA"; gene_id "EMSYm0048"; gene_name "TSPY8";
eMSYv3	manual	exon	2303653	2303732	.	-	.	transcript_id "EMSYm0048-RA"; gene_id "EMSYm0048"; gene_name "TSPY8";
eMSYv3	manual	exon	2304347	2304813	.	-	.	transcript_id "EMSYm0048-RA"; gene_id "EMSYm0048"; gene_name "TSPY8";
eMSYv3	manual	exon	2305891	2306610	.	-	.	transcript_id "EMSYm0129-RA"; gene_id "EMSYm0129"; gene_name "ETY1-17";
eMSYv3	manual	exon	2316955	2317784	.	+	.	transcript_id "EMSYm0154-RA"; gene_id "EMSYm0154"; gene_name "ETY4-4";
eMSYv3	manual	exon	2375508	2377115	.	-	.	transcript_id "EMSYm0099-RA"; gene_id "EMSYm0099"; gene_name "ETSTY5-1";
eMSYv3	manual	exon	2419029	2419116	.	-	.	transcript_id "EMSYm0006-RA"; gene_id "EMSYm0006"; gene_name "CUL4BY2";
eMSYv3	manual	exon	2419733	2419845	.	-	.	transcript_id "EMSYm0006-RA"; gene_id "EMSYm0006"; gene_name "CUL4BY2";
eMSYv3	manual	exon	2427327	2427434	.	-	.	transcript_id "EMSYm0006-RA"; gene_id "EMSYm0006"; gene_name "CUL4BY2";
eMSYv3	manual	exon	2503497	2504205	.	+	.	transcript_id "EMSYm0155-RA"; gene_id "EMSYm0155"; gene_name "ETY4-5";
eMSYv3	manual	exon	2586621	2586728	.	+	.	transcript_id "EMSYm0009-RA"; gene_id "EMSYm0009"; gene_name "CUL4BY3";
eMSYv3	manual	exon	2594174	2594286	.	+	.	transcript_id "EMSYm0009-RA"; gene_id "EMSYm0009"; gene_name "CUL4BY3";
eMSYv3	manual	exon	2594903	2594990	.	+	.	transcript_id "EMSYm0009-RA"; gene_id "EMSYm0009"; gene_name "CUL4BY3";
eMSYv3	manual	exon	2630058	2631665	.	+	.	transcript_id "EMSYm0100-RA";
eMSYv3	manual	exon	2693858	2694631	.	-	.	transcript_id "EMSYm0156-RA"; gene_id "EMSYm0156"; gene_name "ETY4-6";
eMSYv3	manual	exon	2717236	2718009	.	+	.	transcript_id "EMSYm0157-RA"; gene_id "EMSYm0157"; gene_name "ETY4-7";
eMSYv3	manual	exon	2781227	2782834	.	-	.	transcript_id "EMSYm0101-RA"; gene_id "EMSYm0101"; gene_name "ETSTY5-3";
eMSYv3	manual	exon	2818047	2818134	.	-	.	transcript_id "EMSYm0010-RA"; gene_id "EMSYm0010"; gene_name "CUL4BY4";
eMSYv3	manual	exon	2818751	2818863	.	-	.	transcript_id "EMSYm0010-RA"; gene_id "EMSYm0010"; gene_name "CUL4BY4";
eMSYv3	manual	exon	2826345	2826452	.	-	.	transcript_id "EMSYm0010-RA"; gene_id "EMSYm0010"; gene_name "CUL4BY4";
eMSYv3	manual	exon	2902141	2902350	.	+	.	transcript_id "EMSYm0071-RA"; gene_id "EMSYm0071"; gene_name "YIR2-10";
eMSYv3	manual	exon	2905650	2905702	.	+	.	transcript_id "EMSYm0071-RA"; gene_id "EMSYm0071"; gene_name "YIR2-10";
eMSYv3	manual	exon	2937124	2937231	.	+	.	transcript_id "EMSYm0061-RA"; gene_id "EMSYm0061"; gene_name "UBA1Y8";
eMSYv3	manual	exon	2937497	2937586	.	+	.	transcript_id "EMSYm0061-RA"; gene_id "EMSYm0061"; gene_name "UBA1Y8";
eMSYv3	manual	exon	2937700	2937840	.	+	.	transcript_id "EMSYm0061-RA"; gene_id "EMSYm0061"; gene_name "UBA1Y8";
eMSYv3	manual	exon	2939839	2940216	.	+	.	transcript_id "EMSYm0061-RA"; gene_id "EMSYm0061"; gene_name "UBA1Y8";
eMSYv3	manual	exon	2940309	2940542	.	+	.	transcript_id "EMSYm0061-RA"; gene_id "EMSYm0061"; gene_name "UBA1Y8";
eMSYv3	manual	exon	2940614	2940721	.	+	.	transcript_id "EMSYm0061-RA"; gene_id "EMSYm0061"; gene_name "UBA1Y8";
eMSYv3	manual	exon	2940813	2940896	.	+	.	transcript_id "EMSYm0061-RA"; gene_id "EMSYm0061"; gene_name "UBA1Y8";
eMSYv3	manual	exon	2941241	2941393	.	+	.	transcript_id "EMSYm0061-RA"; gene_id "EMSYm0061"; gene_name "UBA1Y8";
eMSYv3	manual	exon	2943322	2943495	.	+	.	transcript_id "EMSYm0061-RA"; gene_id "EMSYm0061"; gene_name "UBA1Y8";
eMSYv3	manual	exon	2943581	2943790	.	+	.	transcript_id "EMSYm0061-RA"; gene_id "EMSYm0061"; gene_name "UBA1Y8";
eMSYv3	manual	exon	2945293	2945364	.	+	.	transcript_id "EMSYm0061-RA"; gene_id "EMSYm0061"; gene_name "UBA1Y8";
eMSYv3	manual	exon	2945611	2945808	.	+	.	transcript_id "EMSYm0061-RA"; gene_id "EMSYm0061"; gene_name "UBA1Y8";
eMSYv3	manual	exon	2946415	2946516	.	+	.	transcript_id "EMSYm0061-RA"; gene_id "EMSYm0061"; gene_name "UBA1Y8";
eMSYv3	manual	exon	2946640	2946834	.	+	.	transcript_id "EMSYm0061-RA"; gene_id "EMSYm0061"; gene_name "UBA1Y8";
eMSYv3	manual	exon	2948423	2948578	.	+	.	transcript_id "EMSYm0061-RA"; gene_id "EMSYm0061"; gene_name "UBA1Y8";
eMSYv3	manual	exon	2948804	2948902	.	+	.	transcript_id "EMSYm0061-RA"; gene_id "EMSYm0061"; gene_name "UBA1Y8";
eMSYv3	manual	exon	2949083	2949217	.	+	.	transcript_id "EMSYm0061-RA"; gene_id "EMSYm0061"; gene_name "UBA1Y8";
eMSYv3	manual	exon	2949997	2950101	.	+	.	transcript_id "EMSYm0061-RA"; gene_id "EMSYm0061"; gene_name "UBA1Y8";
eMSYv3	manual	exon	2950197	2950307	.	+	.	transcript_id "EMSYm0061-RA"; gene_id "EMSYm0061"; gene_name "UBA1Y8";
eMSYv3	manual	exon	2950470	2950598	.	+	.	transcript_id "EMSYm0061-RA"; gene_id "EMSYm0061"; gene_name "UBA1Y8";
eMSYv3	manual	exon	3029498	3030296	.	-	.	transcript_id "EMSYm0158-RA"; gene_id "EMSYm0158"; gene_name "ETY4-8";
eMSYv3	manual	exon	3039733	3039887	.	-	.	transcript_id "EMSYm0012-RA"; gene_id "EMSYm0012"; gene_name "CUL4BY5";
eMSYv3	manual	exon	3041349	3041595	.	-	.	transcript_id "EMSYm0012-RA"; gene_id "EMSYm0012"; gene_name "CUL4BY5";
eMSYv3	manual	exon	3074124	3074216	.	-	.	transcript_id "EMSYm0049-RA"; gene_id "EMSYm0049"; gene_name "TSPY9";
eMSYv3	manual	exon	3074676	3074767	.	-	.	transcript_id "EMSYm0049-RA"; gene_id "EMSYm0049"; gene_name "TSPY9";
eMSYv3	manual	exon	3074865	3075011	.	-	.	transcript_id "EMSYm0049-RA"; gene_id "EMSYm0049"; gene_name "TSPY9";
eMSYv3	manual	exon	3075101	3075215	.	-	.	transcript_id "EMSYm0049-RA"; gene_id "EMSYm0049"; gene_name "TSPY9";
eMSYv3	manual	exon	3075341	3075420	.	-	.	transcript_id "EMSYm0049-RA"; gene_id "EMSYm0049"; gene_name "TSPY9";
eMSYv3	manual	exon	3076035	3076307	.	-	.	transcript_id "EMSYm0049-RA"; gene_id "EMSYm0049"; gene_name "TSPY9";
eMSYv3	manual	exon	3077468	3078187	.	-	.	transcript_id "EMSYm0130-RA"; gene_id "EMSYm0130"; gene_name "ETY1-18";
eMSYv3	manual	exon	3142116	3143723	.	-	.	transcript_id "EMSYm0102-RA"; gene_id "EMSYm0102"; gene_name "ETSTY5-4";
eMSYv3	manual	exon	3263342	3264140	.	-	.	transcript_id "EMSYm0159-RA"; gene_id "EMSYm0159"; gene_name "ETY4-9";
eMSYv3	manual	exon	3273579	3273733	.	-	.	transcript_id "EMSYm0013-RA"; gene_id "EMSYm0013"; gene_name "CUL4BY6";
eMSYv3	manual	exon	3275195	3275441	.	-	.	transcript_id "EMSYm0013-RA"; gene_id "EMSYm0013"; gene_name "CUL4BY6";
eMSYv3	manual	exon	3322901	3322993	.	-	.	transcript_id "EMSYm0050-RA"; gene_id "EMSYm0050"; gene_name "TSPY10";
eMSYv3	manual	exon	3323460	3323551	.	-	.	transcript_id "EMSYm0050-RA"; gene_id "EMSYm0050"; gene_name "TSPY10";
eMSYv3	manual	exon	3323649	3323795	.	-	.	transcript_id "EMSYm0050-RA"; gene_id "EMSYm0050"; gene_name "TSPY10";
eMSYv3	manual	exon	3323885	3323999	.	-	.	transcript_id "EMSYm0050-RA"; gene_id "EMSYm0050"; gene_name "TSPY10";
eMSYv3	manual	exon	3324125	3324204	.	-	.	transcript_id "EMSYm0050-RA"; gene_id "EMSYm0050"; gene_name "TSPY10";
eMSYv3	manual	exon	3324819	3325294	.	-	.	transcript_id "EMSYm0050-RA"; gene_id "EMSYm0050"; gene_name "TSPY10";
eMSYv3	manual	exon	3326352	3327076	.	-	.	transcript_id "EMSYm0131-RA"; gene_id "EMSYm0131"; gene_name "ETY1-19";
eMSYv3	manual	exon	3339676	3339885	.	+	.	transcript_id "EMSYm0072-RA"; gene_id "EMSYm0072"; gene_name "YIR2-11";
eMSYv3	manual	exon	3343664	3343716	.	+	.	transcript_id "EMSYm0072-RA"; gene_id "EMSYm0072"; gene_name "YIR2-11";
eMSYv3	maker	exon	3403794	3404604	.	-	.	transcript_id "EMSYs000035-RA"; gene_id "EMSYs000035"; gene_name "HSFY1";
eMSYv3	maker	exon	3405076	3405725	.	-	.	transcript_id "EMSYs000035-RA"; gene_id "EMSYs000035"; gene_name "HSFY1";
eMSYv3	maker	CDS	3403909	3404604	.	-	0	transcript_id "EMSYs000035-RA"; gene_id "EMSYs000035"; gene_name "HSFY1";
eMSYv3	maker	CDS	3405076	3405594	.	-	0	transcript_id "EMSYs000035-RA"; gene_id "EMSYs000035"; gene_name "HSFY1";
eMSYv3	manual	exon	3465053	3465145	.	-	.	transcript_id "EMSYm0051-RA"; gene_id "EMSYm0051"; gene_name "TSPY11";
eMSYv3	manual	exon	3465612	3465703	.	-	.	transcript_id "EMSYm0051-RA"; gene_id "EMSYm0051"; gene_name "TSPY11";
eMSYv3	manual	exon	3465801	3465947	.	-	.	transcript_id "EMSYm0051-RA"; gene_id "EMSYm0051"; gene_name "TSPY11";
eMSYv3	manual	exon	3466037	3466151	.	-	.	transcript_id "EMSYm0051-RA"; gene_id "EMSYm0051"; gene_name "TSPY11";
eMSYv3	manual	exon	3466277	3466356	.	-	.	transcript_id "EMSYm0051-RA"; gene_id "EMSYm0051"; gene_name "TSPY11";
eMSYv3	manual	exon	3466971	3467446	.	-	.	transcript_id "EMSYm0051-RA"; gene_id "EMSYm0051"; gene_name "TSPY11";
eMSYv3	manual	exon	3468549	3469273	.	-	.	transcript_id "EMSYm0132-RA"; gene_id "EMSYm0132"; gene_name "ETY1-20";
eMSYv3	manual	exon	3481889	3482098	.	+	.	transcript_id "EMSYm0073-RA"; gene_id "EMSYm0073"; gene_name "YIR2-12";
eMSYv3	manual	exon	3485877	3485929	.	+	.	transcript_id "EMSYm0073-RA"; gene_id "EMSYm0073"; gene_name "YIR2-12";
eMSYv3	manual	exon	3534543	3535316	.	-	.	transcript_id "EMSYm0160-RA"; gene_id "EMSYm0160"; gene_name "ETY4-10";
eMSYv3	maker	exon	3567448	3568258	.	-	.	transcript_id "EMSYs000037-RA"; gene_id "EMSYs000037"; gene_name "HSFY2";
eMSYv3	maker	exon	3568730	3569379	.	-	.	transcript_id "EMSYs000037-RA"; gene_id "EMSYs000037"; gene_name "HSFY2";
eMSYv3	maker	CDS	3567563	3568258	.	-	0	transcript_id "EMSYs000037-RA"; gene_id "EMSYs000037"; gene_name "HSFY2";
eMSYv3	maker	CDS	3568730	3569248	.	-	0	transcript_id "EMSYs000037-RA"; gene_id "EMSYs000037"; gene_name "HSFY2";
eMSYv3	maker	exon	3592466	3592690	.	+	.	transcript_id "EMSYs000038-RA"; gene_id "EMSYs000038"; gene_name "HTRA3Y1";
eMSYv3	maker	exon	3596214	3596415	.	+	.	transcript_id "EMSYs000038-RA"; gene_id "EMSYs000038"; gene_name "HTRA3Y1";
eMSYv3	maker	exon	3597121	3597154	.	+	.	transcript_id "EMSYs000038-RA"; gene_id "EMSYs000038"; gene_name "HTRA3Y1";
eMSYv3	maker	exon	3598456	3598571	.	+	.	transcript_id "EMSYs000038-RA"; gene_id "EMSYs000038"; gene_name "HTRA3Y1";
eMSYv3	manual	exon	3605808	3606581	.	-	.	transcript_id "EMSYm0161-RA"; gene_id "EMSYm0161"; gene_name "ETY4-11";
eMSYv3	manual	exon	3648730	3648822	.	-	.	transcript_id "EMSYm0052-RA"; gene_id "EMSYm0052"; gene_name "TSPY12";
eMSYv3	manual	exon	3649289	3649380	.	-	.	transcript_id "EMSYm0052-RA"; gene_id "EMSYm0052"; gene_name "TSPY12";
eMSYv3	manual	exon	3649478	3649624	.	-	.	transcript_id "EMSYm0052-RA"; gene_id "EMSYm0052"; gene_name "TSPY12";
eMSYv3	manual	exon	3649714	3649828	.	-	.	transcript_id "EMSYm0052-RA"; gene_id "EMSYm0052"; gene_name "TSPY12";
eMSYv3	manual	exon	3649954	3650033	.	-	.	transcript_id "EMSYm0052-RA"; gene_id "EMSYm0052"; gene_name "TSPY12";
eMSYv3	manual	exon	3650648	3651096	.	-	.	transcript_id "EMSYm0052-RA"; gene_id "EMSYm0052"; gene_name "TSPY12";
eMSYv3	manual	exon	3651995	3652719	.	-	.	transcript_id "EMSYm0133-RA"; gene_id "EMSYm0133"; gene_name "ETY1-21";
eMSYv3	manual	exon	3664576	3664785	.	+	.	transcript_id "EMSYm0074-RA"; gene_id "EMSYm0074"; gene_name "YIR2-13";
eMSYv3	manual	exon	3668578	3668630	.	+	.	transcript_id "EMSYm0074-RA"; gene_id "EMSYm0074"; gene_name "YIR2-13";
eMSYv3	manual	exon	3706082	3706305	.	-	.	transcript_id "EMSYm0185-RA"; gene_id "EMSYm0185"; gene_name "SH3TC1Y1";
eMSYv3	manual	exon	3716791	3716988	.	-	.	transcript_id "EMSYm0185-RA"; gene_id "EMSYm0185"; gene_name "SH3TC1Y1";
eMSYv3	manual	exon	3718141	3718293	.	-	.	transcript_id "EMSYm0185-RA"; gene_id "EMSYm0185"; gene_name "SH3TC1Y1";
eMSYv3	manual	exon	3719035	3719161	.	-	.	transcript_id "EMSYm0185-RA"; gene_id "EMSYm0185"; gene_name "SH3TC1Y1";
eMSYv3	manual	exon	3719625	3719779	.	-	.	transcript_id "EMSYm0185-RA"; gene_id "EMSYm0185"; gene_name "SH3TC1Y1";
eMSYv3	manual	exon	3721008	3721189	.	-	.	transcript_id "EMSYm0185-RA"; gene_id "EMSYm0185"; gene_name "SH3TC1Y1";
eMSYv3	manual	exon	3723920	3725592	.	-	.	transcript_id "EMSYm0185-RA"; gene_id "EMSYm0185"; gene_name "SH3TC1Y1";
eMSYv3	maker	exon	3709079	3709303	.	+	.	transcript_id "EMSYs000038.2-RA"; gene_id "EMSYs000038.2"; gene_name "HTRA3Y2";
eMSYv3	maker	exon	3712827	3713028	.	+	.	transcript_id "EMSYs000038.2-RA"; gene_id "EMSYs000038.2"; gene_name "HTRA3Y2";
eMSYv3	maker	exon	3713734	3713767	.	+	.	transcript_id "EMSYs000038.2-RA"; gene_id "EMSYs000038.2"; gene_name "HTRA3Y2";
eMSYv3	maker	exon	3715069	3715184	.	+	.	transcript_id "EMSYs000038.2-RA"; gene_id "EMSYs000038.2"; gene_name "HTRA3Y2";
eMSYv3	manual	exon	3798049	3798141	.	-	.	transcript_id "EMSYm0053-RA"; gene_id "EMSYm0053"; gene_name "TSPY13";
eMSYv3	manual	exon	3798601	3798692	.	-	.	transcript_id "EMSYm0053-RA"; gene_id "EMSYm0053"; gene_name "TSPY13";
eMSYv3	manual	exon	3798790	3798936	.	-	.	transcript_id "EMSYm0053-RA"; gene_id "EMSYm0053"; gene_name "TSPY13";
eMSYv3	manual	exon	3799026	3799140	.	-	.	transcript_id "EMSYm0053-RA"; gene_id "EMSYm0053"; gene_name "TSPY13";
eMSYv3	manual	exon	3799266	3799345	.	-	.	transcript_id "EMSYm0053-RA"; gene_id "EMSYm0053"; gene_name "TSPY13";
eMSYv3	manual	exon	3799960	3800449	.	-	.	transcript_id "EMSYm0053-RA"; gene_id "EMSYm0053"; gene_name "TSPY13";
eMSYv3	manual	exon	3801527	3802246	.	-	.	transcript_id "EMSYm0134-RA"; gene_id "EMSYm0134"; gene_name "ETY1-22";
eMSYv3	manual	exon	3820841	3821614	.	+	.	transcript_id "EMSYm0162-RA"; gene_id "EMSYm0162"; gene_name "ETY4-12";
eMSYv3	manual	exon	3824233	3825030	.	+	.	transcript_id "EMSYm0163-RA"; gene_id "EMSYm0163"; gene_name "ETY4-13";
eMSYv3	manual	exon	3894964	3896571	.	-	.	transcript_id "EMSYm0103-RA"; gene_id "EMSYm0103"; gene_name "ETSTY5-5";
eMSYv3	manual	exon	3959515	3959622	.	+	.	transcript_id "EMSYm0015-RA"; gene_id "EMSYm0015"; gene_name "CUL4BY7";
eMSYv3	manual	exon	3967104	3967216	.	+	.	transcript_id "EMSYm0015-RA"; gene_id "EMSYm0015"; gene_name "CUL4BY7";
eMSYv3	manual	exon	3967833	3967920	.	+	.	transcript_id "EMSYm0015-RA"; gene_id "EMSYm0015"; gene_name "CUL4BY7";
eMSYv3	manual	exon	4027441	4028214	.	+	.	transcript_id "EMSYm0164-RA"; gene_id "EMSYm0164"; gene_name "ETY4-14";
eMSYv3	manual	exon	4090426	4092033	.	-	.	transcript_id "EMSYm0104-RA"; gene_id "EMSYm0104"; gene_name "ETSTY5-6";
eMSYv3	manual	exon	4169646	4171309	.	+	.	transcript_id "EMSYm0186-RA"; gene_id "EMSYm0186"; gene_name "SH3TC1Y2";
eMSYv3	manual	exon	4174047	4174228	.	+	.	transcript_id "EMSYm0186-RA"; gene_id "EMSYm0186"; gene_name "SH3TC1Y2";
eMSYv3	manual	exon	4175457	4175611	.	+	.	transcript_id "EMSYm0186-RA"; gene_id "EMSYm0186"; gene_name "SH3TC1Y2";
eMSYv3	manual	exon	4176075	4176201	.	+	.	transcript_id "EMSYm0186-RA"; gene_id "EMSYm0186"; gene_name "SH3TC1Y2";
eMSYv3	manual	exon	4176943	4177095	.	+	.	transcript_id "EMSYm0186-RA"; gene_id "EMSYm0186"; gene_name "SH3TC1Y2";
eMSYv3	manual	exon	4178231	4178428	.	+	.	transcript_id "EMSYm0186-RA"; gene_id "EMSYm0186"; gene_name "SH3TC1Y2";
eMSYv3	manual	exon	4198831	4198918	.	-	.	transcript_id "EMSYm0016-RA"; gene_id "EMSYm0016"; gene_name "CUL4BY8";
eMSYv3	manual	exon	4199535	4199647	.	-	.	transcript_id "EMSYm0016-RA"; gene_id "EMSYm0016"; gene_name "CUL4BY8";
eMSYv3	manual	exon	4207093	4207200	.	-	.	transcript_id "EMSYm0016-RA"; gene_id "EMSYm0016"; gene_name "CUL4BY8";
eMSYv3	manual	exon	4220437	4221210	.	+	.	transcript_id "EMSYm0165-RA"; gene_id "EMSYm0165"; gene_name "ETY4-15";
eMSYv3	manual	exon	4231044	4231842	.	+	.	transcript_id "EMSYm0166-RA"; gene_id "EMSYm0166"; gene_name "ETY4-16";
eMSYv3	manual	exon	4302775	4304382	.	-	.	transcript_id "EMSYm0105-RA"; gene_id "EMSYm0105"; gene_name "ETSTY5-7";
eMSYv3	manual	exon	4390948	4391145	.	-	.	transcript_id "EMSYm0187-RA"; gene_id "EMSYm0187"; gene_name "SH3TC1Y3";
eMSYv3	manual	exon	4392281	4392433	.	-	.	transcript_id "EMSYm0187-RA"; gene_id "EMSYm0187"; gene_name "SH3TC1Y3";
eMSYv3	manual	exon	4393175	4393301	.	-	.	transcript_id "EMSYm0187-RA"; gene_id "EMSYm0187"; gene_name "SH3TC1Y3";
eMSYv3	manual	exon	4393765	4393919	.	-	.	transcript_id "EMSYm0187-RA"; gene_id "EMSYm0187"; gene_name "SH3TC1Y3";
eMSYv3	manual	exon	4395148	4395329	.	-	.	transcript_id "EMSYm0187-RA"; gene_id "EMSYm0187"; gene_name "SH3TC1Y3";
eMSYv3	manual	exon	4398068	4398855	.	-	.	transcript_id "EMSYm0187-RA"; gene_id "EMSYm0187"; gene_name "SH3TC1Y3";
eMSYv3	manual	exon	4399435	4400314	.	-	.	transcript_id "EMSYm0187-RA"; gene_id "EMSYm0187"; gene_name "SH3TC1Y3";
eMSYv3	manual	exon	4402288	4402330	.	-	.	transcript_id "EMSYm0187-RA"; gene_id "EMSYm0187"; gene_name "SH3TC1Y3";
eMSYv3	manual	exon	4403379	4403512	.	-	.	transcript_id "EMSYm0187-RA"; gene_id "EMSYm0187"; gene_name "SH3TC1Y3";
eMSYv3	manual	exon	4422801	4423574	.	+	.	transcript_id "EMSYm0167-RA"; gene_id "EMSYm0167"; gene_name "ETY4-17";
eMSYv3	maker	exon	4535243	4535467	.	+	.	transcript_id "EMSYs000038.3-RA"; gene_id "EMSYs000038.3"; gene_name "HTRA3Y3";
eMSYv3	maker	exon	4538991	4539192	.	+	.	transcript_id "EMSYs000038.3-RA"; gene_id "EMSYs000038.3"; gene_name "HTRA3Y3";
eMSYv3	maker	exon	4539898	4539931	.	+	.	transcript_id "EMSYs000038.3-RA"; gene_id "EMSYs000038.3"; gene_name "HTRA3Y3";
eMSYv3	maker	exon	4541233	4541348	.	+	.	transcript_id "EMSYs000038.3-RA"; gene_id "EMSYs000038.3"; gene_name "HTRA3Y3";
eMSYv3	manual	exon	4565628	4565735	.	+	.	transcript_id "EMSYm0018-RA"; gene_id "EMSYm0018"; gene_name "CUL4BY9";
eMSYv3	manual	exon	4573181	4573293	.	+	.	transcript_id "EMSYm0018-RA"; gene_id "EMSYm0018"; gene_name "CUL4BY9";
eMSYv3	manual	exon	4573910	4573997	.	+	.	transcript_id "EMSYm0018-RA"; gene_id "EMSYm0018"; gene_name "CUL4BY9";
eMSYv3	manual	exon	4615597	4617204	.	-	.	transcript_id "EMSYm0106-RA"; gene_id "EMSYm0106"; gene_name "ETSTY5-8";
eMSYv3	maker	exon	4741492	4742302	.	-	.	transcript_id "EMSYs000052-RA"; gene_id "EMSYs000052"; gene_name "HSFY3";
eMSYv3	maker	exon	4742794	4743270	.	-	.	transcript_id "EMSYs000052-RA"; gene_id "EMSYs000052"; gene_name "HSFY3";
eMSYv3	maker	CDS	4741607	4742302	.	-	0	transcript_id "EMSYs000052-RA"; gene_id "EMSYs000052"; gene_name "HSFY3";
eMSYv3	maker	CDS	4742794	4743270	.	-	0	transcript_id "EMSYs000052-RA"; gene_id "EMSYs000052"; gene_name "HSFY3";
eMSYv3	maker	exon	4846573	4846716	.	-	.	transcript_id "EMSYs000053-RA"; gene_id "EMSYs000053"; gene_name "ANOS1Y";
eMSYv3	maker	exon	4860209	4860340	.	-	.	transcript_id "EMSYs000053-RA"; gene_id "EMSYs000053"; gene_name "ANOS1Y";
eMSYv3	maker	exon	4863153	4863344	.	-	.	transcript_id "EMSYs000053-RA"; gene_id "EMSYs000053"; gene_name "ANOS1Y";
eMSYv3	maker	exon	4878362	4878587	.	-	.	transcript_id "EMSYs000053-RA"; gene_id "EMSYs000053"; gene_name "ANOS1Y";
eMSYv3	maker	CDS	4846573	4846716	.	-	0	transcript_id "EMSYs000053-RA"; gene_id "EMSYs000053"; gene_name "ANOS1Y";
eMSYv3	maker	CDS	4860209	4860340	.	-	0	transcript_id "EMSYs000053-RA"; gene_id "EMSYs000053"; gene_name "ANOS1Y";
eMSYv3	maker	CDS	4863153	4863344	.	-	0	transcript_id "EMSYs000053-RA"; gene_id "EMSYs000053"; gene_name "ANOS1Y";
eMSYv3	maker	CDS	4878362	4878587	.	-	1	transcript_id "EMSYs000053-RA"; gene_id "EMSYs000053"; gene_name "ANOS1Y";
eMSYv3	manual	exon	5383696	5384197	.	+	.	transcript_id "EMSYm0195-RA"; gene_id "EMSYm0195"; gene_name "ETY5";
eMSYv3	manual	exon	5411103	5411162	.	+	.	transcript_id "EMSYm0199-RA";
eMSYv3	manual	exon	5442868	5443017	.	+	.	transcript_id "EMSYm0199-RA";
eMSYv3	manual	exon	5445740	5446006	.	+	.	transcript_id "EMSYm0199-RA";
eMSYv3	manual	exon	5448702	5448842	.	+	.	transcript_id "EMSYm0199-RA";
eMSYv3	manual	exon	5449240	5449380	.	+	.	transcript_id "EMSYm0199-RA";
eMSYv3	manual	exon	5450133	5450204	.	+	.	transcript_id "EMSYm0199-RA";
eMSYv3	manual	exon	5450317	5450436	.	+	.	transcript_id "EMSYm0199-RA";
eMSYv3	manual	exon	5458480	5458539	.	+	.	transcript_id "EMSYm0199-RA";
eMSYv3	manual	exon	5463294	5463428	.	+	.	transcript_id "EMSYm0199-RA";
eMSYv3	manual	exon	5466098	5466199	.	+	.	transcript_id "EMSYm0199-RA";
eMSYv3	manual	exon	5466606	5466731	.	+	.	transcript_id "EMSYm0199-RA";
eMSYv3	manual	exon	5468464	5468637	.	+	.	transcript_id "EMSYm0199-RA";
eMSYv3	manual	exon	5419330	5422193	.	+	.	transcript_id "EMSYs000054-RA"; gene_id "EMSYs000054"; gene_name "EIF3CY";
eMSYv3	maker	exon	5624082	5624300	.	+	.	transcript_id "EMSYs000055-RA"; gene_id "EMSYs000055"; gene_name "SHROOM2Y";
eMSYv3	maker	exon	5640285	5640392	.	+	.	transcript_id "EMSYs000055-RA"; gene_id "EMSYs000055"; gene_name "SHROOM2Y";
eMSYv3	maker	exon	5643749	5646099	.	+	.	transcript_id "EMSYs000055-RA"; gene_id "EMSYs000055"; gene_name "SHROOM2Y";
eMSYv3	maker	exon	5647364	5647462	.	+	.	transcript_id "EMSYs000055-RA"; gene_id "EMSYs000055"; gene_name "SHROOM2Y";
eMSYv3	maker	exon	5674922	5675659	.	+	.	transcript_id "EMSYs000055-RA"; gene_id "EMSYs000055"; gene_name "SHROOM2Y";
eMSYv3	maker	exon	5686275	5686802	.	+	.	transcript_id "EMSYs000055-RA"; gene_id "EMSYs000055"; gene_name "SHROOM2Y";
eMSYv3	maker	exon	5687988	5688161	.	+	.	transcript_id "EMSYs000055-RA"; gene_id "EMSYs000055"; gene_name "SHROOM2Y";
eMSYv3	maker	exon	5693918	5694192	.	+	.	transcript_id "EMSYs000055-RA"; gene_id "EMSYs000055"; gene_name "SHROOM2Y";
eMSYv3	maker	exon	5696875	5697138	.	+	.	transcript_id "EMSYs000055-RA"; gene_id "EMSYs000055"; gene_name "SHROOM2Y";
eMSYv3	maker	CDS	5624082	5624300	.	+	2	transcript_id "EMSYs000055-RA"; gene_id "EMSYs000055"; gene_name "SHROOM2Y";
eMSYv3	maker	CDS	5640285	5640392	.	+	2	transcript_id "EMSYs000055-RA"; gene_id "EMSYs000055"; gene_name "SHROOM2Y";
eMSYv3	maker	CDS	5643749	5646099	.	+	2	transcript_id "EMSYs000055-RA"; gene_id "EMSYs000055"; gene_name "SHROOM2Y";
eMSYv3	maker	CDS	5647364	5647462	.	+	0	transcript_id "EMSYs000055-RA"; gene_id "EMSYs000055"; gene_name "SHROOM2Y";
eMSYv3	maker	CDS	5674922	5675659	.	+	0	transcript_id "EMSYs000055-RA"; gene_id "EMSYs000055"; gene_name "SHROOM2Y";
eMSYv3	maker	CDS	5686275	5686802	.	+	0	transcript_id "EMSYs000055-RA"; gene_id "EMSYs000055"; gene_name "SHROOM2Y";
eMSYv3	maker	CDS	5687988	5688161	.	+	0	transcript_id "EMSYs000055-RA"; gene_id "EMSYs000055"; gene_name "SHROOM2Y";
eMSYv3	maker	CDS	5693918	5694192	.	+	0	transcript_id "EMSYs000055-RA"; gene_id "EMSYs000055"; gene_name "SHROOM2Y";
eMSYv3	maker	CDS	5696875	5697138	.	+	1	transcript_id "EMSYs000055-RA"; gene_id "EMSYs000055"; gene_name "SHROOM2Y";
eMSYv3	manual	exon	5894813	5895571	.	-	.	transcript_id "EMSYm0197-RA"; gene_id "EMSYm0197"; gene_name "TAB3Y";
eMSYv3	maker	exon	5969312	5969497	.	-	.	transcript_id "EMSYs000056-RA"; gene_id "EMSYs000056"; gene_name "UTY";
eMSYv3	maker	exon	5971545	5971679	.	-	.	transcript_id "EMSYs000056-RA"; gene_id "EMSYs000056"; gene_name "UTY";
eMSYv3	maker	exon	5994132	5994275	.	-	.	transcript_id "EMSYs000056-RA"; gene_id "EMSYs000056"; gene_name "UTY";
eMSYv3	maker	exon	5995006	5995193	.	-	.	transcript_id "EMSYs000056-RA"; gene_id "EMSYs000056"; gene_name "UTY";
eMSYv3	maker	exon	5997843	5997957	.	-	.	transcript_id "EMSYs000056-RA"; gene_id "EMSYs000056"; gene_name "UTY";
eMSYv3	maker	exon	6002731	6002867	.	-	.	transcript_id "EMSYs000056-RA"; gene_id "EMSYs000056"; gene_name "UTY";
eMSYv3	maker	exon	6003345	6003419	.	-	.	transcript_id "EMSYs000056-RA"; gene_id "EMSYs000056"; gene_name "UTY";
eMSYv3	maker	exon	6016164	6016326	.	-	.	transcript_id "EMSYs000056-RA"; gene_id "EMSYs000056"; gene_name "UTY";
eMSYv3	maker	exon	6016832	6016937	.	-	.	transcript_id "EMSYs000056-RA"; gene_id "EMSYs000056"; gene_name "UTY";
eMSYv3	maker	exon	6018423	6018552	.	-	.	transcript_id "EMSYs000056-RA"; gene_id "EMSYs000056"; gene_name "UTY";
eMSYv3	maker	exon	6020223	6020992	.	-	.	transcript_id "EMSYs000056-RA"; gene_id "EMSYs000056"; gene_name "UTY";
eMSYv3	maker	exon	6032414	6032797	.	-	.	transcript_id "EMSYs000056-RA"; gene_id "EMSYs000056"; gene_name "UTY";
eMSYv3	maker	exon	6033706	6033801	.	-	.	transcript_id "EMSYs000056-RA"; gene_id "EMSYs000056"; gene_name "UTY";
eMSYv3	maker	exon	6034722	6034817	.	-	.	transcript_id "EMSYs000056-RA"; gene_id "EMSYs000056"; gene_name "UTY";
eMSYv3	maker	exon	6035372	6035527	.	-	.	transcript_id "EMSYs000056-RA"; gene_id "EMSYs000056"; gene_name "UTY";
eMSYv3	maker	exon	6035981	6036115	.	-	.	transcript_id "EMSYs000056-RA"; gene_id "EMSYs000056"; gene_name "UTY";
eMSYv3	maker	exon	6036643	6036862	.	-	.	transcript_id "EMSYs000056-RA"; gene_id "EMSYs000056"; gene_name "UTY";
eMSYv3	maker	exon	6036991	6037089	.	-	.	transcript_id "EMSYs000056-RA"; gene_id "EMSYs000056"; gene_name "UTY";
eMSYv3	maker	exon	6044892	6045018	.	-	.	transcript_id "EMSYs000056-RA"; gene_id "EMSYs000056"; gene_name "UTY";
eMSYv3	maker	exon	6046574	6046667	.	-	.	transcript_id "EMSYs000056-RA"; gene_id "EMSYs000056"; gene_name "UTY";
eMSYv3	maker	exon	6070832	6070866	.	-	.	transcript_id "EMSYs000056-RA"; gene_id "EMSYs000056"; gene_name "UTY";
eMSYv3	maker	exon	6075798	6075852	.	-	.	transcript_id "EMSYs000056-RA"; gene_id "EMSYs000056"; gene_name "UTY";
eMSYv3	maker	exon	6087171	6087291	.	-	.	transcript_id "EMSYs000056-RA"; gene_id "EMSYs000056"; gene_name "UTY";
eMSYv3	maker	exon	6090492	6090550	.	-	.	transcript_id "EMSYs000056-RA"; gene_id "EMSYs000056"; gene_name "UTY";
eMSYv3	maker	exon	6092110	6092235	.	-	.	transcript_id "EMSYs000056-RA"; gene_id "EMSYs000056"; gene_name "UTY";
eMSYv3	maker	exon	6118591	6118640	.	-	.	transcript_id "EMSYs000056-RA"; gene_id "EMSYs000056"; gene_name "UTY";
eMSYv3	maker	exon	6131096	6131204	.	-	.	transcript_id "EMSYs000056-RA"; gene_id "EMSYs000056"; gene_name "UTY";
eMSYv3	maker	exon	6147323	6147386	.	-	.	transcript_id "EMSYs000056-RA"; gene_id "EMSYs000056"; gene_name "UTY";
eMSYv3	maker	exon	6147594	6148106	.	-	.	transcript_id "EMSYs000056-RA"; gene_id "EMSYs000056"; gene_name "UTY";
eMSYv3	maker	CDS	5969312	5969497	.	-	2	transcript_id "EMSYs000056-RA"; gene_id "EMSYs000056"; gene_name "UTY";
eMSYv3	maker	CDS	5971545	5971679	.	-	2	transcript_id "EMSYs000056-RA"; gene_id "EMSYs000056"; gene_name "UTY";
eMSYv3	maker	CDS	5994132	5994275	.	-	2	transcript_id "EMSYs000056-RA"; gene_id "EMSYs000056"; gene_name "UTY";
eMSYv3	maker	CDS	5995006	5995193	.	-	1	transcript_id "EMSYs000056-RA"; gene_id "EMSYs000056"; gene_name "UTY";
eMSYv3	maker	CDS	5997843	5997957	.	-	2	transcript_id "EMSYs000056-RA"; gene_id "EMSYs000056"; gene_name "UTY";
eMSYv3	maker	CDS	6002731	6002867	.	-	1	transcript_id "EMSYs000056-RA"; gene_id "EMSYs000056"; gene_name "UTY";
eMSYv3	maker	CDS	6003345	6003419	.	-	1	transcript_id "EMSYs000056-RA"; gene_id "EMSYs000056"; gene_name "UTY";
eMSYv3	maker	CDS	6016164	6016326	.	-	2	transcript_id "EMSYs000056-RA"; gene_id "EMSYs000056"; gene_name "UTY";
eMSYv3	maker	CDS	6016832	6016937	.	-	0	transcript_id "EMSYs000056-RA"; gene_id "EMSYs000056"; gene_name "UTY";
eMSYv3	maker	CDS	6018423	6018552	.	-	1	transcript_id "EMSYs000056-RA"; gene_id "EMSYs000056"; gene_name "UTY";
eMSYv3	maker	CDS	6020223	6020992	.	-	0	transcript_id "EMSYs000056-RA"; gene_id "EMSYs000056"; gene_name "UTY";
eMSYv3	maker	CDS	6032414	6032797	.	-	0	transcript_id "EMSYs000056-RA"; gene_id "EMSYs000056"; gene_name "UTY";
eMSYv3	maker	CDS	6033706	6033801	.	-	0	transcript_id "EMSYs000056-RA"; gene_id "EMSYs000056"; gene_name "UTY";
eMSYv3	maker	CDS	6034722	6034817	.	-	0	transcript_id "EMSYs000056-RA"; gene_id "EMSYs000056"; gene_name "UTY";
eMSYv3	maker	CDS	6035372	6035527	.	-	0	transcript_id "EMSYs000056-RA"; gene_id "EMSYs000056"; gene_name "UTY";
eMSYv3	maker	CDS	6035981	6036115	.	-	0	transcript_id "EMSYs000056-RA"; gene_id "EMSYs000056"; gene_name "UTY";
eMSYv3	maker	CDS	6036643	6036862	.	-	1	transcript_id "EMSYs000056-RA"; gene_id "EMSYs000056"; gene_name "UTY";
eMSYv3	maker	CDS	6036991	6037089	.	-	1	transcript_id "EMSYs000056-RA"; gene_id "EMSYs000056"; gene_name "UTY";
eMSYv3	maker	CDS	6044892	6045018	.	-	2	transcript_id "EMSYs000056-RA"; gene_id "EMSYs000056"; gene_name "UTY";
eMSYv3	maker	CDS	6046574	6046667	.	-	0	transcript_id "EMSYs000056-RA"; gene_id "EMSYs000056"; gene_name "UTY";
eMSYv3	maker	CDS	6070832	6070866	.	-	2	transcript_id "EMSYs000056-RA"; gene_id "EMSYs000056"; gene_name "UTY";
eMSYv3	maker	CDS	6075798	6075852	.	-	0	transcript_id "EMSYs000056-RA"; gene_id "EMSYs000056"; gene_name "UTY";
eMSYv3	maker	CDS	6087171	6087291	.	-	1	transcript_id "EMSYs000056-RA"; gene_id "EMSYs000056"; gene_name "UTY";
eMSYv3	maker	CDS	6090492	6090550	.	-	0	transcript_id "EMSYs000056-RA"; gene_id "EMSYs000056"; gene_name "UTY";
eMSYv3	maker	CDS	6092110	6092235	.	-	0	transcript_id "EMSYs000056-RA"; gene_id "EMSYs000056"; gene_name "UTY";
eMSYv3	maker	CDS	6118591	6118640	.	-	2	transcript_id "EMSYs000056-RA"; gene_id "EMSYs000056"; gene_name "UTY";
eMSYv3	maker	CDS	6131096	6131204	.	-	0	transcript_id "EMSYs000056-RA"; gene_id "EMSYs000056"; gene_name "UTY";
eMSYv3	maker	CDS	6147323	6147386	.	-	1	transcript_id "EMSYs000056-RA"; gene_id "EMSYs000056"; gene_name "UTY";
eMSYv3	maker	CDS	6147594	6147745	.	-	0	transcript_id "EMSYs000056-RA"; gene_id "EMSYs000056"; gene_name "UTY";
eMSYv3	manual	exon	6037689	6039376	.	+	.	transcript_id "EMSYm0169-RA"; gene_id "EMSYm0169"; gene_name "TIGD1Y2";
eMSYv3	manual	exon	6071935	6074281	.	+	.	transcript_id "EMSYm0002-RA"; gene_id "EMSYm0002"; gene_name "HSPA1L";
eMSYv3	maker	exon	6210014	6212402	.	-	.	transcript_id "EMSYs000057-RA"; gene_id "EMSYs000057"; gene_name "DDX3Y";
eMSYv3	maker	exon	6212708	6212841	.	-	.	transcript_id "EMSYs000057-RA"; gene_id "EMSYs000057"; gene_name "DDX3Y";
eMSYv3	maker	exon	6213245	6213398	.	-	.	transcript_id "EMSYs000057-RA"; gene_id "EMSYs000057"; gene_name "DDX3Y";
eMSYv3	maker	exon	6213633	6213750	.	-	.	transcript_id "EMSYs000057-RA"; gene_id "EMSYs000057"; gene_name "DDX3Y";
eMSYv3	maker	exon	6213822	6213998	.	-	.	transcript_id "EMSYs000057-RA"; gene_id "EMSYs000057"; gene_name "DDX3Y";
eMSYv3	maker	exon	6214724	6214868	.	-	.	transcript_id "EMSYs000057-RA"; gene_id "EMSYs000057"; gene_name "DDX3Y";
eMSYv3	maker	exon	6215245	6215405	.	-	.	transcript_id "EMSYs000057-RA"; gene_id "EMSYs000057"; gene_name "DDX3Y";
eMSYv3	maker	exon	6215491	6215589	.	-	.	transcript_id "EMSYs000057-RA"; gene_id "EMSYs000057"; gene_name "DDX3Y";
eMSYv3	maker	exon	6215849	6215890	.	-	.	transcript_id "EMSYs000057-RA"; gene_id "EMSYs000057"; gene_name "DDX3Y";
eMSYv3	maker	exon	6217320	6217419	.	-	.	transcript_id "EMSYs000057-RA"; gene_id "EMSYs000057"; gene_name "DDX3Y";
eMSYv3	maker	exon	6217498	6217656	.	-	.	transcript_id "EMSYs000057-RA"; gene_id "EMSYs000057"; gene_name "DDX3Y";
eMSYv3	maker	exon	6218555	6218684	.	-	.	transcript_id "EMSYs000057-RA"; gene_id "EMSYs000057"; gene_name "DDX3Y";
eMSYv3	maker	exon	6222381	6222441	.	-	.	transcript_id "EMSYs000057-RA"; gene_id "EMSYs000057"; gene_name "DDX3Y";
eMSYv3	maker	exon	6224937	6224980	.	-	.	transcript_id "EMSYs000057-RA"; gene_id "EMSYs000057"; gene_name "DDX3Y";
eMSYv3	maker	exon	6225423	6225781	.	-	.	transcript_id "EMSYs000057-RA"; gene_id "EMSYs000057"; gene_name "DDX3Y";
eMSYv3	maker	CDS	6212323	6212402	.	-	2	transcript_id "EMSYs000057-RA"; gene_id "EMSYs000057"; gene_name "DDX3Y";
eMSYv3	maker	CDS	6212708	6212841	.	-	1	transcript_id "EMSYs000057-RA"; gene_id "EMSYs000057"; gene_name "DDX3Y";
eMSYv3	maker	CDS	6213245	6213398	.	-	2	transcript_id "EMSYs000057-RA"; gene_id "EMSYs000057"; gene_name "DDX3Y";
eMSYv3	maker	CDS	6213633	6213750	.	-	0	transcript_id "EMSYs000057-RA"; gene_id "EMSYs000057"; gene_name "DDX3Y";
eMSYv3	maker	CDS	6213822	6213998	.	-	0	transcript_id "EMSYs000057-RA"; gene_id "EMSYs000057"; gene_name "DDX3Y";
eMSYv3	maker	CDS	6214724	6214868	.	-	1	transcript_id "EMSYs000057-RA"; gene_id "EMSYs000057"; gene_name "DDX3Y";
eMSYv3	maker	CDS	6215245	6215405	.	-	0	transcript_id "EMSYs000057-RA"; gene_id "EMSYs000057"; gene_name "DDX3Y";
eMSYv3	maker	CDS	6215491	6215589	.	-	0	transcript_id "EMSYs000057-RA"; gene_id "EMSYs000057"; gene_name "DDX3Y";
eMSYv3	maker	CDS	6215849	6215890	.	-	0	transcript_id "EMSYs000057-RA"; gene_id "EMSYs000057"; gene_name "DDX3Y";
eMSYv3	maker	CDS	6217320	6217419	.	-	1	transcript_id "EMSYs000057-RA"; gene_id "EMSYs000057"; gene_name "DDX3Y";
eMSYv3	maker	CDS	6217498	6217656	.	-	1	transcript_id "EMSYs000057-RA"; gene_id "EMSYs000057"; gene_name "DDX3Y";
eMSYv3	maker	CDS	6218555	6218684	.	-	2	transcript_id "EMSYs000057-RA"; gene_id "EMSYs000057"; gene_name "DDX3Y";
eMSYv3	maker	CDS	6222381	6222441	.	-	0	transcript_id "EMSYs000057-RA"; gene_id "EMSYs000057"; gene_name "DDX3Y";
eMSYv3	maker	CDS	6224937	6224978	.	-	0	transcript_id "EMSYs000057-RA"; gene_id "EMSYs000057"; gene_name "DDX3Y";
eMSYv3	manual	exon	6225610	6225760	.	-	.	transcript_id "EMSYm0003-RA"; gene_id "EMSYm0003"; gene_name "ETY6";
eMSYv3	maker	exon	6279050	6279190	.	-	.	transcript_id "EMSYs000058-RA"; gene_id "EMSYs000058"; gene_name "USP9Y";
eMSYv3	maker	exon	6280309	6280371	.	-	.	transcript_id "EMSYs000058-RA"; gene_id "EMSYs000058"; gene_name "USP9Y";
eMSYv3	maker	exon	6280812	6281030	.	-	.	transcript_id "EMSYs000058-RA"; gene_id "EMSYs000058"; gene_name "USP9Y";
eMSYv3	maker	exon	6281168	6281341	.	-	.	transcript_id "EMSYs000058-RA"; gene_id "EMSYs000058"; gene_name "USP9Y";
eMSYv3	maker	exon	6283866	6284279	.	-	.	transcript_id "EMSYs000058-RA"; gene_id "EMSYs000058"; gene_name "USP9Y";
eMSYv3	maker	exon	6284690	6284917	.	-	.	transcript_id "EMSYs000058-RA"; gene_id "EMSYs000058"; gene_name "USP9Y";
eMSYv3	maker	exon	6288666	6288803	.	-	.	transcript_id "EMSYs000058-RA"; gene_id "EMSYs000058"; gene_name "USP9Y";
eMSYv3	maker	exon	6289315	6289560	.	-	.	transcript_id "EMSYs000058-RA"; gene_id "EMSYs000058"; gene_name "USP9Y";
eMSYv3	maker	exon	6290206	6290373	.	-	.	transcript_id "EMSYs000058-RA"; gene_id "EMSYs000058"; gene_name "USP9Y";
eMSYv3	maker	exon	6290761	6291513	.	-	.	transcript_id "EMSYs000058-RA"; gene_id "EMSYs000058"; gene_name "USP9Y";
eMSYv3	maker	exon	6292688	6292858	.	-	.	transcript_id "EMSYs000058-RA"; gene_id "EMSYs000058"; gene_name "USP9Y";
eMSYv3	maker	exon	6295006	6295185	.	-	.	transcript_id "EMSYs000058-RA"; gene_id "EMSYs000058"; gene_name "USP9Y";
eMSYv3	maker	exon	6302826	6303017	.	-	.	transcript_id "EMSYs000058-RA"; gene_id "EMSYs000058"; gene_name "USP9Y";
eMSYv3	maker	exon	6304980	6305204	.	-	.	transcript_id "EMSYs000058-RA"; gene_id "EMSYs000058"; gene_name "USP9Y";
eMSYv3	maker	exon	6307547	6307771	.	-	.	transcript_id "EMSYs000058-RA"; gene_id "EMSYs000058"; gene_name "USP9Y";
eMSYv3	maker	exon	6308879	6309025	.	-	.	transcript_id "EMSYs000058-RA"; gene_id "EMSYs000058"; gene_name "USP9Y";
eMSYv3	maker	exon	6309854	6310000	.	-	.	transcript_id "EMSYs000058-RA"; gene_id "EMSYs000058"; gene_name "USP9Y";
eMSYv3	maker	exon	6310391	6310462	.	-	.	transcript_id "EMSYs000058-RA"; gene_id "EMSYs000058"; gene_name "USP9Y";
eMSYv3	maker	exon	6335101	6335298	.	-	.	transcript_id "EMSYs000058-RA"; gene_id "EMSYs000058"; gene_name "USP9Y";
eMSYv3	maker	exon	6336336	6336467	.	-	.	transcript_id "EMSYs000058-RA"; gene_id "EMSYs000058"; gene_name "USP9Y";
eMSYv3	maker	exon	6337690	6337824	.	-	.	transcript_id "EMSYs000058-RA"; gene_id "EMSYs000058"; gene_name "USP9Y";
eMSYv3	maker	exon	6340541	6340918	.	-	.	transcript_id "EMSYs000058-RA"; gene_id "EMSYs000058"; gene_name "USP9Y";
eMSYv3	maker	exon	6341082	6341222	.	-	.	transcript_id "EMSYs000058-RA"; gene_id "EMSYs000058"; gene_name "USP9Y";
eMSYv3	maker	exon	6348538	6348720	.	-	.	transcript_id "EMSYs000058-RA"; gene_id "EMSYs000058"; gene_name "USP9Y";
eMSYv3	maker	exon	6349725	6349919	.	-	.	transcript_id "EMSYs000058-RA"; gene_id "EMSYs000058"; gene_name "USP9Y";
eMSYv3	maker	exon	6350242	6350487	.	-	.	transcript_id "EMSYs000058-RA"; gene_id "EMSYs000058"; gene_name "USP9Y";
eMSYv3	maker	exon	6351310	6351534	.	-	.	transcript_id "EMSYs000058-RA"; gene_id "EMSYs000058"; gene_name "USP9Y";
eMSYv3	maker	exon	6351998	6352120	.	-	.	transcript_id "EMSYs000058-RA"; gene_id "EMSYs000058"; gene_name "USP9Y";
eMSYv3	maker	exon	6353612	6354013	.	-	.	transcript_id "EMSYs000058-RA"; gene_id "EMSYs000058"; gene_name "USP9Y";
eMSYv3	maker	exon	6356378	6356482	.	-	.	transcript_id "EMSYs000058-RA"; gene_id "EMSYs000058"; gene_name "USP9Y";
eMSYv3	maker	exon	6368582	6368728	.	-	.	transcript_id "EMSYs000058-RA"; gene_id "EMSYs000058"; gene_name "USP9Y";
eMSYv3	maker	exon	6370640	6370810	.	-	.	transcript_id "EMSYs000058-RA"; gene_id "EMSYs000058"; gene_name "USP9Y";
eMSYv3	maker	exon	6373468	6373692	.	-	.	transcript_id "EMSYs000058-RA"; gene_id "EMSYs000058"; gene_name "USP9Y";
eMSYv3	maker	exon	6383883	6383990	.	-	.	transcript_id "EMSYs000058-RA"; gene_id "EMSYs000058"; gene_name "USP9Y";
eMSYv3	maker	exon	6384850	6385005	.	-	.	transcript_id "EMSYs000058-RA"; gene_id "EMSYs000058"; gene_name "USP9Y";
eMSYv3	maker	exon	6386703	6387175	.	-	.	transcript_id "EMSYs000058-RA"; gene_id "EMSYs000058"; gene_name "USP9Y";
eMSYv3	maker	exon	6387369	6387488	.	-	.	transcript_id "EMSYs000058-RA"; gene_id "EMSYs000058"; gene_name "USP9Y";
eMSYv3	maker	exon	6393422	6393655	.	-	.	transcript_id "EMSYs000058-RA"; gene_id "EMSYs000058"; gene_name "USP9Y";
eMSYv3	maker	exon	6395277	6395435	.	-	.	transcript_id "EMSYs000058-RA"; gene_id "EMSYs000058"; gene_name "USP9Y";
eMSYv3	maker	exon	6397323	6397481	.	-	.	transcript_id "EMSYs000058-RA"; gene_id "EMSYs000058"; gene_name "USP9Y";
eMSYv3	maker	exon	6399656	6399796	.	-	.	transcript_id "EMSYs000058-RA"; gene_id "EMSYs000058"; gene_name "USP9Y";
eMSYv3	maker	exon	6407510	6407620	.	-	.	transcript_id "EMSYs000058-RA"; gene_id "EMSYs000058"; gene_name "USP9Y";
eMSYv3	maker	CDS	6279050	6279190	.	-	1	transcript_id "EMSYs000058-RA"; gene_id "EMSYs000058"; gene_name "USP9Y";
eMSYv3	maker	CDS	6280309	6280371	.	-	1	transcript_id "EMSYs000058-RA"; gene_id "EMSYs000058"; gene_name "USP9Y";
eMSYv3	maker	CDS	6280812	6281030	.	-	1	transcript_id "EMSYs000058-RA"; gene_id "EMSYs000058"; gene_name "USP9Y";
eMSYv3	maker	CDS	6281168	6281341	.	-	1	transcript_id "EMSYs000058-RA"; gene_id "EMSYs000058"; gene_name "USP9Y";
eMSYv3	maker	CDS	6283866	6284279	.	-	1	transcript_id "EMSYs000058-RA"; gene_id "EMSYs000058"; gene_name "USP9Y";
eMSYv3	maker	CDS	6284690	6284917	.	-	1	transcript_id "EMSYs000058-RA"; gene_id "EMSYs000058"; gene_name "USP9Y";
eMSYv3	maker	CDS	6288666	6288803	.	-	1	transcript_id "EMSYs000058-RA"; gene_id "EMSYs000058"; gene_name "USP9Y";
eMSYv3	maker	CDS	6289315	6289560	.	-	1	transcript_id "EMSYs000058-RA"; gene_id "EMSYs000058"; gene_name "USP9Y";
eMSYv3	maker	CDS	6290206	6290373	.	-	1	transcript_id "EMSYs000058-RA"; gene_id "EMSYs000058"; gene_name "USP9Y";
eMSYv3	maker	CDS	6290761	6291513	.	-	1	transcript_id "EMSYs000058-RA"; gene_id "EMSYs000058"; gene_name "USP9Y";
eMSYv3	maker	CDS	6292688	6292858	.	-	1	transcript_id "EMSYs000058-RA"; gene_id "EMSYs000058"; gene_name "USP9Y";
eMSYv3	maker	CDS	6295006	6295185	.	-	1	transcript_id "EMSYs000058-RA"; gene_id "EMSYs000058"; gene_name "USP9Y";
eMSYv3	maker	CDS	6302826	6303017	.	-	1	transcript_id "EMSYs000058-RA"; gene_id "EMSYs000058"; gene_name "USP9Y";
eMSYv3	maker	CDS	6304980	6305204	.	-	1	transcript_id "EMSYs000058-RA"; gene_id "EMSYs000058"; gene_name "USP9Y";
eMSYv3	maker	CDS	6307547	6307771	.	-	1	transcript_id "EMSYs000058-RA"; gene_id "EMSYs000058"; gene_name "USP9Y";
eMSYv3	maker	CDS	6308879	6309025	.	-	1	transcript_id "EMSYs000058-RA"; gene_id "EMSYs000058"; gene_name "USP9Y";
eMSYv3	maker	CDS	6309854	6310000	.	-	1	transcript_id "EMSYs000058-RA"; gene_id "EMSYs000058"; gene_name "USP9Y";
eMSYv3	maker	CDS	6310391	6310462	.	-	1	transcript_id "EMSYs000058-RA"; gene_id "EMSYs000058"; gene_name "USP9Y";
eMSYv3	maker	CDS	6335101	6335298	.	-	1	transcript_id "EMSYs000058-RA"; gene_id "EMSYs000058"; gene_name "USP9Y";
eMSYv3	maker	CDS	6336336	6336467	.	-	1	transcript_id "EMSYs000058-RA"; gene_id "EMSYs000058"; gene_name "USP9Y";
eMSYv3	maker	CDS	6337690	6337824	.	-	1	transcript_id "EMSYs000058-RA"; gene_id "EMSYs000058"; gene_name "USP9Y";
eMSYv3	maker	CDS	6340541	6340918	.	-	1	transcript_id "EMSYs000058-RA"; gene_id "EMSYs000058"; gene_name "USP9Y";
eMSYv3	maker	CDS	6341082	6341222	.	-	1	transcript_id "EMSYs000058-RA"; gene_id "EMSYs000058"; gene_name "USP9Y";
eMSYv3	maker	CDS	6348538	6348720	.	-	1	transcript_id "EMSYs000058-RA"; gene_id "EMSYs000058"; gene_name "USP9Y";
eMSYv3	maker	CDS	6349725	6349919	.	-	1	transcript_id "EMSYs000058-RA"; gene_id "EMSYs000058"; gene_name "USP9Y";
eMSYv3	maker	CDS	6350242	6350487	.	-	1	transcript_id "EMSYs000058-RA"; gene_id "EMSYs000058"; gene_name "USP9Y";
eMSYv3	maker	CDS	6351310	6351534	.	-	1	transcript_id "EMSYs000058-RA"; gene_id "EMSYs000058"; gene_name "USP9Y";
eMSYv3	maker	CDS	6351998	6352120	.	-	1	transcript_id "EMSYs000058-RA"; gene_id "EMSYs000058"; gene_name "USP9Y";
eMSYv3	maker	CDS	6353612	6354013	.	-	1	transcript_id "EMSYs000058-RA"; gene_id "EMSYs000058"; gene_name "USP9Y";
eMSYv3	maker	CDS	6356378	6356482	.	-	1	transcript_id "EMSYs000058-RA"; gene_id "EMSYs000058"; gene_name "USP9Y";
eMSYv3	maker	CDS	6368582	6368728	.	-	1	transcript_id "EMSYs000058-RA"; gene_id "EMSYs000058"; gene_name "USP9Y";
eMSYv3	maker	CDS	6370640	6370810	.	-	1	transcript_id "EMSYs000058-RA"; gene_id "EMSYs000058"; gene_name "USP9Y";
eMSYv3	maker	CDS	6373468	6373692	.	-	1	transcript_id "EMSYs000058-RA"; gene_id "EMSYs000058"; gene_name "USP9Y";
eMSYv3	maker	CDS	6383883	6383990	.	-	1	transcript_id "EMSYs000058-RA"; gene_id "EMSYs000058"; gene_name "USP9Y";
eMSYv3	maker	CDS	6384850	6385005	.	-	1	transcript_id "EMSYs000058-RA"; gene_id "EMSYs000058"; gene_name "USP9Y";
eMSYv3	maker	CDS	6386703	6387175	.	-	0	transcript_id "EMSYs000058-RA"; gene_id "EMSYs000058"; gene_name "USP9Y";
eMSYv3	maker	CDS	6387369	6387488	.	-	0	transcript_id "EMSYs000058-RA"; gene_id "EMSYs000058"; gene_name "USP9Y";
eMSYv3	maker	CDS	6393422	6393655	.	-	0	transcript_id "EMSYs000058-RA"; gene_id "EMSYs000058"; gene_name "USP9Y";
eMSYv3	maker	CDS	6395277	6395435	.	-	0	transcript_id "EMSYs000058-RA"; gene_id "EMSYs000058"; gene_name "USP9Y";
eMSYv3	maker	CDS	6397323	6397481	.	-	0	transcript_id "EMSYs000058-RA"; gene_id "EMSYs000058"; gene_name "USP9Y";
eMSYv3	maker	CDS	6399656	6399796	.	-	0	transcript_id "EMSYs000058-RA"; gene_id "EMSYs000058"; gene_name "USP9Y";
eMSYv3	maker	CDS	6407510	6407620	.	-	0	transcript_id "EMSYs000058-RA"; gene_id "EMSYs000058"; gene_name "USP9Y";
eMSYv3	manual	exon	6299818	6300085	.	+	.	transcript_id "EMSYm0135-RA"; gene_id "EMSYm0135"; gene_name "ETY2";
eMSYv3	manual	exon	6300796	6300840	.	+	.	transcript_id "EMSYm0135-RA"; gene_id "EMSYm0135"; gene_name "ETY2";
eMSYv3	manual	exon	6302054	6302359	.	+	.	transcript_id "EMSYm0135-RA"; gene_id "EMSYm0135"; gene_name "ETY2";
eMSYv3	manual	exon	6324041	6325762	.	+	.	transcript_id "EMSYm0170-RA"; gene_id "EMSYm0170"; gene_name "TIGD1Y3";
eMSYv3	maker	exon	6505955	6506133	.	+	.	transcript_id "EMSYs000059-RA"; gene_id "EMSYs000059"; gene_name "AP1S2Y";
eMSYv3	maker	exon	6509829	6509948	.	+	.	transcript_id "EMSYs000059-RA"; gene_id "EMSYs000059"; gene_name "AP1S2Y";
eMSYv3	maker	exon	6510519	6510629	.	+	.	transcript_id "EMSYs000059-RA"; gene_id "EMSYs000059"; gene_name "AP1S2Y";
eMSYv3	manual	exon	6520853	6521635	.	+	.	transcript_id "EMSYm0196-RA"; gene_id "EMSYm0196"; gene_name "RPS3AY";
eMSYv3	manual	exon	6530723	6531097	.	-	.	transcript_id "EMSYm0194-RA"; gene_id "EMSYm0194"; gene_name "ZRSR2Y";
eMSYv3	manual	exon	6533881	6533934	.	-	.	transcript_id "EMSYm0194-RA"; gene_id "EMSYm0194"; gene_name "ZRSR2Y";
eMSYv3	manual	exon	6534936	6534992	.	-	.	transcript_id "EMSYm0194-RA"; gene_id "EMSYm0194"; gene_name "ZRSR2Y";
eMSYv3	manual	exon	6550786	6551003	.	-	.	transcript_id "EMSYm0194-RA"; gene_id "EMSYm0194"; gene_name "ZRSR2Y";
eMSYv3	manual	exon	6557675	6557791	.	-	.	transcript_id "EMSYm0194-RA"; gene_id "EMSYm0194"; gene_name "ZRSR2Y";
eMSYv3	manual	exon	6569044	6569122	.	-	.	transcript_id "EMSYm0194-RA"; gene_id "EMSYm0194"; gene_name "ZRSR2Y";
eMSYv3	manual	exon	6569232	6569310	.	-	.	transcript_id "EMSYm0194-RA"; gene_id "EMSYm0194"; gene_name "ZRSR2Y";
eMSYv3	manual	exon	6578723	6580486	.	-	.	transcript_id "EMSYm0171-RA"; gene_id "EMSYm0171"; gene_name "TIGD1Y4";
eMSYv3	maker	exon	6674471	6674611	.	-	.	transcript_id "EMSYs000060-RA"; gene_id "EMSYs000060"; gene_name "OFD1Y";
eMSYv3	maker	exon	6674909	6674976	.	-	.	transcript_id "EMSYs000060-RA"; gene_id "EMSYs000060"; gene_name "OFD1Y";
eMSYv3	maker	exon	6675717	6675869	.	-	.	transcript_id "EMSYs000060-RA"; gene_id "EMSYs000060"; gene_name "OFD1Y";
eMSYv3	maker	exon	6676684	6676841	.	-	.	transcript_id "EMSYs000060-RA"; gene_id "EMSYs000060"; gene_name "OFD1Y";
eMSYv3	maker	exon	6680555	6680674	.	-	.	transcript_id "EMSYs000060-RA"; gene_id "EMSYs000060"; gene_name "OFD1Y";
eMSYv3	maker	exon	6681925	6682025	.	-	.	transcript_id "EMSYs000060-RA"; gene_id "EMSYs000060"; gene_name "OFD1Y";
eMSYv3	maker	exon	6683179	6683305	.	-	.	transcript_id "EMSYs000060-RA"; gene_id "EMSYs000060"; gene_name "OFD1Y";
eMSYv3	maker	exon	6683800	6684399	.	-	.	transcript_id "EMSYs000060-RA"; gene_id "EMSYs000060"; gene_name "OFD1Y";
eMSYv3	maker	exon	6686548	6686659	.	-	.	transcript_id "EMSYs000060-RA"; gene_id "EMSYs000060"; gene_name "OFD1Y";
eMSYv3	maker	exon	6687200	6687330	.	-	.	transcript_id "EMSYs000060-RA"; gene_id "EMSYs000060"; gene_name "OFD1Y";
eMSYv3	maker	exon	6688332	6688521	.	-	.	transcript_id "EMSYs000060-RA"; gene_id "EMSYs000060"; gene_name "OFD1Y";
eMSYv3	maker	exon	6689564	6689655	.	-	.	transcript_id "EMSYs000060-RA"; gene_id "EMSYs000060"; gene_name "OFD1Y";
eMSYv3	maker	exon	6690791	6690864	.	-	.	transcript_id "EMSYs000060-RA"; gene_id "EMSYs000060"; gene_name "OFD1Y";
eMSYv3	maker	exon	6692561	6692680	.	-	.	transcript_id "EMSYs000060-RA"; gene_id "EMSYs000060"; gene_name "OFD1Y";
eMSYv3	maker	exon	6694500	6694606	.	-	.	transcript_id "EMSYs000060-RA"; gene_id "EMSYs000060"; gene_name "OFD1Y";
eMSYv3	maker	exon	6696871	6697044	.	-	.	transcript_id "EMSYs000060-RA"; gene_id "EMSYs000060"; gene_name "OFD1Y";
eMSYv3	maker	exon	6704258	6704394	.	-	.	transcript_id "EMSYs000060-RA"; gene_id "EMSYs000060"; gene_name "OFD1Y";
eMSYv3	maker	exon	6706273	6706380	.	-	.	transcript_id "EMSYs000060-RA"; gene_id "EMSYs000060"; gene_name "OFD1Y";
eMSYv3	maker	exon	6710469	6710499	.	-	.	transcript_id "EMSYs000060-RA"; gene_id "EMSYs000060"; gene_name "OFD1Y";
eMSYv3	maker	exon	6710588	6710656	.	-	.	transcript_id "EMSYs000060-RA"; gene_id "EMSYs000060"; gene_name "OFD1Y";
eMSYv3	maker	exon	6712491	6712691	.	-	.	transcript_id "EMSYs000060-RA"; gene_id "EMSYs000060"; gene_name "OFD1Y";
eMSYv3	maker	exon	6716147	6716245	.	-	.	transcript_id "EMSYs000060-RA"; gene_id "EMSYs000060"; gene_name "OFD1Y";
eMSYv3	maker	exon	6716697	6716728	.	-	.	transcript_id "EMSYs000060-RA"; gene_id "EMSYs000060"; gene_name "OFD1Y";
eMSYv3	maker	exon	6716764	6716770	.	-	.	transcript_id "EMSYs000060-RA"; gene_id "EMSYs000060"; gene_name "OFD1Y";
eMSYv3	maker	CDS	6674569	6674611	.	-	1	transcript_id "EMSYs000060-RA"; gene_id "EMSYs000060"; gene_name "OFD1Y";
eMSYv3	maker	CDS	6674909	6674976	.	-	0	transcript_id "EMSYs000060-RA"; gene_id "EMSYs000060"; gene_name "OFD1Y";
eMSYv3	maker	CDS	6675717	6675869	.	-	0	transcript_id "EMSYs000060-RA"; gene_id "EMSYs000060"; gene_name "OFD1Y";
eMSYv3	maker	CDS	6676684	6676841	.	-	2	transcript_id "EMSYs000060-RA"; gene_id "EMSYs000060"; gene_name "OFD1Y";
eMSYv3	maker	CDS	6680555	6680674	.	-	2	transcript_id "EMSYs000060-RA"; gene_id "EMSYs000060"; gene_name "OFD1Y";
eMSYv3	maker	CDS	6681925	6682025	.	-	1	transcript_id "EMSYs000060-RA"; gene_id "EMSYs000060"; gene_name "OFD1Y";
eMSYv3	maker	CDS	6683179	6683305	.	-	2	transcript_id "EMSYs000060-RA"; gene_id "EMSYs000060"; gene_name "OFD1Y";
eMSYv3	maker	CDS	6683800	6684399	.	-	2	transcript_id "EMSYs000060-RA"; gene_id "EMSYs000060"; gene_name "OFD1Y";
eMSYv3	maker	CDS	6686548	6686659	.	-	0	transcript_id "EMSYs000060-RA"; gene_id "EMSYs000060"; gene_name "OFD1Y";
eMSYv3	maker	CDS	6687200	6687330	.	-	2	transcript_id "EMSYs000060-RA"; gene_id "EMSYs000060"; gene_name "OFD1Y";
eMSYv3	maker	CDS	6688332	6688521	.	-	0	transcript_id "EMSYs000060-RA"; gene_id "EMSYs000060"; gene_name "OFD1Y";
eMSYv3	maker	CDS	6689564	6689655	.	-	2	transcript_id "EMSYs000060-RA"; gene_id "EMSYs000060"; gene_name "OFD1Y";
eMSYv3	maker	CDS	6690791	6690864	.	-	1	transcript_id "EMSYs000060-RA"; gene_id "EMSYs000060"; gene_name "OFD1Y";
eMSYv3	maker	CDS	6692561	6692680	.	-	1	transcript_id "EMSYs000060-RA"; gene_id "EMSYs000060"; gene_name "OFD1Y";
eMSYv3	maker	CDS	6694500	6694606	.	-	0	transcript_id "EMSYs000060-RA"; gene_id "EMSYs000060"; gene_name "OFD1Y";
eMSYv3	maker	CDS	6696871	6697044	.	-	0	transcript_id "EMSYs000060-RA"; gene_id "EMSYs000060"; gene_name "OFD1Y";
eMSYv3	maker	CDS	6704258	6704394	.	-	2	transcript_id "EMSYs000060-RA"; gene_id "EMSYs000060"; gene_name "OFD1Y";
eMSYv3	maker	CDS	6706273	6706380	.	-	2	transcript_id "EMSYs000060-RA"; gene_id "EMSYs000060"; gene_name "OFD1Y";
eMSYv3	maker	CDS	6710469	6710499	.	-	0	transcript_id "EMSYs000060-RA"; gene_id "EMSYs000060"; gene_name "OFD1Y";
eMSYv3	maker	CDS	6710588	6710656	.	-	0	transcript_id "EMSYs000060-RA"; gene_id "EMSYs000060"; gene_name "OFD1Y";
eMSYv3	maker	CDS	6712491	6712691	.	-	0	transcript_id "EMSYs000060-RA"; gene_id "EMSYs000060"; gene_name "OFD1Y";
eMSYv3	maker	CDS	6716147	6716245	.	-	0	transcript_id "EMSYs000060-RA"; gene_id "EMSYs000060"; gene_name "OFD1Y";
eMSYv3	maker	CDS	6716697	6716728	.	-	2	transcript_id "EMSYs000060-RA"; gene_id "EMSYs000060"; gene_name "OFD1Y";
eMSYv3	maker	CDS	6716764	6716770	.	-	0	transcript_id "EMSYs000060-RA"; gene_id "EMSYs000060"; gene_name "OFD1Y";
eMSYv3	maker	exon	6985953	6986793	.	-	.	transcript_id "EMSYs000061-RA"; gene_id "EMSYs000061"; gene_name "NLGN4Y";
eMSYv3	maker	exon	6990070	6990859	.	-	.	transcript_id "EMSYs000061-RA"; gene_id "EMSYs000061"; gene_name "NLGN4Y";
eMSYv3	maker	exon	6995357	6995513	.	-	.	transcript_id "EMSYs000061-RA"; gene_id "EMSYs000061"; gene_name "NLGN4Y";
eMSYv3	maker	exon	7092077	7092232	.	-	.	transcript_id "EMSYs000061-RA"; gene_id "EMSYs000061"; gene_name "NLGN4Y";
eMSYv3	maker	exon	7194213	7194683	.	-	.	transcript_id "EMSYs000061-RA"; gene_id "EMSYs000061"; gene_name "NLGN4Y";
eMSYv3	maker	CDS	6985953	6986793	.	-	2	transcript_id "EMSYs000061-RA"; gene_id "EMSYs000061"; gene_name "NLGN4Y";
eMSYv3	maker	CDS	6990070	6990859	.	-	0	transcript_id "EMSYs000061-RA"; gene_id "EMSYs000061"; gene_name "NLGN4Y";
eMSYv3	maker	CDS	6995357	6995513	.	-	1	transcript_id "EMSYs000061-RA"; gene_id "EMSYs000061"; gene_name "NLGN4Y";
eMSYv3	maker	CDS	7092077	7092232	.	-	1	transcript_id "EMSYs000061-RA"; gene_id "EMSYs000061"; gene_name "NLGN4Y";
eMSYv3	maker	CDS	7194213	7194683	.	-	1	transcript_id "EMSYs000061-RA"; gene_id "EMSYs000061"; gene_name "NLGN4Y";
eMSYv3	maker	exon	7584460	7584605	.	+	.	transcript_id "EMSYs000063-RA"; gene_id "EMSYs000063"; gene_name "STSY";
eMSYv3	maker	exon	7587034	7587388	.	+	.	transcript_id "EMSYs000063-RA"; gene_id "EMSYs000063"; gene_name "STSY";
eMSYv3	maker	exon	7599597	7599733	.	+	.	transcript_id "EMSYs000063-RA"; gene_id "EMSYs000063"; gene_name "STSY";
eMSYv3	maker	exon	7613474	7613611	.	+	.	transcript_id "EMSYs000063-RA"; gene_id "EMSYs000063"; gene_name "STSY";
eMSYv3	maker	exon	7630311	7630407	.	+	.	transcript_id "EMSYs000063-RA"; gene_id "EMSYs000063"; gene_name "STSY";
eMSYv3	maker	exon	7637083	7637204	.	+	.	transcript_id "EMSYs000063-RA"; gene_id "EMSYs000063"; gene_name "STSY";
eMSYv3	maker	exon	7649123	7649426	.	+	.	transcript_id "EMSYs000063-RA"; gene_id "EMSYs000063"; gene_name "STSY";
eMSYv3	maker	exon	7649458	7649602	.	+	.	transcript_id "EMSYs000063-RA"; gene_id "EMSYs000063"; gene_name "STSY";
eMSYv3	maker	CDS	7584545	7584605	.	+	0	transcript_id "EMSYs000063-RA"; gene_id "EMSYs000063"; gene_name "STSY";
eMSYv3	maker	CDS	7587034	7587388	.	+	2	transcript_id "EMSYs000063-RA"; gene_id "EMSYs000063"; gene_name "STSY";
eMSYv3	maker	CDS	7599597	7599733	.	+	1	transcript_id "EMSYs000063-RA"; gene_id "EMSYs000063"; gene_name "STSY";
eMSYv3	maker	CDS	7613474	7613611	.	+	2	transcript_id "EMSYs000063-RA"; gene_id "EMSYs000063"; gene_name "STSY";
eMSYv3	maker	CDS	7630311	7630407	.	+	2	transcript_id "EMSYs000063-RA"; gene_id "EMSYs000063"; gene_name "STSY";
eMSYv3	maker	CDS	7637083	7637204	.	+	1	transcript_id "EMSYs000063-RA"; gene_id "EMSYs000063"; gene_name "STSY";
eMSYv3	maker	CDS	7649123	7649426	.	+	2	transcript_id "EMSYs000063-RA"; gene_id "EMSYs000063"; gene_name "STSY";
eMSYv3	maker	CDS	7649458	7649602	.	+	1	transcript_id "EMSYs000063-RA"; gene_id "EMSYs000063"; gene_name "STSY";
eMSYv3	maker	exon	8284011	8284076	.	-	.	transcript_id "EMSYs000062-RA"; gene_id "EMSYs000062"; gene_name "TMSB4Y";
eMSYv3	maker	exon	8284494	8284595	.	-	.	transcript_id "EMSYs000062-RA"; gene_id "EMSYs000062"; gene_name "TMSB4Y";
eMSYv3	manual	exon	8524652	8526300	.	-	.	transcript_id "EMSYm0172-RA"; gene_id "EMSYm0172"; gene_name "TIGD1Y5";
eMSYv3	maker	exon	8594679	8594797	.	-	.	transcript_id "EMSYs000064-RA"; gene_id "EMSYs000064"; gene_name "AMELY";
eMSYv3	maker	exon	8596367	8596777	.	-	.	transcript_id "EMSYs000064-RA"; gene_id "EMSYs000064"; gene_name "AMELY";
eMSYv3	maker	exon	8597061	8597105	.	-	.	transcript_id "EMSYs000064-RA"; gene_id "EMSYs000064"; gene_name "AMELY";
eMSYv3	maker	exon	8598494	8598541	.	-	.	transcript_id "EMSYs000064-RA"; gene_id "EMSYs000064"; gene_name "AMELY";
eMSYv3	maker	CDS	8594792	8594797	.	-	0	transcript_id "EMSYs000064-RA"; gene_id "EMSYs000064"; gene_name "AMELY";
eMSYv3	maker	CDS	8596367	8596777	.	-	0	transcript_id "EMSYs000064-RA"; gene_id "EMSYs000064"; gene_name "AMELY";
eMSYv3	maker	CDS	8597061	8597105	.	-	0	transcript_id "EMSYs000064-RA"; gene_id "EMSYs000064"; gene_name "AMELY";
eMSYv3	maker	CDS	8598494	8598541	.	-	0	transcript_id "EMSYs000064-RA"; gene_id "EMSYs000064"; gene_name "AMELY";
eMSYv3	manual	exon	8707448	8707905	.	-	.	transcript_id "EMSYm0192-RA"; gene_id "EMSYm0192"; gene_name "MYL9Y";
eMSYv3	manual	exon	8826661	8828635	.	-	.	transcript_id "EMSYm0173-RA"; gene_id "EMSYm0173"; gene_name "TIGD1Y6";
eMSYv3	maker	exon	8934423	8934546	.	+	.	transcript_id "EMSYs000065-RA"; gene_id "EMSYs000065"; gene_name "EIF2S3Y";
eMSYv3	maker	exon	8935171	8935234	.	+	.	transcript_id "EMSYs000065-RA"; gene_id "EMSYs000065"; gene_name "EIF2S3Y";
eMSYv3	maker	exon	8936151	8936278	.	+	.	transcript_id "EMSYs000065-RA"; gene_id "EMSYs000065"; gene_name "EIF2S3Y";
eMSYv3	maker	exon	8936381	8936502	.	+	.	transcript_id "EMSYs000065-RA"; gene_id "EMSYs000065"; gene_name "EIF2S3Y";
eMSYv3	maker	exon	8943395	8943489	.	+	.	transcript_id "EMSYs000065-RA"; gene_id "EMSYs000065"; gene_name "EIF2S3Y";
eMSYv3	maker	exon	8945594	8945752	.	+	.	transcript_id "EMSYs000065-RA"; gene_id "EMSYs000065"; gene_name "EIF2S3Y";
eMSYv3	maker	exon	8948742	8948836	.	+	.	transcript_id "EMSYs000065-RA"; gene_id "EMSYs000065"; gene_name "EIF2S3Y";
eMSYv3	maker	exon	8949448	8949592	.	+	.	transcript_id "EMSYs000065-RA"; gene_id "EMSYs000065"; gene_name "EIF2S3Y";
eMSYv3	maker	exon	8952440	8952609	.	+	.	transcript_id "EMSYs000065-RA"; gene_id "EMSYs000065"; gene_name "EIF2S3Y";
eMSYv3	maker	exon	8954435	8954607	.	+	.	transcript_id "EMSYs000065-RA"; gene_id "EMSYs000065"; gene_name "EIF2S3Y";
eMSYv3	maker	exon	8955611	8955659	.	+	.	transcript_id "EMSYs000065-RA"; gene_id "EMSYs000065"; gene_name "EIF2S3Y";
eMSYv3	maker	exon	8956488	8956526	.	+	.	transcript_id "EMSYs000065-RA"; gene_id "EMSYs000065"; gene_name "EIF2S3Y";
eMSYv3	maker	CDS	8934478	8934546	.	+	0	transcript_id "EMSYs000065-RA"; gene_id "EMSYs000065"; gene_name "EIF2S3Y";
eMSYv3	maker	CDS	8935171	8935234	.	+	0	transcript_id "EMSYs000065-RA"; gene_id "EMSYs000065"; gene_name "EIF2S3Y";
eMSYv3	maker	CDS	8936151	8936278	.	+	2	transcript_id "EMSYs000065-RA"; gene_id "EMSYs000065"; gene_name "EIF2S3Y";
eMSYv3	maker	CDS	8936381	8936502	.	+	0	transcript_id "EMSYs000065-RA"; gene_id "EMSYs000065"; gene_name "EIF2S3Y";
eMSYv3	maker	CDS	8943395	8943489	.	+	1	transcript_id "EMSYs000065-RA"; gene_id "EMSYs000065"; gene_name "EIF2S3Y";
eMSYv3	maker	CDS	8945594	8945752	.	+	2	transcript_id "EMSYs000065-RA"; gene_id "EMSYs000065"; gene_name "EIF2S3Y";
eMSYv3	maker	CDS	8948742	8948836	.	+	2	transcript_id "EMSYs000065-RA"; gene_id "EMSYs000065"; gene_name "EIF2S3Y";
eMSYv3	maker	CDS	8949448	8949592	.	+	0	transcript_id "EMSYs000065-RA"; gene_id "EMSYs000065"; gene_name "EIF2S3Y";
eMSYv3	maker	CDS	8952440	8952609	.	+	2	transcript_id "EMSYs000065-RA"; gene_id "EMSYs000065"; gene_name "EIF2S3Y";
eMSYv3	maker	CDS	8954435	8954607	.	+	0	transcript_id "EMSYs000065-RA"; gene_id "EMSYs000065"; gene_name "EIF2S3Y";
eMSYv3	maker	CDS	8955611	8955659	.	+	1	transcript_id "EMSYs000065-RA"; gene_id "EMSYs000065"; gene_name "EIF2S3Y";
eMSYv3	maker	CDS	8956488	8956526	.	+	0	transcript_id "EMSYs000065-RA"; gene_id "EMSYs000065"; gene_name "EIF2S3Y";
eMSYv3	maker	exon	8982227	8982301	.	+	.	transcript_id "EMSYs000066-RA"; gene_id "EMSYs000066"; gene_name "ZFY";
eMSYv3	maker	exon	9008854	9009420	.	+	.	transcript_id "EMSYs000066-RA"; gene_id "EMSYs000066"; gene_name "ZFY";
eMSYv3	maker	exon	9011049	9011198	.	+	.	transcript_id "EMSYs000066-RA"; gene_id "EMSYs000066"; gene_name "ZFY";
eMSYv3	maker	exon	9011417	9011560	.	+	.	transcript_id "EMSYs000066-RA"; gene_id "EMSYs000066"; gene_name "ZFY";
eMSYv3	maker	exon	9011896	9012051	.	+	.	transcript_id "EMSYs000066-RA"; gene_id "EMSYs000066"; gene_name "ZFY";
eMSYv3	maker	exon	9012532	9012672	.	+	.	transcript_id "EMSYs000066-RA"; gene_id "EMSYs000066"; gene_name "ZFY";
eMSYv3	maker	exon	9013450	9017321	.	+	.	transcript_id "EMSYs000066-RA"; gene_id "EMSYs000066"; gene_name "ZFY";
eMSYv3	maker	CDS	9008871	9009420	.	+	0	transcript_id "EMSYs000066-RA"; gene_id "EMSYs000066"; gene_name "ZFY";
eMSYv3	maker	CDS	9011049	9011198	.	+	2	transcript_id "EMSYs000066-RA"; gene_id "EMSYs000066"; gene_name "ZFY";
eMSYv3	maker	CDS	9011417	9011560	.	+	2	transcript_id "EMSYs000066-RA"; gene_id "EMSYs000066"; gene_name "ZFY";
eMSYv3	maker	CDS	9011896	9012051	.	+	2	transcript_id "EMSYs000066-RA"; gene_id "EMSYs000066"; gene_name "ZFY";
eMSYv3	maker	CDS	9012532	9012672	.	+	2	transcript_id "EMSYs000066-RA"; gene_id "EMSYs000066"; gene_name "ZFY";
eMSYv3	maker	CDS	9013450	9014633	.	+	2	transcript_id "EMSYs000066-RA"; gene_id "EMSYs000066"; gene_name "ZFY";
eMSYv3	maker	exon	9068314	9068382	.	+	.	transcript_id "EMSYs000067-RA"; gene_id "EMSYs000067"; gene_name "WWC3Y";
eMSYv3	maker	exon	9069401	9069481	.	+	.	transcript_id "EMSYs000067-RA"; gene_id "EMSYs000067"; gene_name "WWC3Y";
eMSYv3	maker	exon	9085169	9085273	.	+	.	transcript_id "EMSYs000067-RA"; gene_id "EMSYs000067"; gene_name "WWC3Y";
eMSYv3	maker	exon	9097208	9097342	.	+	.	transcript_id "EMSYs000067-RA"; gene_id "EMSYs000067"; gene_name "WWC3Y";
eMSYv3	maker	exon	9100732	9100809	.	+	.	transcript_id "EMSYs000067-RA"; gene_id "EMSYs000067"; gene_name "WWC3Y";
eMSYv3	maker	exon	9119848	9119973	.	+	.	transcript_id "EMSYs000067-RA"; gene_id "EMSYs000067"; gene_name "WWC3Y";
eMSYv3	maker	exon	9120672	9120749	.	+	.	transcript_id "EMSYs000067-RA"; gene_id "EMSYs000067"; gene_name "WWC3Y";
eMSYv3	maker	exon	9121564	9121650	.	+	.	transcript_id "EMSYs000067-RA"; gene_id "EMSYs000067"; gene_name "WWC3Y";
eMSYv3	maker	exon	9122743	9122910	.	+	.	transcript_id "EMSYs000067-RA"; gene_id "EMSYs000067"; gene_name "WWC3Y";
eMSYv3	maker	exon	9126700	9126834	.	+	.	transcript_id "EMSYs000067-RA"; gene_id "EMSYs000067"; gene_name "WWC3Y";
eMSYv3	maker	exon	9127339	9127491	.	+	.	transcript_id "EMSYs000067-RA"; gene_id "EMSYs000067"; gene_name "WWC3Y";
eMSYv3	maker	exon	9128693	9128873	.	+	.	transcript_id "EMSYs000067-RA"; gene_id "EMSYs000067"; gene_name "WWC3Y";
eMSYv3	maker	exon	9140889	9141053	.	+	.	transcript_id "EMSYs000067-RA"; gene_id "EMSYs000067"; gene_name "WWC3Y";
eMSYv3	maker	exon	9145436	9145672	.	+	.	transcript_id "EMSYs000067-RA"; gene_id "EMSYs000067"; gene_name "WWC3Y";
eMSYv3	maker	exon	9146155	9146286	.	+	.	transcript_id "EMSYs000067-RA"; gene_id "EMSYs000067"; gene_name "WWC3Y";
eMSYv3	maker	CDS	9068314	9068382	.	+	0	transcript_id "EMSYs000067-RA"; gene_id "EMSYs000067"; gene_name "WWC3Y";
eMSYv3	maker	CDS	9069401	9069481	.	+	0	transcript_id "EMSYs000067-RA"; gene_id "EMSYs000067"; gene_name "WWC3Y";
eMSYv3	maker	CDS	9085169	9085273	.	+	0	transcript_id "EMSYs000067-RA"; gene_id "EMSYs000067"; gene_name "WWC3Y";
eMSYv3	maker	CDS	9097208	9097342	.	+	0	transcript_id "EMSYs000067-RA"; gene_id "EMSYs000067"; gene_name "WWC3Y";
eMSYv3	maker	CDS	9100732	9100809	.	+	0	transcript_id "EMSYs000067-RA"; gene_id "EMSYs000067"; gene_name "WWC3Y";
eMSYv3	maker	CDS	9119848	9119973	.	+	0	transcript_id "EMSYs000067-RA"; gene_id "EMSYs000067"; gene_name "WWC3Y";
eMSYv3	maker	CDS	9120672	9120749	.	+	0	transcript_id "EMSYs000067-RA"; gene_id "EMSYs000067"; gene_name "WWC3Y";
eMSYv3	maker	CDS	9121564	9121650	.	+	0	transcript_id "EMSYs000067-RA"; gene_id "EMSYs000067"; gene_name "WWC3Y";
eMSYv3	maker	CDS	9122743	9122910	.	+	0	transcript_id "EMSYs000067-RA"; gene_id "EMSYs000067"; gene_name "WWC3Y";
eMSYv3	maker	CDS	9126700	9126834	.	+	0	transcript_id "EMSYs000067-RA"; gene_id "EMSYs000067"; gene_name "WWC3Y";
eMSYv3	maker	CDS	9127339	9127491	.	+	0	transcript_id "EMSYs000067-RA"; gene_id "EMSYs000067"; gene_name "WWC3Y";
eMSYv3	maker	CDS	9128693	9128873	.	+	0	transcript_id "EMSYs000067-RA"; gene_id "EMSYs000067"; gene_name "WWC3Y";
eMSYv3	maker	CDS	9140889	9141053	.	+	2	transcript_id "EMSYs000067-RA"; gene_id "EMSYs000067"; gene_name "WWC3Y";
eMSYv3	maker	CDS	9145436	9145672	.	+	2	transcript_id "EMSYs000067-RA"; gene_id "EMSYs000067"; gene_name "WWC3Y";
eMSYv3	maker	CDS	9146155	9146286	.	+	2	transcript_id "EMSYs000067-RA"; gene_id "EMSYs000067"; gene_name "WWC3Y";
eMSYv3	maker	exon	9250554	9250645	.	-	.	transcript_id "EMSYs000068-RA"; gene_id "EMSYs000068"; gene_name "EIF1AY";
eMSYv3	maker	exon	9251824	9251905	.	-	.	transcript_id "EMSYs000068-RA"; gene_id "EMSYs000068"; gene_name "EIF1AY";
eMSYv3	maker	exon	9258079	9258129	.	-	.	transcript_id "EMSYs000068-RA"; gene_id "EMSYs000068"; gene_name "EIF1AY";
eMSYv3	maker	exon	9259174	9259277	.	-	.	transcript_id "EMSYs000068-RA"; gene_id "EMSYs000068"; gene_name "EIF1AY";
eMSYv3	maker	exon	9261769	9261850	.	-	.	transcript_id "EMSYs000068-RA"; gene_id "EMSYs000068"; gene_name "EIF1AY";
eMSYv3	maker	CDS	9250554	9250645	.	-	2	transcript_id "EMSYs000068-RA"; gene_id "EMSYs000068"; gene_name "EIF1AY";
eMSYv3	maker	CDS	9251824	9251905	.	-	0	transcript_id "EMSYs000068-RA"; gene_id "EMSYs000068"; gene_name "EIF1AY";
eMSYv3	maker	CDS	9258079	9258129	.	-	0	transcript_id "EMSYs000068-RA"; gene_id "EMSYs000068"; gene_name "EIF1AY";
eMSYv3	maker	CDS	9259174	9259277	.	-	2	transcript_id "EMSYs000068-RA"; gene_id "EMSYs000068"; gene_name "EIF1AY";
eMSYv3	maker	CDS	9261769	9261850	.	-	0	transcript_id "EMSYs000068-RA"; gene_id "EMSYs000068"; gene_name "EIF1AY";
eMSYv3	manual	exon	9374678	9374860	.	+	.	transcript_id "EMSYm0193-RA"; gene_id "EMSYm0193"; gene_name "XKR3Y";
eMSYv3	manual	exon	9384307	9384564	.	+	.	transcript_id "EMSYm0193-RA"; gene_id "EMSYm0193"; gene_name "XKR3Y";
eMSYv3	manual	exon	9387744	9388415	.	+	.	transcript_id "EMSYm0193-RA"; gene_id "EMSYm0193"; gene_name "XKR3Y";
