# Supplementary material for: Horse Y chromosome assembly displays unique evolutionary features and putative stallion fertility genes
Source: Nat Commun. 2018 Jul 27;9:2945. doi: 10.1038/s41467-018-05290-6 (PMC6063916; doi:10.1038/s41467-018-05290-6)
Supplement: Supplementary file 6 — Supplementary Data 3 [file 41467_2018_5290_MOESM6_ESM.txt]

# Output of GENECONV for sequence file AMELY.final.nex
# GENECONV version 1.81
# Command line:  GENECONV AMELY.final.nex amelygroup.cfg amelygroupoutg1
#   /lp /g1
# Contents of parameter configuration file:
# amelygroup.cfg: -Startseed=123  -MaxSimGlobalPval=0.05
#   -group  EQUIDS  Horse_AMELY  Przewalskii_AMELY  Onager_AMELY
#   Donkey_AMELY  Horse_AMELX  Przewalski_AMELX  Donkey_AMELX  Rhino_AMELX
#   -group  PRIMATES  Human_AMELY  Chimp_AMELY  Macaque_AMELY  Human_AMELX
#   Chimp_AMELX  Macaque_AMELX
#   -group  RODENTS  Mouse_AMELX  Rat_AMELX
#   -group  CARNI  Dog_AMELY  Cat_AMELY  Dog_AMELX  Cat_AMELX
#   -group  CETART  Cow_AMELY  Pig_AMELY  Cow_AMELX  Pig_AMELX
#   -group  OUT  Opossum_AMELX  Platypus_AMELX
#
# AMELY.final.nex: 26 sequences:
#   Domain=Data;
#
# Options and features: Using 26 DNA sequences, 2327 aligned bases,
#   148 polymorphisms, NEXUS format, NEXUS datatype=nucleotide,
#   gscale=1 for mismatches, 6 groups defined, maxSimPairPval=0.05,
#   maxSimGlobPval=0.05, no maxKAPairPval limits, no maxKAGlobPval limits,
#   simPvals based on 10,000 permutations,
#   global P-values based on BLAST-like global scores,
#   fragment limits: minlength=1, minnpolys=2, minscore=2,
#   pairwise max lists=2000, at most one overlapping fragment,
#   starting seed=123, contiguous sites with indels are one polymorphism,
#   8 indel blocks with up to 1247 sites each,
#   match (replacement) char in source file is . (2EH).
# Groups:
#   EQUIDS (8): Horse_AMELY  Przewalskii_AMELY  Onager_AMELY  Donkey_AMELY
#     Horse_AMELX  Przewalski_AMELX  Donkey_AMELX  Rhino_AMELX
#   PRIMATES (6): Human_AMELY  Chimp_AMELY  Macaque_AMELY  Human_AMELX
#     Chimp_AMELX  Macaque_AMELX
#   RODENTS (2): Mouse_AMELX  Rat_AMELX
#   CARNI (4): Dog_AMELY  Cat_AMELY  Dog_AMELX  Cat_AMELX
#   CETART (4): Cow_AMELY  Pig_AMELY  Cow_AMELX  Pig_AMELX
#   OUT (2): Opossum_AMELX  Platypus_AMELX
# Looking at within-group fragments only (6 groups)
#
# Mismatch penalty: 1 * npolys / num_ppen
#   where `num_ppen' is the number of ``potential penalties'':
#     sequence differences for inner fragments,
#     local monomorphisms for outer fragments.
# Nucleotide codes in data:  T(4755)  C(7088)  A(5888)  G(4140)
#   Other(38,631)  CG/TCAG ratio: 51.34%
# Non-nucleotide characters in data:  -(2DH)(n=38,335)  ?(3FH)(n=296)
# 2043 sites with missing data or unrecognized characters.
# (These characters are treated as indels for the
#    purpose of creating indel blocks.)
# No sites with all gap or unrecognized characters.
# 138 polymorphic and 146 monomorphic sites with no indels.
# 2 single polymorphic sites with indels.
# 8 indel blocks with more than one site
#   (each block is treated as a single polymorphism).
# 148 polymorphisms to be permuted.
# 
# Comparisons without any fragments (NUCLEOTIDES):
#   Przewalski_AMELX v Donkey_AMELX (inner frags): No site differences.
# 
# The following are for outer fragments (NUCLEOTIDES):
#   Przewalski_AMELX (outer sequence frags): No sites are unique.
#   Donkey_AMELX (outer sequence frags): No sites are unique.
# (The entire sequence is NOT counted as a fragment.)
# 
# The starting random number seed is  123.
# Simulated P-values are based on 10,000 permutations.
# Maximum BLAST-like scores (6 groups):
# Inner      Max         Sim     S.D.s above     S.D. of
#  frags    Score      P-value    sim. mean        sims
# SCORE     9.321      0.0145         1.70       0.0019
# OuterSeq
#  frags   14.560      0.0000        11.32       1.1256
#
# Global lists: 2 I and 2 O significant fragments
# Pairwise lists: 15 I and 2 O significant fragments
#  where I means inner pair, O is outer seq, A is outer pair, and
#  G means outer group (fragments).
# Global P-values are based on BLAST-like global scores.
#
# Fragment offsets and lengths are in nucleotides.
# Note: A polymorphism can be at a run of sites with indels,
#   which here have up to 1247 sites.
# Bases other than `TCAGU' are treated as indels
#   for the purpose of generating polymorphisms.
#
#
# Global inner fragments (148 polymorphisms, 2327 aligned bases):
# (Inner fragments are runs of matching sites with penalties.)
# (Sim and BC KA P-values are corrected for multiple comparisons.)
# (Fragments are listed only if Sim P-value <= 0.05.)
# See earlier in the file for the full restrictions on fragments.
#
# BC KA means Bonferroni-corrected KA (BLAST-like) Pvalues.
# KA Pvalues are NOT corrected for multiple pairwise comparisons.
# In the following table, BC Pvalues are KA Pvalues multiplied by 57.
# Num Poly  is the number of polymorphic sites in the fragment.
# Num Dif   is the number of mismatches within the fragment.
# Tot Difs  is the total number of mismatches between two sequences.
# MisM Pen  is the penalty per mismatch for these two sequences.
#
#   Seq                            Sim    BC KA    Aligned Offsets   Num  Num  Tot  MisM
#   Names                         Pvalue  Pvalue   Begin  End   Len  Poly Dif  Difs Pen.
GI  Horse_AMELX;Przewalski_AMELX  0.0145  0.00510   455   2327 1873   147   0    1  148
GI  Horse_AMELX;Donkey_AMELX      0.0145  0.00510   455   2327 1873   147   0    1  148
#
# 2 inner fragments listed.
# 2077 overlapping fragments discarded.
#
# ADDITIONAL PAIRWISE FRAGMENTS with BC Pairwise SimPval < 0.05
#   OR LISTED GLOBAL FRAGMENTS with significantly better BC SimPval
# Here BC SimPval is the Pairwise Sim Pvalue multiplied by 57.
#
#   Seq                           BC Sim  BC KA    Aligned Offsets   Num  Num  Tot  MisM
#   Names                         Pvalue  Pvalue   Begin  End   Len  Poly Dif  Difs Pen.
AI  Pig_AMELY;Pig_AMELX           0.0456  0.03894   455   1080  626   146   0    2   74
#
# One inner fragment listed.
#
#
# Global outer-sequence fragments (148 polymorphisms, 2327 aligned bases):
# (Outer-sequence fragments are runs of sites that are unique in that group.)
# (Sim and BC KA P-values are corrected for multiple comparisons.)
# (Fragments are listed only if Sim P-value <= 0.05.)
# See earlier in the file for the full restrictions on fragments.
#
# BC KA means Bonferroni-corrected KA (BLAST-like) Pvalues.
# KA Pvalues are NOT corrected for multiple pairwise comparisons.
# In the following table, BC Pvalues are KA Pvalues multiplied by 24.
# Num Poly  is the number of polymorphic sites in the fragment.
# Num Mat   is the number of nonunique sites within the fragment.
# Tot Mats  is the total number of nonunique sites for that sequence.
# MisM Pen  is the penalty per nonunique site for this sequence.
#
#   Seq             Sim    BC KA    Aligned Offsets   Num  Num  Tot  MisM
#   Name           Pvalue  Pvalue   Begin  End   Len  Poly Mat  Mats Pen.
GO  Cat_AMELY      0.0000  0.00001   560    576   17    10   0  127    2
GO  Opossum_AMELX  0.0206  0.19480   766   1079  314    28   3   69    3
#
# 2 outer-sequence fragments listed.
# 36 overlapping fragments discarded.
#
#
# Pairwise inner fragments (148 polymorphisms, 2327 aligned bases):
# (Inner fragments are runs of matching sites with penalties.)
# (P-values are not corrected for multiple comparisons.)
# (Fragments are listed only if Sim P-value <= 0.05.)
# See earlier in the file for the full restrictions on fragments.
#
# KA Pvalues are NOT corrected for multiple pairwise comparisons.
# Multiply by 57 for Bonferroni-corrected KA Pvalues.
# Num Poly  is the number of polymorphic sites in the fragment.
# Num Dif   is the number of mismatches within the fragment.
# Tot Difs  is the total number of mismatches between two sequences.
# MisM Pen  is the penalty per mismatch for these two sequences.
#
#   Seq                              Sim      KA     Aligned Offsets   Num  Num  Tot  MisM
#   Names                           Pvalue  Pvalue   Begin  End   Len  Poly Dif  Difs Pen.
Group EQUIDS:
PI  Horse_AMELY;Przewalskii_AMELY   0.0424  0.00489   455    731  277   103   0    4   37
PI  Horse_AMELY;Onager_AMELY        0.0329  0.01552   468    731  264    96   0    5   30
PI  Horse_AMELY;Donkey_AMELY        0.0063  0.04411   530    724  195    89   0    8   19
PI  Przewalskii_AMELY;Onager_AMELY  0.0207  0.00483   468    766  299   111   0    4   37
PI  Przewalskii_AMELY;Donkey_AMELY  0.0129  0.04661   530    724  195    89   0    7   22
PI  Onager_AMELY;Donkey_AMELY       0.0063  0.04411   530    724  195    89   0    8   19
PI  Horse_AMELX;Przewalski_AMELX    0.0145  0.00009   455   2327 1873   147   0    1  148
PI  Horse_AMELX;Donkey_AMELX        0.0145  0.00009   455   2327 1873   147   0    1  148
Group PRIMATES:
PI  Human_AMELX;Chimp_AMELX         0.0016  0.00543   530   1080  551   136   0    3   50
Group RODENTS:
PI  Mouse_AMELX;Rat_AMELX           0.0187  0.04732   542   1080  539   133   2    7   22
Group CARNI:
PI  Dog_AMELY;Cat_AMELY             0.0010  0.03659   687   1080  394    66   4   32    5
PI  Cat_AMELY;Dog_AMELX             0.0057  0.09112   662   1080  419    81   5   25    6
PI  Cat_AMELY;Cat_AMELX             0.0032  0.07251   593   1080  488   109   9   26    6
Group CETART:
PI  Cow_AMELY;Cow_AMELX             0.0090  0.00478   455    766  312   118   0    4   37
PI  Pig_AMELY;Pig_AMELX             0.0008  0.00068   455   1080  626   146   0    2   74
#
# 15 inner fragments listed.
# 2077 overlapping fragments discarded.
#
#
# Pairwise outer-sequence fragments (148 polymorphisms, 2327 aligned bases):
# (Outer-sequence fragments are runs of sites that are unique in that group.)
# (P-values are not corrected for multiple comparisons.)
# (Fragments are listed only if Sim P-value <= 0.05.)
# See earlier in the file for the full restrictions on fragments.
#
# KA Pvalues are NOT corrected for multiple pairwise comparisons.
# Multiply by 24 for Bonferroni-corrected KA Pvalues.
# Num Poly  is the number of polymorphic sites in the fragment.
# Num Mat   is the number of nonunique sites within the fragment.
# Tot Mats  is the total number of nonunique sites for that sequence.
# MisM Pen  is the penalty per nonunique site for this sequence.
#
#   Seq             Sim      KA     Aligned Offsets   Num  Num  Tot  MisM
#   Name           Pvalue  Pvalue   Begin  End   Len  Poly Mat  Mats Pen.
Group CARNI:
PO  Cat_AMELY      0.0000  0.00000   560    576   17    10   0  127    2
Group OUT:
PO  Opossum_AMELX  0.0032  0.00812   766   1079  314    28   3   69    3
#
# 2 outer-sequence fragments listed.
# 36 overlapping fragments discarded.
#


# Output of GENECONV for sequence file ANOS1Y.fas
# GENECONV version 1.81
# Command line:  GENECONV ANOS1Y.fas anos1group.cfg anos1ygroupoutg1 /lp
#   /g1
# Contents of parameter configuration file:
# anos1group.cfg: -Startseed=123  -MaxSimGlobalPval=0.05
#   -group  EQUIDS  Hor_ANOS1Y  Don_ANOS1Y  Ona_ANOS1Y  Hor_ANOS1
#   Prz_ANOS1  Don_ANOS1
#   -group  OUT  Hum_ANOS2P  Hum_ANOS1  Chi_ANOS1  Mac_ANOS1  Dog_ANOS1
#   Ctl_ANOS1  Ckn_ANOS1  Cat_ANOS1  Pig_ANOS1  Opo_ANOS1  Pla_ANOS1
#   Chi_ANOS1Y
#
# ANOS1Y.fas: 18 sequences.
#
# Options and features: Using 18 DNA sequences, 6314 aligned bases,
#   578 polymorphisms, FASTA format, gscale=1 for mismatches,
#   2 groups defined, maxSimPairPval=0.05, maxSimGlobPval=0.05,
#   no maxKAPairPval limits, no maxKAGlobPval limits,
#   simPvals based on 10,000 permutations,
#   global P-values based on BLAST-like global scores,
#   fragment limits: minlength=1, minnpolys=2, minscore=2,
#   pairwise max lists=2000, at most one overlapping fragment,
#   starting seed=123, contiguous sites with indels are one polymorphism,
#   one indel block with up to 5737 sites each,
#   no match (replacement) char in source file.
# Groups:
#   EQUIDS (6): Hor_ANOS1Y  Don_ANOS1Y  Ona_ANOS1Y  Hor_ANOS1  Prz_ANOS1
#     Don_ANOS1
#   OUT (12): Hum_ANOS2P  Hum_ANOS1  Chi_ANOS1  Mac_ANOS1  Dog_ANOS1
#     Ctl_ANOS1  Ckn_ANOS1  Cat_ANOS1  Pig_ANOS1  Opo_ANOS1  Pla_ANOS1
#     Chi_ANOS1Y
# Looking at within-group fragments only (2 groups)
#
# Mismatch penalty: 1 * npolys / num_ppen
#   where `num_ppen' is the number of ``potential penalties'':
#     sequence differences for inner fragments,
#     local monomorphisms for outer fragments.
# Nucleotide codes in data:  T(18,125)  C(15,718)  A(19,045)  G(14,839)
#   Other(45,925)  CG/TCAG ratio: 45.12%
# Non-nucleotide characters in data:  ?(3FH)(n=45,925)
# 5737 sites with missing data or unrecognized characters.
# (These characters are treated as indels for the
#    purpose of creating indel blocks.)
# No sites with all gap or unrecognized characters.
# 577 polymorphic and 0 monomorphic sites with no indels.
# No single polymorphic sites with indels.
# One indel block with more than one site
#   (each block is treated as a single polymorphism).
# 578 polymorphisms to be permuted.
# 
# The starting random number seed is  123.
# Simulated P-values are based on 10,000 permutations.
# Maximum BLAST-like scores (2 groups):
# Inner      Max         Sim     S.D.s above     S.D. of
#  frags    Score      P-value    sim. mean        sims
# SCORE    23.215      0.0000        15.52       1.2252
# OuterSeq
#  frags    2.827      0.3211         0.32       1.2624
#
# Global lists: 2 I and no O significant fragments
# Pairwise lists: 5 I and no O significant fragments
#  where I means inner pair, O is outer seq, A is outer pair, and
#  G means outer group (fragments).
# Global P-values are based on BLAST-like global scores.
#
# Fragment offsets and lengths are in nucleotides.
# Note: A polymorphism can be at a run of sites with indels,
#   which here have up to 5737 sites.
# Bases other than `TCAGU' are treated as indels
#   for the purpose of generating polymorphisms.
#
#
# Global inner fragments (578 polymorphisms, 6314 aligned bases):
# (Inner fragments are runs of matching sites with penalties.)
# (Sim and BC KA P-values are corrected for multiple comparisons.)
# (Fragments are listed only if Sim P-value <= 0.05.)
# See earlier in the file for the full restrictions on fragments.
#
# BC KA means Bonferroni-corrected KA (BLAST-like) Pvalues.
# KA Pvalues are NOT corrected for multiple pairwise comparisons.
# In the following table, BC Pvalues are KA Pvalues multiplied by 81.
# Num Poly  is the number of polymorphic sites in the fragment.
# Num Dif   is the number of mismatches within the fragment.
# Tot Difs  is the total number of mismatches between two sequences.
# MisM Pen  is the penalty per mismatch for these two sequences.
#
#   Seq                    Sim    BC KA    Aligned Offsets   Num  Num  Tot  MisM
#   Names                 Pvalue  Pvalue   Begin  End   Len  Poly Dif  Difs Pen.
GI  Ctl_ANOS1;Pig_ANOS1   0.0000  0.00000    44     96   53    53   7  367    2
GI  Hum_ANOS2P;Hum_ANOS1  0.0006  0.00134     9     75   67    67  17  391    2
#
# 2 inner fragments listed.
# 1280 overlapping fragments discarded.
#
#
# Global outer-sequence fragments (578 polymorphisms, 6314 aligned bases):
# (Outer-sequence fragments are runs of sites that are unique in that group.)
# (Sim and BC KA P-values are corrected for multiple comparisons.)
# (Fragments are listed only if Sim P-value <= 0.05.)
# See earlier in the file for the full restrictions on fragments.
#
#
# No outer-sequence fragments listed.
#
#
# Pairwise inner fragments (578 polymorphisms, 6314 aligned bases):
# (Inner fragments are runs of matching sites with penalties.)
# (P-values are not corrected for multiple comparisons.)
# (Fragments are listed only if Sim P-value <= 0.05.)
# See earlier in the file for the full restrictions on fragments.
#
# KA Pvalues are NOT corrected for multiple pairwise comparisons.
# Multiply by 81 for Bonferroni-corrected KA Pvalues.
# Num Poly  is the number of polymorphic sites in the fragment.
# Num Dif   is the number of mismatches within the fragment.
# Tot Difs  is the total number of mismatches between two sequences.
# MisM Pen  is the penalty per mismatch for these two sequences.
#
#   Seq                    Sim      KA     Aligned Offsets   Num  Num  Tot  MisM
#   Names                 Pvalue  Pvalue   Begin  End   Len  Poly Dif  Difs Pen.
Group OUT:
PI  Hum_ANOS2P;Hum_ANOS1  0.0000  0.00002     9     75   67    67  17  391    2
PI  Ctl_ANOS1;Pig_ANOS1   0.0000  0.00000    44     96   53    53   7  367    2
PI  Ckn_ANOS1;Opo_ANOS1   0.0338  0.03872   241    247    7     7   0  429    2
PI  Ckn_ANOS1;Pla_ANOS1   0.0362  0.04066    80     87    8     8   0  402    2
PI  Ckn_ANOS1;Chi_ANOS1Y  0.0341  0.03872   140    149   10    10   1  429    2
#
# 5 inner fragments listed.
# 1280 overlapping fragments discarded.
#
#
# Pairwise outer-sequence fragments (578 polymorphisms, 6314 aligned bases):
# (Outer-sequence fragments are runs of sites that are unique in that group.)
# (P-values are not corrected for multiple comparisons.)
# (Fragments are listed only if Sim P-value <= 0.05.)
# See earlier in the file for the full restrictions on fragments.
#
# No outer-sequence fragments listed.
#
# Output of GENECONV for sequence file ARSFY.fas
# GENECONV version 1.81
# Command line:  GENECONV ARSFY.fas arsfygroup.cfg arsfygroupoutg1 /lp /g1
# Contents of parameter configuration file:
# arsfygroup.cfg: -Startseed=123  -MaxSimGlobalPval=0.05
#   -group  EQUIDS  Hor_ARSFY  Hor_ARSF  Don_ARSF
#   -group  OUT  Rhi_ARSF  Hum_ARSF  Chi_ARSF  Mac_ARSF  Dog_ARSF
#   Cat_ARSF  Opo_ARSF
#
# ARSFY.fas: 10 sequences.
#
# Options and features: Using 10 DNA sequences, 4715 aligned bases,
#   1352 polymorphisms, FASTA format, gscale=1 for mismatches,
#   2 groups defined, maxSimPairPval=0.05, maxSimGlobPval=0.05,
#   no maxKAPairPval limits, no maxKAGlobPval limits,
#   simPvals based on 10,000 permutations,
#   global P-values based on BLAST-like global scores,
#   fragment limits: minlength=1, minnpolys=2, minscore=2,
#   pairwise max lists=2000, at most one overlapping fragment,
#   starting seed=123, contiguous sites with indels are one polymorphism,
#   6 indel blocks with up to 1931 sites each,
#   no match (replacement) char in source file.
# Groups:
#   EQUIDS (3): Hor_ARSFY  Hor_ARSF  Don_ARSF
#   OUT (7): Rhi_ARSF  Hum_ARSF  Chi_ARSF  Mac_ARSF  Dog_ARSF  Cat_ARSF
#     Opo_ARSF
# Looking at within-group fragments only (2 groups)
#
# Mismatch penalty: 1 * npolys / num_ppen
#   where `num_ppen' is the number of ``potential penalties'':
#     sequence differences for inner fragments,
#     local monomorphisms for outer fragments.
# Nucleotide codes in data:  T(5917)  C(5690)  A(5645)  G(5698)
#   Other(24,200)  CG/TCAG ratio: 49.62%
# Non-nucleotide characters in data:  -(2DH)(n=24,131)  ?(3FH)(n=69)
# 3052 sites with missing data or unrecognized characters.
# (These characters are treated as indels for the
#    purpose of creating indel blocks.)
# No sites with all gap or unrecognized characters.
# 1344 polymorphic and 319 monomorphic sites with no indels.
# 2 single polymorphic sites with indels.
# 6 indel blocks with more than one site
#   (each block is treated as a single polymorphism).
# 1352 polymorphisms to be permuted.
# 
# The starting random number seed is  123.
# Simulated P-values are based on 10,000 permutations.
# Maximum BLAST-like scores (2 groups):
# Inner      Max         Sim     S.D.s above     S.D. of
#  frags    Score      P-value    sim. mean        sims
# SCORE   180.905      0.0000      1264.70       0.1380
# OuterSeq
#  frags   27.449      0.0000        21.64       1.1916
#
# Global lists: 2 I and 1 O significant fragments
# Pairwise lists: 14 I and 1 O significant fragments
#  where I means inner pair, O is outer seq, A is outer pair, and
#  G means outer group (fragments).
# Global P-values are based on BLAST-like global scores.
#
# Fragment offsets and lengths are in nucleotides.
# Note: A polymorphism can be at a run of sites with indels,
#   which here have up to 1931 sites.
# Bases other than `TCAGU' are treated as indels
#   for the purpose of generating polymorphisms.
#
#
# Global inner fragments (1352 polymorphisms, 4715 aligned bases):
# (Inner fragments are runs of matching sites with penalties.)
# (Sim and BC KA P-values are corrected for multiple comparisons.)
# (Fragments are listed only if Sim P-value <= 0.05.)
# See earlier in the file for the full restrictions on fragments.
#
# BC KA means Bonferroni-corrected KA (BLAST-like) Pvalues.
# KA Pvalues are NOT corrected for multiple pairwise comparisons.
# In the following table, BC Pvalues are KA Pvalues multiplied by 24.
# Num Poly  is the number of polymorphic sites in the fragment.
# Num Dif   is the number of mismatches within the fragment.
# Tot Difs  is the total number of mismatches between two sequences.
# MisM Pen  is the penalty per mismatch for these two sequences.
#
#   Seq                  Sim    BC KA    Aligned Offsets   Num  Num  Tot  MisM
#   Names               Pvalue  Pvalue   Begin  End   Len  Poly Dif  Difs Pen.
GI  Hor_ARSFY;Hor_ARSF  0.0000  0.00000  1096   1362  267   140   4 1053    2
GI  Hor_ARSFY;Don_ARSF  0.0000  0.00000  1096   1362  267   140   4 1053    2
#
# 2 inner fragments listed.
# 29,493 overlapping fragments discarded.
#
#
# Global outer-sequence fragments (1352 polymorphisms, 4715 aligned bases):
# (Outer-sequence fragments are runs of sites that are unique in that group.)
# (Sim and BC KA P-values are corrected for multiple comparisons.)
# (Fragments are listed only if Sim P-value <= 0.05.)
# See earlier in the file for the full restrictions on fragments.
#
# BC KA means Bonferroni-corrected KA (BLAST-like) Pvalues.
# KA Pvalues are NOT corrected for multiple pairwise comparisons.
# In the following table, BC Pvalues are KA Pvalues multiplied by 10.
# Num Poly  is the number of polymorphic sites in the fragment.
# Num Mat   is the number of nonunique sites within the fragment.
# Tot Mats  is the total number of nonunique sites for that sequence.
# MisM Pen  is the penalty per nonunique site for this sequence.
#
#   Seq         Sim    BC KA    Aligned Offsets   Num  Num  Tot  MisM
#   Name       Pvalue  Pvalue   Begin  End   Len  Poly Mat  Mats Pen.
GO  Hor_ARSFY  0.0000  0.00000  1537   2524  988   840 101  307    5
#
# One outer-sequence fragment listed.
# 10,293 overlapping fragments discarded.
#
#
# Pairwise inner fragments (1352 polymorphisms, 4715 aligned bases):
# (Inner fragments are runs of matching sites with penalties.)
# (P-values are not corrected for multiple comparisons.)
# (Fragments are listed only if Sim P-value <= 0.05.)
# See earlier in the file for the full restrictions on fragments.
#
# KA Pvalues are NOT corrected for multiple pairwise comparisons.
# Multiply by 24 for Bonferroni-corrected KA Pvalues.
# Num Poly  is the number of polymorphic sites in the fragment.
# Num Dif   is the number of mismatches within the fragment.
# Tot Difs  is the total number of mismatches between two sequences.
# MisM Pen  is the penalty per mismatch for these two sequences.
#
#   Seq                  Sim      KA     Aligned Offsets   Num  Num  Tot  MisM
#   Names               Pvalue  Pvalue   Begin  End   Len  Poly Dif  Difs Pen.
Group EQUIDS:
PI  Hor_ARSFY;Hor_ARSF  0.0000  0.00000  1096   1362  267   140   4 1053    2
PI  Hor_ARSFY;Don_ARSF  0.0000  0.00000  1096   1362  267   140   4 1053    2
PI  Hor_ARSF;Don_ARSF   0.0046  0.03136  1249   2414 1166   940  11   31   44
Group OUT:
PI  Rhi_ARSF;Hum_ARSF   0.0086  0.01781  2003   2088   86    74   4  355    4
PI  Rhi_ARSF;Chi_ARSF   0.0089  0.01781  2003   2088   86    74   4  355    4
PI  Rhi_ARSF;Mac_ARSF   0.0187  0.03181  1997   2088   92    80   6  355    4
PI  Rhi_ARSF;Dog_ARSF   0.0129  0.02140  1734   1905  172   140  14  311    5
PI  Rhi_ARSF;Cat_ARSF   0.0131  0.02172  1752   1837   86    70   3  320    5
PI  Rhi_ARSF;Cat_ARSF   0.0323  0.04634  1537   1647  111    95   8  320    5
PI  Rhi_ARSF;Opo_ARSF   0.0239  0.02508  2213   2319  107    91  17  555    3
PI  Mac_ARSF;Opo_ARSF   0.0242  0.02883  2186   2261   76    62  10  563    3
PI  Mac_ARSF;Opo_ARSF   0.0242  0.02883  2099   2145   47    38   4  563    3
PI  Dog_ARSF;Opo_ARSF   0.0089  0.00951  2258   2316   59    51   6  540    3
PI  Dog_ARSF;Opo_ARSF   0.0176  0.01973  1472   1524   53    45   5  540    3
#
# 14 inner fragments listed.
# 29,493 overlapping fragments discarded.
#
#
# Pairwise outer-sequence fragments (1352 polymorphisms, 4715 aligned bases):
# (Outer-sequence fragments are runs of sites that are unique in that group.)
# (P-values are not corrected for multiple comparisons.)
# (Fragments are listed only if Sim P-value <= 0.05.)
# See earlier in the file for the full restrictions on fragments.
#
# KA Pvalues are NOT corrected for multiple pairwise comparisons.
# Multiply by 10 for Bonferroni-corrected KA Pvalues.
# Num Poly  is the number of polymorphic sites in the fragment.
# Num Mat   is the number of nonunique sites within the fragment.
# Tot Mats  is the total number of nonunique sites for that sequence.
# MisM Pen  is the penalty per nonunique site for this sequence.
#
#   Seq         Sim      KA     Aligned Offsets   Num  Num  Tot  MisM
#   Name       Pvalue  Pvalue   Begin  End   Len  Poly Mat  Mats Pen.
Group EQUIDS:
PO  Hor_ARSFY  0.0000  0.00000  1537   2524  988   840 101  307    5
#
# One outer-sequence fragment listed.
# 10,293 overlapping fragments discarded.
#

###################################################################################
# Output of GENECONV for sequence file ARSHY.fas
# GENECONV version 1.81
# Command line:  GENECONV ARSHY.fas arshygroup.cfg arshygroupoutg1 /lp /g1
# Contents of parameter configuration file:
# arshygroup.cfg: -Startseed=123  -MaxSimGlobalPval=0.05
#   -group  EQUIDS  Hor_ARSHY  Hor_ARSH  Don_ARSH
#   -group  OUT  Ctl_ARSH  Rhi_ARSH  Dog_ARSH  Cat_ARSH  Hum_ARSH
#   Chi_ARSH  Mac_ARSH  Opo_ARSH
#
# ARSHY.fas: 11 sequences.
#
# Options and features: Using 11 DNA sequences, 2357 aligned bases,
#   482 polymorphisms, FASTA format, gscale=1 for mismatches,
#   2 groups defined, maxSimPairPval=0.05, maxSimGlobPval=0.05,
#   no maxKAPairPval limits, no maxKAGlobPval limits,
#   simPvals based on 10,000 permutations,
#   global P-values based on BLAST-like global scores,
#   fragment limits: minlength=1, minnpolys=2, minscore=2,
#   pairwise max lists=2000, at most one overlapping fragment,
#   starting seed=123, contiguous sites with indels are one polymorphism,
#   12 indel blocks with up to 475 sites each,
#   no match (replacement) char in source file.
# Groups:
#   EQUIDS (3): Hor_ARSHY  Hor_ARSH  Don_ARSH
#   OUT (8): Ctl_ARSH  Rhi_ARSH  Dog_ARSH  Cat_ARSH  Hum_ARSH  Chi_ARSH
#     Mac_ARSH  Opo_ARSH
# Looking at within-group fragments only (2 groups)
#
# Mismatch penalty: 1 * npolys / num_ppen
#   where `num_ppen' is the number of ``potential penalties'':
#     sequence differences for inner fragments,
#     local monomorphisms for outer fragments.
# Nucleotide codes in data:  T(4706)  C(5304)  A(4349)  G(5198)
#   Other(6370)  CG/TCAG ratio: 53.70%
# Non-nucleotide characters in data:  -(2DH)(n=6370)
# 1352 sites with missing data or unrecognized characters.
# (These characters are treated as indels for the
#    purpose of creating indel blocks.)
# No sites with all gap or unrecognized characters.
# 470 polymorphic and 535 monomorphic sites with no indels.
# No single polymorphic sites with indels.
# 12 indel blocks with more than one site
#   (each block is treated as a single polymorphism).
# 482 polymorphisms to be permuted.
# 
# The starting random number seed is  123.
# Simulated P-values are based on 10,000 permutations.
# Maximum BLAST-like scores (2 groups):
# Inner      Max         Sim     S.D.s above     S.D. of
#  frags    Score      P-value    sim. mean        sims
# SCORE     8.910      0.0006         8.89       0.5478
# OuterSeq
#  frags    3.130      0.1577         1.09       1.2043
#
# Global lists: 2 I and no O significant fragments
# Pairwise lists: 9 I and 1 O significant fragments
#  where I means inner pair, O is outer seq, A is outer pair, and
#  G means outer group (fragments).
# Global P-values are based on BLAST-like global scores.
#
# Fragment offsets and lengths are in nucleotides.
# Note: A polymorphism can be at a run of sites with indels,
#   which here have up to 475 sites.
# Bases other than `TCAGU' are treated as indels
#   for the purpose of generating polymorphisms.
#
#
# Global inner fragments (482 polymorphisms, 2357 aligned bases):
# (Inner fragments are runs of matching sites with penalties.)
# (Sim and BC KA P-values are corrected for multiple comparisons.)
# (Fragments are listed only if Sim P-value <= 0.05.)
# See earlier in the file for the full restrictions on fragments.
#
# BC KA means Bonferroni-corrected KA (BLAST-like) Pvalues.
# KA Pvalues are NOT corrected for multiple pairwise comparisons.
# In the following table, BC Pvalues are KA Pvalues multiplied by 31.
# Num Poly  is the number of polymorphic sites in the fragment.
# Num Dif   is the number of mismatches within the fragment.
# Tot Difs  is the total number of mismatches between two sequences.
# MisM Pen  is the penalty per mismatch for these two sequences.
#
#   Seq                 Sim    BC KA    Aligned Offsets   Num  Num  Tot  MisM
#   Names              Pvalue  Pvalue   Begin  End   Len  Poly Dif  Difs Pen.
GI  Chi_ARSH;Mac_ARSH  0.0006  0.00418     1   1224 1224   352  20   68    8
GI  Hum_ARSH;Chi_ARSH  0.0029  0.01496     1   1379 1379   416   8   46   11
#
# 2 inner fragments listed.
# 4327 overlapping fragments discarded.
#
#
# Global outer-sequence fragments (482 polymorphisms, 2357 aligned bases):
# (Outer-sequence fragments are runs of sites that are unique in that group.)
# (Sim and BC KA P-values are corrected for multiple comparisons.)
# (Fragments are listed only if Sim P-value <= 0.05.)
# See earlier in the file for the full restrictions on fragments.
#
#
# No outer-sequence fragments listed.
#
#
# Pairwise inner fragments (482 polymorphisms, 2357 aligned bases):
# (Inner fragments are runs of matching sites with penalties.)
# (P-values are not corrected for multiple comparisons.)
# (Fragments are listed only if Sim P-value <= 0.05.)
# See earlier in the file for the full restrictions on fragments.
#
# KA Pvalues are NOT corrected for multiple pairwise comparisons.
# Multiply by 31 for Bonferroni-corrected KA Pvalues.
# Num Poly  is the number of polymorphic sites in the fragment.
# Num Dif   is the number of mismatches within the fragment.
# Tot Difs  is the total number of mismatches between two sequences.
# MisM Pen  is the penalty per mismatch for these two sequences.
#
#   Seq                 Sim      KA     Aligned Offsets   Num  Num  Tot  MisM
#   Names              Pvalue  Pvalue   Begin  End   Len  Poly Dif  Difs Pen.
Group OUT:
PI  Rhi_ARSH;Hum_ARSH  0.0357  0.05261   935    972   38    24   1  190    3
PI  Rhi_ARSH;Chi_ARSH  0.0072  0.01203   935    972   38    24   1  209    3
PI  Rhi_ARSH;Mac_ARSH  0.0265  0.04538   935    972   38    24   1  192    3
PI  Rhi_ARSH;Opo_ARSH  0.0373  0.04150  1311   1839  529    46  12  297    2
PI  Cat_ARSH;Hum_ARSH  0.0296  0.04149   800    879   80    34   4  204    3
PI  Cat_ARSH;Chi_ARSH  0.0467  0.05478   800    852   53    22   2  230    3
PI  Hum_ARSH;Chi_ARSH  0.0000  0.00048     1   1379 1379   416   8   46   11
PI  Hum_ARSH;Mac_ARSH  0.0354  0.12199   755   1224  470   234  11   44   11
PI  Chi_ARSH;Mac_ARSH  0.0000  0.00013     1   1224 1224   352  20   68    8
#
# 9 inner fragments listed.
# 4327 overlapping fragments discarded.
#
#
# Pairwise outer-sequence fragments (482 polymorphisms, 2357 aligned bases):
# (Outer-sequence fragments are runs of sites that are unique in that group.)
# (P-values are not corrected for multiple comparisons.)
# (Fragments are listed only if Sim P-value <= 0.05.)
# See earlier in the file for the full restrictions on fragments.
#
# KA Pvalues are NOT corrected for multiple pairwise comparisons.
# Multiply by 11 for Bonferroni-corrected KA Pvalues.
# Num Poly  is the number of polymorphic sites in the fragment.
# Num Mat   is the number of nonunique sites within the fragment.
# Tot Mats  is the total number of nonunique sites for that sequence.
# MisM Pen  is the penalty per nonunique site for this sequence.
#
#   Seq        Sim      KA     Aligned Offsets   Num  Num  Tot  MisM
#   Name      Pvalue  Pvalue   Begin  End   Len  Poly Mat  Mats Pen.
Group OUT:
PO  Mac_ARSH  0.0336  0.04279  1650   1829  180     6   1  460    2
#
# One outer-sequence fragment listed.
# 29 overlapping fragments discarded.
#
##########################################################################################

# Output of GENECONV for sequence file EIF3CY.fas
# GENECONV version 1.81
# Command line:  GENECONV EIF3CY.fas eifc3ygroup.cfg eif3cygroupoutg1 /lp
#   /g1
# Contents of parameter configuration file:
# eifc3ygroup.cfg: -Startseed=123  -MaxSimGlobalPval=0.05
#   -group  EQUIDS  Hor_EIF3CY  Hor_EIF3C  Prz_EIF3C  Don_EIF3C
#   -group  OUT  Hum_EIF3C  Dog_EIF3C  Ctl_EIF3C  Cat_EIF3C
#
# EIF3CY.fas: 8 sequences.
#
# Options and features: Using 8 DNA sequences, 4267 aligned bases,
#   502 polymorphisms, FASTA format, gscale=1 for mismatches,
#   2 groups defined, maxSimPairPval=0.05, maxSimGlobPval=0.05,
#   no maxKAPairPval limits, no maxKAGlobPval limits,
#   simPvals based on 10,000 permutations,
#   global P-values based on BLAST-like global scores,
#   fragment limits: minlength=1, minnpolys=2, minscore=2,
#   pairwise max lists=2000, at most one overlapping fragment,
#   starting seed=123, contiguous sites with indels are one polymorphism,
#   12 indel blocks with up to 285 sites each,
#   no match (replacement) char in source file.
# Groups:
#   EQUIDS (4): Hor_EIF3CY  Hor_EIF3C  Prz_EIF3C  Don_EIF3C
#   OUT (4): Hum_EIF3C  Dog_EIF3C  Ctl_EIF3C  Cat_EIF3C
# Looking at within-group fragments only (2 groups)
#
# Mismatch penalty: 1 * npolys / num_ppen
#   where `num_ppen' is the number of ``potential penalties'':
#     sequence differences for inner fragments,
#     local monomorphisms for outer fragments.
# Nucleotide codes in data:  T(4652)  C(6048)  A(6369)  G(6619)
#   Other(10,448)  CG/TCAG ratio: 53.47%
# Non-nucleotide characters in data:  -(2DH)(n=10,448)
# 1460 sites with missing data or unrecognized characters.
# (These characters are treated as indels for the
#    purpose of creating indel blocks.)
# 942 sites with all gap or unrecognized characters.
# 486 polymorphic and 2321 monomorphic sites with no indels.
# 4 single polymorphic sites with indels.
# 12 indel blocks with more than one site
#   (each block is treated as a single polymorphism).
# 502 polymorphisms to be permuted.
# 
# The starting random number seed is  123.
# Simulated P-values are based on 10,000 permutations.
# Maximum BLAST-like scores (2 groups):
# Inner      Max         Sim     S.D.s above     S.D. of
#  frags    Score      P-value    sim. mean        sims
# SCORE     5.698      0.0106         5.01       0.4792
# OuterSeq
#  frags   68.943      0.0000        51.97       1.2966
#
# Global lists: 6 I and 1 O significant fragments
# Pairwise lists: 10 I and 2 O significant fragments
#  where I means inner pair, O is outer seq, A is outer pair, and
#  G means outer group (fragments).
# Global P-values are based on BLAST-like global scores.
#
# Fragment offsets and lengths are in nucleotides.
# Note: A polymorphism can be at a run of sites with indels,
#   which here have up to 285 sites.
# Bases other than `TCAGU' are treated as indels
#   for the purpose of generating polymorphisms.
#
#
# Global inner fragments (502 polymorphisms, 4267 aligned bases):
# (Inner fragments are runs of matching sites with penalties.)
# (Sim and BC KA P-values are corrected for multiple comparisons.)
# (Fragments are listed only if Sim P-value <= 0.05.)
# See earlier in the file for the full restrictions on fragments.
#
# BC KA means Bonferroni-corrected KA (BLAST-like) Pvalues.
# KA Pvalues are NOT corrected for multiple pairwise comparisons.
# In the following table, BC Pvalues are KA Pvalues multiplied by 12.
# Num Poly  is the number of polymorphic sites in the fragment.
# Num Dif   is the number of mismatches within the fragment.
# Tot Difs  is the total number of mismatches between two sequences.
# MisM Pen  is the penalty per mismatch for these two sequences.
#
#   Seq                    Sim    BC KA    Aligned Offsets   Num  Num  Tot  MisM
#   Names                 Pvalue  Pvalue   Begin  End   Len  Poly Dif  Difs Pen.
GI  Hum_EIF3C;Cat_EIF3C   0.0106  0.04018  3652   3768  117    37   4  228    3
GI  Hor_EIF3CY;Prz_EIF3C  0.0115  0.04330   641   2463 1823   298  11   55   10
GI  Hor_EIF3C;Prz_EIF3C   0.0175  0.06927   744   3694 2951   362   1   33   16
GI  Ctl_EIF3C;Cat_EIF3C   0.0301  0.10688  3741   3826   86    24   1  222    3
GI  Dog_EIF3C;Ctl_EIF3C   0.0425  0.16886  3684   3768   85    30   4  251    2
GI  Prz_EIF3C;Don_EIF3C   0.0467  0.17065   685   3694 3010   373  11   43   12
#
# 6 inner fragments listed.
# 1437 overlapping fragments discarded.
#
# ADDITIONAL PAIRWISE FRAGMENTS with BC Pairwise SimPval < 0.05
#   OR LISTED GLOBAL FRAGMENTS with significantly better BC SimPval
# Here BC SimPval is the Pairwise Sim Pvalue multiplied by 12.
#
#   Seq                   BC Sim  BC KA    Aligned Offsets   Num  Num  Tot  MisM
#   Names                 Pvalue  Pvalue   Begin  End   Len  Poly Dif  Difs Pen.
AI  Hor_EIF3CY;Prz_EIF3C  0.0012  0.04330   641   2463 1823   298  11   55   10
AI  Hor_EIF3C;Prz_EIF3C   0.0012  0.06927   744   3694 2951   362   1   33   16
AI  Prz_EIF3C;Don_EIF3C   0.0012  0.17065   685   3694 3010   373  11   43   12
#
# 3 inner fragments listed.
#
#
# Global outer-sequence fragments (502 polymorphisms, 4267 aligned bases):
# (Outer-sequence fragments are runs of sites that are unique in that group.)
# (Sim and BC KA P-values are corrected for multiple comparisons.)
# (Fragments are listed only if Sim P-value <= 0.05.)
# See earlier in the file for the full restrictions on fragments.
#
# BC KA means Bonferroni-corrected KA (BLAST-like) Pvalues.
# KA Pvalues are NOT corrected for multiple pairwise comparisons.
# In the following table, BC Pvalues are KA Pvalues multiplied by 8.
# Num Poly  is the number of polymorphic sites in the fragment.
# Num Mat   is the number of nonunique sites within the fragment.
# Tot Mats  is the total number of nonunique sites for that sequence.
# MisM Pen  is the penalty per nonunique site for this sequence.
#
#   Seq         Sim    BC KA    Aligned Offsets   Num  Num  Tot  MisM
#   Name       Pvalue  Pvalue   Begin  End   Len  Poly Mat  Mats Pen.
GO  Prz_EIF3C  0.0000  0.00000  3690   3787   98    30   1  471    2
#
# One outer-sequence fragment listed.
# 20 overlapping fragments discarded.
#
#
# Pairwise inner fragments (502 polymorphisms, 4267 aligned bases):
# (Inner fragments are runs of matching sites with penalties.)
# (P-values are not corrected for multiple comparisons.)
# (Fragments are listed only if Sim P-value <= 0.05.)
# See earlier in the file for the full restrictions on fragments.
#
# KA Pvalues are NOT corrected for multiple pairwise comparisons.
# Multiply by 12 for Bonferroni-corrected KA Pvalues.
# Num Poly  is the number of polymorphic sites in the fragment.
# Num Dif   is the number of mismatches within the fragment.
# Tot Difs  is the total number of mismatches between two sequences.
# MisM Pen  is the penalty per mismatch for these two sequences.
#
#   Seq                    Sim      KA     Aligned Offsets   Num  Num  Tot  MisM
#   Names                 Pvalue  Pvalue   Begin  End   Len  Poly Dif  Difs Pen.
Group EQUIDS:
PI  Hor_EIF3CY;Prz_EIF3C  0.0000  0.00361   641   2463 1823   298  11   55   10
PI  Hor_EIF3CY;Prz_EIF3C  0.0480  0.14470  3804   4132  329    80   0   55   10
PI  Hor_EIF3C;Prz_EIF3C   0.0000  0.00577   744   3694 2951   362   1   33   16
PI  Hor_EIF3C;Don_EIF3C   0.0045  0.03084  1938   4267 2330   275   1   15   34
PI  Prz_EIF3C;Don_EIF3C   0.0000  0.01422   685   3694 3010   373  11   43   12
Group OUT:
PI  Hum_EIF3C;Dog_EIF3C   0.0186  0.02585  3654   3768  115    36   7  263    2
PI  Hum_EIF3C;Cat_EIF3C   0.0022  0.00335  3652   3768  117    37   4  228    3
PI  Dog_EIF3C;Ctl_EIF3C   0.0084  0.01407  3684   3768   85    30   4  251    2
PI  Dog_EIF3C;Cat_EIF3C   0.0385  0.05417  2933   3768  836    46   7  209    3
PI  Ctl_EIF3C;Cat_EIF3C   0.0064  0.00891  3741   3826   86    24   1  222    3
#
# 10 inner fragments listed.
# 1437 overlapping fragments discarded.
#
#
# Pairwise outer-sequence fragments (502 polymorphisms, 4267 aligned bases):
# (Outer-sequence fragments are runs of sites that are unique in that group.)
# (P-values are not corrected for multiple comparisons.)
# (Fragments are listed only if Sim P-value <= 0.05.)
# See earlier in the file for the full restrictions on fragments.
#
# KA Pvalues are NOT corrected for multiple pairwise comparisons.
# Multiply by 8 for Bonferroni-corrected KA Pvalues.
# Num Poly  is the number of polymorphic sites in the fragment.
# Num Mat   is the number of nonunique sites within the fragment.
# Tot Mats  is the total number of nonunique sites for that sequence.
# MisM Pen  is the penalty per nonunique site for this sequence.
#
#   Seq         Sim      KA     Aligned Offsets   Num  Num  Tot  MisM
#   Name       Pvalue  Pvalue   Begin  End   Len  Poly Mat  Mats Pen.
Group EQUIDS:
PO  Prz_EIF3C  0.0000  0.00000  3690   3787   98    30   1  471    2
Group OUT:
PO  Ctl_EIF3C  0.0250  0.03224  1528   1561   34     6   0  399    2
#
# 2 outer-sequence fragments listed.
# 20 overlapping fragments discarded.
###################################################################################
# Output of GENECONV for sequence file HTRA3Y.fas
# GENECONV version 1.81
# Command line:  GENECONV HTRA3Y.fas htra3ygroup.cfg htra3ygroupoutg1 /lp
#   /g1
# Contents of parameter configuration file:
# htra3ygroup.cfg: -Startseed=123  -MaxSimGlobalPval=0.05
#   -group  EQUIDS  Ho_HTRA3Y1  Hor_HTRA3  Don_HTRA3
#   -group  OUT  Rhi_HTRA3  Cat_HTRA3  Pig_HTRA3  Hum_HTRA3  Chi_HTRA3
#   Mac_HTRA3  Dog_HTRA3  Mou_HTRA3  Rat_HTRA3  Opo_HTRA3
#
# HTRA3Y.fas: 13 sequences.
#
# Options and features: Using 13 DNA sequences, 3270 aligned bases,
#   130 polymorphisms, FASTA format, gscale=1 for mismatches,
#   2 groups defined, maxSimPairPval=0.05, maxSimGlobPval=0.05,
#   no maxKAPairPval limits, no maxKAGlobPval limits,
#   simPvals based on 10,000 permutations,
#   global P-values based on BLAST-like global scores,
#   fragment limits: minlength=1, minnpolys=2, minscore=2,
#   pairwise max lists=2000, at most one overlapping fragment,
#   starting seed=123, contiguous sites with indels are one polymorphism,
#   3 indel blocks with up to 1539 sites each,
#   no match (replacement) char in source file.
# Groups:
#   EQUIDS (3): Ho_HTRA3Y1  Hor_HTRA3  Don_HTRA3
#   OUT (10): Rhi_HTRA3  Cat_HTRA3  Pig_HTRA3  Hum_HTRA3  Chi_HTRA3
#     Mac_HTRA3  Dog_HTRA3  Mou_HTRA3  Rat_HTRA3  Opo_HTRA3
# Looking at within-group fragments only (2 groups)
#
# Mismatch penalty: 1 * npolys / num_ppen
#   where `num_ppen' is the number of ``potential penalties'':
#     sequence differences for inner fragments,
#     local monomorphisms for outer fragments.
# Nucleotide codes in data:  T(5162)  C(8788)  A(5285)  G(8056)
#   Other(15,219)  CG/TCAG ratio: 61.72%
# Non-nucleotide characters in data:  -(2DH)(n=15,219)
# 2897 sites with missing data or unrecognized characters.
# (These characters are treated as indels for the
#    purpose of creating indel blocks.)
# No sites with all gap or unrecognized characters.
# 127 polymorphic and 246 monomorphic sites with no indels.
# No single polymorphic sites with indels.
# 3 indel blocks with more than one site
#   (each block is treated as a single polymorphism).
# 130 polymorphisms to be permuted.
# 
# The starting random number seed is  123.
# Simulated P-values are based on 10,000 permutations.
# Maximum BLAST-like scores (2 groups):
# Inner      Max         Sim     S.D.s above     S.D. of
#  frags    Score      P-value    sim. mean        sims
# SCORE     4.921      0.2038         0.07       0.1496
# OuterSeq
#  frags    2.631      0.2203         1.01       1.0976
#
# Global lists: no I and no O significant fragments
# Pairwise lists: 1 I and no O significant fragments
#  where I means inner pair, O is outer seq, A is outer pair, and
#  G means outer group (fragments).
# Global P-values are based on BLAST-like global scores.
#
# Fragment offsets and lengths are in nucleotides.
# Note: A polymorphism can be at a run of sites with indels,
#   which here have up to 1539 sites.
# Bases other than `TCAGU' are treated as indels
#   for the purpose of generating polymorphisms.
#
#
# Global inner fragments (130 polymorphisms, 3270 aligned bases):
# (Inner fragments are runs of matching sites with penalties.)
# (Sim and BC KA P-values are corrected for multiple comparisons.)
# (Fragments are listed only if Sim P-value <= 0.05.)
# See earlier in the file for the full restrictions on fragments.
#
#
# No inner fragments listed.
#
#
# Global outer-sequence fragments (130 polymorphisms, 3270 aligned bases):
# (Outer-sequence fragments are runs of sites that are unique in that group.)
# (Sim and BC KA P-values are corrected for multiple comparisons.)
# (Fragments are listed only if Sim P-value <= 0.05.)
# See earlier in the file for the full restrictions on fragments.
#
#
# No outer-sequence fragments listed.
#
#
# Pairwise inner fragments (130 polymorphisms, 3270 aligned bases):
# (Inner fragments are runs of matching sites with penalties.)
# (P-values are not corrected for multiple comparisons.)
# (Fragments are listed only if Sim P-value <= 0.05.)
# See earlier in the file for the full restrictions on fragments.
#
# KA Pvalues are NOT corrected for multiple pairwise comparisons.
# Multiply by 48 for Bonferroni-corrected KA Pvalues.
# Num Poly  is the number of polymorphic sites in the fragment.
# Num Dif   is the number of mismatches within the fragment.
# Tot Difs  is the total number of mismatches between two sequences.
# MisM Pen  is the penalty per mismatch for these two sequences.
#
#   Seq                   Sim      KA     Aligned Offsets   Num  Num  Tot  MisM
#   Names                Pvalue  Pvalue   Begin  End   Len  Poly Dif  Difs Pen.
Group EQUIDS:
PI  Hor_HTRA3;Don_HTRA3  0.0099  0.03912  1164   1388  225    80   0    7   19
#
# One inner fragment listed.
# 1374 overlapping fragments discarded.
#
#
# Pairwise outer-sequence fragments (130 polymorphisms, 3270 aligned bases):
# (Outer-sequence fragments are runs of sites that are unique in that group.)
# (P-values are not corrected for multiple comparisons.)
# (Fragments are listed only if Sim P-value <= 0.05.)
# See earlier in the file for the full restrictions on fragments.
#
# No outer-sequence fragments listed.
#####################################################################################

# Output of GENECONV for sequence file MYL9Y.fas
# GENECONV version 1.81
# Command line:  GENECONV MYL9Y.fas myl9ygroup.cfg myl9ygroupoutg1 /lp /g1
# Contents of parameter configuration file:
# myl9ygroup.cfg: -Startseed=123  -MaxSimGlobalPval=0.05
#   -group  EQUIDS  Horse_MYL9Y  Horse_MYL9  Donkey_MYL9  Przewalski_MYL9
#   -group  OUT  Rhino_MYL9  Cat_MYL9  Dog_MYL9  Cow_MYL9  Pig_MYL9
#   Human_MYL9  Chimpanzee_MYL9  Macaque_MYL9  Mouse_MYL9  Rat_MYL9
#   Rabbit_MYL9  Platypus_MYL9  Chicken_MYL9
#
# MYL9Y.fas: 17 sequences.
#
# Options and features: Using 17 DNA sequences, 1505 aligned bases,
#   112 polymorphisms, FASTA format, gscale=1 for mismatches,
#   2 groups defined, maxSimPairPval=0.05, maxSimGlobPval=0.05,
#   no maxKAPairPval limits, no maxKAGlobPval limits,
#   simPvals based on 10,000 permutations,
#   global P-values based on BLAST-like global scores,
#   fragment limits: minlength=1, minnpolys=2, minscore=2,
#   pairwise max lists=2000, at most one overlapping fragment,
#   starting seed=123, contiguous sites with indels are one polymorphism,
#   2 indel blocks with up to 748 sites each,
#   no match (replacement) char in source file.
# Groups:
#   EQUIDS (4): Horse_MYL9Y  Horse_MYL9  Donkey_MYL9  Przewalski_MYL9
#   OUT (13): Rhino_MYL9  Cat_MYL9  Dog_MYL9  Cow_MYL9  Pig_MYL9
#     Human_MYL9  Chimpanzee_MYL9  Macaque_MYL9  Mouse_MYL9  Rat_MYL9
#     Rabbit_MYL9  Platypus_MYL9  Chicken_MYL9
# Looking at within-group fragments only (2 groups)
#
# Mismatch penalty: 1 * npolys / num_ppen
#   where `num_ppen' is the number of ``potential penalties'':
#     sequence differences for inner fragments,
#     local monomorphisms for outer fragments.
# Nucleotide codes in data:  T(2976)  C(6239)  A(4469)  G(5058)
#   Other(6843)  CG/TCAG ratio: 60.28%
# Non-nucleotide characters in data:  -(2DH)(n=6843)
# 1047 sites with missing data or unrecognized characters.
# (These characters are treated as indels for the
#    purpose of creating indel blocks.)
# No sites with all gap or unrecognized characters.
# 109 polymorphic and 349 monomorphic sites with no indels.
# One single polymorphic site with indels.
# 2 indel blocks with more than one site
#   (each block is treated as a single polymorphism).
# 112 polymorphisms to be permuted.
# 
# The starting random number seed is  123.
# Simulated P-values are based on 10,000 permutations.
# Maximum BLAST-like scores (2 groups):
# Inner      Max         Sim     S.D.s above     S.D. of
#  frags    Score      P-value    sim. mean        sims
# SCORE     6.752      0.0022         0.84       0.0310
# OuterSeq
#  frags    4.045      0.0445         2.19       1.0708
#
# Global lists: 1 I and 1 O significant fragments
# Pairwise lists: 10 I and 1 O significant fragments
#  where I means inner pair, O is outer seq, A is outer pair, and
#  G means outer group (fragments).
# Global P-values are based on BLAST-like global scores.
#
# Fragment offsets and lengths are in nucleotides.
# Note: A polymorphism can be at a run of sites with indels,
#   which here have up to 748 sites.
# Bases other than `TCAGU' are treated as indels
#   for the purpose of generating polymorphisms.
#
#
# Global inner fragments (112 polymorphisms, 1505 aligned bases):
# (Inner fragments are runs of matching sites with penalties.)
# (Sim and BC KA P-values are corrected for multiple comparisons.)
# (Fragments are listed only if Sim P-value <= 0.05.)
# See earlier in the file for the full restrictions on fragments.
#
# BC KA means Bonferroni-corrected KA (BLAST-like) Pvalues.
# KA Pvalues are NOT corrected for multiple pairwise comparisons.
# In the following table, BC Pvalues are KA Pvalues multiplied by 84.
# Num Poly  is the number of polymorphic sites in the fragment.
# Num Dif   is the number of mismatches within the fragment.
# Tot Difs  is the total number of mismatches between two sequences.
# MisM Pen  is the penalty per mismatch for these two sequences.
#
#   Seq                          Sim    BC KA    Aligned Offsets   Num  Num  Tot  MisM
#   Names                       Pvalue  Pvalue   Begin  End   Len  Poly Dif  Difs Pen.
GI  Horse_MYL9;Przewalski_MYL9  0.0022  0.09811   299    757  459   110   0    2   56
#
# One inner fragment listed.
# 2423 overlapping fragments discarded.
#
#
# Global outer-sequence fragments (112 polymorphisms, 1505 aligned bases):
# (Outer-sequence fragments are runs of sites that are unique in that group.)
# (Sim and BC KA P-values are corrected for multiple comparisons.)
# (Fragments are listed only if Sim P-value <= 0.05.)
# See earlier in the file for the full restrictions on fragments.
#
# BC KA means Bonferroni-corrected KA (BLAST-like) Pvalues.
# KA Pvalues are NOT corrected for multiple pairwise comparisons.
# In the following table, BC Pvalues are KA Pvalues multiplied by 17.
# Num Poly  is the number of polymorphic sites in the fragment.
# Num Mat   is the number of nonunique sites within the fragment.
# Tot Mats  is the total number of nonunique sites for that sequence.
# MisM Pen  is the penalty per nonunique site for this sequence.
#
#   Seq            Sim    BC KA    Aligned Offsets   Num  Num  Tot  MisM
#   Name          Pvalue  Pvalue   Begin  End   Len  Poly Mat  Mats Pen.
GO  Chicken_MYL9  0.0445  0.29521   618    648   31     5   0   92    2
#
# One outer-sequence fragment listed.
# One overlapping fragment discarded.
#
#
# Pairwise inner fragments (112 polymorphisms, 1505 aligned bases):
# (Inner fragments are runs of matching sites with penalties.)
# (P-values are not corrected for multiple comparisons.)
# (Fragments are listed only if Sim P-value <= 0.05.)
# See earlier in the file for the full restrictions on fragments.
#
# KA Pvalues are NOT corrected for multiple pairwise comparisons.
# Multiply by 84 for Bonferroni-corrected KA Pvalues.
# Num Poly  is the number of polymorphic sites in the fragment.
# Num Dif   is the number of mismatches within the fragment.
# Tot Difs  is the total number of mismatches between two sequences.
# MisM Pen  is the penalty per mismatch for these two sequences.
#
#   Seq                             Sim      KA     Aligned Offsets   Num  Num  Tot  MisM
#   Names                          Pvalue  Pvalue   Begin  End   Len  Poly Dif  Difs Pen.
Group EQUIDS:
PI  Horse_MYL9Y;Horse_MYL9         0.0137  0.03273   299    693  395    91   1    6   19
PI  Horse_MYL9Y;Donkey_MYL9        0.0168  0.03273   299    693  395    91   1    6   19
PI  Horse_MYL9Y;Przewalski_MYL9    0.0137  0.03273   299    693  395    91   1    6   19
PI  Horse_MYL9;Przewalski_MYL9     0.0009  0.00117   299    757  459   110   0    2   56
Group OUT:
PI  Human_MYL9;Chimpanzee_MYL9     0.0443  0.00917   299    678  380    86   0    3   38
PI  Human_MYL9;Macaque_MYL9        0.0098  0.03900   299    645  347    80   1    8   14
PI  Human_MYL9;Platypus_MYL9       0.0369  0.06027   377    423   47    11   0   54    3
PI  Chimpanzee_MYL9;Macaque_MYL9   0.0273  0.03124   299    645  347    80   1    7   16
PI  Chimpanzee_MYL9;Platypus_MYL9  0.0369  0.06027   377    423   47    11   0   54    3
PI  Macaque_MYL9;Platypus_MYL9     0.0445  0.07195   377    423   47    11   0   53    3
#
# 10 inner fragments listed.
# 2423 overlapping fragments discarded.
#
#
# Pairwise outer-sequence fragments (112 polymorphisms, 1505 aligned bases):
# (Outer-sequence fragments are runs of sites that are unique in that group.)
# (P-values are not corrected for multiple comparisons.)
# (Fragments are listed only if Sim P-value <= 0.05.)
# See earlier in the file for the full restrictions on fragments.
#
# KA Pvalues are NOT corrected for multiple pairwise comparisons.
# Multiply by 17 for Bonferroni-corrected KA Pvalues.
# Num Poly  is the number of polymorphic sites in the fragment.
# Num Mat   is the number of nonunique sites within the fragment.
# Tot Mats  is the total number of nonunique sites for that sequence.
# MisM Pen  is the penalty per nonunique site for this sequence.
#
#   Seq            Sim      KA     Aligned Offsets   Num  Num  Tot  MisM
#   Name          Pvalue  Pvalue   Begin  End   Len  Poly Mat  Mats Pen.
Group OUT:
PO  Chicken_MYL9  0.0114  0.01737   618    648   31     5   0   92    2
#
# One outer-sequence fragment listed.
# One overlapping fragment discarded.
######################################################################################

# Output of GENECONV for sequence file NLGN4Y.fas
# GENECONV version 1.81
# Command line:  GENECONV NLGN4Y.fas nlgn4ygroup.cfg nlgn4ygroupoutg1 /lp
#   /g1
# Contents of parameter configuration file:
# nlgn4ygroup.cfg: -Startseed=123  -MaxSimGlobalPval=0.05
#   -group  EQUIDS  Hor_NLGN4Y  Don_NLGN4Y  Ona_NLGN4Y  Hor_NLGN4X
#   Prz_NLGN4X  Pr_NLGN4XL  Don_NLGN4X
#   -group  OUT  Rhi_NLGN4X  Ctl_NLGN4X  Pig_NLGN4X  Cat_NLGN4X
#   Dog_NLGN4X  Hum_NLGN4X  Hum_NLGN4Y  Chi_NLGN4X  Chi_NLGN4Y  Mac_NLGN4X
#   Mac_NLGN4Y  Opo_NLGN4X  Pla_NLGN4X
#
# NLGN4Y.fas: 20 sequences.
#
# Options and features: Using 20 DNA sequences, 6689 aligned bases,
#   1976 polymorphisms, FASTA format, gscale=1 for mismatches,
#   2 groups defined, maxSimPairPval=0.05, maxSimGlobPval=0.05,
#   no maxKAPairPval limits, no maxKAGlobPval limits,
#   simPvals based on 10,000 permutations,
#   global P-values based on BLAST-like global scores,
#   fragment limits: minlength=1, minnpolys=2, minscore=2,
#   pairwise max lists=2000, at most one overlapping fragment,
#   starting seed=123, contiguous sites with indels are one polymorphism,
#   one indel block with up to 4714 sites each,
#   no match (replacement) char in source file.
# Groups:
#   EQUIDS (7): Hor_NLGN4Y  Don_NLGN4Y  Ona_NLGN4Y  Hor_NLGN4X  Prz_NLGN4X
#     Pr_NLGN4XL  Don_NLGN4X
#   OUT (13): Rhi_NLGN4X  Ctl_NLGN4X  Pig_NLGN4X  Cat_NLGN4X  Dog_NLGN4X
#     Hum_NLGN4X  Hum_NLGN4Y  Chi_NLGN4X  Chi_NLGN4Y  Mac_NLGN4X
#     Mac_NLGN4Y  Opo_NLGN4X  Pla_NLGN4X
# Looking at within-group fragments only (2 groups)
#
# Mismatch penalty: 1 * npolys / num_ppen
#   where `num_ppen' is the number of ``potential penalties'':
#     sequence differences for inner fragments,
#     local monomorphisms for outer fragments.
# Nucleotide codes in data:  T(24,873)  C(22,780)  A(26,745)  G(20,559)
#   Other(38,823)  CG/TCAG ratio: 45.64%
# Non-nucleotide characters in data:  ?(3FH)(n=38,823)
# 4714 sites with missing data or unrecognized characters.
# (These characters are treated as indels for the
#    purpose of creating indel blocks.)
# No sites with all gap or unrecognized characters.
# 1975 polymorphic and 0 monomorphic sites with no indels.
# No single polymorphic sites with indels.
# One indel block with more than one site
#   (each block is treated as a single polymorphism).
# 1976 polymorphisms to be permuted.
# 
# The starting random number seed is  123.
# Simulated P-values are based on 10,000 permutations.
# Maximum BLAST-like scores (2 groups):
# Inner      Max         Sim     S.D.s above     S.D. of
#  frags    Score      P-value    sim. mean        sims
# SCORE   286.088      0.0000       217.25       1.2963
# OuterSeq
#  frags    5.534      0.0388         2.45       1.2486
#
# Global lists: 7 I and 1 O significant fragments
# Pairwise lists: 18 I and 2 O significant fragments
#  where I means inner pair, O is outer seq, A is outer pair, and
#  G means outer group (fragments).
# Global P-values are based on BLAST-like global scores.
#
# Fragment offsets and lengths are in nucleotides.
# Note: A polymorphism can be at a run of sites with indels,
#   which here have up to 4714 sites.
# Bases other than `TCAGU' are treated as indels
#   for the purpose of generating polymorphisms.
#
#
# Global inner fragments (1976 polymorphisms, 6689 aligned bases):
# (Inner fragments are runs of matching sites with penalties.)
# (Sim and BC KA P-values are corrected for multiple comparisons.)
# (Fragments are listed only if Sim P-value <= 0.05.)
# See earlier in the file for the full restrictions on fragments.
#
# BC KA means Bonferroni-corrected KA (BLAST-like) Pvalues.
# KA Pvalues are NOT corrected for multiple pairwise comparisons.
# In the following table, BC Pvalues are KA Pvalues multiplied by 99.
# Num Poly  is the number of polymorphic sites in the fragment.
# Num Dif   is the number of mismatches within the fragment.
# Tot Difs  is the total number of mismatches between two sequences.
# MisM Pen  is the penalty per mismatch for these two sequences.
#
#   Seq                     Sim    BC KA    Aligned Offsets   Num  Num  Tot  MisM
#   Names                  Pvalue  Pvalue   Begin  End   Len  Poly Dif  Difs Pen.
GI  Pr_NLGN4XL;Don_NLGN4X  0.0000  0.00000     1    417  417   417   2 1141    2
GI  Hor_NLGN4Y;Don_NLGN4Y  0.0000  0.00000     1    360  360   360   1 1201    2
GI  Prz_NLGN4X;Pr_NLGN4XL  0.0000  0.00000     1    417  417   417  25 1152    2
GI  Hor_NLGN4Y;Ona_NLGN4Y  0.0000  0.00000     1     95   95    95   1 1401    2
GI  Don_NLGN4Y;Ona_NLGN4Y  0.0000  0.00000     1     95   95    95   1 1374    2
GI  Hor_NLGN4Y;Pr_NLGN4XL  0.0167  0.03325   827    838   12    12   0 1446    2
GI  Don_NLGN4Y;Ona_NLGN4Y  0.0301  0.05482   361    373   13    13   0 1374    2
#
# 7 inner fragments listed.
# 5837 overlapping fragments discarded.
#
# ADDITIONAL PAIRWISE FRAGMENTS with BC Pairwise SimPval < 0.05
#   OR LISTED GLOBAL FRAGMENTS with significantly better BC SimPval
# Here BC SimPval is the Pairwise Sim Pvalue multiplied by 99.
#
#   Seq                    BC Sim  BC KA    Aligned Offsets   Num  Num  Tot  MisM
#   Names                  Pvalue  Pvalue   Begin  End   Len  Poly Dif  Difs Pen.
AI  Prz_NLGN4X;Don_NLGN4X  0.0099  > 1.0     424   1941 1518  1518  38   83   24
#
# One inner fragment listed.
#
#
# Global outer-sequence fragments (1976 polymorphisms, 6689 aligned bases):
# (Outer-sequence fragments are runs of sites that are unique in that group.)
# (Sim and BC KA P-values are corrected for multiple comparisons.)
# (Fragments are listed only if Sim P-value <= 0.05.)
# See earlier in the file for the full restrictions on fragments.
#
# BC KA means Bonferroni-corrected KA (BLAST-like) Pvalues.
# KA Pvalues are NOT corrected for multiple pairwise comparisons.
# In the following table, BC Pvalues are KA Pvalues multiplied by 20.
# Num Poly  is the number of polymorphic sites in the fragment.
# Num Mat   is the number of nonunique sites within the fragment.
# Tot Mats  is the total number of nonunique sites for that sequence.
# MisM Pen  is the penalty per nonunique site for this sequence.
#
#   Seq          Sim    BC KA    Aligned Offsets   Num  Num  Tot  MisM
#   Name        Pvalue  Pvalue   Begin  End   Len  Poly Mat  Mats Pen.
GO  Don_NLGN4X  0.0388  0.07887  1974   6689 4716     3   0 1951    2
#
# One outer-sequence fragment listed.
# 158 overlapping fragments discarded.
#
#
# Pairwise inner fragments (1976 polymorphisms, 6689 aligned bases):
# (Inner fragments are runs of matching sites with penalties.)
# (P-values are not corrected for multiple comparisons.)
# (Fragments are listed only if Sim P-value <= 0.05.)
# See earlier in the file for the full restrictions on fragments.
#
# KA Pvalues are NOT corrected for multiple pairwise comparisons.
# Multiply by 99 for Bonferroni-corrected KA Pvalues.
# Num Poly  is the number of polymorphic sites in the fragment.
# Num Dif   is the number of mismatches within the fragment.
# Tot Difs  is the total number of mismatches between two sequences.
# MisM Pen  is the penalty per mismatch for these two sequences.
#
#   Seq                     Sim      KA     Aligned Offsets   Num  Num  Tot  MisM
#   Names                  Pvalue  Pvalue   Begin  End   Len  Poly Dif  Difs Pen.
Group EQUIDS:
PI  Hor_NLGN4Y;Don_NLGN4Y  0.0000  0.00000     1    360  360   360   1 1201    2
PI  Hor_NLGN4Y;Ona_NLGN4Y  0.0000  0.00000     1     95   95    95   1 1401    2
PI  Hor_NLGN4Y;Prz_NLGN4X  0.0383  0.04006   470    477    8     8   0 1460    2
PI  Hor_NLGN4Y;Pr_NLGN4XL  0.0007  0.00034   827    838   12    12   0 1446    2
PI  Hor_NLGN4Y;Don_NLGN4X  0.0294  0.03170   470    477    8     8   0 1475    2
PI  Don_NLGN4Y;Ona_NLGN4Y  0.0000  0.00000     1     95   95    95   1 1374    2
PI  Don_NLGN4Y;Ona_NLGN4Y  0.0005  0.00055   361    373   13    13   0 1374    2
PI  Don_NLGN4Y;Prz_NLGN4X  0.0040  0.00386  1674   1682    9     9   0 1517    2
PI  Don_NLGN4Y;Don_NLGN4X  0.0044  0.00349  1674   1682    9     9   0 1522    2
PI  Prz_NLGN4X;Pr_NLGN4XL  0.0000  0.00000     1    417  417   417  25 1152    2
PI  Prz_NLGN4X;Don_NLGN4X  0.0000  0.03739   424   1941 1518  1518  38   83   24
PI  Pr_NLGN4XL;Don_NLGN4X  0.0000  0.00000     1    417  417   417   2 1141    2
Group OUT:
PI  Rhi_NLGN4X;Pla_NLGN4X  0.0420  0.04525   857    864    8     8   0 1452    2
PI  Pig_NLGN4X;Pla_NLGN4X  0.0173  0.01825   903    917   15    15   2 1432    2
PI  Cat_NLGN4X;Hum_NLGN4Y  0.0021  0.00180  1710   1720   11    11   0 1426    2
PI  Dog_NLGN4X;Pla_NLGN4X  0.0231  0.02107   191    201   11    11   1 1500    2
PI  Chi_NLGN4X;Opo_NLGN4X  0.0227  0.02571   497    504    8     8   0 1488    2
PI  Chi_NLGN4Y;Pla_NLGN4X  0.0274  0.02656   944    954   11    11   1 1486    2
#
# 18 inner fragments listed.
# 5837 overlapping fragments discarded.
#
#
# Pairwise outer-sequence fragments (1976 polymorphisms, 6689 aligned bases):
# (Outer-sequence fragments are runs of sites that are unique in that group.)
# (P-values are not corrected for multiple comparisons.)
# (Fragments are listed only if Sim P-value <= 0.05.)
# See earlier in the file for the full restrictions on fragments.
#
# KA Pvalues are NOT corrected for multiple pairwise comparisons.
# Multiply by 20 for Bonferroni-corrected KA Pvalues.
# Num Poly  is the number of polymorphic sites in the fragment.
# Num Mat   is the number of nonunique sites within the fragment.
# Tot Mats  is the total number of nonunique sites for that sequence.
# MisM Pen  is the penalty per nonunique site for this sequence.
#
#   Seq          Sim      KA     Aligned Offsets   Num  Num  Tot  MisM
#   Name        Pvalue  Pvalue   Begin  End   Len  Poly Mat  Mats Pen.
Group EQUIDS:
PO  Pr_NLGN4XL  0.0441  0.04455   460    468    9     9   1 1636    2
PO  Don_NLGN4X  0.0033  0.00394  1974   6689 4716     3   0 1951    2
#
# 2 outer-sequence fragments listed.
# 158 overlapping fragments discarded.
################################################################################

# Output of GENECONV for sequence file OFD1Y.fas
# GENECONV version 1.81
# Command line:  GENECONV OFD1Y.fas ofd1ygroup.cfg ofd1ygroupoutg1 /lp /g1
# Contents of parameter configuration file:
# ofd1ygroup.cfg: -Startseed=123  -MaxSimGlobalPval=0.05
#   -group  EQUIDS  Horse_OFD1Y  Horse_OFD1  Donkey_OFD1
#   -group  LAUR  Cattle_OFD1Y  Pig1_OFD1Y  Pig2_OFD1Y  Dog_OFD1Y
#   Cattle_OFD1  Cat_OFD1  Dog_OFD1  Pig_OFD1
#   -group  PRIM  Human_OFD1P1Y  Human_OFD1P2Y  Human_OFD1P3Y
#   Human_OFD1P4Y  Human_OFD1P5Y  Human1_OFD1P6Y  Human2_OFD1P6Y
#   Human_OFD1P7Y  Human_OFD1P8Y  Human_OFD1P9Y  Human_OFD1P10Y
#   Human_OFD1P11Y  Human_OFD1P12Y  Human_OFD1P13Y  Human_OFD1P15Y
#   Human_OFD1P16Y  Human_OFD1P18Y  Human_OFD1  Macaque_OFD1  Chimp_OFD1
#   Rat_OFD1  Mouse_OFD1
#   -group  OUT  Opossum_OFD1  Platypus_OFD1  Chicken_OFD1
#
# OFD1Y.fas: 36 sequences.
#
# Options and features: Using 36 DNA sequences, 7274 aligned bases,
#   6 polymorphisms, FASTA format, gscale=1 for mismatches,
#   4 groups defined, maxSimPairPval=0.05, maxSimGlobPval=0.05,
#   no maxKAPairPval limits, no maxKAGlobPval limits,
#   simPvals based on 10,000 permutations,
#   global P-values based on BLAST-like global scores,
#   fragment limits: minlength=1, minnpolys=2, minscore=2,
#   pairwise max lists=2000, at most one overlapping fragment,
#   starting seed=123, contiguous sites with indels are one polymorphism,
#   2 indel blocks with up to 5311 sites each,
#   no match (replacement) char in source file.
# Groups:
#   EQUIDS (3): Horse_OFD1Y  Horse_OFD1  Donkey_OFD1
#   LAUR (8): Cattle_OFD1Y  Pig1_OFD1Y  Pig2_OFD1Y  Dog_OFD1Y  Cattle_OFD1
#     Cat_OFD1  Dog_OFD1  Pig_OFD1
#   PRIM (22): Human_OFD1P1Y  Human_OFD1P2Y  Human_OFD1P3Y  Human_OFD1P4Y
#     Human_OFD1P5Y  Human1_OFD1P6Y  Human2_OFD1P6Y  Human_OFD1P7Y
#     Human_OFD1P8Y  Human_OFD1P9Y  Human_OFD1P10Y  Human_OFD1P11Y
#     Human_OFD1P12Y  Human_OFD1P13Y  Human_OFD1P15Y  Human_OFD1P16Y
#     Human_OFD1P18Y  Human_OFD1  Macaque_OFD1  Chimp_OFD1  Rat_OFD1
#     Mouse_OFD1
#   OUT (3): Opossum_OFD1  Platypus_OFD1  Chicken_OFD1
# Looking at within-group fragments only (4 groups)
#
# Mismatch penalty: 1 * npolys / num_ppen
#   where `num_ppen' is the number of ``potential penalties'':
#     sequence differences for inner fragments,
#     local monomorphisms for outer fragments.
# Nucleotide codes in data:  T(21,440)  C(18,037)  A(30,040)  G(20,234)
#   Other(172,113)  CG/TCAG ratio: 42.64%
# Non-nucleotide characters in data:  -(2DH)(n=172,000)  N(4EH)(n=113)
# 7270 sites with missing data or unrecognized characters.
# (These characters are treated as indels for the
#    purpose of creating indel blocks.)
# No sites with all gap or unrecognized characters.
# 4 polymorphic and 0 monomorphic sites with no indels.
# No single polymorphic sites with indels.
# 2 indel blocks with more than one site
#   (each block is treated as a single polymorphism).
# 6 polymorphisms to be permuted.
# 
# The starting random number seed is  123.
# Simulated P-values are based on 10,000 permutations.
# Maximum BLAST-like scores (4 groups):
# Inner      Max         Sim     S.D.s above     S.D. of
#  frags    Score      P-value    sim. mean        sims
# SCORE     3.314      0.3330         1.22       0.0433
# OuterSeq
#  frags    3.261      0.6600         0.01       0.0437
#
# Global lists: no I and no O significant fragments
# Pairwise lists: no I and no O significant fragments
#  where I means inner pair, O is outer seq, A is outer pair, and
#  G means outer group (fragments).
# Global P-values are based on BLAST-like global scores.
#
# Fragment offsets and lengths are in nucleotides.
# Note: A polymorphism can be at a run of sites with indels,
#   which here have up to 5311 sites.
# Bases other than `TCAGU' are treated as indels
#   for the purpose of generating polymorphisms.
#
#
# Global inner fragments (6 polymorphisms, 7274 aligned bases):
# (Inner fragments are runs of matching sites with penalties.)
# (Sim and BC KA P-values are corrected for multiple comparisons.)
# (Fragments are listed only if Sim P-value <= 0.05.)
# See earlier in the file for the full restrictions on fragments.
#
#
# No inner fragments listed.
#
#
# Global outer-sequence fragments (6 polymorphisms, 7274 aligned bases):
# (Outer-sequence fragments are runs of sites that are unique in that group.)
# (Sim and BC KA P-values are corrected for multiple comparisons.)
# (Fragments are listed only if Sim P-value <= 0.05.)
# See earlier in the file for the full restrictions on fragments.
#
#
# No outer-sequence fragments listed.
#
#
# Pairwise inner fragments (6 polymorphisms, 7274 aligned bases):
# (Inner fragments are runs of matching sites with penalties.)
# (P-values are not corrected for multiple comparisons.)
# (Fragments are listed only if Sim P-value <= 0.05.)
# See earlier in the file for the full restrictions on fragments.
#
# No inner fragments listed.
#
#
# Pairwise outer-sequence fragments (6 polymorphisms, 7274 aligned bases):
# (Outer-sequence fragments are runs of sites that are unique in that group.)
# (P-values are not corrected for multiple comparisons.)
# (Fragments are listed only if Sim P-value <= 0.05.)
# See earlier in the file for the full restrictions on fragments.
#
# No outer-sequence fragments listed.
#

#####################################################################################

# Output of GENECONV for sequence file SH3TC1Y.fas
# GENECONV version 1.81
# Command line:  GENECONV SH3TC1Y.fas sh3tc1ygroup.cfg sh3tc1ygroupoutg1
#   /lp /g1
# Contents of parameter configuration file:
# sh3tc1ygroup.cfg: -Startseed=123  -MaxSimGlobalPval=0.05
#   -group  EQUIDS  Ho_SH3C1Y1  Ho_SH3C1Y2  Ho_SH3C1Y3  Hor_SH3TC1
#   Don_SH3TC1
#   -group  OUT  Hum_SH3TC1  Chi_SH3TC1  Dog_SH3TC1  Ctl_SH3TC1
#   Mou_SH3TC1  Rat_SH3TC1  Opo_SH3TC1  Cat_SH3TC1  Pig_SH3TC1  Mac_SH3TC1
#   Rhi_SH3TC1
#
# SH3TC1Y.fas: 16 sequences.
#
# Options and features: Using 16 DNA sequences, 10,088 aligned bases,
#   1372 polymorphisms, FASTA format, gscale=1 for mismatches,
#   2 groups defined, maxSimPairPval=0.05, maxSimGlobPval=0.05,
#   no maxKAPairPval limits, no maxKAGlobPval limits,
#   simPvals based on 10,000 permutations,
#   global P-values based on BLAST-like global scores,
#   fragment limits: minlength=1, minnpolys=2, minscore=2,
#   pairwise max lists=2000, at most one overlapping fragment,
#   starting seed=123, contiguous sites with indels are one polymorphism,
#   91 indel blocks with up to 5237 sites each,
#   no match (replacement) char in source file.
# Groups:
#   EQUIDS (5): Ho_SH3C1Y1  Ho_SH3C1Y2  Ho_SH3C1Y3  Hor_SH3TC1  Don_SH3TC1
#   OUT (11): Hum_SH3TC1  Chi_SH3TC1  Dog_SH3TC1  Ctl_SH3TC1  Mou_SH3TC1
#     Rat_SH3TC1  Opo_SH3TC1  Cat_SH3TC1  Pig_SH3TC1  Mac_SH3TC1
#     Rhi_SH3TC1
# Looking at within-group fragments only (2 groups)
#
# Mismatch penalty: 1 * npolys / num_ppen
#   where `num_ppen' is the number of ``potential penalties'':
#     sequence differences for inner fragments,
#     local monomorphisms for outer fragments.
# Nucleotide codes in data:  T(12,990)  C(22,615)  A(13,212)  G(23,122)
#   Other(89,469)  CG/TCAG ratio: 63.58%
# Non-nucleotide characters in data:  -(2DH)(n=89,467)  ?(3FH)(n=2)
# 8589 sites with missing data or unrecognized characters.
# (These characters are treated as indels for the
#    purpose of creating indel blocks.)
# No sites with all gap or unrecognized characters.
# 1275 polymorphic and 224 monomorphic sites with no indels.
# 6 single polymorphic sites with indels.
# 91 indel blocks with more than one site
#   (each block is treated as a single polymorphism).
# 1372 polymorphisms to be permuted.
# 
# Comparisons without any fragments (NUCLEOTIDES):
#   Ho_SH3C1Y2 (outer sequence frags): No sites are unique.
# 
# The starting random number seed is  123.
# Simulated P-values are based on 10,000 permutations.
# Maximum BLAST-like scores (2 groups):
# Inner      Max         Sim     S.D.s above     S.D. of
#  frags    Score      P-value    sim. mean        sims
# SCORE   243.304      0.0000   1087486.17       0.0002
# OuterSeq
#  frags   63.505      0.0000        47.67       1.2877
#
# Global lists: 29 I and 3 O significant fragments
# Pairwise lists: 72 I and 6 O significant fragments
#  where I means inner pair, O is outer seq, A is outer pair, and
#  G means outer group (fragments).
# Global P-values are based on BLAST-like global scores.
#
# Fragment offsets and lengths are in nucleotides.
# Note: A polymorphism can be at a run of sites with indels,
#   which here have up to 5237 sites.
# Bases other than `TCAGU' are treated as indels
#   for the purpose of generating polymorphisms.
#
#
# Global inner fragments (1372 polymorphisms, 10,088 aligned bases):
# (Inner fragments are runs of matching sites with penalties.)
# (Sim and BC KA P-values are corrected for multiple comparisons.)
# (Fragments are listed only if Sim P-value <= 0.05.)
# See earlier in the file for the full restrictions on fragments.
#
# BC KA means Bonferroni-corrected KA (BLAST-like) Pvalues.
# KA Pvalues are NOT corrected for multiple pairwise comparisons.
# In the following table, BC Pvalues are KA Pvalues multiplied by 65.
# Num Poly  is the number of polymorphic sites in the fragment.
# Num Dif   is the number of mismatches within the fragment.
# Tot Difs  is the total number of mismatches between two sequences.
# MisM Pen  is the penalty per mismatch for these two sequences.
#
#   Seq                     Sim    BC KA    Aligned Offsets   Num  Num  Tot  MisM
#   Names                  Pvalue  Pvalue   Begin  End   Len  Poly Dif  Difs Pen.
GI  Ho_SH3C1Y1;Hor_SH3TC1  0.0000  0.00000  2031   2590  560   318   7  848    2
GI  Ho_SH3C1Y2;Hor_SH3TC1  0.0000  0.00000  2031   2590  560   318   8  849    2
GI  Ho_SH3C1Y3;Hor_SH3TC1  0.0000  0.00000  2031   2590  560   318   8  849    2
GI  Hor_SH3TC1;Don_SH3TC1  0.0000  0.00000  2031   2590  560   318  10  852    2
GI  Hum_SH3TC1;Mac_SH3TC1  0.0000  0.00000  2031   4053 2023   909  55  402    4
GI  Chi_SH3TC1;Mac_SH3TC1  0.0000  0.00000  2031   4053 2023   909  50  396    4
GI  Cat_SH3TC1;Mac_SH3TC1  0.0000  0.00000  3843   4053  211   169  16  669    3
GI  Dog_SH3TC1;Mac_SH3TC1  0.0000  0.00000  2512   4053 1542   627 122  553    3
GI  Pig_SH3TC1;Rhi_SH3TC1  0.0000  0.00000  2145   3733 1589   702 128  477    3
GI  Mac_SH3TC1;Rhi_SH3TC1  0.0000  0.00000  2323   4053 1731   757 159  553    3
GI  Dog_SH3TC1;Pig_SH3TC1  0.0000  0.00000  2310   3733 1424   590 107  487    3
GI  Rat_SH3TC1;Cat_SH3TC1  0.0000  0.00000  3872   4847  976   597 107  478    3
GI  Mou_SH3TC1;Cat_SH3TC1  0.0000  0.00000  3980   4851  872   523  91  484    3
GI  Hum_SH3TC1;Cat_SH3TC1  0.0000  0.00000  3843   4851 1009   630  82  383    4
GI  Cat_SH3TC1;Rhi_SH3TC1  0.0000  0.00000  3843   4851 1009   630  69  341    5
GI  Chi_SH3TC1;Cat_SH3TC1  0.0000  0.00000  3843   4847 1005   626  86  391    4
GI  Dog_SH3TC1;Cat_SH3TC1  0.0000  0.00000  3842   4847 1006   627  65  346    4
GI  Ctl_SH3TC1;Mac_SH3TC1  0.0000  0.00000  3295   4052  758   257  42  578    3
GI  Ctl_SH3TC1;Cat_SH3TC1  0.0000  0.00000  3843   4802  960   599  86  403    4
GI  Ctl_SH3TC1;Pig_SH3TC1  0.0000  0.00000  2512   3732 1221   446  78  493    3
GI  Opo_SH3TC1;Mac_SH3TC1  0.0000  0.00000  3858   4034  177   137  30  788    2
GI  Rat_SH3TC1;Mac_SH3TC1  0.0000  0.00000  3865   4053  189   147  23  634    3
GI  Chi_SH3TC1;Rat_SH3TC1  0.0000  0.00002  3979   4493  515   305  37  369    4
GI  Dog_SH3TC1;Rat_SH3TC1  0.0000  0.00003  3979   4850  872   523  78  355    4
GI  Dog_SH3TC1;Mou_SH3TC1  0.0000  0.00004  3980   4851  872   523  80  361    4
GI  Pig_SH3TC1;Mac_SH3TC1  0.0000  0.00005  2701   2915  215   143  26  629    3
GI  Hum_SH3TC1;Pig_SH3TC1  0.0000  0.00006  2701   2915  215   143  22  536    3
GI  Mou_SH3TC1;Mac_SH3TC1  0.0000  0.00006  3976   4053   78    66   7  635    3
GI  Ho_SH3C1Y2;Ho_SH3C1Y3  0.0010  0.00007  2031   10088 8058  1371   0    1  1372
#
# 29 inner fragments listed.
# 187,086 overlapping fragments discarded.
#
# ADDITIONAL PAIRWISE FRAGMENTS with BC Pairwise SimPval < 0.05
#   OR LISTED GLOBAL FRAGMENTS with significantly better BC SimPval
# Here BC SimPval is the Pairwise Sim Pvalue multiplied by 65.
#
#   Seq                    BC Sim  BC KA    Aligned Offsets   Num  Num  Tot  MisM
#   Names                  Pvalue  Pvalue   Begin  End   Len  Poly Dif  Difs Pen.
AI  Hum_SH3TC1;Dog_SH3TC1  0.0065  0.05669  3885   4847  963   584  68  258    6
AI  Hum_SH3TC1;Mou_SH3TC1  0.0065  0.00023  3980   4493  514   304  41  374    4
AI  Hum_SH3TC1;Rat_SH3TC1  0.0065  0.00013  3979   4493  515   305  40  371    4
AI  Hum_SH3TC1;Opo_SH3TC1  0.0390  0.06595  3858   4028  171   131  25  565    3
AI  Chi_SH3TC1;Dog_SH3TC1  0.0065  0.03831  3885   4851  967   588  68  258    6
AI  Chi_SH3TC1;Mou_SH3TC1  0.0065  0.00011  3980   4493  514   304  40  373    4
AI  Chi_SH3TC1;Pig_SH3TC1  0.0065  0.00097  2701   2915  215   143  24  536    3
AI  Dog_SH3TC1;Ctl_SH3TC1  0.0065  0.01469  3909   4825  917   543  68  280    5
AI  Ctl_SH3TC1;Mou_SH3TC1  0.0065  0.00513  3980   4224  245   144  17  420    4
AI  Ctl_SH3TC1;Rat_SH3TC1  0.0065  0.00017  3979   4485  507   298  45  420    4
AI  Ctl_SH3TC1;Mac_SH3TC1  0.0065  0.00670  2613   2749  137    99  16  578    3
AI  Mou_SH3TC1;Pig_SH3TC1  0.0260  0.02964  2825   2898   74    44   4  612    3
AI  Mou_SH3TC1;Mac_SH3TC1  0.0065  0.00017  2825   2898   74    44   2  635    3
AI  Mou_SH3TC1;Rhi_SH3TC1  0.0065  0.00851  4014   4847  834   492  83  375    4
AI  Rat_SH3TC1;Mac_SH3TC1  0.0065  0.01132  2825   2898   74    44   4  634    3
AI  Rat_SH3TC1;Rhi_SH3TC1  0.0065  0.00072  3992   4492  501   295  41  377    4
AI  Cat_SH3TC1;Pig_SH3TC1  0.0065  0.00036  2315   2381   67    56   5  622    3
AI  Cat_SH3TC1;Mac_SH3TC1  0.0065  0.00748  2317   2381   65    54   7  669    3
#
# 18 inner fragments listed.
#
#
# Global outer-sequence fragments (1372 polymorphisms, 10,088 aligned bases):
# (Outer-sequence fragments are runs of sites that are unique in that group.)
# (Sim and BC KA P-values are corrected for multiple comparisons.)
# (Fragments are listed only if Sim P-value <= 0.05.)
# See earlier in the file for the full restrictions on fragments.
#
# BC KA means Bonferroni-corrected KA (BLAST-like) Pvalues.
# KA Pvalues are NOT corrected for multiple pairwise comparisons.
# In the following table, BC Pvalues are KA Pvalues multiplied by 16.
# Num Poly  is the number of polymorphic sites in the fragment.
# Num Mat   is the number of nonunique sites within the fragment.
# Tot Mats  is the total number of nonunique sites for that sequence.
# MisM Pen  is the penalty per nonunique site for this sequence.
#
#   Seq          Sim    BC KA    Aligned Offsets   Num  Num  Tot  MisM
#   Name        Pvalue  Pvalue   Begin  End   Len  Poly Mat  Mats Pen.
GO  Hor_SH3TC1  0.0000  0.00000  2607   4850 2244  1041 209  529    3
GO  Mac_SH3TC1  0.0000  0.00039  4232   4285   54    35   8 1102    2
GO  Mac_SH3TC1  0.0179  0.04634  4721   4780   60    17   3 1102    2
#
# 3 outer-sequence fragments listed.
# 16,851 overlapping fragments discarded.
#
#
# Pairwise inner fragments (1372 polymorphisms, 10,088 aligned bases):
# (Inner fragments are runs of matching sites with penalties.)
# (P-values are not corrected for multiple comparisons.)
# (Fragments are listed only if Sim P-value <= 0.05.)
# See earlier in the file for the full restrictions on fragments.
#
# KA Pvalues are NOT corrected for multiple pairwise comparisons.
# Multiply by 65 for Bonferroni-corrected KA Pvalues.
# Num Poly  is the number of polymorphic sites in the fragment.
# Num Dif   is the number of mismatches within the fragment.
# Tot Difs  is the total number of mismatches between two sequences.
# MisM Pen  is the penalty per mismatch for these two sequences.
#
#   Seq                     Sim      KA     Aligned Offsets   Num  Num  Tot  MisM
#   Names                  Pvalue  Pvalue   Begin  End   Len  Poly Dif  Difs Pen.
Group EQUIDS:
PI  Ho_SH3C1Y1;Ho_SH3C1Y2  0.0278  0.00671  3924   10088 6165   557   0   15   92
PI  Ho_SH3C1Y1;Ho_SH3C1Y3  0.0217  0.00552  3924   10088 6165   557   0   16   86
PI  Ho_SH3C1Y1;Hor_SH3TC1  0.0000  0.00000  2031   2590  560   318   7  848    2
PI  Ho_SH3C1Y2;Ho_SH3C1Y3  0.0010  0.00000  2031   10088 8058  1371   0    1  1372
PI  Ho_SH3C1Y2;Hor_SH3TC1  0.0000  0.00000  2031   2590  560   318   8  849    2
PI  Ho_SH3C1Y3;Hor_SH3TC1  0.0000  0.00000  2031   2590  560   318   8  849    2
PI  Hor_SH3TC1;Don_SH3TC1  0.0000  0.00000  2031   2590  560   318  10  852    2
Group OUT:
PI  Hum_SH3TC1;Dog_SH3TC1  0.0001  0.00087  3885   4847  963   584  68  258    6
PI  Hum_SH3TC1;Ctl_SH3TC1  0.0035  0.00996  3978   4268  291   186  19  299    5
PI  Hum_SH3TC1;Mou_SH3TC1  0.0000  0.00000  3980   4493  514   304  41  374    4
PI  Hum_SH3TC1;Rat_SH3TC1  0.0000  0.00000  3979   4493  515   305  40  371    4
PI  Hum_SH3TC1;Opo_SH3TC1  0.0006  0.00101  3858   4028  171   131  25  565    3
PI  Hum_SH3TC1;Cat_SH3TC1  0.0000  0.00000  3843   4851 1009   630  82  383    4
PI  Hum_SH3TC1;Pig_SH3TC1  0.0000  0.00000  2701   2915  215   143  22  536    3
PI  Hum_SH3TC1;Mac_SH3TC1  0.0000  0.00000  2031   4053 2023   909  55  402    4
PI  Chi_SH3TC1;Dog_SH3TC1  0.0001  0.00059  3885   4851  967   588  68  258    6
PI  Chi_SH3TC1;Ctl_SH3TC1  0.0068  0.01453  3978   4268  291   186  20  303    5
PI  Chi_SH3TC1;Mou_SH3TC1  0.0000  0.00000  3980   4493  514   304  40  373    4
PI  Chi_SH3TC1;Rat_SH3TC1  0.0000  0.00000  3979   4493  515   305  37  369    4
PI  Chi_SH3TC1;Opo_SH3TC1  0.0031  0.00516  3858   4028  171   131  26  564    3
PI  Chi_SH3TC1;Cat_SH3TC1  0.0000  0.00000  3843   4847 1005   626  86  391    4
PI  Chi_SH3TC1;Pig_SH3TC1  0.0000  0.00001  2701   2915  215   143  24  536    3
PI  Chi_SH3TC1;Mac_SH3TC1  0.0000  0.00000  2031   4053 2023   909  50  396    4
PI  Dog_SH3TC1;Ctl_SH3TC1  0.0000  0.00023  3909   4825  917   543  68  280    5
PI  Dog_SH3TC1;Mou_SH3TC1  0.0000  0.00000  3980   4851  872   523  80  361    4
PI  Dog_SH3TC1;Rat_SH3TC1  0.0000  0.00000  3979   4850  872   523  78  355    4
PI  Dog_SH3TC1;Cat_SH3TC1  0.0000  0.00000  3842   4847 1006   627  65  346    4
PI  Dog_SH3TC1;Pig_SH3TC1  0.0000  0.00000  2310   3733 1424   590 107  487    3
PI  Dog_SH3TC1;Mac_SH3TC1  0.0000  0.00000  2512   4053 1542   627 122  553    3
PI  Dog_SH3TC1;Mac_SH3TC1  0.0312  0.03527  2318   2394   77    59   9  553    3
PI  Dog_SH3TC1;Rhi_SH3TC1  0.0242  0.07850  4206   4746  541   336  29  200    7
PI  Ctl_SH3TC1;Mou_SH3TC1  0.0000  0.00008  3980   4224  245   144  17  420    4
PI  Ctl_SH3TC1;Mou_SH3TC1  0.0320  0.04144  4354   4485  132    63   6  420    4
PI  Ctl_SH3TC1;Rat_SH3TC1  0.0000  0.00000  3979   4485  507   298  45  420    4
PI  Ctl_SH3TC1;Cat_SH3TC1  0.0000  0.00000  3843   4802  960   599  86  403    4
PI  Ctl_SH3TC1;Pig_SH3TC1  0.0000  0.00000  2512   3732 1221   446  78  493    3
PI  Ctl_SH3TC1;Pig_SH3TC1  0.0300  0.04329  2161   2355  195   137  27  493    3
PI  Ctl_SH3TC1;Mac_SH3TC1  0.0000  0.00000  3295   4052  758   257  42  578    3
PI  Ctl_SH3TC1;Mac_SH3TC1  0.0001  0.00010  2613   2749  137    99  16  578    3
PI  Mou_SH3TC1;Rat_SH3TC1  0.0043  0.05052  4007   4546  540   329  10  114   13
PI  Mou_SH3TC1;Cat_SH3TC1  0.0000  0.00000  3980   4851  872   523  91  484    3
PI  Mou_SH3TC1;Pig_SH3TC1  0.0004  0.00046  2825   2898   74    44   4  612    3
PI  Mou_SH3TC1;Mac_SH3TC1  0.0000  0.00000  3976   4053   78    66   7  635    3
PI  Mou_SH3TC1;Mac_SH3TC1  0.0000  0.00000  2825   2898   74    44   2  635    3
PI  Mou_SH3TC1;Mac_SH3TC1  0.0258  0.02939  2722   2749   28    26   2  635    3
PI  Mou_SH3TC1;Rhi_SH3TC1  0.0000  0.00013  4014   4847  834   492  83  375    4
PI  Rat_SH3TC1;Cat_SH3TC1  0.0000  0.00000  3872   4847  976   597 107  478    3
PI  Rat_SH3TC1;Pig_SH3TC1  0.0187  0.02075  2825   2898   74    44   6  612    3
PI  Rat_SH3TC1;Pig_SH3TC1  0.0300  0.03326  3002   3023   22    19   0  612    3
PI  Rat_SH3TC1;Mac_SH3TC1  0.0000  0.00000  3865   4053  189   147  23  634    3
PI  Rat_SH3TC1;Mac_SH3TC1  0.0000  0.00017  2825   2898   74    44   4  634    3
PI  Rat_SH3TC1;Mac_SH3TC1  0.0255  0.03017  2726   2749   24    22   1  634    3
PI  Rat_SH3TC1;Rhi_SH3TC1  0.0000  0.00001  3992   4492  501   295  41  377    4
PI  Opo_SH3TC1;Cat_SH3TC1  0.0062  0.00628  3869   4028  160   120  25  652    3
PI  Opo_SH3TC1;Pig_SH3TC1  0.0041  0.00560  2842   2913   72    43   9  786    2
PI  Opo_SH3TC1;Mac_SH3TC1  0.0000  0.00000  3858   4034  177   137  30  788    2
PI  Opo_SH3TC1;Rhi_SH3TC1  0.0117  0.01567  3995   4028   34    28   1  566    3
PI  Cat_SH3TC1;Pig_SH3TC1  0.0000  0.00001  2315   2381   67    56   5  622    3
PI  Cat_SH3TC1;Pig_SH3TC1  0.0206  0.02529  2440   2494   55    35   4  622    3
PI  Cat_SH3TC1;Mac_SH3TC1  0.0000  0.00000  3843   4053  211   169  16  669    3
PI  Cat_SH3TC1;Mac_SH3TC1  0.0000  0.00012  2317   2381   65    54   7  669    3
PI  Cat_SH3TC1;Mac_SH3TC1  0.0051  0.00660  2199   2240   42    27   2  669    3
PI  Cat_SH3TC1;Mac_SH3TC1  0.0169  0.02085  2126   2178   53    37   5  669    3
PI  Cat_SH3TC1;Rhi_SH3TC1  0.0000  0.00000  3843   4851 1009   630  69  341    5
PI  Pig_SH3TC1;Mac_SH3TC1  0.0000  0.00000  2701   2915  215   143  26  629    3
PI  Pig_SH3TC1;Mac_SH3TC1  0.0056  0.00759  2304   2391   88    69  12  629    3
PI  Pig_SH3TC1;Mac_SH3TC1  0.0180  0.02082  2553   2662  110    67  12  629    3
PI  Pig_SH3TC1;Mac_SH3TC1  0.0180  0.02082  3001   3094   94    47   7  629    3
PI  Pig_SH3TC1;Mac_SH3TC1  0.0295  0.03438  3529   3555   27    22   1  629    3
PI  Pig_SH3TC1;Rhi_SH3TC1  0.0000  0.00000  2145   3733 1589   702 128  477    3
PI  Mac_SH3TC1;Rhi_SH3TC1  0.0000  0.00000  2323   4053 1731   757 159  553    3
PI  Mac_SH3TC1;Rhi_SH3TC1  0.0008  0.00121  2146   2238   93    60   7  553    3
#
# 72 inner fragments listed.
# 187,086 overlapping fragments discarded.
#
#
# Pairwise outer-sequence fragments (1372 polymorphisms, 10,088 aligned bases):
# (Outer-sequence fragments are runs of sites that are unique in that group.)
# (P-values are not corrected for multiple comparisons.)
# (Fragments are listed only if Sim P-value <= 0.05.)
# See earlier in the file for the full restrictions on fragments.
#
# KA Pvalues are NOT corrected for multiple pairwise comparisons.
# Multiply by 16 for Bonferroni-corrected KA Pvalues.
# Num Poly  is the number of polymorphic sites in the fragment.
# Num Mat   is the number of nonunique sites within the fragment.
# Tot Mats  is the total number of nonunique sites for that sequence.
# MisM Pen  is the penalty per nonunique site for this sequence.
#
#   Seq          Sim      KA     Aligned Offsets   Num  Num  Tot  MisM
#   Name        Pvalue  Pvalue   Begin  End   Len  Poly Mat  Mats Pen.
Group EQUIDS:
PO  Hor_SH3TC1  0.0000  0.00000  2607   4850 2244  1041 209  529    3
Group OUT:
PO  Opo_SH3TC1  0.0451  0.04752  2323   2336   14    10   1 1050    2
PO  Cat_SH3TC1  0.0341  0.03536  2646   2650    5     5   0 1202    2
PO  Mac_SH3TC1  0.0000  0.00002  4232   4285   54    35   8 1102    2
PO  Mac_SH3TC1  0.0034  0.00290  4721   4780   60    17   3 1102    2
PO  Mac_SH3TC1  0.0134  0.01415  4392   4449   58    37  10 1102    2
#
# 6 outer-sequence fragments listed.
# 16,851 overlapping fragments discarded.
#
########################################################################################
# Output of GENECONV for sequence file STSY.fas
# GENECONV version 1.81
# Command line:  GENECONV STSY.fas stsygroup.cfg stsygroupoutg1 /lp /g1
# Contents of parameter configuration file:
# stsygroup.cfg: -Startseed=123  -MaxSimGlobalPval=0.05
#   -group  EQUIDS  Hor_STSY  Don_STSY  Ona_STSY  Prz_STSY  Hor_STS
#   Don_STS
#   -group  OUT  Hum_STS  Chi_STS  Mac_STS  Dog_STS  Ctl_STS  Rhi_STS
#   Cat_STS  Pig_STS  Opossum  Hum_STSYP1
#
# STSY.fas: 16 sequences.
#
# Options and features: Using 16 DNA sequences, 7336 aligned bases,
#   1152 polymorphisms, FASTA format, gscale=1 for mismatches,
#   2 groups defined, maxSimPairPval=0.05, maxSimGlobPval=0.05,
#   no maxKAPairPval limits, no maxKAGlobPval limits,
#   simPvals based on 10,000 permutations,
#   global P-values based on BLAST-like global scores,
#   fragment limits: minlength=1, minnpolys=2, minscore=2,
#   pairwise max lists=2000, at most one overlapping fragment,
#   starting seed=123, contiguous sites with indels are one polymorphism,
#   one indel block with up to 6185 sites each,
#   no match (replacement) char in source file.
# Groups:
#   EQUIDS (6): Hor_STSY  Don_STSY  Ona_STSY  Prz_STSY  Hor_STS  Don_STS
#   OUT (10): Hum_STS  Chi_STS  Mac_STS  Dog_STS  Ctl_STS  Rhi_STS
#     Cat_STS  Pig_STS  Opossum  Hum_STSYP1
# Looking at within-group fragments only (2 groups)
#
# Mismatch penalty: 1 * npolys / num_ppen
#   where `num_ppen' is the number of ``potential penalties'':
#     sequence differences for inner fragments,
#     local monomorphisms for outer fragments.
# Nucleotide codes in data:  T(14,382)  C(13,572)  A(14,449)  G(12,538)
#   Other(62,435)  CG/TCAG ratio: 47.52%
# Non-nucleotide characters in data:  ?(3FH)(n=62,435)
# 6185 sites with missing data or unrecognized characters.
# (These characters are treated as indels for the
#    purpose of creating indel blocks.)
# No sites with all gap or unrecognized characters.
# 1151 polymorphic and 0 monomorphic sites with no indels.
# No single polymorphic sites with indels.
# One indel block with more than one site
#   (each block is treated as a single polymorphism).
# 1152 polymorphisms to be permuted.
# 
# The starting random number seed is  123.
# Simulated P-values are based on 10,000 permutations.
# Maximum BLAST-like scores (2 groups):
# Inner      Max         Sim     S.D.s above     S.D. of
#  frags    Score      P-value    sim. mean        sims
# SCORE   128.011      0.0000        98.44       1.2598
# OuterSeq
#  frags    6.129      0.0115         2.89       1.2956
#
# Global lists: 3 I and 1 O significant fragments
# Pairwise lists: 6 I and 2 O significant fragments
#  where I means inner pair, O is outer seq, A is outer pair, and
#  G means outer group (fragments).
# Global P-values are based on BLAST-like global scores.
#
# Fragment offsets and lengths are in nucleotides.
# Note: A polymorphism can be at a run of sites with indels,
#   which here have up to 6185 sites.
# Bases other than `TCAGU' are treated as indels
#   for the purpose of generating polymorphisms.
#
#
# Global inner fragments (1152 polymorphisms, 7336 aligned bases):
# (Inner fragments are runs of matching sites with penalties.)
# (Sim and BC KA P-values are corrected for multiple comparisons.)
# (Fragments are listed only if Sim P-value <= 0.05.)
# See earlier in the file for the full restrictions on fragments.
#
# BC KA means Bonferroni-corrected KA (BLAST-like) Pvalues.
# KA Pvalues are NOT corrected for multiple pairwise comparisons.
# In the following table, BC Pvalues are KA Pvalues multiplied by 60.
# Num Poly  is the number of polymorphic sites in the fragment.
# Num Dif   is the number of mismatches within the fragment.
# Tot Difs  is the total number of mismatches between two sequences.
# MisM Pen  is the penalty per mismatch for these two sequences.
#
#   Seq                 Sim    BC KA    Aligned Offsets   Num  Num  Tot  MisM
#   Names              Pvalue  Pvalue   Begin  End   Len  Poly Dif  Difs Pen.
GI  Don_STSY;Ona_STSY  0.0000  0.00000     1    146  146   146   1  746    2
GI  Don_STSY;Prz_STSY  0.0000  0.00000     1     38   38    38   0  831    2
GI  Ona_STSY;Prz_STSY  0.0000  0.00000     1     38   38    38   0  819    2
#
# 3 inner fragments listed.
# 1024 overlapping fragments discarded.
#
#
# Global outer-sequence fragments (1152 polymorphisms, 7336 aligned bases):
# (Outer-sequence fragments are runs of sites that are unique in that group.)
# (Sim and BC KA P-values are corrected for multiple comparisons.)
# (Fragments are listed only if Sim P-value <= 0.05.)
# See earlier in the file for the full restrictions on fragments.
#
# BC KA means Bonferroni-corrected KA (BLAST-like) Pvalues.
# KA Pvalues are NOT corrected for multiple pairwise comparisons.
# In the following table, BC Pvalues are KA Pvalues multiplied by 16.
# Num Poly  is the number of polymorphic sites in the fragment.
# Num Mat   is the number of nonunique sites within the fragment.
# Tot Mats  is the total number of nonunique sites for that sequence.
# MisM Pen  is the penalty per nonunique site for this sequence.
#
#   Seq       Sim    BC KA    Aligned Offsets   Num  Num  Tot  MisM
#   Name     Pvalue  Pvalue   Begin  End   Len  Poly Mat  Mats Pen.
GO  Don_STS  0.0115  0.03481    93    105   13    13   1  846    2
#
# One outer-sequence fragment listed.
# 112 overlapping fragments discarded.
#
#
# Pairwise inner fragments (1152 polymorphisms, 7336 aligned bases):
# (Inner fragments are runs of matching sites with penalties.)
# (P-values are not corrected for multiple comparisons.)
# (Fragments are listed only if Sim P-value <= 0.05.)
# See earlier in the file for the full restrictions on fragments.
#
# KA Pvalues are NOT corrected for multiple pairwise comparisons.
# Multiply by 60 for Bonferroni-corrected KA Pvalues.
# Num Poly  is the number of polymorphic sites in the fragment.
# Num Dif   is the number of mismatches within the fragment.
# Tot Difs  is the total number of mismatches between two sequences.
# MisM Pen  is the penalty per mismatch for these two sequences.
#
#   Seq                 Sim      KA     Aligned Offsets   Num  Num  Tot  MisM
#   Names              Pvalue  Pvalue   Begin  End   Len  Poly Dif  Difs Pen.
Group EQUIDS:
PI  Hor_STSY;Don_STSY  0.0470  0.05468    82     88    7     7   0  869    2
PI  Hor_STSY;Prz_STSY  0.0196  0.02070   233    240    8     8   0  856    2
PI  Don_STSY;Ona_STSY  0.0000  0.00000     1    146  146   146   1  746    2
PI  Don_STSY;Prz_STSY  0.0000  0.00000     1     38   38    38   0  831    2
PI  Ona_STSY;Prz_STSY  0.0000  0.00000     1     38   38    38   0  819    2
Group OUT:
PI  Cat_STS;Opossum    0.0454  0.04844   581    587    7     7   0  874    2
#
# 6 inner fragments listed.
# 1024 overlapping fragments discarded.
#
#
# Pairwise outer-sequence fragments (1152 polymorphisms, 7336 aligned bases):
# (Outer-sequence fragments are runs of sites that are unique in that group.)
# (P-values are not corrected for multiple comparisons.)
# (Fragments are listed only if Sim P-value <= 0.05.)
# See earlier in the file for the full restrictions on fragments.
#
# KA Pvalues are NOT corrected for multiple pairwise comparisons.
# Multiply by 16 for Bonferroni-corrected KA Pvalues.
# Num Poly  is the number of polymorphic sites in the fragment.
# Num Mat   is the number of nonunique sites within the fragment.
# Tot Mats  is the total number of nonunique sites for that sequence.
# MisM Pen  is the penalty per nonunique site for this sequence.
#
#   Seq       Sim      KA     Aligned Offsets   Num  Num  Tot  MisM
#   Name     Pvalue  Pvalue   Begin  End   Len  Poly Mat  Mats Pen.
Group EQUIDS:
PO  Don_STS  0.0019  0.00218    93    105   13    13   1  846    2
PO  Don_STS  0.0280  0.02699    57     67   11    11   1  846    2
#
# 2 outer-sequence fragments listed.
# 112 overlapping fragments discarded.
################################################################################

# Output of GENECONV for sequence file TBL1Y.fas
# GENECONV version 1.81
# Command line:  GENECONV TBL1Y.fas tbl1ygroup.cfg tbl1ygroupoutg1 /lp /g1
# Contents of parameter configuration file:
# tbl1ygroup.cfg: -Startseed=123  -MaxSimGlobalPval=0.05
#   -group  EQUIDS  Hor_TBL1Y  Don_TBL1Y  Ona_TBL1Y  Hor_TBL1X  Prz1_TBL1X
#   Don1_TBL1X  Don2_TBL1X
#   -group  OUT  Hum_TBL1Y  Chi_TBL1Y  Mac_TBL1Y  Cam_TBL1Y  Hum_TBL1X
#   Chi_TBL1X  Dog_TBL1X  Ctl_TBL1X  Mou_TBL1X  Rat_TBL1X  Cam_TBL1X
#   Cat_TBL1X  Pig_TBL1X  Opo_TBL1X  Mac_TBL1X  Rhi_TBL1X
#
# TBL1Y.fas: 23 sequences.
#
# Options and features: Using 23 DNA sequences, 5768 aligned bases,
#   980 polymorphisms, FASTA format, gscale=1 for mismatches,
#   2 groups defined, maxSimPairPval=0.05, maxSimGlobPval=0.05,
#   no maxKAPairPval limits, no maxKAGlobPval limits,
#   simPvals based on 10,000 permutations,
#   global P-values based on BLAST-like global scores,
#   fragment limits: minlength=1, minnpolys=2, minscore=2,
#   pairwise max lists=2000, at most one overlapping fragment,
#   starting seed=123, contiguous sites with indels are one polymorphism,
#   one indel block with up to 4789 sites each,
#   no match (replacement) char in source file.
# Groups:
#   EQUIDS (7): Hor_TBL1Y  Don_TBL1Y  Ona_TBL1Y  Hor_TBL1X  Prz1_TBL1X
#     Don1_TBL1X  Don2_TBL1X
#   OUT (16): Hum_TBL1Y  Chi_TBL1Y  Mac_TBL1Y  Cam_TBL1Y  Hum_TBL1X
#     Chi_TBL1X  Dog_TBL1X  Ctl_TBL1X  Mou_TBL1X  Rat_TBL1X  Cam_TBL1X
#     Cat_TBL1X  Pig_TBL1X  Opo_TBL1X  Mac_TBL1X  Rhi_TBL1X
# Looking at within-group fragments only (2 groups)
#
# Mismatch penalty: 1 * npolys / num_ppen
#   where `num_ppen' is the number of ``potential penalties'':
#     sequence differences for inner fragments,
#     local monomorphisms for outer fragments.
# Nucleotide codes in data:  T(17,696)  C(18,826)  A(19,494)  G(19,180)
#   Other(57,468)  CG/TCAG ratio: 50.54%
# Non-nucleotide characters in data:  ?(3FH)(n=57,468)
# 4789 sites with missing data or unrecognized characters.
# (These characters are treated as indels for the
#    purpose of creating indel blocks.)
# No sites with all gap or unrecognized characters.
# 979 polymorphic and 0 monomorphic sites with no indels.
# No single polymorphic sites with indels.
# One indel block with more than one site
#   (each block is treated as a single polymorphism).
# 980 polymorphisms to be permuted.
# 
# The starting random number seed is  123.
# Simulated P-values are based on 10,000 permutations.
# Maximum BLAST-like scores (2 groups):
# Inner      Max         Sim     S.D.s above     S.D. of
#  frags    Score      P-value    sim. mean        sims
# SCORE   116.940      0.0000        89.12       1.2581
# OuterSeq
#  frags    1.553      0.7585        -0.67       1.2115
#
# Global lists: 4 I and no O significant fragments
# Pairwise lists: 8 I and no O significant fragments
#  where I means inner pair, O is outer seq, A is outer pair, and
#  G means outer group (fragments).
# Global P-values are based on BLAST-like global scores.
#
# Fragment offsets and lengths are in nucleotides.
# Note: A polymorphism can be at a run of sites with indels,
#   which here have up to 4789 sites.
# Bases other than `TCAGU' are treated as indels
#   for the purpose of generating polymorphisms.
#
#
# Global inner fragments (980 polymorphisms, 5768 aligned bases):
# (Inner fragments are runs of matching sites with penalties.)
# (Sim and BC KA P-values are corrected for multiple comparisons.)
# (Fragments are listed only if Sim P-value <= 0.05.)
# See earlier in the file for the full restrictions on fragments.
#
# BC KA means Bonferroni-corrected KA (BLAST-like) Pvalues.
# KA Pvalues are NOT corrected for multiple pairwise comparisons.
# In the following table, BC Pvalues are KA Pvalues multiplied by 141.
# Num Poly  is the number of polymorphic sites in the fragment.
# Num Dif   is the number of mismatches within the fragment.
# Tot Difs  is the total number of mismatches between two sequences.
# MisM Pen  is the penalty per mismatch for these two sequences.
#
#   Seq                   Sim    BC KA    Aligned Offsets   Num  Num  Tot  MisM
#   Names                Pvalue  Pvalue   Begin  End   Len  Poly Dif  Difs Pen.
GI  Chi_TBL1X;Ctl_TBL1X  0.0000  0.00000   257    603  347   347  31  466    3
GI  Hor_TBL1Y;Ona_TBL1Y  0.0000  0.00000     1     83   83    83   1  666    2
GI  Don_TBL1Y;Ona_TBL1Y  0.0000  0.00000    84    123   40    40   0  707    2
GI  Dog_TBL1X;Cat_TBL1X  0.0051  0.01241   714    730   17    17   1  682    2
#
# 4 inner fragments listed.
# 4683 overlapping fragments discarded.
#
#
# Global outer-sequence fragments (980 polymorphisms, 5768 aligned bases):
# (Outer-sequence fragments are runs of sites that are unique in that group.)
# (Sim and BC KA P-values are corrected for multiple comparisons.)
# (Fragments are listed only if Sim P-value <= 0.05.)
# See earlier in the file for the full restrictions on fragments.
#
#
# No outer-sequence fragments listed.
#
#
# Pairwise inner fragments (980 polymorphisms, 5768 aligned bases):
# (Inner fragments are runs of matching sites with penalties.)
# (P-values are not corrected for multiple comparisons.)
# (Fragments are listed only if Sim P-value <= 0.05.)
# See earlier in the file for the full restrictions on fragments.
#
# KA Pvalues are NOT corrected for multiple pairwise comparisons.
# Multiply by 141 for Bonferroni-corrected KA Pvalues.
# Num Poly  is the number of polymorphic sites in the fragment.
# Num Dif   is the number of mismatches within the fragment.
# Tot Difs  is the total number of mismatches between two sequences.
# MisM Pen  is the penalty per mismatch for these two sequences.
#
#   Seq                    Sim      KA     Aligned Offsets   Num  Num  Tot  MisM
#   Names                 Pvalue  Pvalue   Begin  End   Len  Poly Dif  Difs Pen.
Group EQUIDS:
PI  Hor_TBL1Y;Ona_TBL1Y   0.0000  0.00000     1     83   83    83   1  666    2
PI  Don_TBL1Y;Ona_TBL1Y   0.0000  0.00000    84    123   40    40   0  707    2
PI  Ona_TBL1Y;Don2_TBL1X  0.0463  0.04704   766    775   10    10   1  739    2
Group OUT:
PI  Hum_TBL1X;Dog_TBL1X   0.0376  0.03847   730    742   13    13   2  746    2
PI  Chi_TBL1X;Ctl_TBL1X   0.0000  0.00000   257    603  347   347  31  466    3
PI  Dog_TBL1X;Cat_TBL1X   0.0000  0.00009   714    730   17    17   1  682    2
PI  Dog_TBL1X;Pig_TBL1X   0.0188  0.01951   767    777   11    11   1  725    2
PI  Cat_TBL1X;Pig_TBL1X   0.0332  0.03317   665    671    7     7   0  751    2
#
# 8 inner fragments listed.
# 4683 overlapping fragments discarded.
#
#
# Pairwise outer-sequence fragments (980 polymorphisms, 5768 aligned bases):
# (Outer-sequence fragments are runs of sites that are unique in that group.)
# (P-values are not corrected for multiple comparisons.)
# (Fragments are listed only if Sim P-value <= 0.05.)
# See earlier in the file for the full restrictions on fragments.
#
# No outer-sequence fragments listed.
#########################################################################################
# Output of GENECONV for sequence file TMSB4Y.fas
# GENECONV version 1.81
# Command line:  GENECONV TMSB4Y.fas tmsb4ygroup.cfg tmsb4ygroupoutg1 /lp
#   /g1
# Contents of parameter configuration file:
# tmsb4ygroup.cfg: -Startseed=123  -MaxSimGlobalPval=0.05
#   -group  EQUIDS  Hor_TMSB4Y  Don_TMSB4Y  Ona_TMSB4Y  Prz_TMSB4Y
#   Hor_TMSB4  Prz_TMSB4  Prz_ncRNA  Don_TMSB4
#   -group  OUT  Hum_TMSB4  Mou_TMSB4  Rhi2_TMSB4  Rhi1_TMSB4  Dog_TMSB4
#   Cat_TMSB4  Rat_TMSB4  Chi_TMSB4  Mac_TMSB4  Pig_TMSB4  Ctl_TMSB4
#   Opo_TMSB4  Ckn_TMSB4  Hum_TMSB4Y  Chi_TMSB4Y  Mac_TMSB4Y
#
# TMSB4Y.fas: 24 sequences.
#
# Options and features: Using 24 DNA sequences, 4128 aligned bases,
#   128 polymorphisms, FASTA format, gscale=1 for mismatches,
#   2 groups defined, maxSimPairPval=0.05, maxSimGlobPval=0.05,
#   no maxKAPairPval limits, no maxKAGlobPval limits,
#   simPvals based on 10,000 permutations,
#   global P-values based on BLAST-like global scores,
#   fragment limits: minlength=1, minnpolys=2, minscore=2,
#   pairwise max lists=2000, at most one overlapping fragment,
#   starting seed=123, contiguous sites with indels are one polymorphism,
#   one indel block with up to 4001 sites each,
#   no match (replacement) char in source file.
# Groups:
#   EQUIDS (8): Hor_TMSB4Y  Don_TMSB4Y  Ona_TMSB4Y  Prz_TMSB4Y  Hor_TMSB4
#     Prz_TMSB4  Prz_ncRNA  Don_TMSB4
#   OUT (16): Hum_TMSB4  Mou_TMSB4  Rhi2_TMSB4  Rhi1_TMSB4  Dog_TMSB4
#     Cat_TMSB4  Rat_TMSB4  Chi_TMSB4  Mac_TMSB4  Pig_TMSB4  Ctl_TMSB4
#     Opo_TMSB4  Ckn_TMSB4  Hum_TMSB4Y  Chi_TMSB4Y  Mac_TMSB4Y
# Looking at within-group fragments only (2 groups)
#
# Mismatch penalty: 1 * npolys / num_ppen
#   where `num_ppen' is the number of ``potential penalties'':
#     sequence differences for inner fragments,
#     local monomorphisms for outer fragments.
# Nucleotide codes in data:  T(5130)  C(4176)  A(5607)  G(4593)
#   Other(79,566)  CG/TCAG ratio: 44.96%
# Non-nucleotide characters in data:  ?(3FH)(n=79,566)
# 4001 sites with missing data or unrecognized characters.
# (These characters are treated as indels for the
#    purpose of creating indel blocks.)
# No sites with all gap or unrecognized characters.
# 127 polymorphic and 0 monomorphic sites with no indels.
# No single polymorphic sites with indels.
# One indel block with more than one site
#   (each block is treated as a single polymorphism).
# 128 polymorphisms to be permuted.
# 
# Comparisons without any fragments (NUCLEOTIDES):
#   Hor_TMSB4Y (outer sequence frags): No sites are unique.
# 
# The starting random number seed is  123.
# Simulated P-values are based on 10,000 permutations.
# Maximum BLAST-like scores (2 groups):
# Inner      Max         Sim     S.D.s above     S.D. of
#  frags    Score      P-value    sim. mean        sims
# SCORE    18.330      0.0000       268.91       0.0346
# OuterSeq
#  frags    1.675      0.7199        -0.39       1.0478
#
# Global lists: 4 I and no O significant fragments
# Pairwise lists: 15 I and no O significant fragments
#  where I means inner pair, O is outer seq, A is outer pair, and
#  G means outer group (fragments).
# Global P-values are based on BLAST-like global scores.
#
# Fragment offsets and lengths are in nucleotides.
# Note: A polymorphism can be at a run of sites with indels,
#   which here have up to 4001 sites.
# Bases other than `TCAGU' are treated as indels
#   for the purpose of generating polymorphisms.
#
#
# Global inner fragments (128 polymorphisms, 4128 aligned bases):
# (Inner fragments are runs of matching sites with penalties.)
# (Sim and BC KA P-values are corrected for multiple comparisons.)
# (Fragments are listed only if Sim P-value <= 0.05.)
# See earlier in the file for the full restrictions on fragments.
#
# BC KA means Bonferroni-corrected KA (BLAST-like) Pvalues.
# KA Pvalues are NOT corrected for multiple pairwise comparisons.
# In the following table, BC Pvalues are KA Pvalues multiplied by 148.
# Num Poly  is the number of polymorphic sites in the fragment.
# Num Dif   is the number of mismatches within the fragment.
# Tot Difs  is the total number of mismatches between two sequences.
# MisM Pen  is the penalty per mismatch for these two sequences.
#
#   Seq                     Sim    BC KA    Aligned Offsets   Num  Num  Tot  MisM
#   Names                  Pvalue  Pvalue   Begin  End   Len  Poly Dif  Difs Pen.
GI  Ona_TMSB4Y;Prz_TMSB4Y  0.0000  0.00000     1     53   53    53   1   55    3
GI  Hor_TMSB4Y;Ona_TMSB4Y  0.0000  0.00005     1     53   53    53   1   51    3
GI  Don_TMSB4Y;Ona_TMSB4Y  0.0000  0.00005     1     53   53    53   1   51    3
GI  Mac_TMSB4;Pig_TMSB4    0.0006  0.01088    95    108   14    14   0   84    2
#
# 4 inner fragments listed.
# 416 overlapping fragments discarded.
#
# ADDITIONAL PAIRWISE FRAGMENTS with BC Pairwise SimPval < 0.05
#   OR LISTED GLOBAL FRAGMENTS with significantly better BC SimPval
# Here BC SimPval is the Pairwise Sim Pvalue multiplied by 148.
#
#   Seq                    BC Sim  BC KA    Aligned Offsets   Num  Num  Tot  MisM
#   Names                  Pvalue  Pvalue   Begin  End   Len  Poly Dif  Difs Pen.
AI  Hor_TMSB4Y;Prz_TMSB4Y  0.0148  > 1.0       1    109  109   109   0   12   11
AI  Don_TMSB4Y;Prz_TMSB4Y  0.0148  > 1.0       1    109  109   109   1   13   10
#
# 2 inner fragments listed.
#
#
# Global outer-sequence fragments (128 polymorphisms, 4128 aligned bases):
# (Outer-sequence fragments are runs of sites that are unique in that group.)
# (Sim and BC KA P-values are corrected for multiple comparisons.)
# (Fragments are listed only if Sim P-value <= 0.05.)
# See earlier in the file for the full restrictions on fragments.
#
#
# No outer-sequence fragments listed.
#
#
# Pairwise inner fragments (128 polymorphisms, 4128 aligned bases):
# (Inner fragments are runs of matching sites with penalties.)
# (P-values are not corrected for multiple comparisons.)
# (Fragments are listed only if Sim P-value <= 0.05.)
# See earlier in the file for the full restrictions on fragments.
#
# KA Pvalues are NOT corrected for multiple pairwise comparisons.
# Multiply by 148 for Bonferroni-corrected KA Pvalues.
# Num Poly  is the number of polymorphic sites in the fragment.
# Num Dif   is the number of mismatches within the fragment.
# Tot Difs  is the total number of mismatches between two sequences.
# MisM Pen  is the penalty per mismatch for these two sequences.
#
#   Seq                     Sim      KA     Aligned Offsets   Num  Num  Tot  MisM
#   Names                  Pvalue  Pvalue   Begin  End   Len  Poly Dif  Difs Pen.
Group EQUIDS:
PI  Hor_TMSB4Y;Ona_TMSB4Y  0.0000  0.00000     1     53   53    53   1   51    3
PI  Hor_TMSB4Y;Prz_TMSB4Y  0.0000  0.02911     1    109  109   109   0   12   11
PI  Don_TMSB4Y;Ona_TMSB4Y  0.0000  0.00000     1     53   53    53   1   51    3
PI  Don_TMSB4Y;Prz_TMSB4Y  0.0000  0.03347     1    109  109   109   1   13   10
PI  Ona_TMSB4Y;Prz_TMSB4Y  0.0000  0.00000     1     53   53    53   1   55    3
PI  Ona_TMSB4Y;Hor_TMSB4   0.0130  0.01814    97    102    6     6   0   98    2
Group OUT:
PI  Rhi2_TMSB4;Mac_TMSB4   0.0165  0.02313    81     87    7     7   0   90    2
PI  Rhi1_TMSB4;Opo_TMSB4   0.0115  0.01814   119    124    6     6   0   98    2
PI  Rhi1_TMSB4;Mac_TMSB4Y  0.0122  0.01814    89     94    6     6   0   98    2
PI  Mac_TMSB4;Pig_TMSB4    0.0000  0.00007    95    108   14    14   0   84    2
PI  Pig_TMSB4;Ckn_TMSB4    0.0063  0.01128    59     66    8     8   0   88    2
PI  Ckn_TMSB4;Hum_TMSB4Y   0.0190  0.02641    81     86    6     6   0   96    2
PI  Ckn_TMSB4;Chi_TMSB4Y   0.0238  0.03156    81     86    6     6   0   95    2
PI  Hum_TMSB4Y;Mac_TMSB4Y  0.0377  0.05207     5      9    5     5   0  100    2
PI  Chi_TMSB4Y;Mac_TMSB4Y  0.0483  0.06135     5      9    5     5   0   99    2
#
# 15 inner fragments listed.
# 416 overlapping fragments discarded.
#
#
# Pairwise outer-sequence fragments (128 polymorphisms, 4128 aligned bases):
# (Outer-sequence fragments are runs of sites that are unique in that group.)
# (P-values are not corrected for multiple comparisons.)
# (Fragments are listed only if Sim P-value <= 0.05.)
# See earlier in the file for the full restrictions on fragments.
#
# No outer-sequence fragments listed.
####################################################################################
# Output of GENECONV for sequence file XKR3Y.fas
# GENECONV version 1.81
# Command line:  GENECONV XKR3Y.fas xkr3ygroup.cfg xkr3ygroupoutg1 /lp /g1
# Contents of parameter configuration file:
# xkr3ygroup.cfg: -Startseed=123  -MaxSimGlobalPval=0.05
#   -group  EQUIDS  Hor_XKR3Y  Hor_XKR3  Prz_XKR3  Don_XKR3
#   -group  OUT  Hum_XKR3  Chi_XKR3  Ora_XKR3  Mac_XKR3  Hum_XKRY
#   Opo_XKRX
#
# XKR3Y.fas: 10 sequences.
#
# Options and features: Using 10 DNA sequences, 675 aligned bases,
#   388 polymorphisms, FASTA format, gscale=1 for mismatches,
#   2 groups defined, maxSimPairPval=0.05, maxSimGlobPval=0.05,
#   no maxKAPairPval limits, no maxKAGlobPval limits,
#   simPvals based on 10,000 permutations,
#   global P-values based on BLAST-like global scores,
#   fragment limits: minlength=1, minnpolys=2, minscore=2,
#   pairwise max lists=2000, at most one overlapping fragment,
#   starting seed=123, contiguous sites with indels are one polymorphism,
#   3 indel blocks with up to 4 sites each,
#   no match (replacement) char in source file.
# Groups:
#   EQUIDS (4): Hor_XKR3Y  Hor_XKR3  Prz_XKR3  Don_XKR3
#   OUT (6): Hum_XKR3  Chi_XKR3  Ora_XKR3  Mac_XKR3  Hum_XKRY  Opo_XKRX
# Looking at within-group fragments only (2 groups)
#
# Mismatch penalty: 1 * npolys / num_ppen
#   where `num_ppen' is the number of ``potential penalties'':
#     sequence differences for inner fragments,
#     local monomorphisms for outer fragments.
# Nucleotide codes in data:  T(2098)  C(1429)  A(1800)  G(1399)  Other(24)
#   CG/TCAG ratio: 42.05%
# Non-nucleotide characters in data:  -(2DH)(n=24)
# 15 sites with missing data or unrecognized characters.
# (These characters are treated as indels for the
#    purpose of creating indel blocks.)
# No sites with all gap or unrecognized characters.
# 381 polymorphic and 279 monomorphic sites with no indels.
# 4 single polymorphic sites with indels.
# 3 indel blocks with more than one site
#   (each block is treated as a single polymorphism).
# 388 polymorphisms to be permuted.
# 
# The starting random number seed is  123.
# Simulated P-values are based on 10,000 permutations.
# Maximum BLAST-like scores (2 groups):
# Inner      Max         Sim     S.D.s above     S.D. of
#  frags    Score      P-value    sim. mean        sims
# SCORE     5.854      0.1012         0.18       0.1174
# OuterSeq
#  frags    2.045      0.3474         0.47       1.2533
#
# Global lists: no I and no O significant fragments
# Pairwise lists: no I and no O significant fragments
#  where I means inner pair, O is outer seq, A is outer pair, and
#  G means outer group (fragments).
# Global P-values are based on BLAST-like global scores.
#
# Fragment offsets and lengths are in nucleotides.
# Note: A polymorphism can be at a run of sites with indels,
#   which here have up to 4 sites.
# Bases other than `TCAGU' are treated as indels
#   for the purpose of generating polymorphisms.
#
#
# Global inner fragments (388 polymorphisms, 675 aligned bases):
# (Inner fragments are runs of matching sites with penalties.)
# (Sim and BC KA P-values are corrected for multiple comparisons.)
# (Fragments are listed only if Sim P-value <= 0.05.)
# See earlier in the file for the full restrictions on fragments.
#
#
# No inner fragments listed.
#
#
# Global outer-sequence fragments (388 polymorphisms, 675 aligned bases):
# (Outer-sequence fragments are runs of sites that are unique in that group.)
# (Sim and BC KA P-values are corrected for multiple comparisons.)
# (Fragments are listed only if Sim P-value <= 0.05.)
# See earlier in the file for the full restrictions on fragments.
#
#
# No outer-sequence fragments listed.
#
#
# Pairwise inner fragments (388 polymorphisms, 675 aligned bases):
# (Inner fragments are runs of matching sites with penalties.)
# (P-values are not corrected for multiple comparisons.)
# (Fragments are listed only if Sim P-value <= 0.05.)
# See earlier in the file for the full restrictions on fragments.
#
# No inner fragments listed.
#
#
# Pairwise outer-sequence fragments (388 polymorphisms, 675 aligned bases):
# (Outer-sequence fragments are runs of sites that are unique in that group.)
# (P-values are not corrected for multiple comparisons.)
# (Fragments are listed only if Sim P-value <= 0.05.)
# See earlier in the file for the full restrictions on fragments.
#
# No outer-sequence fragments listed.
#
###############################################################################

# Output of GENECONV for sequence file ZFY.fas
# GENECONV version 1.81
# Command line:  GENECONV ZFY.fas zfygroup.cfg zfygroupoutg1 /lp /g1
# Contents of parameter configuration file:
# zfygroup.cfg: -Startseed=123  -MaxSimGlobalPval=0.05
#   -group  EQUIDS  Donkey_ZFX  Donkey_ZFY  Horse_ZFX  Horse_ZFY
#   Przewalski_ZFX  Przewalski_ZFY
#   -group  OUT  Cat_ZFX  Cat_ZFY  Cattle_ZFX  Cattle_ZFY  Chicken_ZFX
#   Chimpanzee_ZFX  Chimpanzee_ZFY  Dog_ZFX  Dog_ZFY  Human_ZFX  Human_ZFY
#   Macaque_ZFX  Macaque_ZFY  Mouse_ZFX  Mouse_ZFY1  Mouse_ZFY2
#   Opossum_ZFX  Pig_ZFX  Pig_ZFY1  Rat_ZFX  Rat_ZFY  Rhinoceros_ZFX
#
# ZFY.fas: 28 sequences.
#
# Options and features: Using 28 DNA sequences, 8687 aligned bases,
#   396 polymorphisms, FASTA format, gscale=1 for mismatches,
#   2 groups defined, maxSimPairPval=0.05, maxSimGlobPval=0.05,
#   no maxKAPairPval limits, no maxKAGlobPval limits,
#   simPvals based on 10,000 permutations,
#   global P-values based on BLAST-like global scores,
#   fragment limits: minlength=1, minnpolys=2, minscore=2,
#   pairwise max lists=2000, at most one overlapping fragment,
#   starting seed=123, contiguous sites with indels are one polymorphism,
#   19 indel blocks with up to 6141 sites each,
#   no match (replacement) char in source file.
# Groups:
#   EQUIDS (6): Donkey_ZFX  Donkey_ZFY  Horse_ZFX  Horse_ZFY
#     Przewalski_ZFX  Przewalski_ZFY
#   OUT (22): Cat_ZFX  Cat_ZFY  Cattle_ZFX  Cattle_ZFY  Chicken_ZFX
#     Chimpanzee_ZFX  Chimpanzee_ZFY  Dog_ZFX  Dog_ZFY  Human_ZFX
#     Human_ZFY  Macaque_ZFX  Macaque_ZFY  Mouse_ZFX  Mouse_ZFY1
#     Mouse_ZFY2  Opossum_ZFX  Pig_ZFX  Pig_ZFY1  Rat_ZFX  Rat_ZFY
#     Rhinoceros_ZFX
# Looking at within-group fragments only (2 groups)
#
# Mismatch penalty: 1 * npolys / num_ppen
#   where `num_ppen' is the number of ``potential penalties'':
#     sequence differences for inner fragments,
#     local monomorphisms for outer fragments.
# Nucleotide codes in data:  T(41,626)  C(24,606)  A(43,232)  G(28,499)
#   Other(105,273)  CG/TCAG ratio: 38.49%
# Non-nucleotide characters in data:  -(2DH)(n=105,273)
# 7880 sites with missing data or unrecognized characters.
# (These characters are treated as indels for the
#    purpose of creating indel blocks.)
# No sites with all gap or unrecognized characters.
# 376 polymorphic and 431 monomorphic sites with no indels.
# One single polymorphic site with indels.
# 19 indel blocks with more than one site
#   (each block is treated as a single polymorphism).
# 396 polymorphisms to be permuted.
# 
# The starting random number seed is  123.
# Simulated P-values are based on 10,000 permutations.
# Maximum BLAST-like scores (2 groups):
# Inner      Max         Sim     S.D.s above     S.D. of
#  frags    Score      P-value    sim. mean        sims
# SCORE     6.305      0.0312         1.20       0.2389
# OuterSeq
#  frags    3.877      0.0949         1.42       1.2736
#
# Global lists: 1 I and no O significant fragments
# Pairwise lists: 51 I and 1 O significant fragments
#  where I means inner pair, O is outer seq, A is outer pair, and
#  G means outer group (fragments).
# Global P-values are based on BLAST-like global scores.
#
# Fragment offsets and lengths are in nucleotides.
# Note: A polymorphism can be at a run of sites with indels,
#   which here have up to 6141 sites.
# Bases other than `TCAGU' are treated as indels
#   for the purpose of generating polymorphisms.
#
#
# Global inner fragments (396 polymorphisms, 8687 aligned bases):
# (Inner fragments are runs of matching sites with penalties.)
# (Sim and BC KA P-values are corrected for multiple comparisons.)
# (Fragments are listed only if Sim P-value <= 0.05.)
# See earlier in the file for the full restrictions on fragments.
#
# BC KA means Bonferroni-corrected KA (BLAST-like) Pvalues.
# KA Pvalues are NOT corrected for multiple pairwise comparisons.
# In the following table, BC Pvalues are KA Pvalues multiplied by 246.
# Num Poly  is the number of polymorphic sites in the fragment.
# Num Dif   is the number of mismatches within the fragment.
# Tot Difs  is the total number of mismatches between two sequences.
# MisM Pen  is the penalty per mismatch for these two sequences.
#
#   Seq                          Sim    BC KA    Aligned Offsets   Num  Num  Tot  MisM
#   Names                       Pvalue  Pvalue   Begin  End   Len  Poly Dif  Difs Pen.
GI  Chimpanzee_ZFX;Opossum_ZFX  0.0312  0.44922  1195   1449  255   108   9   98    5
#
# One inner fragment listed.
# 42,253 overlapping fragments discarded.
#
# ADDITIONAL PAIRWISE FRAGMENTS with BC Pairwise SimPval < 0.05
#   OR LISTED GLOBAL FRAGMENTS with significantly better BC SimPval
# Here BC SimPval is the Pairwise Sim Pvalue multiplied by 246.
#
#   Seq                         BC Sim  BC KA    Aligned Offsets   Num  Num  Tot  MisM
#   Names                       Pvalue  Pvalue   Begin  End   Len  Poly Dif  Difs Pen.
AI  Donkey_ZFX;Przewalski_ZFX   0.0246  > 1.0    1191   1785  595   268   2   25   16
AI  Donkey_ZFY;Przewalski_ZFY   0.0246  > 1.0    1191   1785  595   268   2   24   17
AI  Horse_ZFX;Przewalski_ZFX    0.0246  > 1.0    1191   1785  595   268   0   23   18
AI  Horse_ZFY;Przewalski_ZFY    0.0246  > 1.0    1191   1785  595   268   0   23   18
AI  Dog_ZFX;Dog_ZFY             0.0246  > 1.0    1211   1527  317   143   1   53    8
AI  Human_ZFX;Opossum_ZFX       0.0246  0.92532  1195   1467  273   119  11  100    4
AI  Macaque_ZFX;Opossum_ZFX     0.0246  > 1.0    1195   1467  273   119  12  101    4
#
# 7 inner fragments listed.
#
#
# Global outer-sequence fragments (396 polymorphisms, 8687 aligned bases):
# (Outer-sequence fragments are runs of sites that are unique in that group.)
# (Sim and BC KA P-values are corrected for multiple comparisons.)
# (Fragments are listed only if Sim P-value <= 0.05.)
# See earlier in the file for the full restrictions on fragments.
#
#
# No outer-sequence fragments listed.
#
#
# Pairwise inner fragments (396 polymorphisms, 8687 aligned bases):
# (Inner fragments are runs of matching sites with penalties.)
# (P-values are not corrected for multiple comparisons.)
# (Fragments are listed only if Sim P-value <= 0.05.)
# See earlier in the file for the full restrictions on fragments.
#
# KA Pvalues are NOT corrected for multiple pairwise comparisons.
# Multiply by 246 for Bonferroni-corrected KA Pvalues.
# Num Poly  is the number of polymorphic sites in the fragment.
# Num Dif   is the number of mismatches within the fragment.
# Tot Difs  is the total number of mismatches between two sequences.
# MisM Pen  is the penalty per mismatch for these two sequences.
#
#   Seq                             Sim      KA     Aligned Offsets   Num  Num  Tot  MisM
#   Names                          Pvalue  Pvalue   Begin  End   Len  Poly Dif  Difs Pen.
Group EQUIDS:
PI  Donkey_ZFX;Przewalski_ZFX      0.0000  0.02995  1191   1785  595   268   2   25   16
PI  Donkey_ZFX;Przewalski_ZFY      0.0019  0.06424  1753   2546  794   138   3   42   10
PI  Donkey_ZFY;Przewalski_ZFX      0.0066  0.09233  1753   2546  794   138   3   38   11
PI  Donkey_ZFY;Przewalski_ZFY      0.0000  0.03103  1191   1785  595   268   2   24   17
PI  Horse_ZFX;Przewalski_ZFX       0.0000  0.02126  1191   1785  595   268   0   23   18
PI  Horse_ZFX;Przewalski_ZFY       0.0013  0.05418  1753   2546  794   138   2   39   11
PI  Horse_ZFY;Przewalski_ZFX       0.0012  0.05418  1753   2546  794   138   2   39   11
PI  Horse_ZFY;Przewalski_ZFY       0.0000  0.02126  1191   1785  595   268   0   23   18
Group OUT:
PI  Cat_ZFX;Dog_ZFY                0.0110  0.07580  1202   1530  329   147  12   68    6
PI  Cat_ZFX;Macaque_ZFX            0.0351  0.09785  1195   1521  327   149  12   65    7
PI  Cat_ZFX;Opossum_ZFX            0.0061  0.02169  1191   1440  250   109  14  109    4
PI  Cattle_ZFX;Human_ZFX           0.0389  0.13429  1195   1537  343   157  12   59    7
PI  Cattle_ZFX;Opossum_ZFX         0.0004  0.00257  1191   1440  250   109  11  107    4
PI  Cattle_ZFY;Chicken_ZFX         0.0268  0.04047  1247   1374  128    51   8  161    3
PI  Cattle_ZFY;Opossum_ZFX         0.0166  0.03767  1191   1258   68    31   0  116    4
PI  Chicken_ZFX;Mouse_ZFY1         0.0299  0.04188  1268   1299   32    13   1  241    2
PI  Chicken_ZFX;Rat_ZFY            0.0294  0.03750  1268   1308   41    18   2  222    2
PI  Chimpanzee_ZFX;Dog_ZFX         0.0064  0.07041  1211   1537  327   150   9   58    7
PI  Chimpanzee_ZFX;Dog_ZFY         0.0087  0.05591  1202   1527  326   145  10   63    7
PI  Chimpanzee_ZFX;Human_ZFY       0.0318  0.07732  1403   1527  125    64   3   79    6
PI  Chimpanzee_ZFX;Macaque_ZFY     0.0435  0.11717  1403   1527  125    64   2   71    6
PI  Chimpanzee_ZFX;Opossum_ZFX     0.0001  0.00183  1195   1449  255   108   9   98    5
PI  Chimpanzee_ZFX;Pig_ZFX         0.0027  0.04895  1195   1494  300   133   7   60    7
PI  Chimpanzee_ZFX;Rhinoceros_ZFX  0.0368  0.13379  1195   1527  333   150   8   48    9
PI  Dog_ZFX;Dog_ZFY                0.0000  0.00515  1211   1527  317   143   1   53    8
PI  Dog_ZFX;Human_ZFX              0.0013  0.03835  1211   1537  327   150   8   59    7
PI  Dog_ZFX;Human_ZFY              0.0334  0.06742  1403   1527  125    64   5   97    5
PI  Dog_ZFX;Macaque_ZFX            0.0021  0.03659  1211   1537  327   150   9   61    7
PI  Dog_ZFX;Macaque_ZFY            0.0219  0.05877  1403   1527  125    64   4   91    5
PI  Dog_ZFX;Opossum_ZFX            0.0369  0.07103  1191   1311  121    51   3   98    5
PI  Dog_ZFX;Pig_ZFX                0.0258  0.11969  1191   1491  301   133   8   57    7
PI  Dog_ZFY;Human_ZFX              0.0018  0.02485  1202   1527  326   145   9   64    7
PI  Dog_ZFY;Macaque_ZFX            0.0029  0.03396  1202   1521  320   144   9   63    7
PI  Dog_ZFY;Macaque_ZFY            0.0470  0.11627  1403   1530  128    66   4   84    5
PI  Dog_ZFY;Pig_ZFX                0.0120  0.06211  1202   1491  290   125   8   64    7
PI  Human_ZFX;Human_ZFY            0.0441  0.11792  1403   1527  125    64   3   81    5
PI  Human_ZFX;Macaque_ZFY          0.0294  0.08888  1403   1527  125    64   2   73    6
PI  Human_ZFX;Opossum_ZFX          0.0000  0.00376  1195   1467  273   119  11  100    4
PI  Human_ZFX;Pig_ZFX              0.0004  0.03120  1195   1494  300   133   6   60    7
PI  Human_ZFX;Rhinoceros_ZFX       0.0121  0.08788  1195   1527  333   150   7   48    9
PI  Human_ZFY;Macaque_ZFX          0.0443  0.11315  1403   1521  119    63   3   82    5
PI  Macaque_ZFX;Macaque_ZFY        0.0270  0.08398  1403   1521  119    63   2   74    6
PI  Macaque_ZFX;Opossum_ZFX        0.0001  0.00543  1195   1467  273   119  12  101    4
PI  Macaque_ZFX;Pig_ZFX            0.0007  0.03120  1195   1494  300   133   6   60    7
PI  Macaque_ZFX;Rhinoceros_ZFX     0.0103  0.07625  1195   1521  327   149   7   49    9
PI  Mouse_ZFX;Pig_ZFX              0.0323  0.07699  1418   1644  227   110  12   91    5
PI  Mouse_ZFX;Rhinoceros_ZFX       0.0229  0.07057  1430   1644  215   103  10   87    5
PI  Mouse_ZFY1;Rat_ZFX             0.0251  0.03657  1515   1560   46    23   3  207    2
PI  Opossum_ZFX;Pig_ZFX            0.0128  0.03379  1191   1311  121    51   2   96    5
PI  Opossum_ZFX;Rhinoceros_ZFX     0.0140  0.04476  1191   1392  202    84   7   91    5
PI  Pig_ZFX;Rhinoceros_ZFX         0.0255  0.12193  1191   1503  313   141   4   37   11
#
# 51 inner fragments listed.
# 42,253 overlapping fragments discarded.
#
#
# Pairwise outer-sequence fragments (396 polymorphisms, 8687 aligned bases):
# (Outer-sequence fragments are runs of sites that are unique in that group.)
# (P-values are not corrected for multiple comparisons.)
# (Fragments are listed only if Sim P-value <= 0.05.)
# See earlier in the file for the full restrictions on fragments.
#
# KA Pvalues are NOT corrected for multiple pairwise comparisons.
# Multiply by 28 for Bonferroni-corrected KA Pvalues.
# Num Poly  is the number of polymorphic sites in the fragment.
# Num Mat   is the number of nonunique sites within the fragment.
# Tot Mats  is the total number of nonunique sites for that sequence.
# MisM Pen  is the penalty per nonunique site for this sequence.
#
#   Seq          Sim      KA     Aligned Offsets   Num  Num  Tot  MisM
#   Name        Pvalue  Pvalue   Begin  End   Len  Poly Mat  Mats Pen.
Group OUT:
PO  Mouse_ZFY2  0.0156  0.02049  1220   1231   12     3   0  381    2
#
# One outer-sequence fragment listed.
# 4 overlapping fragments discarded.
#


#
##########################################################################################

# Output of GENECONV for sequence file ZRSR2Y.fas
# GENECONV version 1.81
# Command line:  GENECONV ZRSR2Y.fas zrsr2ygroup.cfg zrsr2ygroupoutg1 /lp
#   /g1
# Contents of parameter configuration file:
# zrsr2ygroup.cfg: -Startseed=123  -MaxSimGlobalPval=0.05
#   -group  EQUIDS  Horse_ZRSR2Y  Horse_ZRSR2  Donkey_ZRSR2
#   -group  OUT  Human_ZRSR2  Mouse1_ZRSR2  Mouse2_ZRSR2  Rat_ZRSR2
#   Macaque_ZRSR2  Chimpanzee_ZRSR2  Chicken_ZRSR2  Opossum_ZRSR2
#   Platypus_ZRSR2  Cat_ZRSR2  Dog_ZRSR2  Pig_ZRSR2  Cattle_ZRSR2Y
#   Cattle_ZRSR2  Pig_ZRSR2Y
#
# ZRSR2Y.fas: 18 sequences.
#
# Options and features: Using 18 DNA sequences, 4490 aligned bases,
#   118 polymorphisms, FASTA format, gscale=1 for mismatches,
#   2 groups defined, maxSimPairPval=0.05, maxSimGlobPval=0.05,
#   no maxKAPairPval limits, no maxKAGlobPval limits,
#   simPvals based on 10,000 permutations,
#   global P-values based on BLAST-like global scores,
#   fragment limits: minlength=1, minnpolys=2, minscore=2,
#   pairwise max lists=2000, at most one overlapping fragment,
#   starting seed=123, contiguous sites with indels are one polymorphism,
#   3 indel blocks with up to 3168 sites each,
#   no match (replacement) char in source file.
# Groups:
#   EQUIDS (3): Horse_ZRSR2Y  Horse_ZRSR2  Donkey_ZRSR2
#   OUT (15): Human_ZRSR2  Mouse1_ZRSR2  Mouse2_ZRSR2  Rat_ZRSR2
#     Macaque_ZRSR2  Chimpanzee_ZRSR2  Chicken_ZRSR2  Opossum_ZRSR2
#     Platypus_ZRSR2  Cat_ZRSR2  Dog_ZRSR2  Pig_ZRSR2  Cattle_ZRSR2Y
#     Cattle_ZRSR2  Pig_ZRSR2Y
# Looking at within-group fragments only (2 groups)
#
# Mismatch penalty: 1 * npolys / num_ppen
#   where `num_ppen' is the number of ``potential penalties'':
#     sequence differences for inner fragments,
#     local monomorphisms for outer fragments.
# Nucleotide codes in data:  T(7271)  C(7238)  A(11,083)  G(9960)
#   Other(45,268)  CG/TCAG ratio: 48.37%
# Non-nucleotide characters in data:  -(2DH)(n=44,684)  N(4EH)(n=584)
# 4247 sites with missing data or unrecognized characters.
# (These characters are treated as indels for the
#    purpose of creating indel blocks.)
# No sites with all gap or unrecognized characters.
# 115 polymorphic and 128 monomorphic sites with no indels.
# No single polymorphic sites with indels.
# 3 indel blocks with more than one site
#   (each block is treated as a single polymorphism).
# 118 polymorphisms to be permuted.
# 
# The starting random number seed is  123.
# Simulated P-values are based on 10,000 permutations.
# Maximum BLAST-like scores (2 groups):
# Inner      Max         Sim     S.D.s above     S.D. of
#  frags    Score      P-value    sim. mean        sims
# SCORE     6.852      0.0020         0.62       0.0392
# OuterSeq
#  frags    2.034      0.4303         0.39       1.1194
#
# Global lists: 2 I and no O significant fragments
# Pairwise lists: 5 I and no O significant fragments
#  where I means inner pair, O is outer seq, A is outer pair, and
#  G means outer group (fragments).
# Global P-values are based on BLAST-like global scores.
#
# Fragment offsets and lengths are in nucleotides.
# Note: A polymorphism can be at a run of sites with indels,
#   which here have up to 3168 sites.
# Bases other than `TCAGU' are treated as indels
#   for the purpose of generating polymorphisms.
#
#
# Global inner fragments (118 polymorphisms, 4490 aligned bases):
# (Inner fragments are runs of matching sites with penalties.)
# (Sim and BC KA P-values are corrected for multiple comparisons.)
# (Fragments are listed only if Sim P-value <= 0.05.)
# See earlier in the file for the full restrictions on fragments.
#
# BC KA means Bonferroni-corrected KA (BLAST-like) Pvalues.
# KA Pvalues are NOT corrected for multiple pairwise comparisons.
# In the following table, BC Pvalues are KA Pvalues multiplied by 108.
# Num Poly  is the number of polymorphic sites in the fragment.
# Num Dif   is the number of mismatches within the fragment.
# Tot Difs  is the total number of mismatches between two sequences.
# MisM Pen  is the penalty per mismatch for these two sequences.
#
#   Seq                         Sim    BC KA    Aligned Offsets   Num  Num  Tot  MisM
#   Names                      Pvalue  Pvalue   Begin  End   Len  Poly Dif  Difs Pen.
GI  Horse_ZRSR2;Donkey_ZRSR2   0.0020  0.11414  1052   1322  271   116   0    2   59
GI  Mouse1_ZRSR2;Mouse2_ZRSR2  0.0020  0.11414  1052   1322  271   116   0    2   59
#
# 2 inner fragments listed.
# 3508 overlapping fragments discarded.
#
# ADDITIONAL PAIRWISE FRAGMENTS with BC Pairwise SimPval < 0.05
#   OR LISTED GLOBAL FRAGMENTS with significantly better BC SimPval
# Here BC SimPval is the Pairwise Sim Pvalue multiplied by 108.
#
#   Seq                        BC Sim  BC KA    Aligned Offsets   Num  Num  Tot  MisM
#   Names                      Pvalue  Pvalue   Begin  End   Len  Poly Dif  Difs Pen.
AI  Human_ZRSR2;Chimpanzee_ZRSR2 0.0216  0.86302  1052   1291  240   113   0    3   40
#
# One inner fragment listed.
#
#
# Global outer-sequence fragments (118 polymorphisms, 4490 aligned bases):
# (Outer-sequence fragments are runs of sites that are unique in that group.)
# (Sim and BC KA P-values are corrected for multiple comparisons.)
# (Fragments are listed only if Sim P-value <= 0.05.)
# See earlier in the file for the full restrictions on fragments.
#
#
# No outer-sequence fragments listed.
#
#
# Pairwise inner fragments (118 polymorphisms, 4490 aligned bases):
# (Inner fragments are runs of matching sites with penalties.)
# (P-values are not corrected for multiple comparisons.)
# (Fragments are listed only if Sim P-value <= 0.05.)
# See earlier in the file for the full restrictions on fragments.
#
# KA Pvalues are NOT corrected for multiple pairwise comparisons.
# Multiply by 108 for Bonferroni-corrected KA Pvalues.
# Num Poly  is the number of polymorphic sites in the fragment.
# Num Dif   is the number of mismatches within the fragment.
# Tot Difs  is the total number of mismatches between two sequences.
# MisM Pen  is the penalty per mismatch for these two sequences.
#
#   Seq                            Sim      KA     Aligned Offsets   Num  Num  Tot  MisM
#   Names                         Pvalue  Pvalue   Begin  End   Len  Poly Dif  Difs Pen.
Group EQUIDS:
PI  Horse_ZRSR2;Donkey_ZRSR2      0.0004  0.00106  1052   1322  271   116   0    2   59
Group OUT:
PI  Human_ZRSR2;Chimpanzee_ZRSR2  0.0002  0.00799  1052   1291  240   113   0    3   40
PI  Mouse1_ZRSR2;Mouse2_ZRSR2     0.0004  0.00106  1052   1322  271   116   0    2   59
PI  Macaque_ZRSR2;Platypus_ZRSR2  0.0398  0.09072  1117   1191   75    32   4   44    3
PI  Pig_ZRSR2;Pig_ZRSR2Y          0.0145  0.03018  1072   1279  208    97   1    6   20
#
# 5 inner fragments listed.
# 3508 overlapping fragments discarded.
#
#
# Pairwise outer-sequence fragments (118 polymorphisms, 4490 aligned bases):
# (Outer-sequence fragments are runs of sites that are unique in that group.)
# (P-values are not corrected for multiple comparisons.)
# (Fragments are listed only if Sim P-value <= 0.05.)
# See earlier in the file for the full restrictions on fragments.
#
# No outer-sequence fragments listed.
#
