# Supplementary material for: Horse Y chromosome assembly displays unique evolutionary features and putative stallion fertility genes
Source: Nat Commun. 2018 Jul 27;9:2945. doi: 10.1038/s41467-018-05290-6 (PMC6063916; doi:10.1038/s41467-018-05290-6)
Supplement: Supplementary file 7 — Supplementary Data 4 [file 41467_2018_5290_MOESM7_ESM.xlsx]

## Sheet: Supplementary Data 4_STSs
Supplementary Data 4: Details for sequence tagged sites (STSs) in eMSY tiling path
STS marker	Contig; Fig. S1	Forward primer 5'-3'	Reverse primer 5'-3'	PCR product size, bp	GenBank Accession
002E4-SP6	III	No primers, repetitive sequences	No primers, repetitive sequences	n/a	CT864643
002E4-T7	III	CCACAGCAGTGATGAGATGG	TGCCAAGTTTTACCTGGTCTC	218	CT864644
003.4H8-M13	Ia	GATTAAGAGCCCAGGAGAGG	TTGGCTGGAGACTTGGTAGG	250	KS718629
003.4H8-T7	Ia	GCAACAGAAAGCACAGAGG	TGCCAGGACCATCTCAGG	174	KS718658
003A5-INT-1	II	TCAGTGGGTCTGTTTCATGC	TTGCCTCCATGATTTTCTCC	157	KS718587
003A5-INT-2	II	GCTACAGCTTGGTCCTCTGC	AGTGCAATACGGGAGTCAGG	241	KS718588
003A5-SP6	II	GCCCCATCCATCAGTTTTTA	TGCATTTCTTCATTCCACTCC	157	CT825159
003A5-T7	II	No primers, repetitive sequences	No primers, repetitive sequences	n/a	CT825160
005.2A8-M13	III	TCAGAATGGAGCTGCCTAAAA	GGCCCTGGCTTTTCTTTATT	274	KS718630
005.2A8-T7	III	GTCAATCCTGCTGCCCTTAG	TGAGCAAGCAAATGGAAAGA	247	KS718659
006B10-SP6	II	GCGAGGTGGCTTCTCTTATG	TACGCAGTTGTCGAACTTGG	199	CT827035
006B10-T7	II	CTTGCAATCACGTGGAAGAA	TTGAATGCCACAGGTAAGGA	207	CT826936
008.3G9-M13	II	TTGTAGGCATTGTGCCAGTT	GGGCTTGTAAGAGACCCACA	243	KS718631
008.3G9-T7	II	TGACAACATTCTGGCAGGAG	TGAGCACCCAAACCATGATA	161	KS718660
011B8-SP6	II	GATGATAAGTGCTCTTCATTTGTGA	TGGGAAAAGTGGTTGGAGTG	232	CT840125
011B8-T7	II	ACCGGCTTGAGAGAGAATGA	ACCTTTGGGAAAATGCCTCT	174	CT840126
012.2E5-M13	Ic	TGGGTTTCTTGGAATCCTGA	CCAGTGAAGGGGGACATCA	249	BV140783
012.2E5-T7	Ic	CCCCTCTTGCTGAGTTTTTG	ACAGCAAACCAAACCCTACG	150	BV140831
012G3-SP6	II	AGCAGCCTTCTAGCTTCGTT	CTTGTGCCCTCCATTTTTGT	204	CT841047
012G3-T7	II	CCATCCAAATCTGTCCTGCT	CCCAGCAGACCTTGTTTGTT	213	CT841048
013E2-SP6	Ic	No primers, repetitive sequences	No primers, repetitive sequences	n/a	CT865642
013E2-T7	Ic	CAGACCAGAAGCTGAAGAAGAG	GGGCTGCATACAAGGAAAGT	331	BV140783
015.2A9-M13	Ic	CCCATGACCTGTCCATACTG	AACCAAGCCACATTTCATCG	182	BV140824
015.2A9-T7	Ic	GGAGGCCACAGAGTGTTTTT	GAAAGGTTGTCTCCATCTTTCCT	185	BV140822
015.2E9-M13	Ic	GCCAGTACATGGCCAGAGTT	GGAGCTCTGTGAATGGAAGC	159	KS718632
015.2E9-T7	Ic	No primers, repetitive sequences	No primers, repetitive sequences	n/a	KS718661
016.4C5-M13	Ic	GTGGCAGTCTGGGTTACGTT	AAGCAAACCAAGGAGAAGCA	215	KS718633
016.4C5-T7	Ic	No primers, repetitive sequences	No primers, repetitive sequences	n/a	KS718662
017.2C11-M13	II	CCCAAAGTGGAATGTGAGAG	AAATTACCACTTGTGTAAGGTGAACA	150	KS718634
017.2C11-T7	II	TCATCATTCTTTGGCATTTG	CCAACACTCAGGCAATTTGA	194	KS718663
017D15-SP6	Ib multi-copy	GCTGCCTGAAACCTGACTTC	TACTCCAAGTGCCAAGCTCA	176	BV140807
017D15-T7	Ib multi-copy	AGTGGGTTTCAGGCAAAATG	GGCACTTGTCTTCTCGGTGT	209	BV140806
018K2-SP6	II	GGTTTGACCCAAGCAAAGAA	TGGGAAATGAAATTGCACAC	209	KS718589
018K2-T7	II	No primers, repetitive sequences	No primers, repetitive sequences	n/a	KS718590
019D21-SP6	Ic	AGCTCCTCTGGGCACCTATC	GGAAAAACTGCTCCATTCCTC	111	CT961235
019D21-T7	Ic	TTTTCCTTGGCCTTTACTCC	GCAAAGAATTTAGGCCTGGT	217	CT961236
020B4-SP6	Ic	No primers, repetitive sequences	No primers, repetitive sequences	n/a	CT938442
020B4-T7	Ic	No primers, repetitive sequences	No primers, repetitive sequences	n/a	CT938444
020.1G12-T7	Ib multi-copy	TCTGGGTTCTGGATCTGACTG	GACTCGGCCTGAAGCTAATG	173	KS718664
020L18-SP6	III	TCAATAGCCATGGTGAGCTG	TTCCAACCTCATTCCCTTTG	166	CT939014
020L18-T7	III	GCTCCTTCTTGTGGCACAGT	TCTTTGTAATCAGTAGCCCCATT	407	CT939015
022.4 E3-M13	Ib multi-copy	CCGATTCCAAACCATGAGAT	AGGAAGTCAGCACCTTGCAT	138	BV140843
022.4 E3-T7	Ib multi-copy	No primers, repetitive sequence	No primers, repetitive sequence	n/a	KS718665
022G3-SP6	IV-PAR	ACCTCAGTAGGGGGCTTCTC	GTGGAACAGGGTAAGGCAAA	154	CT941801, ET052928
022P7-SP6	Ia	GCAATGGGACTGTGGAAAAT	TTTTCACCTCAGCCCTCAAC	383	CT942195
022P7-T7	Ia	No primers, repetitive sequence	No primers, repetitive sequence	n/a	CT942196
024.4G8-M13	Ib multi-copy	ACAGTCTCCTGCTGGTTTCC	AATTTCAGCCTCCTTTCCA	156	BV140847
024.4G8-T7	Ib multi-copy	TCATCTCGTATCTCCTCATATCC	TCCCTATCCTTGTTGAAAATCC	495	BV140846
024I23-SP6	Ib multi-copy	No primers, repetitive sequence	No primers, repetitive sequence	282	CT942381
024I23-T7	Ib multi-copy	ATCTGCTTCGGCCTTCTCTT	GGTGTACCCTGCTTCTCGT	101	CT942288
026.4A6-M13	Ic	CTCCCCTCCTCCCACATTAT	GGCAGCAGATCAACTACCTG	153	BV140825
026.4A6-T7	Ic	TCGGTGACATCAGCAAAATG	TACCCCGAATCCAGATCCTC	192	BV140823
026B21-SP6	Ib multi-copy	CAAGGAAGCCAGGAAGAGTG	GTCTCTGGCCCATGAGTGAT	160	CT951493
026B21-T7	Ib multi-copy	No primers, repetitive sequence	No primers, repetitive sequence	n/a	CT951494
027.1A2-M13	Ib multi-copy	AACACCCAACCACATAGAGGA	GGGCCGTTGTTGAGTCTTAG	190	KS718635
027.1A2-T7	Ib multi-copy	AGGGAGGTCTATGGAGAAGG	ATTTTTAGCTTGCCCTTTGG	296	BV140841
027A12-SP6	II	GCCCATGCTAAATTTGTGCT	CTAATTGAGGGGCAACCAAA	237	CT952155
027A12-T7	II	CATTTTTGCTGTTTCCCACA	CAGGAAGACAACCAGAAAAACC	162	CT952156
027B13-SP6	II	GAAACTGCCAGTGAGACAAGG	TGTCTGGCATAGGAACTCAAG	698	KS718591
027B13-T7	II	CATGCTGTAATAAGACTGAGAAGA	ACAGAGGAACCAGTTATTGCAT	183	CT952199
032H24-SP6	Ia	TCAAAAGGGTAAGGTGCAGAG	GCCAGAAAATGGCAATAGTTT	160	CT957174
032H24-T7	Ia	AAATGACAGCGTGTGGGAGT	ACAGGACAGGTCCAGGTGAG	163	CT957175
034A23-SP6	III	No primers, repetitive sequence	No primers, repetitive sequence		CT958296
034A23-T7	III	CATCTGTCCCACAGTGGTTG	AGTCATCAGCACTGCCTTCC	228	CT958297
037.4D11-M13	Ib multi-copy	No primers, repetitive sequence	No primers, repetitive sequence	n/a	KS718636
037.4D11-T7	Ib multi-copy	No primers, repetitive sequence	No primers, repetitive sequence	n/a	KS718666
037D12-SP6	Ic	No primers, repetitive sequence	No primers, repetitive sequence	n/a	CT960488
037D12-T7	Ic	No primers, repetitive sequence	No primers, repetitive sequence	n/a	CT960489
039P6-SP6	II	GCAAAGGCTCTGAGAGAGGA	GGCCACATGTCCTGTGTGTA	161	KS718592
039P6-T7	II	CATTTCTGATCCCCTCTTGG	GCCAAGATGCTCTTGATGGT	155	KS718593
041O19-SP6	Ic	No primers, repetitive sequences	No primers, repetitive sequences	n/a	CT967953
041O19-T7	Ic	ATTACATTTGCCCCAGACCA	CTCTTGCTTCAGCGGTCTTT	249	CT967954
042.4B5-M13	Ia	TTGGGGAGACTTACCCACCT	AGAGGCGTTAGGGTTGGTTT	100	KS718637
042.4B5-T7	Ia	TGGCTCTTTGTGTGGTGTAA	TCCACAGACCCATGCAAATA	238	KS718667
047.1H3-M13	III	GGATCCTATGTCCTAGTTTGGAA	TTTTTGTTCTTACCATTCATACAACA	113	KS718638
047.1H3-T7	III	TTATGTCGACTTTGCCTGGA	AGAATTCCATTAACAAGTTTTGGT	107	KS718668
047.2A3-M13	III	ACCCTTGTCACCTTCCAGTG	CCTGCCCCTTATTCTTGTGA	194	KS718639
047.2A3-T7	III	GCTGAGTCAACATCTCACATAGC	GCCTTAAGATAACATCTGTGACCA	127	KS718669
047B7-SP6	Ic	No primers, repetitive sequence	No primers, repetitive sequence	n/a	CT964598
047B7-T7	Ic	No primers, repetitive sequence	No primers, repetitive sequence	n/a	CT964599
049.2F10-M13	Ia	GCACCAATACGCTAGAGTCCA	GCTTGGCCATGTTAAGTGCT	176	KS718640
049.2F10-T7	Ia	GTTGGATCCTGCTGTGGACT	ACAGCGTCCTTGATGCTTCT	212	KS718670
049.3F11-M13	Ia	TCAGCAGCAGCAGTAAGTGA	ACGGTCAACCCATCTGTGAT	172	KS718641
049.3F11-T7	Ia	GCGAGTTCTGAGGACCAGAG	GACCTGCCAACCAGTGATCT	173	KS718671
049J16-SP6	Ib multi-copy	No primers, repetitive sequence	No primers, repetitive sequence	n/a	CT969091
049J16-T7	Ib multi-copy	No primers, repetitive sequence	No primers, repetitive sequence	n/a	CT969092
052H5-SP6	Ib multi-copy	No primers, repetitive sequence	No primers, repetitive sequence	n/a	CT972580
052H5-T7	Ib multi-copy	GAACTCGCCTGTGGTTTCA	GCCTGAATAAGATGCTGTCAAG	142	BV140796
054A8-SP6	Ia	No primers, repetitive sequence	No primers, repetitive sequence	n/a	CT973016
054A8-T7	Ia	GATGACCACGGGTTCTCAGT	CCGTTCTCCTTCAGTCCAAG	181	CT973017
054F13-SP6	Ia	CACACTCCATCACAGCCATG	ACTGTGCCTGGATTTCTGTG	209	CT973230
054F13-T7	Ia	No primers, repetitive sequence	No primers, repetitive sequence	n/a	CT973231
054J7-SP6	Ib multi-copy	No primers, repetitive sequence	No primers, repetitive sequence	n/a	CT973393
054J7-T7	Ib multi-copy	GTGTGATCTGCTGTGCTTGG	GCAGTTGCTGTGTGACTGTAGG	163	BV140803
055N19-INT	IV	TTTCAGCCATCCTTTCCAAC	CGTGGATTGCTCCTTTGTTT	231	KS718594
055N19-SP6	IV	No primers, repetitive sequence	No primers, repetitive sequence	n/a	KS718595
055N19-T7	IV	No primers, repetitive sequence	No primers, repetitive sequence	n/a	KS718596
060D8-SP6	Ia	TTTAAGGTTGGCACCTCAGC	AGACATGGCACTGCTCATCA	169	CT976605
060D8-T7	Ia	GACAGGAGGCACGTAAAGGA	ATCTCCCCATCCCAAACTTC	171	CT976606
061.4H6-M13	Ia	CCACATTTTACACATGCCACA	CCCAGAAAGACACCGTAACAA	117	ET052981
061.4H6-T7	Ia	No primers, repetitive sequence	No primers, repetitive sequence	n/a	ET052982
061G21-SP6	Ic	CAGGGATCGCAGACTCTAGG	AGAGAGGGTGCAGAGCAAAA	227	CT977473
061G21-T7	Ic	TCTTCAGGAACGACAAACCA	AAGGTACATTTTCCCCACTGAA	150	CT977474
061J18-SP6	Ic	TTGGTAGGATTTCCCATAGGTG	TGATAGGTGAACAAACTTGAGGA	219	CT977591
061J18-T7	Ic	No primers, repetitive sequences	No primers, repetitive sequences	n/a	CT977592
063H12-SP6	IV-PAR	ACCTCAGTAGGGGGCTTCTC	GTGGAACAGGGTAAGGCAAA	155	CU002478
063I4-SP6	Ic	CAGCTACTTGTGGTCTGGTCA	GGACTGACTGTAAGAGCCCACT	103	BV140776
063I4-T7	Ic	TGTGACGGAGGCCAAAATTA	ACTCCACATCAGGGTTGGTT	110	BV140774
064P16-SP6	Ib multi-copy	No primers, repetitive sequence	No primers, repetitive sequence	n/a	CU003552
064P16-T7	Ib multi-copy	TCAGAGATGGGCATTTTCAC	CCTTATTCAAACAGCGTCCA	212	BV140805
066M24-SP6	II	TTGGCTGCTCTCAGAATTGA	GGATTGTGCATGTCATCTCG	169	CU001288
066M24-T7	II	ATGTGGGGACTGGTTCACAT	GGGGAGCTTTCACAATCAAA	243	CU001289
067.1G8-M13	II	AGCTTTTTGGCCTTGTTCAG	TGCTTTGGGAACTGACATTTT	206	KS718643
067.1G8-T7	II	CAAAAGCCACTGCAGGATTA	CATGAATATGTGGGATTACATGG	182	KS718673
067.4G1-M13	Ib multi-copy	No primers, repetitive sequence	No primers, repetitive sequence	n/a	KS718644
069 E11-SP6	Ia	No primers, repetitive sequence	No primers, repetitive sequence	n/a	CU000182
069 E11-T7	Ia	CAGCCCTGGCATGTCTATTT	GTTGCGAAGGGCTCTACAAG	237	KS718597
070F17-SP6	Ic	TTCCTTCAAGATCCCGTGAG	CACAGTTGCTCCATTGGTCA	217	CU138007
070F17-T7	Ic	GCCAAATGTGACCCAAGAGA	CCAGGAAGGAGCTAACACCA	102	CU138008
072G23-SP6	II	AGGTTTGGGGTTTTGTTTCC	CTGATGGTCCAATGTCCTCA	163	CU004599
072G23-T7	II	TTGTTCTGCTCCTTTCAGCA	CTTGCACTTACGCAGTTCCA	162	CU004600
072G7-SP6	Ib multi-copy	CCGTCTCAACTATATTTCAAAGTTTTT	CGCAGGTCATCACTTCTCTG	194	CU004572
072G7-T7	Ib multi-copy	CAACGCTTTCTTCTGACTCTG	TTTTCCTGCCCTGTTTATCA	215	CU004573
074P2-T7	IV-PAR	No primers, repetitive sequence	No primers, repetitive sequence	n/a	CU006412
077M19-SP6	Ib multi-copy	No primers, repetitive sequence	No primers, repetitive sequence	n/a	CU006998
077M19-T7	Ib multi-copy	AGCCTGGGGTTGATATGG	CTGTTCGAGATTCAGGTTGG	216	BV140801
079.4H1-M13	Ia	AGTCCACACCACCACAGTGA	TGATGGGAGTGGGAGTTTTC	248	KS718645
079.4H1-T7	Ia	No primers, repetitive sequence	No primers, repetitive sequence	n/a	KS718674
080.4F7-M13	Ia	TTTAACCACTCAGCCACAAGG	CTTAACCACTGTGCCACCAA	245	KS718646
080.4F7-T7	Ia	ATCACTGTTGGTCGGCACTC	TCTGCACATCAGCCTTGTTC	187	KS718675
081F24-SP6	Ib multi-copy	No primers, repetitive sequence	No primers, repetitive sequence	n/a	CU011589
081F24-T7	Ib multi-copy	No primers, repetitive sequence	No primers, repetitive sequence	n/a	CU011590
081F8-SP6	II	GCAAAGGCTCTGAGAGAGGA	CCATGCTTCTTGACCAGACA	182	CU011557
081F8-T7	II	CAAACTACCACCTCCCAAGAA	ACCAAAGGCACAAAGCAGTC	194	CU011558
083H5-SP6	III	No primers, repetitive sequences	No primers, repetitive sequences	n/a	CU017259
083H5-T7	III	TGCCCTTATCTACGTTTTGG	TCTGCAAAGCTGGATCTCTT	123	CU017260; BV140789
086.2F8-M13	Ic	GGTCCAGAATGCCTGAGTAA	AGAGACCTTTTGTGGGTGGA	396	BV140826
086.2F8-T7	Ic	CTGCCTATCTCCATTCTTCATAC	AGTGTTTTGGGGCAAGTGTT	153	BV140830
086J1-SP6	Ib multi-copy	TCAACTTAGCGACTTCCTAGCC	TTCAAAAATTCGATGTTGTCC	351	BV140795
086J1-T7	Ib multi-copy	GCCAGGATCGTGAGATATGG	AACGTGCACGAGATAAGATGG	151	BV140794
087.3A5-M13	Ic	CAAGGGAAATGGAGTCAAGG	AAAGAAAGTGTGTGTGTGTCAGG	201	BV140828; KS718647
087.3A5-T7	Ic	No primers, repetitive sequences	No primers, repetitive sequences	n/a	KS718676
089.3B11-M13	III	GTCTTGTCCCCATCCTTTGA	TGGCCCCATCTCTTATCAAC	158	KS718648
089.3B11-T7	III	CACAGCCTGAATGCAAAATG	TATCTATGTTTTTGATGTTATTGACG	161	KS718677
090B11-SP6	III	TTGCTTGTGGTATTTCCTTGC	CCTTTCTTCTTTCCTTACATGC	150	BV140791
090B11-T7	III	AGTGGTTAAGGCACAATCCA	CCCCTACATCAGTTCAACTTTTT	166	BV140788
090G18-INT	Ic	GGAGCAGATGTCAGCATTCA	GCCTTTGGTGGCTGATTTTA	246	KS718598
090G18-SP6	Ic	No primers, repetitive sequence	No primers, repetitive sequence	n/a	CU015913
090G18-T7	Ic	AAATCCAAACAGATATGACAAAGA	GATTAAGTCTCTGCTGCCATC	155	CU015914
090P8-SP6	Ib multi-copy	No primers, repetitive sequence	No primers, repetitive sequence	n/a	CU016271
090P8-T7	Ib multi-copy	No primers, repetitive sequence	No primers, repetitive sequence	n/a	CU016272
091.4G10-M13	II	No primers, repetitive sequence	No primers, repetitive sequence	152	KS718649
091.4G10-T7	II	No primers, repetitive sequence	No primers, repetitive sequence	n/a	KS718678
095.4B8-T7	Ic	TATAAGGGTACATGCAATTCTAACAAA	CAAAGTCACGTGCTGCAGTT	150	KS718679
095.4F10-M13	Ia	GGGACAAAACCACTGAATGC	GCTGTTGCTAGGTGGGAAGA	250	KS718650
095.4F10-T7	Ia	TTTTGCTTGCCACATCCATA	CTCACGCAACTGAAAGTCCA	212	KS718680
097D2-SP6	Ic	TTTGGTTTCCCACTCTCTGTG	CTTCCTTTGCAGGCTAGTGA	190	BV140810
097D2-T7	Ic	GCAAGATTGGAAACATGAAGC	TCACATTTCTTCTTTGCTCTATGC	177	BV140777
100.3A11-M13	III	AATTCGTCTGCCACTGGAAC	AAAAAGCGACAATGGAGTCG	217	KS718651
100.3A11-T7	III	TCCCCTGACCACTAAGGTTG	CTTCACATGGCGTGAAAATG	197	KS718681
100.4F5-M13	III	AGAGGATCCGTCACGATTTG	TGGAGCCTTCTGAGGTTAGC	162	KS718652
100.4F5-T7	III	TGCAAAATTCAAAGGTCAGC	GGCAACAGATGCCTGGTATT	152	KS718682
100H13-SP6	Ia	GGTATTTGCCCAGTGACCAG	TCCCTGCAGTGCATTGTAAA	165	AJ542956
100H13-T7	Ia	No primers, repetitive sequence	No primers, repetitive sequence	n/a	AJ542957
101H8-SP6	Ic	GTTGTGCCCTAAGGCAGGTA	TTGGCAAACTATGCCGAGTA	170	AJ576754
101H8-T7	Ic	No primers, repetitive sequences	No primers, repetitive sequences	n/a	AJ576755
102J15-SP6	III	CCACAGTGCATACAGCAACC	GCTGATCTGCTTGTTTTCTGG	190	AJ584337
102J15-T7	III	No primers, repetitive sequences	No primers, repetitive sequences	n/a	AJ584338
103.3A6-M13	Ib multi-copy	GTGGAACTGCGCACTGCTTA	CAGGAACATTAGGCCTCAGC	150	BV140840
106F1-SP6	IV	ATCTGAAGGTGGAGGTGCTG	TCTGCTCTCCTGGGGTTCTA	244	CT007963
106F1-T7	IV	CTCCTGATGACCATGGGACT	TGCCCTAATGTCTGGCTTTT	153	CT008006
106J17-SP6	II	ATGCCTTCTACCACCACTGC	ACCACTGCACTGAGCATGAC	161	KS718599
106J17-T7	II	TGGCATCTCTCATTCACCAA	TGTAAGCAACCAGTGGAACG	158	KS718600
107.3H9-M13	Ia	No primers, repetitive sequences	No primers, repetitive sequences	n/a	KS718653
107.3H9-T7	Ia	No primers, repetitive sequences	No primers, repetitive sequences	n/a	KS718683
108.4C7-M13	Ic	AGCGAGGTCTGCACTTTCC	GCGGGGAGTACATCAGTTCC	156	BV140827
108.4C7-T7	Ic	CTACGTGAAGGAATGTGTCTGG	GATGTTTCTAAAGTCCAGCAAGG	150	BV140832
110.3H12-M13	IV	GGGCCAGAATATGCAAGGA	GATGTGTTTGTGTGCCTCTGTT	182	BV140834
110.3H12-T7	IV	GCCTCAAGTAGAACCACATCC	GCATCCAGAACAGCAAACC	300	BV140837
111.2F5-M13	Ib multi-copy	TGGAGAATTCACTGGCTGTC	AAATGAAATAGCTGCAATGAAGT	102	BV140842
111.2F5-T7	Ib multi-copy	GGCAGGAATCCCACACATAA	CAGGAACATTAGGCCTCAGC	116	KS718684
112.1A9-M13	IV	AACAGAACCACTGCACTAAACC	CAGATTCCCTTGGCTGACC	358	KS718654
112.1A9-T7	IV	TGTCAGCTTTGCCATTGTCT	TCTGCCTGAAATGAAAGGAA	226	BV140836
112C10-SP6	Ib multi-copy	No primers, repetitive sequence	No primers, repetitive sequence	n/a	KS718601
112C10-T7	Ib multi-copy	No primers, repetitive sequence	No primers, repetitive sequence	n/a	KS718602
112E12-SP6	II	CTCCTTAGGGTCTGCAGTGG	TTGTGGACAGGCCTGGTAAT	216	CR955686
112E12-T7	II	AGTTGGGACCCTCAACTGC	AGGCATGCATCATCTCACAG	177	CR957122
114E24-SP6	II	No primers, repetitive sequence	No primers, repetitive sequence	n/a	CT006488
114E24-T7	II	GTGTGCACTAGGCACCCTCT	TCAGGTGCTTGCCTCATGTA	240	CT006811
114I17-SP6	Ic	CCCCATGGTGTTATTCATGT	GTGGCATTTCCAAAAATCAG	172	CT006994
114I17-T7	Ic	GAGCCACAGCACATTTCTCT	CAGGTTATCCCGTGACAAAG	215	CT007019
115I17-SP6	II	No primers, repetitive sequence	No primers, repetitive sequence	n/a	CT007700
115I17-T7	II	No primers, repetitive sequence	No primers, repetitive sequence	n/a	CT007526
117.4F7-M13	Ic	TGGGTTTCTTGGAATCCTGA	CCAGTGAAGGGGGACATCA	248	KS718655
117.4F7-T7	Ic	ATATGCCAGACATGGCACTG	GCCCTGATCTAACTACTGCCAATC	148	KS718685
118.1A9-M13	II	TGAAAACAAAAACCGAACAGG	ATGGCATGCAAACACAAAAA	157	KS718656
118.1A9-T7	II	No primers, repetitive sequence	No primers, repetitive sequence	n/a	KS718686
118L7-SP6	Ic	GGGCTACAGGAGGACATGAG	GCACAAGTTTGGCCGATT	177	CU025610
118L7-T7	Ic	ATCTGCTCCCCTTTGGTTTT	CCCCAGATTTACTGCCTTTG	225	CU025611
118N21-SP6	II	GAGAGGGAGAGAGGTGGACA	GGGAATGTTCTATTGCTCCAA	275	CU025698
118N21-T7	II	GCAAATAAAAGTGGGGGACA	TCATGTGGGAACCAGAGACA	153	CU025699
119K22-SP6	Ic	CTGGGTCTAGCCCCTTATCC	ATCGAGGGCTTGAAGCTGTA	158	CU026858
119K22-T7	Ic	No primers, repetitive sequence	No primers, repetitive sequence	n/a	KS718603
120.1A5-M13	III	ACAGTGCGTTCTGTGGTGAT	AGTGAGCTGAGAATGCTTTGG	174	BV140838
120.1A5-T7	III	GAACCAGCACTGCTCATCAA	CCTCCAGAATGTCTCCTCCA	210	BV140839
120A19-SP6	Ic	CTGGCTGGAGTGCGATCT	ACAACCCGTCGGATTCTCC	151	CU027080
120A19-T7	Ic	GACTAACCACGTTGGGGAGA	TATACATGTGCTGGGCTTGG	151	CU027081
121G24-SP6	III	CCTTGAGTCATTGCCCTCAT	GTTGGTGAAGCACATGTTGG	246	CU028694
121G24-T7	III	No primers, repetitive sequence	No primers, repetitive sequence	n/a	CU028695
121H9-SP6	Ic	No primers, repetitive sequence	No primers, repetitive sequence	n/a	CU028712
121H9-T7	Ic	TCTGAGACCTTGCGAATCCT	TGAATCCTTTCCCAGTTCCA	166	CU028713
124.3G9-M13	IV	No primers, repetitive sequence	No primers, repetitive sequence	n/a	KS718657
124.3G9-T7	IV	TTACCAAGTCGCTGTGGTCTT	GATTCTGCATTTCTTGAGCTCTT	151	KS718687
125H6-INT	III	CAAAAGGAACAACCCCACTC	TTCACATGACAGATTCAGCAAA	242	KS718605
125H6-SP6	III	No primers, repetitive sequence	No primers, repetitive sequence	n/a	CU029932
125H6-T7	III	CCAGCACCCTACTTTGAGGA	AGGGCATGGGAACTTTAACC	204	KS718604
126G2-SP6	Ic	TCAGGCAGGAGAGCTGATTT	CAGATGGGTGTGTCCTCCTT	249	CU029327
126G2-T7	Ic	GCAACTTGCACTGATTGTCC	ATTTGTGTGGAGGGCAGGT	200	KS718606
127N19-SP6	Ic	TGTCCACCCTGAGAACAATC	TTGAGAGTCCATCAATCGCTTA	186	CU032020
127N19-T7	Ic	No primers, repetitive sequence	No primers, repetitive sequence	n/a	KS718607
129K23-SP6	Ib multi-copy	ACACACATACCTGGCTGTCC	GGTGAGCAGATCCCACTTCC	112	BV140875
129K23-T7	Ib multi-copy	GGGGAAAACTCCAAAGCAG	CAGGGGAACAAAGCCAGAG	133	BV140800
131N23-SP6	IV	GCTTGTCCTAATTTGCCTCTG	CTTTGAGGACGGGTAAATTG	152	CU034701
131N23-T7	IV	No primers, repetitive sequence	No primers, repetitive sequence	n/a	CU034702
132K10-SP6	II	AGGGGCATCTTCACTCACTC	ATGTCACAAGGTCCCTGAGC	220	CU035255
132K10-T7	II	No primers, repetitive sequence	No primers, repetitive sequence	n/a	CU035256
132N15-SP6	Ic	GAGCCACAGCACATTTCTCT	CAGGTTATCCCGTGACAAAG	214	CU035402
132N15-T7	Ic	TGTCACAGCCATCTTTCAGA	GTCTGCAGGCTCTCATGATT	186	CU035403
134H14-SP6	Ib multi-copy	AAGGGAAAGCAGGTTCCAGT	ACAAGCGGTCTGAGGACACT	191	CU036544
134H14-T7	Ib multi-copy	No primers, repetitive sequence	No primers, repetitive sequence	n/a	CU036545
134I16-SP6	Ib multi-copy	AGTTGAAGCAAGTGTGTGTGG	CGGACTACGCCAAGAAAAGG	188	CU036592; CLY073
134I16-T7	Ib multi-copy	CCATAGAGTGAGAGCTGATTG	TTGTTTTCCTTTTGGACTGG	238	CU036593; CLY072
137I17-SP6	Ia	AAGGCCAAAGACATTCTCCA	ACCTCCTGAGTTGGCTGAGA	213	CU038728
137I17-T7	Ia	No primers, repetitive sequence	No primers, repetitive sequence	n/a	CU038729
139C20-SP6	Ib multi-copy	F: GTGGGTCTTCTTGTGGCAGT	ACAAGAGAGGGCCCTGGAC	109	CU040631
139C20-T7	Ib multi-copy	No primers, repetitive sequence	No primers, repetitive sequence	n/a	CU040632
140J20-SP6	Ib multi-copy	No primers, repetitive sequence	No primers, repetitive sequence	n/a	CU039506
140J20-T7	Ib multi-copy	No primers, repetitive sequence	No primers, repetitive sequence	n/a	CU039507
140M23-SP6	Ib multi-copy	No primers, repetitive sequence	No primers, repetitive sequence	n/a	CU039648
140M23-T7	Ib multi-copy	No primers, repetitive sequence	No primers, repetitive sequence	n/a	CU039649
142O2-SP6	Ib multi-copy	No primers, repetitive sequence	No primers, repetitive sequence	n/a	CU044834
142O2-T7	Ib multi-copy	AATATCCACAACCCCTCTTCC	CGGAGCATAGTAGCCAGACC	155	CLY074, CU044835
144B9-T7	IV-PAR	TCAATGGCCCAAAGGTCTAC	GGGGAGCACCAGATATGAGA	156	CU045684
145I6-SP6	II	AGGCAAGTTGTAGGAAGAGCA	TTTAAAAGGATCATTTCATTCCA	164	CU046684
145I6-T7	II	AACGGCCCAGGCTAGAGTAT	AGAGGTGGTTTGCCTTGCTA	213	CU046685
147K8-SP6	Ib multi-copy	No primers, repetitive sequence	No primers, repetitive sequence	n/a	CU048189
147K8-T7	Ib multi-copy	No primers, repetitive sequence	No primers, repetitive sequence	n/a	CU048190
148G3-SP6	Ic	No primers, repetitive sequence	No primers, repetitive sequence	n/a	CU048698
148G3-T7	Ic	CAGAGGAGCGTCTTCCAGTT	GGGTTTTTCCCCCAGTTTT	159	BV140785
149H18-SP6	Ic	GCGGTCTCAGTTTCTCTTCC	CTGCTTCTTTCGCCTCTCC	242	BV140784
149H18-T7	Ic	No primers, repetitive sequence	No primers, repetitive sequence	n/a	CU049496
152E2-SP6	II	CGGTGAATTTTGAGGAAGGA	TGTGCCTTTGTCAGGAATCT	174	KS718608
152E2-T7	II	CAGCATGAGAAAGAACTATAATAGGC	AACAAAACATGGTCGATGTAGAGA	150	KS718609
152G20-SP6	Ib multi-copy	GATGAGGGGCTATTCAGGTT	ATCCCACACGTGAACTGTCT	246	CU051535
152G20-T7	Ib multi-copy	TTACTCCAGGTAACGCTTGC	GAAAAGCCTGTCCTCCTCTC	182	CU051536
155B8-INT	Ic	TAGCACCCAGGAGGTGTAGG	CCTGCGACTAAATTGTTCTTCC	165	KS718610
155B8-SP6	Ic	No primers, repetitive sequence	No primers, repetitive sequence	n/a	KS718611
155B8-T7	Ic	GGTACCAAAGGCACCAGAGA	CCTCCTAAAGATGGCATGGA	225	KS718612
155M11-SP6	Ic	No primers, repetitive sequence	No primers, repetitive sequence	n/a	CU054469
155M11-T7	Ic	GGGGAGAGGATCTTCATAGGG	TCCAGGCTGCCATGTTTTA	247	CU054470
159E3-SP6	IV	TGAGCCCCCACAGTAATTTT	TGAAGCCAGCCAGAGTTTTT	237	CU056230
159E3-T7	IV	TGGTAAGCAACTAAGATGAAAAGG	CATCAACACAAAAGTTAGACAGGAA	246	CU056231
159F5-SP6	Ic	ATGCGTTAGCCCACTCAAAG	TTTTTGCTGTGGTCTCTGGA	241	CU056277
159F5-T7	Ic	CCACAGCAATGACAAACTGC	AGTGTTGGGCATCAGGTTTC	169	CU056278
160K10-SP6	Ib multi-copy	TCACGTCCCTCAACAAACAC	GGGACACGGTAATGAGGAAA	198	CU057249
160K10-T7	Ib multi-copy	CAGCTCAGGGAAGAGACAGG	CATTTCCACACGGAAGTCCT	247	CU057250
165 E24-SP6	Ib multi-copy	ACCCAGCCAAAAGCAGATAC	CTGAGGCCAGGTGTGGAG	171	CU060545
165 E24-T7	Ib multi-copy	No primers, repetitive sequence	No primers, repetitive sequence	n/a	CU060546
167N20-SP6	II	CCATGGAAAGTGCAATGGTT	GCATCTAGAAAAATGGAAGGTGA	214	CU062306
167N20-T7	II	CTCCAAACCTCCACTTCCAG	GAGCTGCTGGTCGATTTTTC	187	CU062307
168I4-SP6	Ic	TCAGAAGGGGAAGAGAGTGG	AGGCTCGGCTCGATTTTT	138	CU061376
168I4-T7	Ic	CCATTTCAACTCCTGATCCA	AAGGGTAGGTCAGAGAGGAAGG	101	BV140781
168O8-INT-1	IV	GCCCAGACTATCCTTTTCCA	GGGGGTTTGGGGAGATAAAT	135	KS718613
168O8-INT-2	IV	AGCAAGGAGATACCCCAACA	ATGCTTCCACCTTCTGCACT	175	KS718614
168O8-INT-3	IV	CCCCTTACATTATCCCAGCA	GAAAGGACCGTGTAGGCAAG	203	KS718615
168O8-SP6	IV	No primers, repetitive sequence	No primers, repetitive sequence	n/a	CU061645
168O8-T7	IV	No primers, repetitive sequence	No primers, repetitive sequence	n/a	CU061646
169C6-SP6	II	GAGGGGAGGTGAGGAGTTTC	TCCCTGACTCCAGAATCCAC	188	CU076912
169C6-T7	II	TGCATCACCTTTCCTTGACA	CAAGGTTCTCTTGCCAGGAT	155	CU076913
172I8-SP6	Ic	No primers, repetitive sequence	No primers, repetitive sequence	n/a	KS718616
172I8-T7	Ic	GCCCTTTCCTTCTCTCTCAC	GCCACCACACGAGAATAAAC	196	KS718617
179K8-SP6	III	No primers, repetitive sequence	No primers, repetitive sequence	n/a	CU083108
179K8-T7	III	TCATAAGCCTCAGTGGAAGC	CCCTTTTACTTCTCCCCAAA	200	CU083388
180P20-SP6	III	CCCGTCCTTGTACTTTGGAG	ATTTCACATGGCCCCTAATC	128	BV140790
180P20-T7	III	ATAAATGCCGGAATCCATGC	CCCCATGGGAATGGTAAAGT	181	BV140787
181B18-SP6	Ib multi-copy	CCCGCCAAGTCTATTTCC	CAGTTAGTGGGAGGTGAGACG	156	CU085205
181B18-T7	Ib multi-copy	No primers, repetitive sequence	No primers, repetitive sequence	n/a	CU085127
185M14-SP6	Ic	TCAAGACTCTATCACAGCACTAAACAG	AAGGGTCCACCTCAGTCACA	100	CU087822
185M14-T7	Ic	AACCCATTTTCTCACAGTCTTG	CAACACAAGTTGGAATGAGATG	106	BV140782
186J13-SP6	Ia	No primers, repetitive sequence	No primers, repetitive sequence	n/a	KS718618
186J13-T7	Ia	AATCATAAACAGTCCATGGTCA	TCAGTTCTCCCACCTGGATA	151	KS718619
188E20-SP6	Ic	TCAGGTGAAGATTAAAGGAAGC	GGGAATCCAACCAATAAGGAA	250	BV140780
188E20-T7	Ic	CTCAGTGTCAGCAGGTTCCA	TGCAGCTCTCTATCAGAACAGG	185	BV140778
190M2-SP6	Ic	CTGATGCAGGTTTCACTGG	GAGTCAGAGAGCTGGAACTGG	109	BV140775
190M2-T7	Ic	CAGCATGGCTTCACTATTTCC	TTTAGACAGGCAGAATCAGTTCC	164	BV140874
205D10-SP6	III	No primers, repetitive sequence	No primers, repetitive sequence	n/a	CU100955
205D10-T7	III	GGGCTATGGCCTAGGAGAAC	CTAGCAAAACATCTTGTGACAGTA	169	CU100417
207D10-SP6	Ib multi-copy	No primers, repetitive sequence	No primers, repetitive sequence	n/a	CU102230
207D10-T7	Ib multi-copy	AAGGGAAAGCAGGTTCCAGT	ACAAGCGGTCTGAGGACACT	191	CU102329
209K10-SP6	Ic	TGGCTTCCTGCTGAAAGATT	ATGGCAGCAAGTTTCTCTGG	203	CU103461
209K10-T7	Ic	No primers, repetitive sequence	No primers, repetitive sequences	n/a	CU103487
215C6-SP6	II	AGCTTGGGTTCATGGTCAAA	CCTCTCCCTATGGATCATGC	221	CU108088
215C6-T7	II	No primers, repetitive sequence	No primers, repetitive sequence	n/a	CU107955
244B13-SP6	Ia	No primers, repetitive sequence	No primers, repetitive sequence	n/a	CU126429
244B13-T7	Ia	GCTGGACAAATCGGTGTCTT	CCTTGTGGACTATGCCACCT	171	CU126281
263G23-SP6	Ia	GTGCCTCTGGGCATATCTTT	TAATGTCAGCGGAGATGCAG	150	CU140369
263G23-T7	Ia	GATGACCACGGGTTCTCAGT	GGCCCAGGGATTAATTTTGT	168	CU139968
269J9-SP6	II	CCGTGGCAACAAATGTTAGA	CCAGAGAATGCTCCTGAACC	191	CU143890
269J9-T7	II	CCATGGCAATATCTCCCTTT	CCTGCAAATTGTGTGAAAGC	184	CU143373
272B4-SP6	Ib multi-copy	No primers, repetitive sequence	No primers, repetitive sequence	n/a	CU147224
272B4-T7	Ib multi-copy	No primers, repetitive sequence	No primers, repetitive sequence	n/a	KS718620
275P16-SP6	Ib multi-copy	GGATCCTTACCACAGCCAGA	CACATGAGGATATGAGGAGATACG	249	CU148527
275P16-T7	Ib multi-copy	CGACTCACTATAGGGGAGAGGA	GGTGCTCTTCGTTACCTGGA	157	CU148738
278M12-SP6	Ic	GTTGGCAGACGTAAGAAATGC	TGAAAATGCTGGTTTTGTGG	244	CU148483
278M12-T7	Ic	TATTACGGCCGTTACCAAGC	GTGCCTGGATAGGCACATTT	189	CU148207
280P20-SP6	Ib multi-copy	CACAGTCATTTCTGGGATGC	CCTGAGACTATGGGCAGTGA	242	CU151385
280P20-T7	Ib multi-copy	No primers, repetitive sequence	No primers, repetitive sequence	n/a	CU151203
291D19-SP6	Ic	No primers, repetitive sequence	No primers, repetitive sequences	n/a	CU152144
291D19-T7	Ic	No primers, repetitive sequence	No primers, repetitive sequences	n/a	CU152471
318M1-SP6	III	No primers, repetitive sequence	No primers, repetitive sequences	n/a	CU168992
318M1-T7	III	AAGTCAGGGACCAGCAAAGA	TCCCTCTGAGAACCCAAATG	193	CU169153
324H11-SP6	Ib multi-copy	GACAGGACAGCGGAGTAAGC	GTCCAGCAATGCACTCAGAA	191	CU207515
324H11-T7	Ib multi-copy	GCTGCCTGAAACCTGACTTC	CATACACATGTCCCCTGCAA	217	CU208053
329G16-SP6	Ib multi-copy	CTCACCACTTGTTCTGGAAGC	GGTGGAACTACTTGCTCATGG	204	CU210328
329G16-T7	Ib multi-copy	No primers, repetitive sequence	No primers, repetitive sequence	n/a	CU210572
331E10-SP6	III	TCATTAGGTCCTGGGCTCAC	ATTGTTGGATGCTGGGACTC	172	CU199001
331E10-T7	III	CAGTTTCCCCACACTGAACC	TCCATGGAGCATAGTGGATTC	105	CU199033
335P13-SP6	Ic	AAATGCCAGACACCTTCCAG	TTCTCCTGTTTTTCCTTTTTCG	210	CU184042
335P13-T7	Ic	No primers, repetitive sequence	No primers, repetitive sequences	n/a	CU184277
338A6-SP6	Ic	TCAACCCTGAATCCAGTCTCT	TGCCTACTCTTCCCCCTAAAA	249	CU203349
338A6-T7	Ic	CTGGGGATTTTGCTTGATGT	CATGGGGAAATTCTATTTTAGGC	154	CU203043
341G20-SP6	Ic	No primers, repetitive sequence	No primers, repetitive sequences	n/a	CU204940
341G20-T7	Ic	GCAAGGAATGATGCACAAGA	ATTCCTTTGGTGTGCCTTTG	178	CU204493
344A12-SP6	II	AACCTTGCCTACGGGCTTAT	ATGTTTGTCCCCTTGTCAGG	152	CU312820
344A12-T7	II	No primers, repetitive sequence	No primers, repetitive sequences	n/a	CU312716
377O23-SP6	Ic	GAATGCACATGTAGTGCCGTA	TGACTGATGCAGCAGGAAAG	151	CU236334
377O23-T7	Ic	No primers, repetitive sequences	No primers, repetitive sequences	n/a	CU236809
394K12-SP6	Ib multi-copy	TTCCATATGCCAAGGAAGC	TTGTCTAGGACAATGTTTTTCAGG	151	CU246464
394K12-T7	Ib multi-copy	GGGAATCTTGAGTCGCTTTG	GCCTTACTCTGAGGCTGTGG	249	CU246587
395L19-SP6	Ic	No primers, repetitive sequence	No primers, repetitive sequence	n/a	CU248760
395L19-T7	Ic	No primers, repetitive sequence	No primers, repetitive sequence	n/a	CU248652
406I22-SP6	Ib multi-copy	No primers, repetitive sequence	No primers, repetitive sequence	n/a	CU257716
406I22-T7	Ib multi-copy	No primers, repetitive sequence	No primers, repetitive sequence	n/a	CU258117
415H8 -SP6	Ib multi-copy	No primers, repetitive sequence	No primers, repetitive sequence	n/a	CU264902
415H8 -T7	Ib multi-copy	No primers, repetitive sequence	No primers, repetitive sequence	n/a	CU264886
417N24-SP6	Ic	CCCTAGGGCAGGTAAACAGA	TTGGCAAACTATGCCGAGTA	164	CU265590
417N24-T7	Ic	GCAATGCAAACGAGAACAGA	AACAGCCAACCTCAGAGGAA	239	CU265575
418J18-SP6	Ia	TCTGCTGGCACATTTGTTCT	CCAAAAGTTCAGGCAGCAAT	250	CU267189
418J18-T7	Ia	CTCCCCCTCCAAACTACACCA	GGGAGGGAGCAAAGTTCTCT	163	CU266817
422E23-SP6	Ic	GGCAGCATTTTGGTAGAAGC	ATAGCGGGGTGGATGTACTG	177	CU271235
422E23-T7	Ic	ACGCAAAAGGTTCATTACCG	TTTCCATCTGTCATCCAATCAG	175	CU271261
437I11-SP6	Ic	GCAATGCAAACGAGAACAGA	AACAGCCAACCTCAGAGGAA	239	CU301860
437I11-T7	Ic	GAGGATTTCCCTTCCCACAT	TGCGTCCAATATGTCTACCC	241	CU301866
450C22-SP6	III	No primers, repetitive sequence	No primers, repetitive sequence	n/a	CU286553
450C22-T7	III	No primers, repetitive sequence	No primers, repetitive sequence	n/a	CU286365
456J9-SP6	Ib multi-copy	No primers, repetitive sequence	No primers, repetitive sequence	n/a	CU289788
456J9-T7	Ib multi-copy	No primers, repetitive sequence	No primers, repetitive sequence	n/a	CU289914
504H13-SP6	IV	CCCTTCCGCACTGTAAATGT	TCCTGTTACCCACACAACCA	163	KS718621
510F11-SP6	Ib multi-copy	GGCAAACTATACCTAGCAC	TCCGCAGTCTGATAGAGCAA	213	KS718622
510F11-T7	Ib multi-copy	AATCTGGGGAAGCTGTGCTA	TTGATGGTGGCAGAATGAGA	155	KS718623
ABW-M13	Ib multi-copy	GCGAGGGGTGAGTTATTGAA	TTAGCTGGCCCTTCCCTTAT	193	BV140869
ABW-T7	Ib multi-copy	TATGGAACCCCTTCTGCAAG	CCTGCCGACATGACAAAATA	209	BV140868
BBW-M13	Ib multi-copy	CAGTCCTGTCAGTGCTCCAA	CATGGCACAATGCAACTAGG	157	CLY063
BBW-T7	Ib multi-copy	CCCACCTCAGGATATTGCAT	GCAGTGGTGTACAAAGACAGCA	214	BV140862
CBW-M13	Ib multi-copy	GAGGAGAAGTGCCTTAAATTCC	CCCAGAAAATCGTTCATTCC	177	BV140870
CBW-T7	Ib multi-copy	No primers, repetitive sequence	No primers, repetitive sequence	n/a	KS718624
DBW-M13	Ib multi-copy	GTGCCTGGGGATTCTCAGAT	GTATAGTTTGGAAGGTGCTAAACACAG	150	BV140866
DBW-T7	Ib multi-copy	CTGCTGAGCAAGGGGTTAAG	CGAGTGTTTCAGCAAACAGG	195	BV140865
EBW-M13	Ic	TTAGAATGGGCTTGGCTCCT	ACAGCTTTGAGGGATGGTTC	179	BV140858
EBW-T7	Ic	TTGAGCCCTTGTTTCTGTCC	CAGGGAAGTAGGGAGTGACC	165	BV140859
FBW-T7	Ic	AGCTGATCGAACCCATAACC	CTCTCCCAATGCCCTTCC	173	BV140861
GBW-T7	Ic	ACTTTGCACTTGCCCCATAA	TCCCAGCTAAAAAGGTACTCC	120	BV140860
HBW-M13	Ib multi-copy	GTTGCTCTGGGTTTTCTTCC	ACTCACCATCACACGACACC	247	BV140872
HBW-T7	Ib multi-copy	CGTACTGCTTTTAGCTTGAGACC	AAGAGGTGAGTCCGTTGACC	236	BV140871
JBW-M13	Ib multi-copy	CCTCTGCTGGTCACCTTCTG	TTCCACATAGAAGCCCCCTA	242	BV140873
JBW-T7	Ib multi-copy	No primers, repetitive sequence	No primers, repetitive sequence	n/a	KS718625
LBW-M13	Ia	No primers, repetitive sequence	No primers, repetitive sequence	n/a	KS718626
LBW-T7	Ia	No primers, repetitive sequence	No primers, repetitive sequence	n/a	KS718627
MBW-M13	Ia	AGAAGGAGCCTGAGACAAGG	CTCAACACCCAGTCTTTTTGG	154	CLY007
MBW-T7	Ia	No primers, repetitive sequence	No primers, repetitive sequence	n/a	KS718628
OBW-M13	Ic	TGTGGCAGAGTGAGCTTTCC	CATTCCAGTAGAGGGCTTCC	348	BV140856
OBW-T7	Ic	CCAAAACTAATGAGAGCCGTGA	CACAGACTCAGGAGCAGGAA	173	BV140857
SH2A1	Ib multi-copy	CGGTGTCAGGTTTTGGACTT	AAGGATTCTGCTGCCCTCAT	747	BV005744
SH3B14	Ib multi-copy	GTGACCTCCCAGGAGCTGT	TCTGCCTATGCTCTGGTGAA	486	BV005745
SH3B19	Ic	AAGCCTTTCATGGAAATTGG	TTACGCAGACATCCTGGACA	255	BV005720
SH3B6	Ib multi-copy	AGAGTGCGATTTGTGATGG	AGAGTCAGAAGAAAGCGTTGAT	492	BV005718
SH3B8	Ia	CCCAAGTTCCTTGCCATC	AAATTGAAGAGGCCCCAAAG	472	G72337
Y2B17	Ic	TTCAGTCCTGCTTTCTCCTCA	CAGGATGTGCCATGTGATTG	528	G72335
Y3B1	Ic	TGGGTTAATGGGATTTGGTG	CAAGCACAGCTCTGTATCAA	508	G72336
Y3B12	Ic	GGGAGGCACTGGAAAGTACA	GGTGGAGGAATCAGCTGGAG	400	G72338
YA16	Ib multi-copy	TGACTGGAAATTGAAGATG	TTGTAGCAACAAAGTAACAC	157	BV005729
YE1	Ic	CTTCACTCCCGACCAAGAGA	GTGTGTCGTGCCGTGTTTAC	199	BV005727
YH12	Ib multi-copy	CGAACAGGTGACGAAGCATC	GCAGACATGCACACCAACC	98	BV005747
YJ10	Ib multi-copy	AGTTCCCCTGCACACCT	TGCCTCCCACAGCCATAC	215	BV005728
YM2	Ia	TGGTTCAGATGGTGTATTTTGTT	TTTGCAGCCAGTACCTACCTT	119	BV005725
YP9	Ia	AAGCACTGCCTTTTGGAATC	AACCCTGGACTTTCTTTGAA	216	BV005726
