# Supplementary material for: Horse Y chromosome assembly displays unique evolutionary features and putative stallion fertility genes
Source: Nat Commun. 2018 Jul 27;9:2945. doi: 10.1038/s41467-018-05290-6 (PMC6063916; doi:10.1038/s41467-018-05290-6)
Supplement: Supplementary file 8 — Supplementary Data 5 [file 41467_2018_5290_MOESM8_ESM.xlsx]

## Sheet: Supplementary Data 5_BACs
Supplementary Data 5: Details for BACs in eMSY tiling path and sequence assembly
BAC ID	Contig	BAC LibrarMSY	FISH results	Sequencing method	BAC seq; GenBank Accession
022P7	Ia	CHORI241	MSY	Illumina, PacBio, 454	n/a
032H24	Ia	CHORI241	MSY & Xpter	n/a	n/a
049J16	Ia	CHORI241	MSY	n/a	n/a
054A8	Ia	CHORI241	MSY & Xq17-q21 HC	n/a	n/a
054F13	Ia	CHORI241	MSY	n/a	n/a
060D8	Ia	CHORI241	MSY	Illumina, PacBio, 454	n/a
069 E11	Ia	CHORI241	MSY & Xq17-q21 HC	PacBio, 454	n/a
100H13	Ia	CHORI241	MSY & Xpter	Illumina, PacBio, 454	n/a
137I17	Ia	CHORI241	MSY & Xpter	n/a	n/a
186J13	Ia	CHORI241	MSY	Illumina, PacBio, 454	n/a
244B13	Ia	CHORI241	MSY & Xpter	Illumina	n/a
263G23	Ia	CHORI241	MSY & Xq17-q21 HC	Illumina, PacBio, 454	n/a
418J18	Ia	CHORI241	MSY & Xpter	Illumina, PacBio, 454	n/a
LBW	Ia	INRA	MSY	n/a	n/a
MBW	Ia	INRA	MSY	n/a	n/a
03.4H8	Ia	TAMU	MSY & Xpter	n/a	n/a
042.4B5	Ia	TAMU	MSY	n/a	n/a
049.2F10	Ia	TAMU	MSY	n/a	n/a
049.3F11	Ia	TAMU	MSY & 16qcen	n/a	n/a
061.4H6	Ia	TAMU	MSY & Xpter	n/a	n/a
079.4H1	Ia	TAMU	MSY & 16qcen	Illumina	n/a
080.4F7	Ia	TAMU	MSY & Xpter	n/a	n/a
095.4F10	Ia	TAMU	MSY & Xpter	n/a	n/a
107.3H9	Ia	TAMU	MSY	454	HM103387
017D15	Ib multi-copy	CHORI241	MSY	Illumina, PacBio, 454	n/a
024I23	Ib multi-copy	CHORI241	MSY	Illumina, Sanger	AC215855
026B21	Ib multi-copy	CHORI241	MSY	Illumina, PacBio, 454	n/a
052H5	Ib multi-copy	CHORI241	MSY	Illumina	n/a
054J7	Ib multi-copy	CHORI241	MSY	Illumina, PacBio, 454	n/a
064P16	Ib multi-copy	CHORI241	MSY	Illumina	n/a
072G7	Ib multi-copy	CHORI241	MSY	Illumina, PacBio, 454	n/a
077M19	Ib multi-copy	CHORI241	MSY	Illumina, PacBio, 454	n/a
081F24	Ib multi-copy	CHORI241	MSY	Illumina, PacBio, 454	n/a
086J1	Ib multi-copy	CHORI241	MSY	Illumina	n/a
090P8	Ib multi-copy	CHORI241	MSY	Illumina	n/a
112C10	Ib multi-copy	CHORI241	MSY	Illumina	n/a
129K23	Ib multi-copy	CHORI241	MSY	Illumina	n/a
134H14	Ib multi-copy	CHORI241	MSY	Illumina	n/a
134I16	Ib multi-copy	CHORI241	MSY	Illumina, PacBio, 454	n/a
139C20	Ib multi-copy	CHORI241	MSY & 3qter	Illumina	n/a
140J20	Ib multi-copy	CHORI241	MSY	Illumina, PacBio, 454	n/a
140M23	Ib multi-copy	CHORI241	MSY	Illumina, Sanger	AC214740
142O2	Ib multi-copy	CHORI241	MSY	Illumina	n/a
147K8	Ib multi-copy	CHORI241	MSY	Illumina	n/a
152G20	Ib multi-copy	CHORI241	MSY	Illumina	n/a
160K10	Ib multi-copy	CHORI241	MSY	PacBio, 454	n/a
165 E24	Ib multi-copy	CHORI241	MSY	PacBio, 454	n/a
181B18	Ib multi-copy	CHORI241	MSY	Illumina	n/a
207D10	Ib multi-copy	CHORI241	MSY	n/a	n/a
272B4	Ib multi-copy	CHORI241	MSY	Illumina	n/a
275P16	Ib multi-copy	CHORI241	MSY	Illumina	n/a
280P20	Ib multi-copy	CHORI241	MSY	Illumina	n/a
324H11	Ib multi-copy	CHORI241	MSY	Illumina	n/a
329G16	Ib multi-copy	CHORI241	MSY	Illumina	n/a
394K12	Ib multi-copy	CHORI241	MSY	Illumina, PacBio, 454	n/a
406I22	Ib multi-copy	CHORI241	MSY	Illumina	n/a
415H8	Ib multi-copy	CHORI241	MSY	Illumina	n/a
456J9	Ib multi-copy	CHORI241	MSY	Illumina	n/a
510F11	Ib multi-copy	CHORI241	MSY	Illumina	n/a
ABW	Ib multi-copy	INRA	MSY	Illumina	n/a
BBW	Ib multi-copy	INRA	MSY	Illumina	n/a
CBW	Ib multi-copy	INRA	MSY	Illumina	n/a
DBW	Ib multi-copy	INRA	MSY	n/a	n/a
HBW	Ib multi-copy	INRA	MSY	Illumina	n/a
JBW	Ib multi-copy	INRA	MSY	Illumina	n/a
020.1G12	Ib multi-copy	TAMU	MSY	Illumina	n/a
022.4 E3	Ib multi-copy	TAMU	MSY	n/a	n/a
024.4G8	Ib multi-copy	TAMU	MSY & 4qter	n/a	n/a
027.1A2	Ib multi-copy	TAMU	MSY	Illumina	n/a
037.4D11	Ib multi-copy	TAMU	MSY	Illumina	n/a
067.4G1	Ib multi-copy	TAMU	MSY	n/a	n/a
103.3A6	Ib multi-copy	TAMU	MSY	Illumina	n/a
111.2F5	Ib multi-copy	TAMU	MSY	n/a	n/a
013 E2	Ic	CHORI241	MSY	PacBio, 454	n/a
019D21	Ic	CHORI241	MSY	PacBio, 454	n/a
020B4	Ic	CHORI241	MSY & weak Xp	n/a	n/a
037D12	Ic	CHORI241	MSY	Illumina, PacBio, 454	n/a
041O19	Ic	CHORI241	MSY	n/a	n/a
047B7	Ic	CHORI241	MSY & weak Xp	PacBio, 454	n/a
061G21	Ic	CHORI241	MSY	PacBio, 454	n/a
061J18	Ic	CHORI241	MSY	PacBio, 454	n/a
063I4	Ic	CHORI241	MSY	n/a	n/a
070F17	Ic	CHORI241	MSY	PacBio, 454	n/a
090G18	Ic	CHORI241	MSY	n/a	n/a
097D2	Ic	CHORI241	MSY	PacBio, 454	n/a
101H8	Ic	CHORI241	MSY	n/a	n/a
114I17	Ic	CHORI241	MSY	n/a	n/a
118L7	Ic	CHORI241	MSY	n/a	n/a
119K22	Ic	CHORI241	MSY	n/a	n/a
120A19	Ic	CHORI241	MSY	n/a	n/a
121H9	Ic	CHORI241	MSY	PacBio, 454	n/a
126G2	Ic	CHORI241	MSY	Illumina, PacBio, 454	n/a
127N19	Ic	CHORI241	MSY	n/a	n/a
132N15	Ic	CHORI241	MSY & weak Xp	Illumina, PacBio, 454	n/a
148G3	Ic	CHORI241	MSY	n/a	n/a
149H8	Ic	CHORI241	MSY	Illumina, PacBio, 454	n/a
155B8	Ic	CHORI241	MSY	n/a	n/a
155M11	Ic	CHORI241	MSY	n/a	n/a
159F5	Ic	CHORI241	MSY	Illumina, PacBio, 454	n/a
168I4	Ic	CHORI241	MSY	PacBio, 454	n/a
172I8	Ic	CHORI241	MSY	n/a	n/a
185M14	Ic	CHORI241	MSY	PacBio, 454	n/a
188 E20	Ic	CHORI241	MSY	n/a	n/a
190M2	Ic	CHORI241	MSY	n/a	n/a
209K10	Ic	CHORI241	MSY	Illumina, PacBio, 454	n/a
278M12	Ic	CHORI241	MSY	n/a	n/a
291D19	Ic	CHORI241	MSY	n/a	n/a
335P13	Ic	CHORI241	MSY	n/a	n/a
338A6	Ic	CHORI241	MSY	n/a	n/a
341G20	Ic	CHORI241	MSY	n/a	n/a
377O23	Ic	CHORI241	MSY	n/a	n/a
395L19	Ic	CHORI241	MSY	n/a	n/a
417N24	Ic	CHORI241	MSY	n/a	n/a
422 E23	Ic	CHORI241	MSY	Illumina, 454	n/a
437I11	Ic	CHORI241	MSY	n/a	n/a
EBW	Ic	INRA	MSY	n/a	n/a
FBW-255B2	Ic	INRA	MSY	n/a	n/a
GBW-255A1	Ic	INRA	MSY	n/a	n/a
OBW-180F9	Ic	INRA	MSY	n/a	n/a
012.2 E5	Ic	TAMU	MSY	n/a	n/a
015.2 E9	Ic	TAMU	MSY	n/a	n/a
015.2A9	Ic	TAMU	MSY	n/a	n/a
016.4C5	Ic	TAMU	MSY	n/a	n/a
026.4A6	Ic	TAMU	MSY	n/a	n/a
086.2F8	Ic	TAMU	MSY	n/a	n/a
087.3A5	Ic	TAMU	MSY	n/a	n/a
095.4B8	Ic	TAMU	MSY	n/a	n/a
108.4C7	Ic	TAMU	MSY	n/a	n/a
117.4F7	Ic	TAMU	MSY	n/a	n/a
003A5	II	CHORI241	MSY & weak Xp	PacBio, 454	n/a
006B10	II	CHORI241	MSY & weak Xp	n/a	n/a
011B8	II	CHORI241	MSY	PacBio, 454	n/a
012G3	II	CHORI241	MSY	n/a	n/a
018K2	II	CHORI241	MSY	n/a	n/a
027A12	II	CHORI241	MSY	n/a	n/a
027B13	II	CHORI241	MSY & weak Xp	PacBio, 454	n/a
039P6	II	CHORI241	MSY & weak Xp	PacBio, 454, Sanger	n/a
066M24	II	CHORI241	MSY	PacBio, 454	n/a
072G23	II	CHORI241	MSY	n/a	n/a
081F8	II	CHORI241	MSY	n/a	n/a
106J17	II	CHORI241	MSY	n/a	n/a
112 E12	II	CHORI241	MSY	PacBio, 454	n/a
114 E24	II	CHORI241	MSY	n/a	n/a
115I17	II	CHORI241	MSY & 18	n/a	n/a
118N21	II	CHORI241	MSY	n/a	n/a
132K10	II	CHORI241	MSY	n/a	n/a
145I6	II	CHORI241	MSY	n/a	n/a
152 E2	II	CHORI241	MSY	PacBio, 454	n/a
167N20	II	CHORI241	MSY	PacBio, 454	n/a
169C6	II	CHORI241	MSY & 18	n/a	n/a
215C6	II	CHORI241	MSY	n/a	n/a
269J9	II	CHORI241	MSY	Illumina, PacBio, 454	n/a
344A12	II	CHORI241	MSY	Illumina, PacBio, 454	n/a
008.3G9	II	TAMU	MSY	n/a	n/a
017.2C11	II	TAMU	MSY & weak Xp	n/a	n/a
067.1G8	II	TAMU	MSY	n/a	n/a
091.4G10	II	TAMU	MSY	n/a	n/a
118.1A9	II	TAMU	MSY	n/a	n/a
002 E4	III	CHORI241	MSY	n/a	n/a
020L18	III	CHORI241	MSY	n/a	n/a
034A23	III	CHORI241	MSY	n/a	n/a
047.2A3	III	CHORI241	MSY	n/a	n/a
083H5	III	CHORI241	MSY	PacBio, 454	n/a
090B11	III	CHORI241	MSY	n/a	n/a
102J15	III	CHORI241	MSY	PacBio, 454	n/a
121G24	III	CHORI241	MSY	n/a	n/a
125H6	III	CHORI241	MSY	Illumina, PacBio, 454	n/a
179K8	III	CHORI241	MSY	n/a	n/a
180P20	III	CHORI241	MSY	PacBio, 454	n/a
205D10	III	CHORI241	MSY	n/a	n/a
318M1	III	CHORI241	MSY	Illumina, PacBio, 454	n/a
331 E10	III	CHORI241	MSY	n/a	n/a
450C22	III	CHORI241	MSY	n/a	n/a
005.2A8	III	TAMU	MSY	n/a	n/a
047.1H3	III	TAMU	MSY	PacBio, 454	n/a
089.3B11	III	TAMU	MSY	n/a	n/a
100.3A11	III	TAMU	MSY	n/a	n/a
100.4F5	III	TAMU	MSY	n/a	n/a
120.1A5	III	TAMU	MSY	n/a	n/a
055N19	IV	CHORI241	MSY	n/a	n/a
106F1	IV	CHORI241	MSY	n/a	n/a
131N23	IV	CHORI241	MSY	Illumina, PacBio, 454	n/a
159 E3	IV	CHORI241	MSY	Illumina	n/a
168O8	IV	CHORI241	MSY	PacBio, 454	n/a
504H13	IV	CHORI241	MSY	Illumina, PacBio, 454	n/a
110.3H12	IV	TAMU	MSY	n/a	n/a
112.1A9	IV	TAMU	MSY	n/a	n/a
124.3G9	IV	TAMU	MSY	PacBio, 454	n/a
022G3	IV-PAR	CHORI241	MSY & Xpter	n/a	n/a
063H12	IV-PAR	CHORI241	XMSY	Illumina	AC214633
074P12	IV-PAR	CHORI241	MSY & Xpter	Illumina, Sanger	n/a
144B9	IV-PAR	CHORI241	MSY & Xpter	Illumina, Sanger	AC214971
