# Supplementary material for: Horse Y chromosome assembly displays unique evolutionary features and putative stallion fertility genes
Source: Nat Commun. 2018 Jul 27;9:2945. doi: 10.1038/s41467-018-05290-6 (PMC6063916; doi:10.1038/s41467-018-05290-6)
Supplement: Supplementary file 9 — Supplementary Data 6 [file 41467_2018_5290_MOESM9_ESM.xlsx]

## Sheet: Supplementary Data 6
Supplementary Data 6: Composite information on eMSY genes and transcripts
Gene/transcript ID eMSYv3_15	Gene/transcript name	Alias symbol (Paria et al. 2011)	Start	End	Size; bp	Strand	No. of exons	No. of copies	Gene origin	Evolutionary stratum (SI; Fig. 4)	Location of horse X-gametolog/ autosomal paralog	Corresponding eMSY tiling path BAC clones (see also Table S2)	Expression profile (consensus)	RT-PCR in male equine adult tissues (this study; Fig. S6A)	Expression profile in 50 days-old equine embryonic tissues (this study; Fig. S6B)	RT-PCR in male equine adult tissues (Paria et al. 2011)	Testis RNAseq (high; medium; low, very low, zero; see Table S7)	Comments
AMELY	amelogenin	same	8594679	8598541	3862	minus	4	1	X-Y	S2/3	X:7,308,479-7,315,769	180P20	tooth enamel	n/a; Tooth enamel; not tested in this study	not tested	n/a	zero
ANOS1Y	anosmin 1 Y-linked	KAL1Y	4846573	4878587	32014	minus	4	1	X-Y	S4	X:4,923,345-5,104,557	209K10; 422E23	testis?	testis	not tested	no expression	zero	RT-PCR/RNAseq discrepancy
AP1S2Y	adaptor related protein complex 1 sigma 2 subunit	ETY2	6505955	6510629	4674	plus	3	1	X-Y	S2/3	X:11,282,203-11,306,833	159F5, 168I4	testis dominant broad	broad: testis dominant, kidney, skeletal muscle	not tested	broad	very low
ARSFY	arylsulfatase family member F	new	492797	519822	27025	plus	9	1	PAR transposed	PAR	X:549,468-573,161	032H24, 263G23	n/a	not tested	not tested	not tested	very low
ARSHY	arylsulfatase family member H	new	429463	447163	17700	plus	9	1	PAR transposed	PAR	X:434,034-478,245	032H24, 263G23	broad	broad (all 9 tissues)	not tested	not tested	very low	RT-PCR/RNAseq discrepancy
ATP6V0CY	ATPase, H+ transporting, lysosomal 16kDa, V0 subunit c	same	929703	930768	1065	plus	1	1	autosomal transposed	n/a	13:40,300,716-40,306,338	060D8; 107.3H9	broad	n/a	not tested	broad	medium
BCORY	BCL6 corepressor	new	761072	795716	34644	plus	9	1	X-Y	S2/3	X:32402363-32489829	022P7	testis dominant broad	testis dominant; heart, kidney, spleen	not tested	not tested	medium
CUL4BY1	cullin; copy 1	same	2267603	2269465	1862	minus	2	9	X-Y	S1	X:95,766,723-95,800,355	20 BACs: 017D15; 020.1G12; 052H5; 054J7; 064P16; 072G7; 077M19; 086J1; 090P8; 129K23; 134H14; 140J20; 142O2; 147K8; 152G20; 181B18; 280P20; 324H11; 329G16; JBW	testis dominant broad	not tested	gonad; lung, GI-tract	testis dominant; heart, kidney, spleen	very low	RT-PCR/RNAseq discrepancy
CUL4BY2	cullin; copy 2	same	2419029	2427434	8405	minus	3	9	X-Y	S1	X:95,766,723-95,800,355	20 BACs: 017D15; 020.1G12; 052H5; 054J7; 064P16; 072G7; 077M19; 086J1; 090P8; 129K23; 134H14; 140J20; 142O2; 147K8; 152G20; 181B18; 280P20; 324H11; 329G16; JBW	testis dominant broad	not tested	gonad; lung, GI-tract	testis dominant; heart, kidney, spleen	very low	RT-PCR/RNAseq discrepancy
CUL4BY3	cullin; copy 3	same	2586621	2594990	8369	plus	3	9	X-Y	S1	X:95,766,723-95,800,355	20 BACs: 017D15; 020.1G12; 052H5; 054J7; 064P16; 072G7; 077M19; 086J1; 090P8; 129K23; 134H14; 140J20; 142O2; 147K8; 152G20; 181B18; 280P20; 324H11; 329G16; JBW	testis dominant broad	not tested	gonad; lung, GI-tract	testis dominant; heart, kidney, spleen	very low	RT-PCR/RNAseq discrepancy
CUL4BY4	cullin; copy 4	same	2818047	2826452	8405	minus	3	9	X-Y	S1	X:95,766,723-95,800,355	20 BACs: 017D15; 020.1G12; 052H5; 054J7; 064P16; 072G7; 077M19; 086J1; 090P8; 129K23; 134H14; 140J20; 142O2; 147K8; 152G20; 181B18; 280P20; 324H11; 329G16; JBW	testis dominant broad	not tested	gonad; lung, GI-tract	testis dominant; heart, kidney, spleen	very low	RT-PCR/RNAseq discrepancy
CUL4BY5	cullin; copy 5	same	3039733	3041595	1862	minus	2	9	X-Y	S1	X:95,766,723-95,800,355	20 BACs: 017D15; 020.1G12; 052H5; 054J7; 064P16; 072G7; 077M19; 086J1; 090P8; 129K23; 134H14; 140J20; 142O2; 147K8; 152G20; 181B18; 280P20; 324H11; 329G16; JBW	testis dominant broad	not tested	gonad; lung, GI-tract	testis dominant; heart, kidney, spleen	very low	RT-PCR/RNAseq discrepancy
CUL4BY6	cullin; copy 6	same	3273579	3275441	1862	minus	2	9	X-Y	S1	X:95,766,723-95,800,355	20 BACs: 017D15; 020.1G12; 052H5; 054J7; 064P16; 072G7; 077M19; 086J1; 090P8; 129K23; 134H14; 140J20; 142O2; 147K8; 152G20; 181B18; 280P20; 324H11; 329G16; JBW	testis dominant broad	not tested	gonad; lung, GI-tract	testis dominant; heart, kidney, spleen	very low	RT-PCR/RNAseq discrepancy
CUL4BY7	cullin; copy 7	same	3959515	3967920	8405	plus	3	9	X-Y	S1	X:95,766,723-95,800,355	20 BACs: 017D15; 020.1G12; 052H5; 054J7; 064P16; 072G7; 077M19; 086J1; 090P8; 129K23; 134H14; 140J20; 142O2; 147K8; 152G20; 181B18; 280P20; 324H11; 329G16; JBW	testis dominant broad	not tested	gonad; lung, GI-tract	testis dominant; heart, kidney, spleen	very low	RT-PCR/RNAseq discrepancy
CUL4BY8	cullin; copy 8	same	4198831	4207200	8369	minus	3	9	X-Y	S1	X:95,766,723-95,800,355	20 BACs: 017D15; 020.1G12; 052H5; 054J7; 064P16; 072G7; 077M19; 086J1; 090P8; 129K23; 134H14; 140J20; 142O2; 147K8; 152G20; 181B18; 280P20; 324H11; 329G16; JBW	testis dominant broad	not tested	gonad; lung, GI-tract	testis dominant; heart, kidney, spleen	very low	RT-PCR/RNAseq discrepancy
CUL4BY9	cullin; copy 9	same	4565628	4573997	8369	plus	3	9	X-Y	S1	X:95,766,723-95,800,355	20 BACs: 017D15; 020.1G12; 052H5; 054J7; 064P16; 072G7; 077M19; 086J1; 090P8; 129K23; 134H14; 140J20; 142O2; 147K8; 152G20; 181B18; 280P20; 324H11; 329G16; JBW	testis dominant broad	not tested	gonad; lung, GI-tract	testis dominant; heart, kidney, spleen	very low	RT-PCR/RNAseq discrepancy
DDX3Y	DEAD (Asp-Glu-Ala-Asp) box helicase 3, Y-linked	DBY; ETY6=MTND1	6210014	6225781	15767	minus	18	1	X-Y	S2/3	X:33,480,365-33,516,110	013E2; 185M14	broad	not tested	not tested	broad	high
EIF1AY	eukaryotic translation initiation factor 1A, Y-linked	same	9250554	9261850	11296	minus	5	1	X-Y	S2/3	X:14,905,814-14,923,014	131N23; 159E3	broad	not tested	not tested	broad	medium
EIF2S3Y	eukaryotic translation initiation factor 2, subunit 3, structural gene Y-linked	same	8934423	8956526	22103	plus	13	1	X-Y	S2/3	X:18,300,257-18,315,732	124.3G9; 504H13	broad	not tested	not tested	broad	high
EIF3CY	eukaryotic translation initiation factor 3 subunit C, Y-linked	same	5419330	5422193	2863	plus	1	1	autosomal transposed	n/a	13:19,809,696-19,829,769	047B7; 070F17	broad	not tested	not tested	broad	high
ETSTY1-1	Equine Testis-Specific Transcript in Y 1; copy 1	same	1262846	1263263	417	minus	1	3	novel Y-born	n/a	n/a	13 BACS: 052H5; 054J7; 077M19; 086J1; 090P8; 129K23; 134H14; 142O2; 152G20; 181B18; 324H11; 329G16; HBW	testis	not tested	gonad	testis	medium
ETSTY1-2	Equine Testis-Specific Transcript in Y 1; copy 2	same	1318548	1318973	425	plus	1	3	novel Y-born	n/a	n/a	13 BACS: 052H5; 054J7; 077M19; 086J1; 090P8; 129K23; 134H14; 142O2; 152G20; 181B18; 324H11; 329G16; HBW	testis	not tested	gonad	testis	medium
ETSTY1-3	Equine Testis-Specific Transcript in Y 1; copy 3	same	1759791	1760216	425	plus	1	3	novel Y-born	n/a	n/a	13 BACS: 052H5; 054J7; 077M19; 086J1; 090P8; 129K23; 134H14; 142O2; 152G20; 181B18; 324H11; 329G16; HBW	testis	not tested	gonad	testis	medium
ETSTY2-1	Equine Testis-Specific Transcript in Y 2; copy 1	ETSTY3, ETSTY4, ETSTY6	1179599	1198161	18562	minus	3	7	novel Y-born	n/a	n/a	13 BACS: 052H5; 054J7; 077M19; 086J1; 090P8; 129K23; 134H14; 142O2; 152G20; 181B18; 324H11; 329G16; HBW	testis	not tested	gonad	testis	high
ETSTY2-2	Equine Testis-Specific Transcript in Y 2; copy 2	same	1327137	1345245	18108	minus	3	7	novel Y-born	n/a	n/a	13 BACS: 052H5; 054J7; 077M19; 086J1; 090P8; 129K23; 134H14; 142O2; 152G20; 181B18; 324H11; 329G16; HBW	testis	not tested	gonad	testis	high
ETSTY2-3	Equine Testis-Specific Transcript in Y 2; copy 3	same	1446777	1465107	18330	minus	3	7	novel Y-born	n/a	n/a	13 BACS: 052H5; 054J7; 077M19; 086J1; 090P8; 129K23; 134H14; 142O2; 152G20; 181B18; 324H11; 329G16; HBW	testis	not tested	gonad	testis	high
ETSTY2-4	Equine Testis-Specific Transcript in Y 2; copy 4	same	1617292	1635400	18108	minus	3	7	novel Y-born	n/a	n/a	13 BACS: 052H5; 054J7; 077M19; 086J1; 090P8; 129K23; 134H14; 142O2; 152G20; 181B18; 324H11; 329G16; HBW	testis	not tested	gonad	testis	high
ETSTY2-5	Equine Testis-Specific Transcript in Y 2; copy 5	same	1767536	1785643	18107	minus	3	7	novel Y-born	n/a	n/a	13 BACS: 052H5; 054J7; 077M19; 086J1; 090P8; 129K23; 134H14; 142O2; 152G20; 181B18; 324H11; 329G16; HBW	testis	not tested	gonad	testis	high
ETSTY2-6	Equine Testis-Specific Transcript in Y 2; copy 6	same	1916731	1934821	18090	minus	3	7	novel Y-born	n/a	n/a	13 BACS: 052H5; 054J7; 077M19; 086J1; 090P8; 129K23; 134H14; 142O2; 152G20; 181B18; 324H11; 329G16; HBW	testis	not tested	gonad	testis	high
ETSTY2-7	Equine Testis-Specific Transcript in Y 2; copy 7	same	2015344	2033434	18090	minus	3	7	novel Y-born	n/a	n/a	13 BACS: 052H5; 054J7; 077M19; 086J1; 090P8; 129K23; 134H14; 142O2; 152G20; 181B18; 324H11; 329G16; HBW	testis	not tested	gonad	testis	high
ETSTY5-1	Equine Testis-Specific Transcript in Y 5; copy 1	same	2375508	2377115	1607	minus	1	8	novel Y-born	n/a	n/a	12 BACs: 017D15; 027.1A2; 072G7; 081F24; 112C10; 140J20; 147K8; 160K10; 165E24; 275P16; 406I22; 415H8	testis	not tested	gonad	testis	very low
ETSTY5-2	Equine Testis-Specific Transcript in Y 5; copy 2	same	2630058	2631665	1607	minus	1	8	novel Y-born	n/a	n/a	12 BACs: 017D15; 027.1A2; 072G7; 081F24; 112C10; 140J20; 147K8; 160K10; 165E24; 275P16; 406I22; 415H8	testis	not tested	gonad	testis	very low
ETSTY5-3	Equine Testis-Specific Transcript in Y 5; copy 3	same	2781227	2782834	1607	minus	1	8	novel Y-born	n/a	n/a	12 BACs: 017D15; 027.1A2; 072G7; 081F24; 112C10; 140J20; 147K8; 160K10; 165E24; 275P16; 406I22; 415H8	testis	not tested	gonad	testis	very low
ETSTY5-4	Equine Testis-Specific Transcript in Y 5; copy 4	same	3142116	3143723	1607	minus	1	8	novel Y-born	n/a	n/a	12 BACs: 017D15; 027.1A2; 072G7; 081F24; 112C10; 140J20; 147K8; 160K10; 165E24; 275P16; 406I22; 415H8	testis	not tested	gonad	testis	very low
ETSTY5-5	Equine Testis-Specific Transcript in Y 5; copy 5	same	3894964	3896571	1607	minus	1	8	novel Y-born	n/a	n/a	12 BACs: 017D15; 027.1A2; 072G7; 081F24; 112C10; 140J20; 147K8; 160K10; 165E24; 275P16; 406I22; 415H8	testis	not tested	gonad	testis	very low
ETSTY5-6	Equine Testis-Specific Transcript in Y 5; copy 6	same	4090426	4092033	1607	minus	1	8	novel Y-born	n/a	n/a	12 BACs: 017D15; 027.1A2; 072G7; 081F24; 112C10; 140J20; 147K8; 160K10; 165E24; 275P16; 406I22; 415H8	testis	not tested	gonad	testis	very low
ETSTY5-7	Equine Testis-Specific Transcript in Y 5; copy 7	same	4302775	4304382	1607	minus	1	8	novel Y-born	n/a	n/a	12 BACs: 017D15; 027.1A2; 072G7; 081F24; 112C10; 140J20; 147K8; 160K10; 165E24; 275P16; 406I22; 415H8	testis	not tested	gonad	testis	very low
ETSTY5-8	Equine Testis-Specific Transcript in Y 5; copy 8	same	4615597	4617204	1607	minus	1	8	novel Y-born	n/a	n/a	12 BACs: 017D15; 027.1A2; 072G7; 081F24; 112C10; 140J20; 147K8; 160K10; 165E24; 275P16; 406I22; 415H8	testis	not tested	gonad	testis	very low
ETSTY7-01	Equine Testis-Specific Transcript in Y 7; copy 1	ZNF33bY and ETY3	35847	39406	3559	plus	3	>15	novel Y-born	n/a	n/a	069 E11; 263G23	testis	testis	no expression	testis	low	Horizontal transfer with Parascaris spp.; BLAST to gi|687016260|emb|LM491555.1| Parascaris equorum genome assembly P_equorum, scaffold PEQ_contig0000339
ETSTY7-02	Equine Testis-Specific Transcript in Y 7; copy 2	ZNF33bY and ETY3	64286	68378	4092	plus	3	>15	novel Y-born	n/a	n/a	069 E11; 263G23	testis	testis	no expression	testis	low	Horizontal transfer with Parascaris spp.; BLAST to gi|687016260|emb|LM491555.1| Parascaris equorum genome assembly P_equorum, scaffold PEQ_contig0000339
ETSTY7-03	Equine Testis-Specific Transcript in Y 7; copy 3	ZNF33bY and ETY3	70448	73453	3005	plus	3	>15	novel Y-born	n/a	n/a	069 E11; 263G23	testis	testis	no expression	testis	low	Horizontal transfer with Parascaris spp.; BLAST to gi|687016260|emb|LM491555.1| Parascaris equorum genome assembly P_equorum, scaffold PEQ_contig0000339
ETSTY7-04	Equine Testis-Specific Transcript in Y 7; copy 4	ZNF33bY and ETY3	96854	101240	4386	minus	3	>15	novel Y-born	n/a	n/a	069 E11; 263G23	testis	testis	no expression	testis	low	Horizontal transfer with Parascaris spp.; BLAST to gi|687016260|emb|LM491555.1| Parascaris equorum genome assembly P_equorum, scaffold PEQ_contig0000339
ETSTY7-05	Equine Testis-Specific Transcript in Y 7; copy 5	ZNF33bY and ETY3	104744	107676	2932	minus	3	>15	novel Y-born	n/a	n/a	069 E11; 263G23	testis	testis	no expression	testis	low	Horizontal transfer with Parascaris spp.; BLAST to gi|687016260|emb|LM491555.1| Parascaris equorum genome assembly P_equorum, scaffold PEQ_contig0000339
ETSTY7-06	Equine Testis-Specific Transcript in Y 7; copy 6	ZNF33bY and ETY3	109368	112356	2988	minus	3	>15	novel Y-born	n/a	n/a	069 E11; 263G23	testis	testis	no expression	testis	low	Horizontal transfer with Parascaris spp.; BLAST to gi|687016260|emb|LM491555.1| Parascaris equorum genome assembly P_equorum, scaffold PEQ_contig0000339
ETSTY7-07	Equine Testis-Specific Transcript in Y 7; copy 7	ZNF33bY and ETY3	114052	117035	2983	minus	3	>15	novel Y-born	n/a	n/a	069 E11; 263G23	testis	testis	no expression	testis	low	Horizontal transfer with Parascaris spp.; BLAST to gi|687016260|emb|LM491555.1| Parascaris equorum genome assembly P_equorum, scaffold PEQ_contig0000339
ETSTY7-08	Equine Testis-Specific Transcript in Y 7; copy 8	ZNF33bY and ETY3	118400	121390	2990	plus	3	>15	novel Y-born	n/a	n/a	069 E11; 263G23	testis	testis	no expression	testis	low	Horizontal transfer with Parascaris spp.; BLAST to gi|687016260|emb|LM491555.1| Parascaris equorum genome assembly P_equorum, scaffold PEQ_contig0000339
ETSTY7-09	Equine Testis-Specific Transcript in Y 7; copy 9	ZNF33bY and ETY3	123083	126072	2989	plus	3	>15	novel Y-born	n/a	n/a	069 E11; 263G23	testis	testis	no expression	testis	low	Horizontal transfer with Parascaris spp.; BLAST to gi|687016260|emb|LM491555.1| Parascaris equorum genome assembly P_equorum, scaffold PEQ_contig0000339
ETSTY7-10	Equine Testis-Specific Transcript in Y 7; copy 10	ZNF33bY and ETY3	132739	135719	2980	minus	3	>15	novel Y-born	n/a	n/a	069 E11; 263G23	testis	testis	no expression	testis	low	Horizontal transfer with Parascaris spp.; BLAST to gi|687016260|emb|LM491555.1| Parascaris equorum genome assembly P_equorum, scaffold PEQ_contig0000339
ETSTY7-11	Equine Testis-Specific Transcript in Y 7; copy 11	ZNF33bY and ETY3	137411	140401	2990	minus	3	>15	novel Y-born	n/a	n/a	069 E11; 263G23	testis	testis	no expression	testis	low	Horizontal transfer with Parascaris spp.; BLAST to gi|687016260|emb|LM491555.1| Parascaris equorum genome assembly P_equorum, scaffold PEQ_contig0000339
ETSTY7-12	Equine Testis-Specific Transcript in Y 7; copy 12	ZNF33bY and ETY3	142557	145521	2964	plus	3	>15	novel Y-born	n/a	n/a	069 E11; 263G23	testis	testis	no expression	testis	low	Horizontal transfer with Parascaris spp.; BLAST to gi|687016260|emb|LM491555.1| Parascaris equorum genome assembly P_equorum, scaffold PEQ_contig0000339
ETSTY7-13	Equine Testis-Specific Transcript in Y 7; copy 13	ZNF33bY and ETY3	147214	150073	2859	plus	3	>15	novel Y-born	n/a	n/a	069 E11; 263G23	testis	testis	no expression	testis	low	Horizontal transfer with Parascaris spp.; BLAST to gi|687016260|emb|LM491555.1| Parascaris equorum genome assembly P_equorum, scaffold PEQ_contig0000339
ETSTY7-14	Equine Testis-Specific Transcript in Y 7; copy 14	ZNF33bY and ETY3	172204	175198	2994	minus	3	>15	novel Y-born	n/a	n/a	069 E11; 263G23	testis	testis	no expression	testis	low	Horizontal transfer with Parascaris spp.; BLAST to gi|687016260|emb|LM491555.1| Parascaris equorum genome assembly P_equorum, scaffold PEQ_contig0000339
ETSTY7-15	Equine Testis-Specific Transcript in Y 7; copy 15	ZNF33bY and ETY3	189577	195375	5798	plus	3	>15	novel Y-born	n/a	n/a	069 E11; 263G23	testis	testis	no expression	testis	low	Horizontal transfer with Parascaris spp.; BLAST to gi|687016260|emb|LM491555.1| Parascaris equorum genome assembly P_equorum, scaffold PEQ_contig0000339
ETY1-01	Equine Testis transcript in Y 1; copy 1	same	1098664	1099388	724	plus	1	22	novel Y-born	n/a	n/a	27 BACS: 017D15; 024I23; 037.4D11; 052H5; 054J7; 064P16; 072G7; 077M19; 086J1; 090P8; 129K23; 134H14; 134I16; 139C20; 140M23; 142O2; 152G20; 165E24; 181B18; 276P16; 280P20; 324H11; 329G16; 394K12; 510F11; BBW; HBW	testis dominant broad	not tested	not tested	testis dominant; brain, heart, kidney, liver, lung, spleen	low
ETY1-02	Equine Testis transcript in Y 1; copy 2	same	1172826	1173522	696	minus	1	22	novel Y-born	n/a	n/a	27 BACS: 017D15; 024I23; 037.4D11; 052H5; 054J7; 064P16; 072G7; 077M19; 086J1; 090P8; 129K23; 134H14; 134I16; 139C20; 140M23; 142O2; 152G20; 165E24; 181B18; 276P16; 280P20; 324H11; 329G16; 394K12; 510F11; BBW; HBW	testis dominant broad	not tested	not tested	testis dominant; brain, heart, kidney, liver, lung, spleen	low
ETY1-03	Equine Testis transcript in Y 1; copy 3	same	1173533	1173968	435	minus	1	22	novel Y-born	n/a	n/a	27 BACS: 017D15; 024I23; 037.4D11; 052H5; 054J7; 064P16; 072G7; 077M19; 086J1; 090P8; 129K23; 134H14; 134I16; 139C20; 140M23; 142O2; 152G20; 165E24; 181B18; 276P16; 280P20; 324H11; 329G16; 394K12; 510F11; BBW; HBW	testis dominant broad	not tested	not tested	testis dominant; brain, heart, kidney, liver, lung, spleen	low
ETY1-04	Equine Testis transcript in Y 1; copy 4	same	1261231	1261944	713	plus	1	22	novel Y-born	n/a	n/a	27 BACS: 017D15; 024I23; 037.4D11; 052H5; 054J7; 064P16; 072G7; 077M19; 086J1; 090P8; 129K23; 134H14; 134I16; 139C20; 140M23; 142O2; 152G20; 165E24; 181B18; 276P16; 280P20; 324H11; 329G16; 394K12; 510F11; BBW; HBW	testis dominant broad	not tested	not tested	testis dominant; brain, heart, kidney, liver, lung, spleen	low
ETY1-05	Equine Testis transcript in Y 1; copy 5	same	1320749	1321473	724	minus	1	22	novel Y-born	n/a	n/a	27 BACS: 017D15; 024I23; 037.4D11; 052H5; 054J7; 064P16; 072G7; 077M19; 086J1; 090P8; 129K23; 134H14; 134I16; 139C20; 140M23; 142O2; 152G20; 165E24; 181B18; 276P16; 280P20; 324H11; 329G16; 394K12; 510F11; BBW; HBW	testis dominant broad	not tested	not tested	testis dominant; brain, heart, kidney, liver, lung, spleen	low
ETY1-06	Equine Testis transcript in Y 1; copy 6	same	1323544	1324162	618	minus	1	22	novel Y-born	n/a	n/a	27 BACS: 017D15; 024I23; 037.4D11; 052H5; 054J7; 064P16; 072G7; 077M19; 086J1; 090P8; 129K23; 134H14; 134I16; 139C20; 140M23; 142O2; 152G20; 165E24; 181B18; 276P16; 280P20; 324H11; 329G16; 394K12; 510F11; BBW; HBW	testis dominant broad	not tested	not tested	testis dominant; brain, heart, kidney, liver, lung, spleen	low
ETY1-07	Equine Testis transcript in Y 1; copy 7	same	1443063	1443782	719	minus	1	22	novel Y-born	n/a	n/a	27 BACS: 017D15; 024I23; 037.4D11; 052H5; 054J7; 064P16; 072G7; 077M19; 086J1; 090P8; 129K23; 134H14; 134I16; 139C20; 140M23; 142O2; 152G20; 165E24; 181B18; 276P16; 280P20; 324H11; 329G16; 394K12; 510F11; BBW; HBW	testis dominant broad	not tested	not tested	testis dominant; brain, heart, kidney, liver, lung, spleen	low
ETY1-08	Equine Testis transcript in Y 1; copy 8	same	1551423	1552097	674	plus	1	22	novel Y-born	n/a	n/a	27 BACS: 017D15; 024I23; 037.4D11; 052H5; 054J7; 064P16; 072G7; 077M19; 086J1; 090P8; 129K23; 134H14; 134I16; 139C20; 140M23; 142O2; 152G20; 165E24; 181B18; 276P16; 280P20; 324H11; 329G16; 394K12; 510F11; BBW; HBW	testis dominant broad	not tested	not tested	testis dominant; brain, heart, kidney, liver, lung, spleen	low
ETY1-09	Equine Testis transcript in Y 1; copy 9	same	1594038	1594712	674	minus	1	22	novel Y-born	n/a	n/a	27 BACS: 017D15; 024I23; 037.4D11; 052H5; 054J7; 064P16; 072G7; 077M19; 086J1; 090P8; 129K23; 134H14; 134I16; 139C20; 140M23; 142O2; 152G20; 165E24; 181B18; 276P16; 280P20; 324H11; 329G16; 394K12; 510F11; BBW; HBW	testis dominant broad	not tested	not tested	testis dominant; brain, heart, kidney, liver, lung, spleen	low
ETY1-10	Equine Testis transcript in Y 1; copy 10	same	1696669	1697388	719	minus	1	22	novel Y-born	n/a	n/a	27 BACS: 017D15; 024I23; 037.4D11; 052H5; 054J7; 064P16; 072G7; 077M19; 086J1; 090P8; 129K23; 134H14; 134I16; 139C20; 140M23; 142O2; 152G20; 165E24; 181B18; 276P16; 280P20; 324H11; 329G16; 394K12; 510F11; BBW; HBW	testis dominant broad	not tested	not tested	testis dominant; brain, heart, kidney, liver, lung, spleen	low
ETY1-11	Equine Testis transcript in Y 1; copy 11	same	1762359	1763032	673	minus	1	22	novel Y-born	n/a	n/a	27 BACS: 017D15; 024I23; 037.4D11; 052H5; 054J7; 064P16; 072G7; 077M19; 086J1; 090P8; 129K23; 134H14; 134I16; 139C20; 140M23; 142O2; 152G20; 165E24; 181B18; 276P16; 280P20; 324H11; 329G16; 394K12; 510F11; BBW; HBW	testis dominant broad	not tested	not tested	testis dominant; brain, heart, kidney, liver, lung, spleen	low
ETY1-12	Equine Testis transcript in Y 1; copy 12	same	1763834	1764455	621	minus	1	22	novel Y-born	n/a	n/a	27 BACS: 017D15; 024I23; 037.4D11; 052H5; 054J7; 064P16; 072G7; 077M19; 086J1; 090P8; 129K23; 134H14; 134I16; 139C20; 140M23; 142O2; 152G20; 165E24; 181B18; 276P16; 280P20; 324H11; 329G16; 394K12; 510F11; BBW; HBW	testis dominant broad	not tested	not tested	testis dominant; brain, heart, kidney, liver, lung, spleen	low
ETY1-13	Equine Testis transcript in Y 1; copy 13	same	1907939	1908652	713	minus	1	22	novel Y-born	n/a	n/a	27 BACS: 017D15; 024I23; 037.4D11; 052H5; 054J7; 064P16; 072G7; 077M19; 086J1; 090P8; 129K23; 134H14; 134I16; 139C20; 140M23; 142O2; 152G20; 165E24; 181B18; 276P16; 280P20; 324H11; 329G16; 394K12; 510F11; BBW; HBW	testis dominant broad	not tested	not tested	testis dominant; brain, heart, kidney, liver, lung, spleen	low
ETY1-14	Equine Testis transcript in Y 1; copy 14	same	1909320	1909990	670	minus	1	22	novel Y-born	n/a	n/a	27 BACS: 017D15; 024I23; 037.4D11; 052H5; 054J7; 064P16; 072G7; 077M19; 086J1; 090P8; 129K23; 134H14; 134I16; 139C20; 140M23; 142O2; 152G20; 165E24; 181B18; 276P16; 280P20; 324H11; 329G16; 394K12; 510F11; BBW; HBW	testis dominant broad	not tested	not tested	testis dominant; brain, heart, kidney, liver, lung, spleen	low
ETY1-15	Equine Testis transcript in Y 1; copy 15	same	2119845	2120558	713	minus	1	22	novel Y-born	n/a	n/a	27 BACS: 017D15; 024I23; 037.4D11; 052H5; 054J7; 064P16; 072G7; 077M19; 086J1; 090P8; 129K23; 134H14; 134I16; 139C20; 140M23; 142O2; 152G20; 165E24; 181B18; 276P16; 280P20; 324H11; 329G16; 394K12; 510F11; BBW; HBW	testis dominant broad	not tested	not tested	testis dominant; brain, heart, kidney, liver, lung, spleen	low
ETY1-16	Equine Testis transcript in Y 1; copy 16	same	2122229	2122899	670	minus	1	22	novel Y-born	n/a	n/a	27 BACS: 017D15; 024I23; 037.4D11; 052H5; 054J7; 064P16; 072G7; 077M19; 086J1; 090P8; 129K23; 134H14; 134I16; 139C20; 140M23; 142O2; 152G20; 165E24; 181B18; 276P16; 280P20; 324H11; 329G16; 394K12; 510F11; BBW; HBW	testis dominant broad	not tested	not tested	testis dominant; brain, heart, kidney, liver, lung, spleen	low
ETY1-17	Equine Testis transcript in Y 1; copy 17	same	2305891	2306610	719	minus	1	22	novel Y-born	n/a	n/a	27 BACS: 017D15; 024I23; 037.4D11; 052H5; 054J7; 064P16; 072G7; 077M19; 086J1; 090P8; 129K23; 134H14; 134I16; 139C20; 140M23; 142O2; 152G20; 165E24; 181B18; 276P16; 280P20; 324H11; 329G16; 394K12; 510F11; BBW; HBW	testis dominant broad	not tested	not tested	testis dominant; brain, heart, kidney, liver, lung, spleen	low
ETY1-18	Equine Testis transcript in Y 1; copy 18	same	3077468	3078187	719	minus	1	22	novel Y-born	n/a	n/a	27 BACS: 017D15; 024I23; 037.4D11; 052H5; 054J7; 064P16; 072G7; 077M19; 086J1; 090P8; 129K23; 134H14; 134I16; 139C20; 140M23; 142O2; 152G20; 165E24; 181B18; 276P16; 280P20; 324H11; 329G16; 394K12; 510F11; BBW; HBW	testis dominant broad	not tested	not tested	testis dominant; brain, heart, kidney, liver, lung, spleen	low
ETY1-19	Equine Testis transcript in Y 1; copy 19	same	3326352	3327076	724	minus	1	22	novel Y-born	n/a	n/a	27 BACS: 017D15; 024I23; 037.4D11; 052H5; 054J7; 064P16; 072G7; 077M19; 086J1; 090P8; 129K23; 134H14; 134I16; 139C20; 140M23; 142O2; 152G20; 165E24; 181B18; 276P16; 280P20; 324H11; 329G16; 394K12; 510F11; BBW; HBW	testis dominant broad	not tested	not tested	testis dominant; brain, heart, kidney, liver, lung, spleen	low
ETY1-20	Equine Testis transcript in Y 1; copy 20	same	3468549	3469273	724	minus	1	22	novel Y-born	n/a	n/a	27 BACS: 017D15; 024I23; 037.4D11; 052H5; 054J7; 064P16; 072G7; 077M19; 086J1; 090P8; 129K23; 134H14; 134I16; 139C20; 140M23; 142O2; 152G20; 165E24; 181B18; 276P16; 280P20; 324H11; 329G16; 394K12; 510F11; BBW; HBW	testis dominant broad	not tested	not tested	testis dominant; brain, heart, kidney, liver, lung, spleen	low
ETY1-21	Equine Testis transcript in Y 1; copy 21	same	3651995	3652719	724	minus	1	22	novel Y-born	n/a	n/a	27 BACS: 017D15; 024I23; 037.4D11; 052H5; 054J7; 064P16; 072G7; 077M19; 086J1; 090P8; 129K23; 134H14; 134I16; 139C20; 140M23; 142O2; 152G20; 165E24; 181B18; 276P16; 280P20; 324H11; 329G16; 394K12; 510F11; BBW; HBW	testis dominant broad	not tested	not tested	testis dominant; brain, heart, kidney, liver, lung, spleen	low
ETY1-22	Equine Testis transcript in Y 1; copy 22	same	3801527	3802246	719	minus	1	22	novel Y-born	n/a	n/a	27 BACS: 017D15; 024I23; 037.4D11; 052H5; 054J7; 064P16; 072G7; 077M19; 086J1; 090P8; 129K23; 134H14; 134I16; 139C20; 140M23; 142O2; 152G20; 165E24; 181B18; 276P16; 280P20; 324H11; 329G16; 394K12; 510F11; BBW; HBW	testis dominant broad	not tested	not tested	testis dominant; brain, heart, kidney, liver, lung, spleen	low
ETY4-01	Equine Testis transcript in Y 4; copy 1	same	1498463	1499260	797	minus	1	17	novel Y-born	n/a	n/a	13 BACs: 026B21; 064P16; 072G7; 081F24; 112C10; 139C20; 140J20; 147K8; 160K10; 275P16; 394K12; 406I22; 415H8	broad	not tested	not tested	broad	zero	RT-PCR/RNAseq discrepancy
ETY4-02	Equine Testis transcript in Y 4; copy 2	same	2075866	2076639	773	minus	1	17	novel Y-born	n/a	n/a	13 BACs: 026B21; 064P16; 072G7; 081F24; 112C10; 139C20; 140J20; 147K8; 160K10; 275P16; 394K12; 406I22; 415H8	broad	not tested	not tested	broad	zero	RT-PCR/RNAseq discrepancy
ETY4-03	Equine Testis transcript in Y 4; copy 3	same	2257387	2258184	797	minus	1	17	novel Y-born	n/a	n/a	13 BACs: 026B21; 064P16; 072G7; 081F24; 112C10; 139C20; 140J20; 147K8; 160K10; 275P16; 394K12; 406I22; 415H8	broad	not tested	not tested	broad	zero	RT-PCR/RNAseq discrepancy
ETY4-04	Equine Testis transcript in Y 4; copy 4	same	2316955	2317784	829	plus	1	17	novel Y-born	n/a	n/a	13 BACs: 026B21; 064P16; 072G7; 081F24; 112C10; 139C20; 140J20; 147K8; 160K10; 275P16; 394K12; 406I22; 415H8	broad	not tested	not tested	broad	zero	RT-PCR/RNAseq discrepancy
ETY4-05	Equine Testis transcript in Y 4; copy 5	same	2503497	2504205	708	plus	1	17	novel Y-born	n/a	n/a	13 BACs: 026B21; 064P16; 072G7; 081F24; 112C10; 139C20; 140J20; 147K8; 160K10; 275P16; 394K12; 406I22; 415H8	broad	not tested	not tested	broad	zero	RT-PCR/RNAseq discrepancy
ETY4-06	Equine Testis transcript in Y 4; copy 6	same	2693858	2694631	773	minus	1	17	novel Y-born	n/a	n/a	13 BACs: 026B21; 064P16; 072G7; 081F24; 112C10; 139C20; 140J20; 147K8; 160K10; 275P16; 394K12; 406I22; 415H8	broad	not tested	not tested	broad	zero	RT-PCR/RNAseq discrepancy
ETY4-07	Equine Testis transcript in Y 4; copy 7	same	2717236	2718009	773	plus	1	17	novel Y-born	n/a	n/a	13 BACs: 026B21; 064P16; 072G7; 081F24; 112C10; 139C20; 140J20; 147K8; 160K10; 275P16; 394K12; 406I22; 415H8	broad	not tested	not tested	broad	zero	RT-PCR/RNAseq discrepancy
ETY4-08	Equine Testis transcript in Y 4; copy 8	same	3029498	3030296	798	minus	1	17	novel Y-born	n/a	n/a	13 BACs: 026B21; 064P16; 072G7; 081F24; 112C10; 139C20; 140J20; 147K8; 160K10; 275P16; 394K12; 406I22; 415H8	broad	not tested	not tested	broad	zero	RT-PCR/RNAseq discrepancy
ETY4-09	Equine Testis transcript in Y 4; copy 9	same	3263342	3264140	798	minus	1	17	novel Y-born	n/a	n/a	13 BACs: 026B21; 064P16; 072G7; 081F24; 112C10; 139C20; 140J20; 147K8; 160K10; 275P16; 394K12; 406I22; 415H8	broad	not tested	not tested	broad	zero	RT-PCR/RNAseq discrepancy
ETY4-10	Equine Testis transcript in Y 4; copy 10	same	3534543	3535316	773	minus	1	17	novel Y-born	n/a	n/a	13 BACs: 026B21; 064P16; 072G7; 081F24; 112C10; 139C20; 140J20; 147K8; 160K10; 275P16; 394K12; 406I22; 415H8	broad	not tested	not tested	broad	zero	RT-PCR/RNAseq discrepancy
ETY4-11	Equine Testis transcript in Y 4; copy 11	same	3605808	3606581	773	minus	1	17	novel Y-born	n/a	n/a	13 BACs: 026B21; 064P16; 072G7; 081F24; 112C10; 139C20; 140J20; 147K8; 160K10; 275P16; 394K12; 406I22; 415H8	broad	not tested	not tested	broad	very low
ETY4-12	Equine Testis transcript in Y 4; copy 12	same	3820841	3821614	773	plus	1	17	novel Y-born	n/a	n/a	13 BACs: 026B21; 064P16; 072G7; 081F24; 112C10; 139C20; 140J20; 147K8; 160K10; 275P16; 394K12; 406I22; 415H8	broad	not tested	not tested	broad	very low
ETY4-13	Equine Testis transcript in Y 4; copy 13	same	3824233	3825030	797	plus	1	17	novel Y-born	n/a	n/a	13 BACs: 026B21; 064P16; 072G7; 081F24; 112C10; 139C20; 140J20; 147K8; 160K10; 275P16; 394K12; 406I22; 415H8	broad	not tested	not tested	broad	very low
ETY4-14	Equine Testis transcript in Y 4; copy 14	same	4027441	4028214	773	plus	1	17	novel Y-born	n/a	n/a	13 BACs: 026B21; 064P16; 072G7; 081F24; 112C10; 139C20; 140J20; 147K8; 160K10; 275P16; 394K12; 406I22; 415H8	broad	not tested	not tested	broad	very low
ETY4-15	Equine Testis transcript in Y 4; copy 15	same	4220437	4221210	773	plus	1	17	novel Y-born	n/a	n/a	13 BACs: 026B21; 064P16; 072G7; 081F24; 112C10; 139C20; 140J20; 147K8; 160K10; 275P16; 394K12; 406I22; 415H8	broad	not tested	not tested	broad	very low
ETY4-16	Equine Testis transcript in Y 4; copy 16	same	4231044	4231842	798	plus	1	17	novel Y-born	n/a	n/a	13 BACs: 026B21; 064P16; 072G7; 081F24; 112C10; 139C20; 140J20; 147K8; 160K10; 275P16; 394K12; 406I22; 415H8	broad	not tested	not tested	broad	very low
ETY4-17	Equine Testis transcript in Y 4; copy 17	same	4422801	4423574	773	plus	1	17	novel Y-born	n/a	n/a	13 BACs: 026B21; 064P16; 072G7; 081F24; 112C10; 139C20; 140J20; 147K8; 160K10; 275P16; 394K12; 406I22; 415H8	broad	not tested	not tested	broad	very low
ETY5	Equine Testis transcript in Y 5	RFX5Y	5383696	5384197	501	plus	1	1	novel Y-born	n/a	n/a	070F17	broad	not tested	not tested	testis, kidney, liver, spleen	very low
ETY7-1	Novel Equine Testis transcript (ncRNA) in Y 7; copy 1	new	2218127	2218357	230	plus	1	7	novel Y-born	n/a	n/a	27 BACS: 017D15; 024I23; 037.4D11; 052H5; 054J7; 064P16; 072G7; 077M19; 086J1; 090P8; 129K23; 134H14; 134I16; 139C20; 140M23; 142O2; 152G20; 165E24; 181B18; 276P16; 280P20; 324H11; 329G16; 394K12; 510F11; BBW; HBW	testis	not tested; discovered from testis RNAseq	not tested	not tested	low	Equus caballus uncharacterized LOC106782399 (LOC106782399), ncRNA
ETY7-2	Novel Equine Testis transcript (ncRNA) in Y 7; copy 2	new	2430472	2430702	230	plus	1	7	novel Y-born	n/a	n/a	27 BACS: 017D15; 024I23; 037.4D11; 052H5; 054J7; 064P16; 072G7; 077M19; 086J1; 090P8; 129K23; 134H14; 134I16; 139C20; 140M23; 142O2; 152G20; 165E24; 181B18; 276P16; 280P20; 324H11; 329G16; 394K12; 510F11; BBW; HBW	testis	not tested; discovered from testis RNAseq	not tested	not tested	low	Equus caballus uncharacterized LOC106782399 (LOC106782399), ncRNA
ETY7-3	Novel Equine Testis transcript (ncRNA) in Y 7; copy 3	new	2829545	2829773	228	plus	1	7	novel Y-born	n/a	n/a	27 BACS: 017D15; 024I23; 037.4D11; 052H5; 054J7; 064P16; 072G7; 077M19; 086J1; 090P8; 129K23; 134H14; 134I16; 139C20; 140M23; 142O2; 152G20; 165E24; 181B18; 276P16; 280P20; 324H11; 329G16; 394K12; 510F11; BBW; HBW	testis	not tested; discovered from testis RNAseq	not tested	not tested	low	Equus caballus uncharacterized LOC106782399 (LOC106782399), ncRNA
ETY7-4	Novel Equine Testis transcript (ncRNA) in Y 7; copy 4	new	2991098	2991316	218	plus	1	7	novel Y-born	n/a	n/a	27 BACS: 017D15; 024I23; 037.4D11; 052H5; 054J7; 064P16; 072G7; 077M19; 086J1; 090P8; 129K23; 134H14; 134I16; 139C20; 140M23; 142O2; 152G20; 165E24; 181B18; 276P16; 280P20; 324H11; 329G16; 394K12; 510F11; BBW; HBW	testis	not tested; discovered from testis RNAseq	not tested	not tested	low	Equus caballus uncharacterized LOC106782399 (LOC106782399), ncRNA
ETY7-5	Novel Equine Testis transcript (ncRNA) in Y 7; copy 5	new	3206351	3206568	217	plus	1	7	novel Y-born	n/a	n/a	27 BACS: 017D15; 024I23; 037.4D11; 052H5; 054J7; 064P16; 072G7; 077M19; 086J1; 090P8; 129K23; 134H14; 134I16; 139C20; 140M23; 142O2; 152G20; 165E24; 181B18; 276P16; 280P20; 324H11; 329G16; 394K12; 510F11; BBW; HBW	testis	not tested; discovered from testis RNAseq	not tested	not tested	low	Equus caballus uncharacterized LOC106782399 (LOC106782399), ncRNA
ETY7-6	Novel Equine Testis transcript (ncRNA) in Y 7; copy 6	new	3956315	3956537	222	plus	1	7	novel Y-born	n/a	n/a	27 BACS: 017D15; 024I23; 037.4D11; 052H5; 054J7; 064P16; 072G7; 077M19; 086J1; 090P8; 129K23; 134H14; 134I16; 139C20; 140M23; 142O2; 152G20; 165E24; 181B18; 276P16; 280P20; 324H11; 329G16; 394K12; 510F11; BBW; HBW	testis	not tested; discovered from testis RNAseq	not tested	not tested	low	Equus caballus uncharacterized LOC106782399 (LOC106782399), ncRNA
ETY7-7	Novel Equine Testis transcript (ncRNA) in Y 7; copy 7	new	4679354	4679571	217	plus	1	7	novel Y-born	n/a	n/a	27 BACS: 017D15; 024I23; 037.4D11; 052H5; 054J7; 064P16; 072G7; 077M19; 086J1; 090P8; 129K23; 134H14; 134I16; 139C20; 140M23; 142O2; 152G20; 165E24; 181B18; 276P16; 280P20; 324H11; 329G16; 394K12; 510F11; BBW; HBW	testis	not tested; discovered from testis RNAseq	not tested	not tested	low	Equus caballus uncharacterized LOC106782399 (LOC106782399), ncRNA
ETY8	Equine Testis transcript in Y 8	new	3734616	3735137	521	plus	1	1	novel Y-born	n/a	n/a	026B21, 072G7, 139C20, 160K10, 394K12	testis	not tested; discovered from testis RNAseq	not tested	not tested	low	No similarity by BLAST; score 194 to chr3:115,938,978-115,939,221 by BLAT; 39.92 % masked for ERVL
HSFY1	heat shock transcription factor, Y-linked ; copy 1	new	3403794	3405725	1931	minus	2	3	X-Y	S1	X:118,818,056-118,822,971; X:120,628,239-120,629,905	017D15, 20.1G12, 064P16, 126G2	testis	testis	gonad; GI-tract	not tested	medium
HSFY2	heat shock transcription factor, Y-linked ; copy 2	new	3567448	3569379	1931	minus	2	3	X-Y	S1	X:118,818,056-118,822,971; X:120,628,239-120,629,905	017D15, 20.1G12, 064P16, 126G2	testis	testis	gonad; GI-tract	not tested	medium
HSFY3	heat shock transcription factor, Y-linked ; copy 3	new	4741492	4743270	1778	minus	2	3	X-Y	S1	X:118,818,056-118,822,971; X:120,628,239-120,629,905	017D15, 20.1G12, 064P16, 126G2	testis	testis	gonad; GI-tract	not tested	medium
HSPA1LY	heat shock 70kDa protein 1-like, Y-linked	new	6071935	6074281	2346	plus	1	1	autosomal transposed	n/a	20:31,550,581-31,554,792	061G21, 061J18	broad	broad	not tested	not tested	high
HTRA3Y1	HtrA serine peptidase 3, Y-linked; copy 1	new	3592466	3598571	6105	plus	4	3	autosomal transposed	n/a	3:115,939,880-115,976,686	026B21, 064P16, 139C20, 394K12	broad	broad, except brain	not tested	not tested	low
HTRA3Y2	HtrA serine peptidase 3, Y-linked; copy 2	new	3709079	3715184	6105	plus	4	3	autosomal transposed	n/a	3:115,939,880-115,976,686	026B21, 064P16, 139C20, 394K12	broad	broad, except brain	not tested	not tested	low
HTRA3Y3	HtrA serine peptidase 3, Y-linked; copy 3	new	4535243	4541348	6105	plus	4	3	autosomal transposed	n/a	3:115,939,880-115,976,686	026B21, 064P16, 139C20, 394K12	broad	broad, except brain	not tested	not tested	low
KDM5D	lysine (K)-specific demethylase 5D, Y-linked	JARID1D, SMCY	829132	870666	41534	plus	27	1	X-Y	S2/3	X:45,020,948-45,052,010	022P7; 060D8	broad	not tested	not tested	broad	high
MYL9Y	myosin light chain 9, Y-linked	new	8707448	8707905	457	minus	1	1	autosomal transposed	n/a	22:27,088,589-27,095,987	083H5	broad	broad	not tested	not tested	high
NLGN4Y	neuroligin 4, Y-linked	same	6985953	7252725	266772	minus	7	1	X-Y	S4	X:2,811,912-3,107,435	039P6; 112E12	broad	not tested	not tested	broad: testis, brain, seminal vesicle	medium
OFD1Y	oral-facial-digital syndrome 1, Y-linked	new	6674471	6716770	42299	minus	24	1	X-Y	S2/3	X:9,422,704-9,472,029	168I4	broad	broad	not tested	not tested	high
OR8J2Y	olfactory receptor family 8 subfamily J, Y-linked member 1	new	394686	395611	925	plus	1	1	autosomal transposed	n/a	12:12,632,210-12,633,100	244B13, 263G23, 418J18	testis	testis	not tested	not tested	zero	RT-PCR/RNAseq discrepancy
OR8K3Y	olfactory receptor family 8 subfamily K member 3, Y-linked	new	424957	425851	894	plus	1	1	autosomal transposed	n/a	12:13,639,370-13,640,312	244B13, 263G23, 418J18	not tested	not tested	not tested	not tested	zero	RT-PCR/RNAseq discrepancy
RBMY1	RNA binding motif protein 1, Y-linked	same	963642	964844	1202	plus	2	1	X-Y	S1	X:108,883,616-108,889,710; X:103,648,349-103,658,588	024I23; 140M23	testis	not tested	not tested	testis	high
RBMY2	RNA binding motif protein 2, Y-linked	same	1012431	1025308	12877	plus	9	1	X-Y	S1	X:108,883,616-108,889,710; X:103,648,349-103,658,588	024I23; 140M24	testis	not tested	not tested	testis	high
RPS3AY	ribosomal protein S3A, Y-linked	same	6520853	6521635	782	plus	1	1	autosomal transposed	n/a	2:82,370,943-82,375,459	159F5; 168I4	broad	not tested	not tested	broad	high
SH3TC1Y1	SH3 domain and tetratricopeptide repeats 1, Y-linked; copy 1	new	3706082	3725592	19510	minus	7	3	autosomal transposed	n/a	3:115,857,579-115,901,496	026B21, 072G7, 139C20, 160K10, 394K12	broad	broad	n/a	not tested	medium
SH3TC1Y2	SH3 domain and tetratricopeptide repeats 1, Y-linked; copy 2	new	4174047	4178428	4381	plus	6	3	autosomal transposed	n/a	3:115,857,579-115,901,496	026B21, 072G7, 139C20, 160K10, 394K12	broad	broad	n/a	not tested	medium
SH3TC1Y3	SH3 domain and tetratricopeptide repeats 1, Y-linked; copy 3	new	4390948	4403512	12564	minus	9	3	autosomal transposed	n/a	3:115,857,579-115,901,496	026B21, 072G7, 139C20, 160K10, 394K12	broad	broad	n/a	not tested	medium
SHROOM2Y	shroom family member 2, Y-linked	new	5624082	5697138	73056	plus	9	1	X-Y	S4	X:6,045,317-6,112,926	019D21	broad	broad	not tested	not tested	very low	RT-PCR/RNAseq discrepancy
SRY	sex determining region Y	same	975238	976637	1399	minus	1	1	X-Y	S1	X:111,833,951-111,836,036 (SOX3)	024I23; 79.4H1; 107.3H9; 140M23	testis dominant broad	not tested	not tested	testis dominant, kidney, seminal vesicle	medium
STSY	steroid sulfatase (microsomal), isozyme S, Y-linked	same	7584460	7649602	65142	plus	8	1	X-Y	S4	X:3,768,943-3,928,268	027B13	no expression	no expression; likely ps	not tested	not tested	zero
SYPY	synaptophysin, Y-linked	new	799869	804841	4972	minus	5	1	X-Y	S2/3	X:39,630,308-39,638,033	022P7, 060D8	no expression	no expression; likely ps	not tested	not tested	very low
TAB3Y	TGF-beta activated kinase 1/MAP3K7 binding protein 3, Y-linked	MAP3K7IP3Y	5894813	5895571	758	minus	1	1	X-Y	S2/3	X:24,124,466-24,184,751	061J18; 121H9	broad	not tested	not tested	broad	very low
TBL1Y	transducin (beta)-like 1, Y-linked	same	5411103	5468637	57534	minus	12	1	X-Y	S4	X:5,699,076-5,909,968	047B7	broad	broad	not tested	not tested	medium
TIGD1Y1	tigger transposable element derived 1, Y-linked ; copy 1	new	898864	900085	1221	plus	1	6	autosomal transposed	n/a	18: 39,605,276-39,607,574	061G21, 061J18	broad	broad	not tested	not tested	very low	RT-PCR/RNAseq discrepancy
TIGD1Y2	tigger transposable element derived 1, Y-linked ; copy 2	new	6037689	6039376	1687	plus	1	6	autosomal transposed	n/a	18: 39,605,276-39,607,574	061G21, 061J18	broad	broad	not tested	not tested	zero	RT-PCR/RNAseq discrepancy
TIGD1Y3	tigger transposable element derived 1, Y-linked ; copy 3	new	6324041	6325762	1721	plus	1	6	autosomal transposed	n/a	18: 39,605,276-39,607,574	061G21, 061J18	broad	broad	not tested	not tested	very low	RT-PCR/RNAseq discrepancy
TIGD1Y4	tigger transposable element derived 1, Y-linked ; copy 4	new	6578723	6580486	1763	minus	1	6	autosomal transposed	n/a	18: 39,605,276-39,607,574	061G21, 061J18	broad	broad	not tested	not tested	very low	RT-PCR/RNAseq discrepancy
TIGD1Y5	tigger transposable element derived 1, Y-linked ; copy 5	new	8524652	8526300	1648	minus	1	6	autosomal transposed	n/a	18: 39,605,276-39,607,574	061G21, 061J18	broad	broad	not tested	not tested	zero	RT-PCR/RNAseq discrepancy
TIGD1Y6	tigger transposable element derived 1, Y-linked ; copy 6	new	8826661	8828635	1974	minus	1	6	autosomal transposed	n/a	18: 39,605,276-39,607,574	061G21, 061J18	broad	broad	not tested	not tested	zero	RT-PCR/RNAseq discrepancy
TMSB4Y	thymosin beta 4, Y-linked	same	8283634	8285574	1940	minus	3	1	X-Y	S2/3	X:8,771,574-8,773,709	102J15; 125H6	broad	not tested	not tested	broad	high
TSPY01	testis specific protein, Y-linked 1; copy 1	same	1100446	1102839	2393	plus	6	13	X-Y	S2/3	X:45,110,414-45,119,410	27 BACS: 017D15; 024I23; 037.4D11; 054J7; 064P16; 072G7; 077M19; 086J1; 090P8; 129K23; 134H14; 134I16; 139C20; 140M23; 142O2; 152G20; 165E24; 181B18; 275P16; 280P20; 324H11; 329G16; 394K12; 510F11; BBW; HBW; JBW	testis	not tested	gonad	testis	high
TSPY02	testis specific protein, Y-linked 1; copy 2	same	1258108	1260454	2346	minus	6	13	X-Y	S2/3	X:45,110,414-45,119,410	27 BACS: 017D15; 024I23; 037.4D11; 054J7; 064P16; 072G7; 077M19; 086J1; 090P8; 129K23; 134H14; 134I16; 139C20; 140M23; 142O2; 152G20; 165E24; 181B18; 275P16; 280P20; 324H11; 329G16; 394K12; 510F11; BBW; HBW; JBW	testis	not tested	gonad	testis	high
TSPY03	testis specific protein, Y-linked 1; copy 3	same	1391994	1394175	2181	minus	6	13	X-Y	S2/3	X:45,110,414-45,119,410	27 BACS: 017D15; 024I23; 037.4D11; 054J7; 064P16; 072G7; 077M19; 086J1; 090P8; 129K23; 134H14; 134I16; 139C20; 140M23; 142O2; 152G20; 165E24; 181B18; 275P16; 280P20; 324H11; 329G16; 394K12; 510F11; BBW; HBW; JBW	testis	not tested	gonad	testis	high
TSPY04	testis specific protein, Y-linked 1; copy 4	same	1545435	1546731	1296	minus	5	13	X-Y	S2/3	X:45,110,414-45,119,410	27 BACS: 017D15; 024I23; 037.4D11; 054J7; 064P16; 072G7; 077M19; 086J1; 090P8; 129K23; 134H14; 134I16; 139C20; 140M23; 142O2; 152G20; 165E24; 181B18; 275P16; 280P20; 324H11; 329G16; 394K12; 510F11; BBW; HBW; JBW	testis	not tested	gonad	testis	high
TSPY05	testis specific protein, Y-linked 1; copy 5	same	1818251	1820379	2128	minus	6	13	X-Y	S2/3	X:45,110,414-45,119,410	27 BACS: 017D15; 024I23; 037.4D11; 054J7; 064P16; 072G7; 077M19; 086J1; 090P8; 129K23; 134H14; 134I16; 139C20; 140M23; 142O2; 152G20; 165E24; 181B18; 275P16; 280P20; 324H11; 329G16; 394K12; 510F11; BBW; HBW; JBW	testis	not tested	gonad	testis	high
TSPY06	testis specific protein, Y-linked 1; copy 6	same	1904264	1906641	2377	minus	6	13	X-Y	S2/3	X:45,110,414-45,119,410	27 BACS: 017D15; 024I23; 037.4D11; 054J7; 064P16; 072G7; 077M19; 086J1; 090P8; 129K23; 134H14; 134I16; 139C20; 140M23; 142O2; 152G20; 165E24; 181B18; 275P16; 280P20; 324H11; 329G16; 394K12; 510F11; BBW; HBW; JBW	testis	not tested	gonad	testis	high
TSPY07	testis specific protein, Y-linked 1; copy 7	same	2116101	2118478	2377	minus	6	13	X-Y	S2/3	X:45,110,414-45,119,410	27 BACS: 017D15; 024I23; 037.4D11; 054J7; 064P16; 072G7; 077M19; 086J1; 090P8; 129K23; 134H14; 134I16; 139C20; 140M23; 142O2; 152G20; 165E24; 181B18; 275P16; 280P20; 324H11; 329G16; 394K12; 510F11; BBW; HBW; JBW	testis	not tested	gonad	testis	high
TSPY08	testis specific protein, Y-linked 1; copy 8	same	2302436	2304813	2377	minus	6	13	X-Y	S2/3	X:45,110,414-45,119,410	27 BACS: 017D15; 024I23; 037.4D11; 054J7; 064P16; 072G7; 077M19; 086J1; 090P8; 129K23; 134H14; 134I16; 139C20; 140M23; 142O2; 152G20; 165E24; 181B18; 275P16; 280P20; 324H11; 329G16; 394K12; 510F11; BBW; HBW; JBW	testis	not tested	gonad	testis	high
TSPY09	testis specific protein, Y-linked 1; copy 9	same	3074124	3076307	2183	minus	6	13	X-Y	S2/3	X:45,110,414-45,119,410	27 BACS: 017D15; 024I23; 037.4D11; 054J7; 064P16; 072G7; 077M19; 086J1; 090P8; 129K23; 134H14; 134I16; 139C20; 140M23; 142O2; 152G20; 165E24; 181B18; 275P16; 280P20; 324H11; 329G16; 394K12; 510F11; BBW; HBW; JBW	testis	not tested	gonad	testis	high
TSPY10	testis specific protein, Y-linked 1; copy 10	same	3322901	3325294	2393	minus	6	13	X-Y	S2/3	X:45,110,414-45,119,410	27 BACS: 017D15; 024I23; 037.4D11; 054J7; 064P16; 072G7; 077M19; 086J1; 090P8; 129K23; 134H14; 134I16; 139C20; 140M23; 142O2; 152G20; 165E24; 181B18; 275P16; 280P20; 324H11; 329G16; 394K12; 510F11; BBW; HBW; JBW	testis	not tested	gonad	testis	high
TSPY11	testis specific protein, Y-linked 1; copy 11	same	3465053	3467446	2393	minus	6	13	X-Y	S2/3	X:45,110,414-45,119,410	27 BACS: 017D15; 024I23; 037.4D11; 054J7; 064P16; 072G7; 077M19; 086J1; 090P8; 129K23; 134H14; 134I16; 139C20; 140M23; 142O2; 152G20; 165E24; 181B18; 275P16; 280P20; 324H11; 329G16; 394K12; 510F11; BBW; HBW; JBW	testis	not tested	gonad	testis	high
TSPY12	testis specific protein, Y-linked 1; copy 12	same	3648730	3651096	2366	minus	6	13	X-Y	S2/3	X:45,110,414-45,119,410	27 BACS: 017D15; 024I23; 037.4D11; 054J7; 064P16; 072G7; 077M19; 086J1; 090P8; 129K23; 134H14; 134I16; 139C20; 140M23; 142O2; 152G20; 165E24; 181B18; 275P16; 280P20; 324H11; 329G16; 394K12; 510F11; BBW; HBW; JBW	testis	not tested	gonad	testis	high
TSPY13	testis specific protein, Y-linked 1; copy 13	same	3798049	3800449	2400	minus	6	13	X-Y	S2/3	X:45,110,414-45,119,410	27 BACS: 017D15; 024I23; 037.4D11; 054J7; 064P16; 072G7; 077M19; 086J1; 090P8; 129K23; 134H14; 134I16; 139C20; 140M23; 142O2; 152G20; 165E24; 181B18; 275P16; 280P20; 324H11; 329G16; 394K12; 510F11; BBW; HBW; JBW	testis	not tested	gonad	testis	high
TXLNGY	taxilin gamma, Y-linked	CYorf15	619979	661245	41266	minus	10	1	X-Y	S2/3	X:12,017,706-12,065,419	100H13; 186J13	broad	not tested	not tested	broad	medium
UBA1Y1	ubiquitin like modifier activating enzyme 1 Y-linked, copy 1	UBE1Y	1199923	1215454	15531	plus	23	8	X-Y	S2/3	X:38,294,553-38,316,675	16 BACS: 052H5; 054J7; 077M19; 086J1; 090P8; 129K23; 134I16; 134H14; 142O2; 152G20; 181B18; 324H11; 329G16; 456J9; HBW; JBW	testis	not tested	not tested	testis	high
UBA1Y2	ubiquitin like modifier activating enzyme 1 Y-linked, copy 2	UBE1Y	1347007	1362306	15299	plus	23	8	X-Y	S2/3	X:38,294,553-38,316,675	16 BACS: 052H5; 054J7; 077M19; 086J1; 090P8; 129K23; 134I16; 134H14; 142O2; 152G20; 181B18; 324H11; 329G16; 456J9; HBW; JBW	testis	not tested	not tested	testis	high
UBA1Y3	ubiquitin like modifier activating enzyme 1 Y-linked, copy 3	UBE1Y	1466869	1482423	15554	plus	23	8	X-Y	S2/3	X:38,294,553-38,316,675	16 BACS: 052H5; 054J7; 077M19; 086J1; 090P8; 129K23; 134I16; 134H14; 142O2; 152G20; 181B18; 324H11; 329G16; 456J9; HBW; JBW	testis	not tested	not tested	testis	high
UBA1Y4	ubiquitin like modifier activating enzyme 1 Y-linked, copy 4	UBE1Y	1637162	1652461	15299	plus	23	8	X-Y	S2/3	X:38,294,553-38,316,675	16 BACS: 052H5; 054J7; 077M19; 086J1; 090P8; 129K23; 134I16; 134H14; 142O2; 152G20; 181B18; 324H11; 329G16; 456J9; HBW; JBW	testis	not tested	not tested	testis	high
UBA1Y5	ubiquitin like modifier activating enzyme 1 Y-linked, copy 5	UBE1Y	1787405	1802704	15299	plus	23	8	X-Y	S2/3	X:38,294,553-38,316,675	16 BACS: 052H5; 054J7; 077M19; 086J1; 090P8; 129K23; 134I16; 134H14; 142O2; 152G20; 181B18; 324H11; 329G16; 456J9; HBW; JBW	testis	not tested	not tested	testis	high
UBA1Y6	ubiquitin like modifier activating enzyme 1 Y-linked, copy 6	UBE1Y	1936583	1951874	15291	plus	23	8	X-Y	S2/3	X:38,294,553-38,316,675	16 BACS: 052H5; 054J7; 077M19; 086J1; 090P8; 129K23; 134I16; 134H14; 142O2; 152G20; 181B18; 324H11; 329G16; 456J9; HBW; JBW	testis	not tested	not tested	testis	high
UBA1Y7	ubiquitin like modifier activating enzyme 1 Y-linked, copy 7	UBE1Y	2035196	2050487	15291	plus	23	8	X-Y	S2/3	X:38,294,553-38,316,675	16 BACS: 052H5; 054J7; 077M19; 086J1; 090P8; 129K23; 134I16; 134H14; 142O2; 152G20; 181B18; 324H11; 329G16; 456J9; HBW; JBW	testis	not tested	not tested	testis	high
UBA1Y8	ubiquitin like modifier activating enzyme 1 Y-linked, copy 8	UBE1Y	2937124	2950598	13474	plus	20	8	X-Y	S2/3	X:38,294,553-38,316,675	16 BACS: 052H5; 054J7; 077M19; 086J1; 090P8; 129K23; 134I16; 134H14; 142O2; 152G20; 181B18; 324H11; 329G16; 456J9; HBW; JBW	testis	not tested	not tested	testis	high
USP9Y	ubiquitin specific peptidase 9, Y-linked	same	6279050	6407620	128570	minus	42	1	X-Y	S2/3	X:33,324,644-33,425,221	149H8; 185M14	broad	not tested	not tested	broad	high
UTY	ubiquitously transcribed tetratricopeptide repeat containing, Y-linked	same	5969312	6148106	178794	minus	29	1	X-Y	S2/3	X:36,449,726-36,585,943	013E2; 061G21	broad	not tested	not tested	broad	medium
WWC3Y	WWC family member 3, Y-linked	new	9068314	9146286	77972	plus	15	1	X-Y	S2/3	X:6,245,336-6,317,595	168O8	broad	broad	not tested	not tested	low
XKR3Y	XK related 3; Y-linked	new	9374678	9388415	13737	plus	3	1	transposed to PAB	PAB	X:1,172,703-1,173,720	063H12; 144B9	testis	testis	not tested	not tested	medium	Spans the pseudoautosomal boundary in Y
YIR2-01	Inverted repeat 2 Y; copy 1	same	1082002	1086056	4054	minus	2	13	novel Y-born	n/a	n/a	26 BACs: 017D15; 024I23; 037.4D11; 052H5; 054J7; 064P16; 072G7; 077M19; 086J1; 090P8; 129K23; 134H14; 134I16; 139C20; 140M23;142O2; 152G20; 165E24; 181B18; 280P20; 324H11; 329G16; 510F11; BBW; HBW; JBW	testis dominant broad	not tested	not tested	testis dominant, heart, kidney, liver, lung, spleen	zero	RT-PCR/RNAseq discrepancy
YIR2-02	Inverted repeat 2 Y; copy 2	same	1155946	1160105	4159	minus	2	13	novel Y-born	n/a	n/a	26 BACs: 017D15; 024I23; 037.4D11; 052H5; 054J7; 064P16; 072G7; 077M19; 086J1; 090P8; 129K23; 134H14; 134I16; 139C20; 140M23;142O2; 152G20; 165E24; 181B18; 280P20; 324H11; 329G16; 510F11; BBW; HBW; JBW	testis dominant broad	not tested	not tested	testis dominant, heart, kidney, liver, lung, spleen	zero	RT-PCR/RNAseq discrepancy
YIR2-03	Inverted repeat 2 Y; copy 3	same	1306187	1310227	4040	minus	2	13	novel Y-born	n/a	n/a	26 BACs: 017D15; 024I23; 037.4D11; 052H5; 054J7; 064P16; 072G7; 077M19; 086J1; 090P8; 129K23; 134H14; 134I16; 139C20; 140M23;142O2; 152G20; 165E24; 181B18; 280P20; 324H11; 329G16; 510F11; BBW; HBW; JBW	testis dominant broad	not tested	not tested	testis dominant, heart, kidney, liver, lung, spleen	zero	RT-PCR/RNAseq discrepancy
YIR2-04	Inverted repeat 2 Y; copy 4	same	1429803	1433364	3561	minus	2	13	novel Y-born	n/a	n/a	26 BACs: 017D15; 024I23; 037.4D11; 052H5; 054J7; 064P16; 072G7; 077M19; 086J1; 090P8; 129K23; 134H14; 134I16; 139C20; 140M23;142O2; 152G20; 165E24; 181B18; 280P20; 324H11; 329G16; 510F11; BBW; HBW; JBW	testis dominant broad	not tested	not tested	testis dominant, heart, kidney, liver, lung, spleen	zero	RT-PCR/RNAseq discrepancy
YIR2-05	Inverted repeat 2 Y; copy 5	same	1599494	1603701	4207	minus	2	13	novel Y-born	n/a	n/a	26 BACs: 017D15; 024I23; 037.4D11; 052H5; 054J7; 064P16; 072G7; 077M19; 086J1; 090P8; 129K23; 134H14; 134I16; 139C20; 140M23;142O2; 152G20; 165E24; 181B18; 280P20; 324H11; 329G16; 510F11; BBW; HBW; JBW	testis dominant broad	not tested	not tested	testis dominant, heart, kidney, liver, lung, spleen	zero	RT-PCR/RNAseq discrepancy
YIR2-06	Inverted repeat 2 Y; copy 6	same	1710395	1714435	4040	minus	2	13	novel Y-born	n/a	n/a	26 BACs: 017D15; 024I23; 037.4D11; 052H5; 054J7; 064P16; 072G7; 077M19; 086J1; 090P8; 129K23; 134H14; 134I16; 139C20; 140M23;142O2; 152G20; 165E24; 181B18; 280P20; 324H11; 329G16; 510F11; BBW; HBW; JBW	testis dominant broad	not tested	not tested	testis dominant, heart, kidney, liver, lung, spleen	zero	RT-PCR/RNAseq discrepancy
YIR2-07	Inverted repeat 2 Y; copy 7	same	1854493	1858054	3561	minus	2	13	novel Y-born	n/a	n/a	26 BACs: 017D15; 024I23; 037.4D11; 052H5; 054J7; 064P16; 072G7; 077M19; 086J1; 090P8; 129K23; 134H14; 134I16; 139C20; 140M23;142O2; 152G20; 165E24; 181B18; 280P20; 324H11; 329G16; 510F11; BBW; HBW; JBW	testis dominant broad	not tested	not tested	testis dominant, heart, kidney, liver, lung, spleen	zero	RT-PCR/RNAseq discrepancy
YIR2-08	Inverted repeat 2 Y; copy 8	same	1999532	2003093	3561	minus	2	13	novel Y-born	n/a	n/a	26 BACs: 017D15; 024I23; 037.4D11; 052H5; 054J7; 064P16; 072G7; 077M19; 086J1; 090P8; 129K23; 134H14; 134I16; 139C20; 140M23;142O2; 152G20; 165E24; 181B18; 280P20; 324H11; 329G16; 510F11; BBW; HBW; JBW	testis dominant broad	not tested	not tested	testis dominant, heart, kidney, liver, lung, spleen	zero	RT-PCR/RNAseq discrepancy
YIR2-09	Inverted repeat 2 Y; copy 9	same	2158147	2161708	3561	minus	2	13	novel Y-born	n/a	n/a	26 BACs: 017D15; 024I23; 037.4D11; 052H5; 054J7; 064P16; 072G7; 077M19; 086J1; 090P8; 129K23; 134H14; 134I16; 139C20; 140M23;142O2; 152G20; 165E24; 181B18; 280P20; 324H11; 329G16; 510F11; BBW; HBW; JBW	testis dominant broad	not tested	not tested	testis dominant, heart, kidney, liver, lung, spleen	zero	RT-PCR/RNAseq discrepancy
YIR2-10	Inverted repeat 2 Y; copy 10	same	2902141	2905702	3561	plus	2	13	novel Y-born	n/a	n/a	26 BACs: 017D15; 024I23; 037.4D11; 052H5; 054J7; 064P16; 072G7; 077M19; 086J1; 090P8; 129K23; 134H14; 134I16; 139C20; 140M23;142O2; 152G20; 165E24; 181B18; 280P20; 324H11; 329G16; 510F11; BBW; HBW; JBW	testis dominant broad	not tested	not tested	testis dominant, heart, kidney, liver, lung, spleen	zero	RT-PCR/RNAseq discrepancy
YIR2-11	Inverted repeat 2 Y; copy 11	same	3339676	3343716	4040	plus	2	13	novel Y-born	n/a	n/a	26 BACs: 017D15; 024I23; 037.4D11; 052H5; 054J7; 064P16; 072G7; 077M19; 086J1; 090P8; 129K23; 134H14; 134I16; 139C20; 140M23;142O2; 152G20; 165E24; 181B18; 280P20; 324H11; 329G16; 510F11; BBW; HBW; JBW	testis dominant broad	not tested	not tested	testis dominant, heart, kidney, liver, lung, spleen	zero	RT-PCR/RNAseq discrepancy
YIR2-12	Inverted repeat 2 Y; copy 12	same	3481889	3485929	4040	plus	2	13	novel Y-born	n/a	n/a	26 BACs: 017D15; 024I23; 037.4D11; 052H5; 054J7; 064P16; 072G7; 077M19; 086J1; 090P8; 129K23; 134H14; 134I16; 139C20; 140M23;142O2; 152G20; 165E24; 181B18; 280P20; 324H11; 329G16; 510F11; BBW; HBW; JBW	testis dominant broad	not tested	not tested	testis dominant, heart, kidney, liver, lung, spleen	zero	RT-PCR/RNAseq discrepancy
YIR2-13	Inverted repeat 2 Y; copy 13	same	3664576	3668630	4054	plus	2	13	novel Y-born	n/a	n/a	26 BACs: 017D15; 024I23; 037.4D11; 052H5; 054J7; 064P16; 072G7; 077M19; 086J1; 090P8; 129K23; 134H14; 134I16; 139C20; 140M23;142O2; 152G20; 165E24; 181B18; 280P20; 324H11; 329G16; 510F11; BBW; HBW; JBW	testis dominant broad	not tested	not tested	testis dominant, heart, kidney, liver, lung, spleen	zero	RT-PCR/RNAseq discrepancy
ZFY	zinc finger protein, Y-linked	same	8982227	9017321	35094	plus	7	1	X-Y	S2/3	X:18,383,550-18,413,535	168O8	broad	not tested	not tested	broad	high
ZRSR2Y	zinc finger (CCCH type), RNA binding motif and serine/arginine rich 2, Y-linked	new	6530723	6569310	38587	minus	7	1	X-Y	S2/3	X:11,248,680-11,280,066	168I4, 159F5	broad	broad	not tested	not tested	very low
