# Supplementary material for: Horse Y chromosome assembly displays unique evolutionary features and putative stallion fertility genes
Source: Nat Commun. 2018 Jul 27;9:2945. doi: 10.1038/s41467-018-05290-6 (PMC6063916; doi:10.1038/s41467-018-05290-6)
Supplement: Supplementary file 10 — Supplementary Data 7 [file 41467_2018_5290_MOESM10_ESM.xlsx]

## Sheet: Supplementary Data 7
Supplementary Data 7: Information on MSY gene paralogs and orthologs for time trees
Gene symbol	Species	Location (most recent assemblies)	mRNA or cds; GenBank	Comments
AMELY
AMELY	horse	eMSY	NM_001085422	Gene (AMELX-AMELY) conserved in Tetrapoda
AMELX	horse	X:7308479..7315769	NM_001081827
AMELY	E. przewalskii	likely Y	AH013683	genomic sequence
AMELX	E. przewalskii	Un:127763..135047	XM_008524997
AMELX	E. asinus	Un:1619044..1626356	XM_014855412
AMELY	E. asinus	likely Y	AH013682	genomic sequence
AMELX	human	X:11292578..11300761	XM_011545489
AMELY	human	Y:6865918..6911937	XM_011531472	human AMELY is partially overlapping with TBL1Y; opposite strands
AMELX	chimp	X:11221196..11228827	NM_001102460
AMELY	chimp	Y:25806970..25815068	NM_001102459
AMELX	rhesus	X:10408907..10413083	NM_001098513
AMELY	rhesus	Y:659259..667901	XM_015128609	overlapping with an uncharacterized transcribed locus; opposite strands
Amelx	mouse	X:169175044..169187287	XM_006528691	largely overlapping with Arhgap6; opposite strands
AMELX	rat	X:26439197..26450495	NM_001271074
AMELX	dog	X:7822865..7830359	XM_003435445
AMELY	dog	Y:	KP244312
AMELX	cat	X:7964360..7978241	XM_006943549
AMELY	cat	Y:	EU879968
AMELX	pig	X:8669948..8677620	NM_213906
AMELY	pig	Y: 10,126,283-10,149,726	AB091792
AMELX	cattle	X:137548254..137557630	XM_015461792
AMELY	cattle	Y:	AB091790
AMELX	opossum	7:30712141..30718356	XM_016424786
AMELX	platypus	Un:6185572..6188488	XM_001515065
AMEL-like	chicken	Un	XM_015275008
AMELX	white rhino	Un:1198682..1206024	XM_004435106
ANOS1Y
ANOS1	horse	X:4923345..5104557	XM_001488391	Gene conserved in Bilateria
ANOS1	E.przewalskii	Un:21533..177773	XM_008541737
ANOS1	E. asinus	Un:17734..96368	XM_014826656
ANOS1	human	X:8528874..8732186	NM_000216
ANOS2P	human	Y:13,751,656-13,915,824	ENSG00000241859	Y processed pseudogene
ANOS1	chimp	X:8421700..8625871	XM_520920
ANOS1-like	chimp	Y:21304513..21487245	LOC465975
ANOS1	rhesus	X:7564908..7779047	XM_015126913
ANOS1-like	Chlorocebus sabaeus, green monkey	Y:1337365..1397833	XM_008019030; LOC103246981
ANOS1	mouse	lost in mouse X	n/a
ANOS1	rat	lost in rat X	n/a
ANOS1	dog	X:5413957..5601674	XM_005641092	PAR
KAL1 (ANOS1)	cat	X:5458889..5639275	XM_004000257	PAR
ANOS1	pig	X:5365573..5562552	XM_001925070	PAR
ANOS1	cattle	X:145362868..145569719	XM_005228535	PAR
KAL1 (ANOS1)	opossum	7:34571882..34798004	XM_001381200
ANOS1	platypus	Un:4423173..4575918	XM_007670364
ANOS1	chicken	1:125695775..125820104	NM_205424
AP1S2Y
AP1S2	horse	X:11282203..11306833	XM_003365756	The gene is conserved in eukaryota
AP1S2	E.przewalskii	Un:144524..144764	XM_008543506	AP1S2 is located next to ZRSR2 in the X chromosome in many species, including chrUn in platypus and chr7 in opossum - evolutionarily conserved linkage to ZRSR2
AP1S2	E. asinus	Un:130814..155528	XM_014857649
AP1S2	human	X:15825806..15855014	NM_003916
AP1S2	chimp	X:15954379..15981203	NM_001252535
AP1S2	rhesus	X:15143481..15172290	XM_001102167
AP1S2	mouse	X:163907377..163933666	XR_387077
AP1S2	rat	X:32329883..32355380	XM_006256860
AP1S2	dog	X:12075797..12106069	XM_849137
AP1S2	cat	X:12112420..12139624	XM_004000304
AP1S2	pig	X:13312013..13341898	XM_003134953
AP1S2Y	pig	Y:9245713...9248629	VEGA:OTTSUSG00000005586	single exon fragment; no EST evidence; no expression; Stable ID not present in Ensembl
AP1S2	cattle	X:134965452..134992803	XM_005228451
AP1S2	opossum	7:24197691..24229023	XM_007500866
AP1S2	platypus	Un:8495638..8517953	XM_003431076
AP1S2	chicken	1:121850186..121884181	XM_015273167
ARSFY
ARSFY	horse	Y:	eMSYv3
ARSF	Horse	X:546989..573291	XM_014728748
ARSF	E. asinus	Un:	XM_014826803
ARSF	Rhino	Un:	XM_014795531
ARSF	dog	X:1604665..1636326	XM_005641072
ARSF	cat	X:1347711..1378527	XM_004000249
ARSF	human	X:3040234..3112729	XM_001201538
ARSF	chimp	X:2895974..2942935	NM_016944181
ARSF	rhesus	X:2080176..2160668	XM_015126895
ARSF	opossum	Un:	XM_007500981
ARSHY
ARSHY	horse	Y:	eMSYv3	duplication with PAR
ARSH	Horse	X:488208..517945	XM_014728746
ARSH	Rhino	Un:	XM_004440754
ARSH	Cattle	X:138985621..139036733	XM_010822230
ARSH	dog	X:1558052..1586248	XM_001048123
ARSH	cat	X:1310808..1338152	XM_004000244
ARSH	human	X:3006613..3033385	XM_001011719
ARSH	chimp	X:2763183..2776268	NM_016942687
ARSH	rhesus	X:2045494..2073618	XM_015126879
ARSH	opossum	7:46893592..47044007	XM_007500975
ATP6V0CY
ATP6V0C	horse	13:40,300,716..40,306,338	XM_001915196
ATP6V0C	E. przewalskii	Un:763252..767866	XM_008521194
ATP6V0C	E. asinus	Un:2330255..2335593	XM_014849005
ATP6V0C	human	16:2513726..2520223	NM_001694
ATP6V0C	chimp	16:2744342..2750803	XM_510748
ATP6V0C	rhesus	4:43723956..43725942	WG shotgun
ATP6V0C	mouse	17:24163866..24169429	NM_009729
ATP6V0C	rat	10:13537031..13543407	XM_006245898
ATP6V0C	dog	6:38519869..38525221	XM_537002
ATP6V0C	cat	E3:39080739..39085941	XM_003998932
ATP6V0C	pig	3:42700733..42706549	XM_003124744
ATP6V0C	cattle	25:2014229..2019603	NM_001017954
ATP6V0C	opossum	6:163560980..163569966	XM_001364757
ATP6V0C	platypus	n/a	n/a
ATP6V0C	chicken	14:13928969..13939858	NM_001278024
BCORY
BCOR	horse	X:32402363..32489829	XM_014728805	The gene is conserved in Euteleostomi. Almost all species have X-linked BCOR and BCORL1
BCORL1	horse	X:103283150..103342575	XM_014729166
BCOR	E. asinus	Un:687836..714796	XM_014827903
BCORL1	E. asinus	Un:1038884..1097683	XM_014866238
BCOR	human	X:40051246..40177390	XM_005272616
BCORL1	human	X:129980283..130058083	XM_005262453
BCORP1	human	Y:19455431..19503153	NR_002923
BCOR	chimp	X:40436830..40483959	XM_009438947
BCORL1	chimp	X:130590992..130636742	XM_009439618
LOC101059302 (BCORP)	chimp	Y:18342311..18344891	XM_003954133
BCOR	rhesus	X:39941354..40069928	XM_015127207
BCORL1	rhesus	X:123858782..123933640	XM_015128181
BCORP, Y-linked	rhesus	Y:		Y ps, cannot find sequence
Bcor	mouse	X:12036737..12160355	NM_001168321	lost from Y
Bcorl1	mouse	X:48341358..48408571	XM_006541497
Bcor	rat	X:11570145..11691099	XM_006256660
Bcorl1	rat	X:135185994..135240450	XM_006257523
BCOR	dog	X:34621320..34736256	XM_537997
BCORL1	dog	X:101153952..101215544	XM_005641794
BCORY1	dog	Y:	JX964862	2 functional copies in dog
BCORY2	dog	Y:	JX964853
BCOR	cat	X:35138758..35252443	XM_006943654	lost from Y
BCORL1	cat	X:106535326..106599172	XM_006943993
BCOR	pig	X:39823458..39946360	XM_013986057
BCORL1	pig	X:122316202..122381574	XM_013986422
BCORY	pig	Y:39656546..39723572	ENSSSCG00000036928	processed ps; no EST support; expression n/a
BCOR	cattle	X:108791180..108909716	XM_005228295
BCORL1	cattle	X:13847114..13908119	XM_005227504
BCOR	opossum	4:23988774..24051466	XM_007493342
BCORL1	opossum	X:31464320..31506920	XM_007507160
BCOR	platypus	Un:7271137..7313438	XM_003430665	no BCORL1 in platypus
BCOR	chicken	1:112378844..112422324	XM_015302112
BCORL1	chicken	4:1604237..1625515	XM_015278363
CUL4BY
CUL4BY	horse	Y	eMSYv3	3 copies
CUL4B	horse	X:95766723..95800355	XR_001377997
CUL4B	E. przewalskii	Un:86286..116615	XM_008539894
CUL4B	E. asinus	Un:304456..333556	XM_014831359
CUL4B	human	X:120524589..120575829	XM_005262481
CUL4B	chimp	X:120155576..120206773	XM_016943303
CUL4B	rhesus	X:114224835..114276696	XM_001086195
CUL4B	mouse	X:38531616..38576196	NM_001110142
CUL4B	rat	X:124831391..124870329	NM_001106951
CUL4BY	dog	Y:	JX964871
CUL4B	dog	X:92489981..92533261	XM_014111725
CUL4BY	cat	Y:	DQ329523
CUL4B	cat	X:	DQ329524
CUL4BY	pig	Y:40605592..40753014	ENSSSCG00000035670
CUL4B	pig	X:112668459..112716028	XM_013986357
CUL4B	cattle	X:4739623..4785586	XM_015461418
CUL4B	walrus	Un:	XM_004406921
CUL4BY	walrus	Un:	XM_004414244
CUL4B	rhino	Un:	XM_014792816
CUL4B	opossum	X:28613760..28715994	XM_007507146
CUL4B	platypus	Un:554657..586643	XM_001510135
CUL4B	chicken	4:16458778..16482608	XM_420335
DDX3Y
DDX3Y	horse	Y:	eMSYv3	Gene conserved in Eukaryota
DDX3X	horse	X:33480365..33516110	XM_014728876
DDX3X	E. przewalskii	X	XM_008509560
DDX3X	E. asinus	Un:3465845..3483630	XM_014840700
DDX3X	human	X:41333308..41364472	NM_001356
DDX3Y	human	Y:12904108..12920478	NM_001122665
DDX3X	chimp	X:41730528..41739547	XM_009438962
DDX3Y	chimp	Y:20407243..20422983	XM_009439896
DDX3X	rhesus	X:41265885..41301433	XM_015127223
DDX3Y	rhesus	Y:2108599..2124480	NM_001258335
DDX3X	mouse	X:13280496..13293983	XM_011247447
Ddx3y	mouse	Y:1260715..1286628	NM_012008
DDX3X	rat	X:10400363..10414020	XM_006256653
DDX3X	dog	X:35759367..35789759	XM_005641255
DDX3Y	dog	Y:	JX964855
DDX3X	cat	X:36271265..36288029	XM_006943658
DDX3X	cat	Y	EU879971
DDX3X	pig	X:41162232..41177756	XM_005673561
DDX3Y	pig	Y:9155794..9170628	ENSSSCG00000026430
DDX3X	cattle	X:107676669..107691849	XM_005228286
DDX3Y	cattle	Y:3458510..3468728	NM_001172595
DDX3X	opossum	4:22331874..22343948	XM_016433360
DDX3X	platypus	Un:6702237..6719181	XM_007667286
DDX3X	chicken	1:112021552..112038995	XM_015301535
EIF1AY
EIF1AY	horse	Y:	eMSYv3	Gene conserved in Bilateria
EIF1AX	horse	X:14905814..14923014	XM_001492728
EIF1AY	E. przewalskii	Y:	n/a
EIF1AX	E. przewalskii	Un:	n/a
EIF1AX	E. asinus	Un:1115386..1132160	XM_014847911
EIF1AY	E. asinus	Y:	n/a
EIF1AX	human	X:20124518..20141848	NM_001412
EIF1AY	human	Y:20575711..20593154)	NM_004681
EIF1AX	chimp	X:20316896..20331289	XM_009438847
EIF1AY	chimp	Y:17512954..17529681	NM_001008977
EIF1AX	rhesus	X:19526232..19542607	NM_001261777
EIF1AY	rhesus	Y:5853436..5870114	NM_001145052
EIF1AX	mouse	X:159372195..159385699	NM_025437
EIF1AX	rat	X:37579959..37595300	NM_001106963
EIF1AX	dog	X:16081329..16102627	XM_849416
EIF1AY	dog	Y:	JX964864
EIF1AX	cat	X:16010359..16033063	XM_004000333
EIF1AY	cat	Y:	EU879973
EIF1AX	pig	X:17696288..17716716	NM_001243218
EIF1AY	pig	Y: 9,687,350-9,704,489	ENSSSCG00000037509
EIF1AX	cattle	X:130307327..130317159	NM_001025329
EIF1AY	cattle	Y:2664668..2678121	NM_001145757
EIF1AX	opossum	4:48279473..48312320	XM_007493441
EIF1AX;LOC100082144	platypus	Un:294..7783	XM_007661337
EIF1AY	chicken	1:119825758..119834931	NM_001030804
EIF2S3Y
EIF2S3Y	horse	Y:	eMSYv3	Gene conserved in Eukaryota
EIF2S3	horse	X:18300257..18315732	XM_001494201
EIF2S3	E. przewalskii	Un:n/a	XM_008509136
EIF2S3	E. asinus	Un:225922..241554	XM_014867882
EIF2S3	human	X:24054948..24078810	NM_001415
EIF2S3	chimp	X:24283430..24293913	XM_009438871
EIF2S3	rhesus	X:23479280..23504486	XM_001089902
EIF2S3Y	mouse	Y: 1010578..1046811	XM_011248593
EIF2S3	mouse	X:94188709..94212651	NM_012010
EIF2S3Y	rat	Y:914062..933699	NM_001167666
EIF2S3	rat	X:63268106..63291125	NM_001100542
EIF2S3	dog	X:19662171..19680223	XM_537983
EIF2S3	cat	X:19955222..19973290	XM_004000364
EIF2S3Y	pig	Y:9827511..9847793	ENSSSCG00000012178
EIF2S3	pig	X:21554153..21587126	XM_003134980
EIF2S3Y	cattle	Y:3815112..3862567	XM_003584369
EIF2S3	cattle	X:126240222..126255115	NM_001046117
EIF2S3	opossum	4:42647748..42663684	XM_001362496
EIF2S3	platypus	Un:148305..161972	XM_007670440
EIF2S3L	chicken	1:118225281..118238132	NM_001006260
EIF2S3	white rhino	Un:12618793..12636510	XM_004435206
EIF3CY
EIF3C; LOC100064310	horse	13:19,809,696..19,829,769	XM_014730035
EIF3C	E. przewalskii	n/a	XM_008537888
EIF3C; LOC106845643	E. asinus	Un	XM_014863987
EIF3C	human	16:28688558..28735730	NM_001199142
EIF3C; LOC454016	chimp	Un	NM_001302417
EIF3C	rhesus	20:27743411..27769541	XM_015125931
EIF3C	mouse	7:126546911..126566366	NM_146200
EIF3C	rat	1:197964406..197982917	XM_006230226
EIF3C	dog	6:18276859..18299336	XM_536923
EIF3C; LOC101090225	cat	E3:18518631..18539259	XM_006942201
EIF3C	pig	n/a	n/a
EIF3CL	cattle	25:26266707..26286903	XM_005224928
EIF3C	opossum	n/a	n/a
EIF3C	platypus	n/a	n/a
EIF3C	chicken	n/a	n/a	not annotated in reference assembly
HSFY
HSFY	horse	Y:	eMSYv3	multicopy - 3
HSFX	horse	X:118818056..118822971	XM_014729323	HSFX is duplicated in horse X
HSFX	horse	X:120628239..120629905	XM_001499147
HSFY-like	E. przewalskii	likely Y	XM_008511535
HSFY-like	E. przewalskii	likely Y	XM_008511388
HSFX	E. przewalskii	Un:49334..54784	XM_008509748
HSFY-like	E. asinus	Un:	XM_014865358
HSFX	E. asinus	Un	XM_014846979
HSFY1	human	Y:18529679..18588963	NM_152584
HSFY2	human	Y:18731440..18790733	NM_001001877
HSFX1	human	X:149774068..149776859	NM_016153	HSFX is duplicated in human X
HSFX2	human	X:149592512..149595310	NM_001164415
HSFY	chimp	lost from Y	n/a
HSFX	chimp	X:149456031..149458826	XM_016944374
HSFY	rhesus	Y:8384793..8386733	XM_015128664
HSFX	rhesus	X:	n/a
Hsfy2	mouse	autosomal chr1	n/a
HSFX	mouse	X:	n/a
HSFY	rat	autosomal chr9	n/a
HSFX	rat	X:152095415..152097531	XM_219825
HSFY	dog	Y:	JX964870	ampliconic
HSFX-like	dog	X:118088113..118090218	XM_549329	HSFX is duplicated in dog X
HSFX-like	dog	X:117559958..117562063	XM_003640236
HSFY	cat	Y:	DQ329512	ampliconic
HSFX	cat	X:121878560..121881859	XM_004001581
HSFY	pig	Y:19541187..19542818	LOC110257946	multicopy - massive arrays; ~ 100 copies; Skinner et al. 2015
HSFX	pig	X:139113471..139115656	XM_005654314
HSFX	pig	X:139091469..139093201	XM_003135443
HSFY	cattle	Y:	NM_001077006	ampliconic; Hamilton et al. 2011; 192 copies
HSFX1	cattle	X:32898869..32900393	XM_015461471	HSFX is duplicated in cattle X
HSFX	opossum	X:39010676..39014698	XM_007507268
HSFY	opossum	Y:	GQ253469
HSFY-like	chicken	8:2271506..2273547	XM_003641668
HSFY-like	chicken	1:6726..9804	XM_003640449
HSPA1LY
HSPA1L	horse	20:31,550,581..31,554,792	XM_005603753; XM_001491994
HSPA1L	E. przewalskii	Un:265352..269134	XM_008537552
HSPA1L	E. asinus	Un:485833..489599	XM_014831659
HSPA1L	human	6:31809619..31815058	NM_005527
HSPA1L	chimp	6:31968248..31995706	XM_016955188
HSPA1L; LOC716633	rhesus	4:32680549..32685932	XM_001113356
HSPA1L	mouse	17:34972703..34979228	NM_013558
HSPA1L	rat	20:4879998..4965191	XM_017601544
HSPA1L; LOC474850	dog	12:1281170..1285004	XM_005627163
HSPA1L; LOC101091022	cat	B2:30985963..30989762	XM_011282307
HSPA1L	pig	UN:10976..15207	NM_001123128
HSPA1L	cattle	23:27334000..27338328	XM_005223678
HSPA1L;LOC100023576	opossum	2:267981385..267984399	XM_001368889
HSPA1L	platypus	n/a	n/a
HSPA1L	chicken	n/a	n/a
HTRA3Y
HTRA3	horse	3:115,939,880..115,976,686	XM_005608928
HTRA3	E. przewalskii	Un:360179..370722	XM_008532851
HTRA3L	E. przewalskii	Un:192..2092	XM_008512080	possible ?
HTRA3L	E. przewalskii	Un:568..6700	XM_008511793	possible ?
HTRA3	E. asinus	Un:632449..668961	XM_014855254
HTRA3	human	4:8269757..8307111	NM_053044
HTRA3	chimp	4:8765393..8809516	XM_016951312
HTRA3	rhesus	5:8572829..8589117	XM_015137987
HTRA3	mouse	5:35652026..35679813	XM_006504186
HTRA3	rat	14:80248140..80276534	NM_001271027
HTRA3	dog	3:60059166..60111845	XM_005618733
HTRA3	cat	B1:203227725..203257436	XM_003985590
HTRA3	pig	8:4457177..4482055	NM_001195343
HTRA3	cattle	6:119388907..119419295	XM_010806428
HTRA3	opossum	5:227198363..227247437	XM_001372576
HTRA3L	platypus	Un:3814..11344	XM_007665901
HTRA3	chicken	4:81448427..81471621	XM_015285845
KDM5D
KDM5D	horse	Y:	eMSYv3
KDM5D	horse	X:45020948..45052010	XM_014728926
KDM5C-like	E. przewalskii	Un:14972..40699; 7..38321	XM_008510304; XM_008508087
KDM5D	E. asinus	Un:2396271..2437912	XM_014849007
KDM5C	E. asinus	Un:110011..149464	XM_014835823
KDM5D	human	Y:19705415..19744939	NM_001146706
KDM5C	human	X:53158726..53225422	XM_011530827
KDM5D	chimp	Y:18074240..18113960	XM_009439891
KDM5C	chimp	X:53870213..53896144	XM_009439118
KDM5D	rhesus	Y:5560127..5600322	XM_015128587
KDM5C	rhesus	X:52600018..52634802	XM_015127483
KDM5D	mouse	Y:897660..943813	XM_011248580
KDM5C	mouse	X:152233196..152279102	XM_006528773
KDM5D	rat	Y:501041..589267	XM_008773688
KDM5C	rat	X:22302671..22349298	XM_008773146
KDM5D	dog	Y:	JX964857
KDM5C	dog	X:44921278..44953338)	XM_014111338
KDM5D	cat	Y	n/a
KDM5C	cat	X:45753509..45786492	XM_011291745
KDM5D	pig	Y:39582253..39631823	ENSSSCG00000032354	pseudogene
KDM5C	pig	X:51468791..51503194	XM_013986147
KDM5C	cattle	X:96041772..96072803	XM_010821984
KDM5D	cattle	Y	gene present; sequence not avail
KDM5C	opossum	X:72253284..72268704	XM_016426576
KDM5C	platypus	Un:53747..86126	XM_007668169
KDM5C	chicken	4:	n/a
KDM5C	white rhino	Un:	XM_014779758
MYL9Y
MYL9	horse	22:27,088,589..27,095,987	XM_001502012
MYL9	E. przewalskii	Un:268344..272070	XM_008530233
MYL9	E. asinus	Un:158343..162717	XM_014847145
MYL9	human	20:36541484..36549823	NM_006097
MYL9	chimp	20:38029826..38038194	XM_003339343
MYL9	rhesus	10:27538410..27546447	XM_015149055
MYL9	mouse	2:156775413..156781657	XM_006500453
MYL9	rat	3:152857573..152863961	XM_006235401
MYL9	dog	24:25322800..25329938	NM_001252166
MYL9	cat	A3:22930098..22937049	XM_003983555
MYL9	pig	17:45264926..45272001	NM_001244472
MYL9	cattle	13:66306260..66314230	NM_001075234
MYL9	opossum	1:389957980..389979123	XM_001371740
MYL9	platypus	Un:3781713..3797011	XM_003430848
MYL9	chicken	20:488104..494933	XM_015296240
NLGN4Y
NLGN4Y	horse	Y:	eMSYv3
NLGN4X	horse	X:2811912..3107435	XM_014728751
NLGN4-like	E. przewalskii	Un:71452..87878; 24880..155887; 14032..14961	XM_008543192; XM_008541818; XM_008510020
NLGN4X	E. przewalskii	Un:66539..76809	XM_008543504;
NLGN4-like	E. asinus	Un:5682..106887; 15388..243698; 399332..413868	XM_014865845; XM_014864091; XM_014832472
NLGN4X	E. asinus	Un:7576968..7590869	XM_014858820
NLGN4Y	human	Y:14522608..14844945	XM_011531426
NLGN4X	human	X:XM_015274022	NM_181332
NLGN4Y	chimp	Y:22938838..23232210	XM_009445758
NLGN4X	chimp	X:5719992..6062529	XM_001139129
NLGN4Y	rhesus	Y:4141228..4466478	XM_015128591
NLGN4X	rhesus	X:4945695..5287829	XM_015126897
NLGN4Y	mouse	Y:	n/a	see Bolliger et al. 2008, PNAS: unusually rapid evolution of Neuroligin-4 in mice
NLGN4X	mouse	X:	not annotated; UCSC shows in X
NLGN4Y	rat	Y:	n/a
NLGN4X	rat	X:	n/a
NLGN4Y	dog	XY	PAR
NLGN4X	dog	X:3412057..3708160	XM_850790
NLGN4Y	cat	XY	PAR
NLGN4X	cat	X:3175487..3481909	XM_011291596
NLGN4Y	pig	XY	PAR
NLGN4X	pig	X:2766532..2824056	XM_005673382
NLGN4Y	cattle	XY	PAR
NLGN4X	cattle	X:147464207..147829249	XM_015461825
NLGN4X	opossum	7:38759060..39218188	XM_007500713
NLGN4X	platypus	Un:3082467..3227848	XM_001516322
NLGN4X	chicken	1:126886532..127064472	XM_015274022
NLGN4X	white rhino	Un:3372940..3387129	XM_014795528
OFD1Y
OFD1	horse	X:9422704..9472029	XM_001917181	The gene is conserved in Euteleostomi.
OFD1	E. asinus	Un:535957..559777	XM_014831736
OFD1	human	X:13715423..13771402	XM_005274599
OFD1P1Y	human	Y:17,809,807-17,825,329	ENSG00000226011	human has 16 OFD1Y pseudogenes
OFD1P2Y	human	Y:18080616..18096811	ENSG00000226611
OFD1P3Y	human	Y: 9,030,594-9,039,988	ENSG00000231988
OFD1P4Y	human	Y:18,453,150-18,472,137	ENSG00000229406
OFD1P5Y	human	Y:18,582,063-18,629,077	ENSG00000240438
OFD1P6Y	human	Y:18,674,033-18,739,197	ENSG00000242153	2 transcripts
OFD1P7Y	human	Y:18,848,264-18,867,280	ENSG00000238088
OFD1P8Y	human	Y:21,972,313-22,005,349	ENSG00000231159
OFD1P9Y	human	Y:22,580,989-22,614,081	ENSG00000230476
OFD1P10Y	human	Y:23,581,595-23,614,640	ENSG00000225466
OFD1P11Y	human	Y:23,771,232-23,798,150	ENSG00000237302
OFD1P12Y	human	Y:23,972,780-23,995,081	ENSG00000232585
OFD1P13Y	human	Y:25,675,060-25,697,346	ENSG00000225287
OFD1P15Y	human	Y:26,055,779-26,088,493	ENSG00000234888
OFD1P16Y	human	Y:21,817,579-21,818,218	ENSG00000277519
OFD1P18Y	human	Y:25,871,931-25,898,653	ENSG00000235511
OFD1	chimp	X:13677803..13712914	XM_003953935
OFD1Y pseudogenes 1-5	chimp	Y:2158661-2174171		sequence positions in Li et al. 2015 do not match with OFD1PY in UCSC or Ensembl
		Y:12093450-12108956		nothing in Ensembl
		Y:1875170-1888918		nothing in Ensembl
		Y: 5539194-5552933		nothing in Ensembl
		Y: 7184466-7201836		nothing in Ensembl
OFD1	rhesus	X:12952512..12987098	XM_015126986
OFD1	mouse	X:166390033..166440838	NM_177429
OFD1	rat	X:29562165..29602934	NM_001106961
OFD1	dog	X:10140366..10194479	XM_014111612
OFD1Y	dog	Y:	JX964865
OFD1	cat	X:10189334..10231463	XM_006943569
OFD1	pig	X:11314606..11369244	XM_005673436
OFD1Y	pig	Y:10385586..10444524	ENSSSCG00000032661
OFD1	cattle	X:136925770..136987448	NM_001192637
OFD1Y	cattle	Y:2759999..2823607	NM_001281905; JN193532	Btau_5.0.1 includes the Y chromosome; CM001061; by David Page group
OFD1	rhino	Un:	XM_014791110
OFD1	opossum	7:27285316..27332885	XM_007500916
OFD1	platypus	Un:7529091..7578745	XM_007670410
OFD1	chicken	1:122933364..122963844	XM_416831
OR8J2Y
OR8J2	horse	chr12:12623386..12633114	XM_014729405
OR8J2	E. przewalskii	Un:191739..192667	XM_008537793
OR8J2	E. asinus	Un:1472627..1473555	XM_014861431
OR8J2	rhino	Un:30058..31003	XM_014779836
OR8J2	cat	D1:101443213..101447332	XM_003993339
OR8J2	dog	18:39678834..39679781	XM_848042
OR8J2	chimp	11:55879891..55880838	XM_521951
OR8J2	macaque	14:17078530..17079576	XM_001113026
OR8J2	cattle	15:80661499..80662446	XM_002693742
OR8J2	cattle	15:80337681..80338634	XM_597533
OR8J2	cattle	15:80356301..80360286	XM_002693651
OR8K3Y
OR8K3	horse	12:15739643..15740569	XM_001496010
OR8K3	Przewalski	Un:79194..80120	XM_008507399
OR8K3	Przewalski	Un:1643..2584	XM_008511569
OR8K3	donkey	Un:2731112..2732038	XM_014847749
OR8K3	donkey	Un:706321..707262	XM_014829451
OR8K3	chimp	11:55857334..55858293	XM_521950
OR8K3	cat	D1:101453313..101454254	XM_003993340
OR8K3	dog	18:39687470..39691653	XM_014120914
OR8K3	dog	18:39660198..39661139	XM_014120913
OR8K3	cattle	15:80602080..80603021	XM_001253481.4
OR8K3	cattle	15:80807806..80808747	XM_001253772.1
OR8K5L	cattle	15:80842358..80843299	XM_001256791.2
OR8K3L	cattle	15:80389094..80390035	XM_001787715.1
OR8K3	cattle	15:80376404..80380674	XM_002693653.1
OR8K3	cattle	15:80420321..80421262	XM_002706006.1
OR8K3L	cattle	15:80793463..80794332	XM_010812903.1
OR8K3	cattle	15:80371554..80372495	XM_606928.3
OR8K3	cattle	15:80393860..80394801	XM_864927.3
OR8K5	chimp	11:52022947..52027385	XM_016922370.1
OR8K3	chimp	11:52179687..52180625	XM_521956.2
OR8K3L	horse	12:14330183..14331124	XM_001489616.3
OR8K5	human	11; 56318307..56319245	NM_001004058.2
ORK8K3	human	11; 56159394..56160317	NM_001005202.1
Olfr1065	mouse	2:86445013..86446004	NM_146408.2
Olfr1087	mouse	2:86690032..86690973	NM_146846.2
Olfr1056	mouse	2:86355359..86356437	NM_147018.2
OR8K3L	opossum	5:289847822..289848769	XM_001366291.2
OLR1440	opossum	5:294206260..294208508	XM_001367260.4
OR8K5D18L	opossum	5:289627114..289628064	XM_001373234.2
OR8K3L	opossum	5:294206260..294208508	XM_001374897.2
OR8K3L	opossum	5:289865990..289875902	XM_007497667.2
OR8K3L	pig	Un:593271..594242	XM_001926130.1
OR8K5L	pig	Un:663943..665440	XM_001926210.2
OR8K3L	pig	Un:622437..623378	XM_001927689.1
OR8K3L	pig	Un:652764..653705	XM_003480960.2
OR8K3L	pig	Un:581744..582691	XM_013987632.2
OR8K3L	pig	2:50209199..50210140	XM_021085477.1
OLR493	rat	3:73652642..73656116,	NM_001000309.1
OL486	rat	3:73560664..73561623	NM_001000682.1
OLR493	rat	3:73652642..73656116	XM_017591553.1
OR8K3L	rhesus	4:17020790..17023141	XM_001095390.3
OR8K3	rhesus	14:17020790..17023141	XM_015114453.1
OR8K3L	rhino	Un:129681..130616	XM_004443639.1
OR8K3L	rhino	Un:12025..12960	XM_004443868.1
RBMY
RBMY	horse	Y:	eMSYv3	2 copies
RBMX	horse	X:108883616..108889710	XM_008540760
RBMX2	horse	X:103648349..103658588	XM_001500112
RBMXL2	horse	X:76498194..76505767	XM_014741600
RBMY	E. przewalskii	likely Y	n/a
RBMX	E. przewalskii	Un:35519..43432	XM_008510191
RBMX2	E. przewalskii	UN:140514..151576	XM_008540760
RBMY	E. asinus	Un:	n/a
RBMX	E. asinus	Un:436918..446164	XM_014832755
RBMX2	E. asinus	Un:468260..478695	XM_014852955
RBMXL2	E. asinus	Un:177506..179050	XM_014861171
RBMY1J	human	Y:22403410..22419317	NM_001006117	ampliconic
RBMY1B	human	Y:21511338..21527212	NM_001006121
RBMY1D	human	Y:21869719..21900746	XM_011531487
RBMY1E	human	Y:21902174..21918044	XM_011531494
RBMY1A1	human	Y:21534879..21559683	NM_005058
RBMY1F	human	Y:(22167099..22182942	XM_017030033
RBMX	human	X:136869194..136880780	NM_001164803
RBMY; LOC736145	chimp	Y:9086085..9100555	XM_009445034
RBMX	chimp	X:136704446..136716012	XM_016942683
RBMY; LOC106995413	rhesus	Y:6271573..6284067	XM_015128657
RBMX	rhesus	X:130678545..130709730	XM_015128310	has several other X-linked RBMXs (2, L1, L2, L3)
Rbmy	mouse	Y:2830680..2841858	NM_001166384	ampliconic
RBMX	mouse	X:57383348..57393045	XR_878097
Rbmy1j	rat	Y:380337..390669	XM_017602442
RBMX	rat	X:159881835..159891405	XM_006257682
RBMY	dog	Y:	can't find
RBMX	dog	X:107177243..107182405	XM_005641876
RBMY	cat	Y:	KF460451	ampliconic
RBMX	cat	X:112099742..112108739	XM_011279494
RBMX2	cat	X:106887849..106898792	XM_011279469
RBMY	pig	Y:41171519..41182903	ENSSSCG00000034141
RBMX	pig	X:127896442..127905102	XM_013986455
RBMX2	pig	Un:52186..59722	NM_001243671
RBMX2	pig	X:122649304..122649873	XM_013986415
RBMY	cattle	Y:	GU304599; JX899371
RBMX	cattle	X:20453992..20462816	XM_010821442
RBMY	opossum	Y:	GATS01000013
RBMX	opossum	X:43219839..43230633	XM_007507353
RBMX	platypus	6:7381547..7391398	XM_007666005
RBMX	chicken	4:4433520..4448293	XM_015278268
RPS3AY
RPS3A	horse	2:82,370,943..82,375,459	XM_001501474
RPS3A	E. przewalskii	Un:992011..996628	XM_008526350
RPS3A	E. asinus	Un:1510600..1515128	XM_014853566
RPS3A	human	4:151099573..151104652	NM_001006
RPS3A	chimp	4:154919194..154924266	XM_001153182
RPS3A; ps; LOC711043	rhesus	1:91843561..91844254	XR_001446541
Rps3a1	mouse	3:86137940..86142668	NM_016959
RPS3AL; LOC10036583	rat	11:79547665..79548571	XR_595128
RPS3A	dog	15:49066680..49071012	XM_005629331
RPS3A	cat	B1:76799209..76803501	XM_003984944
RPS3A	pig	8:82594439..82598565	NM_001137619
RPS3A	cattle	17:6703060..6707745	NM_001034038
RPS3A	opossum	5:126919611..126924448	XM_001366616
RPS3A	platypus	Un:312908..318609	XM_001514809
RPS3A	chicken	4:33489929..33493311	NM_001082417
SH3TC1	horse	3:115,857,579..115,901,496	XM_014738570
SH3TC1	E. przewalskii	n/a	n/a
SH3TC1	E. asinus	Un:709103..768333	XM_014855208
SH3TC1	human	4:8182072..8241103	XM_011513488
SH3TC1	chimp	4:8694212..8736874	XM_016951305
SH3TC1	rhesus	5:8476845..8515158	XM_015137985
SH3TC1	mouse	5:35697180..35740081	XM_006503903
SH3TC1	rat	14:80184814..80229207	XM_006251126
SH3TC1	dog	3:59999356..60051144	XM_005618483
SH3TC1	cat	B1:203157884..203204830	XM_011281997
SH3TC1	pig	8:4324680..4354205	XM_005653567
SH3TC1	cattle	6:119316115..119356905	XM_015471794
SH3TC1	opossum	5:226936055..227064010	XM_007496800
SH3TC1	platypus	Un:1590..11622	XM_007660951
SH3TC1	chicken	4:81389380..81418950	XM_015285844
SHROOM2Y
SHROOM2	horse	X:6045317..6112926	XM_014728859	The gene is conserved in Euteleostomi.
LOC103544911 protein Shroom2-like	E. przewalskii	Un:1446..7162	XM_008511685
LOC103544637 protein Shroom2-like	E. przewalskii	Un:2967..9540	XM_008511444
LOC103544144 protein Shroom2-like	E. przewalskii	Un:9816..24048	XM_008511005
LOC103542591 protein Shroom2-like	E. przewalskii		XM_008509527
SHROOM2	E. asinus	Un:237139..397370	XM_014855413
LOC106826151 protein Shroom2-like	E. asinus	Un:355646..429988	XM_014833334
SHROOM2	human	X:9786402..9949443	XM_005274500
SHROOM2P1	human	Y:12541058..12543220	NC_000024	SHROOM2P is a stratum 4 pseudogene, and is highly degenerated compared to its X homolog (to an even greater extent than other Stratum 4 pseudogenes, indicating that inactivation likely occurred prior to OWM-ape split. Pattern in chimpanzee is nearly identical to that in human. SHROOM2P is deleted in rhesus.
SHROOM2	chimp	X:9764824..9861047	XM_009438767
SHROOM2P1	chimp	Y:20035259..20043330	NC_006492
SHROOM2	rhesus	X:8856246..9019212	XM_015126922
SHROOM2	mouse	X:152609509..152770251	NM_001290684
SHROOM2	rat	X:23478869..23649427	XM_008773126
SHROOM2	dog	X:6499479..6642987	XM_005641094	pseudoautosomal
SHROOM2	cat	X:6756550..6813675	XM_011291640	pseudoautosomal; Li et al. 2015; Supporting Figure 11: X-Y dot plots show regions of sequence conservation (>97%). The blue box highlights additional remnants of SHROOM2 X-Y similarity, well inside the MSY and distant from the PAB, reflecting ancient chromosomal inversions that likely occurred on the ancestral felid branch.
SHROOM2	pig	X:6699136..6801756	XM_013985875	in the pseudoautosomal boundary, truncated in Y
SHROOM2	cattle	X:143826375..144086903	XM_002700461
SHROOM2	opossum	7:32686627..32914448	XM_007500945
SHROOM2	platypus	Un:5295623..5369181)	XM_007670366
SHROOM2	chicken	1:125011406..125131348	XM_004938410
SRY
SRY	ho+C2+2+2:30	Y:	eMSYv3	Gene conserved in Boreoeutheria: human, chimp, cattle; multicopy in rat, rabbit, dog
SOX3	horse	X:111833951..111836036	XM_005614947
SRY	E. przewalskii	Un:21748..22460	XM_008510974
SOX3	E. przewalskii	Un:	n/a
SRY	E. asinus	Un:58575..59696	XM_014827486
SOX3	E. asinus	Un:297465..298073	XM_014836280
SRY	human	Y:2786855..2787741	NM_003140
SOX3	human	X:140502987..140505060	NM_005634
SRY	chimp	Y:26210218..26211127	NM_001008988
SOX3	chimp	X:140422331..140424547	XM_001143467
SRY	rhesus	Y:81625..82236	NM_001032836
SOX3	rhesus	X:134457893..134460045	NM_001193752
SRY	mouse	Y:2662471..2663658	NM_011564
SOX3	mouse	X:60891366..60893430	NM_009237
SRY	rat	Y:327176..327685	NM_012772	at least 6 full length copies
SOX3	rat	X:144035162..144037360	XM_008773577
SRY	dog	Y:	AF107021	2 copies
SOX3	dog	X:110362124..110363458	XM_847841
SRY	cat	Y	NM_001009240
SOX3	cat	X:	n/a
SRY	pig	Y:40484990..40485700	ENSSSCG00000037443
SOX3	pig	X:131290259..131292684	XM_003360464
SRY	cattle	Y:42225210..42225899	NM_001014385
SOX3	cattle	X:24104486..24105861	XM_005227560
SRY	opossum	Y:	KP141786
SOX3	opossum	X:46390420..46391576	XM_007507371
SOX3	platypus	Un:	n/a
SOX3	chicken	4:10556997..10558820	NM_204195
SOX3	white rhino	Un:4049067..4051193	XM_014796203
STSY
STS	horse	X:3768943..3928268	XM_014728733	Gene conserved in Euteleostomi; In most mammals other than primates and equids, STS is a PAR gene
STS	E. asinus	Un:1013596..1106230	XM_014867412
STS	human	X:7146517..7354641	XM_011545515
STSP, Y-linked	human	Y:15,547,216-15,593,331	ENSG00000227166	processed pseudogene
STS	chimp	X:6934840..7144549	XM_009438739	hominoid apes see Gläser et al. 1997
STS	rhesus	X:6182560..6376497	XM_015126901
STS	mouse	not clear	not clear	likely PAR gene; data controversial
STS	rat	X:45420469..45428748	XM_006256961
STS	dog	X:4342478..4466839	XM_548847	PAR
STS	cat	X:4218653..4384972	XM_004000254	PAR
STS	pig	X:4052271..4255004	XM_005673386	PAR
STS	cattle	X:146611848..146751829	NM_001075394	PAR
STS	opossum	7:37021932..37196763	XM_007500950
STS	platypus	Un:3708264..3801328	XM_007670363
STS	chicken	1:126395736..126513898	XM_015274067
SYPY
SYP	horse	X:39630308..39638033	XM_005614147	The gene is conserved in Euteleostomi.
SYPL1	horse	4:6289055..6301898	XM_005614835	Included sequences of SYP like autosomal paralogs in equids but not in other eutherians
SYPL2	horse	5:58639413..58647226	XM_005610550
SYP	E. przewalskii	Un:7..9527	XM_008511672
SYPL1	E. przewalskii	Un:334658..358423	XM_008527397
SYPL2	E. przewalskii	Un:129902..137783	XM_008523488
SYP	E. asinus	Un:71584..83089	XM_014834610
SYPL1	E. asinus	Un:2246373..2259216	XM_014831822
SYPL2	E. asinus	Un:1382967..1396794	XM_014835253
SYP	human	X:49187812..49200202	NM_003179
SYP	chimp	X:49523211..49530178	XM_009439075
SYP	rhesus	X:49419896..49432108	XM_015127341
SYP	mouse	X:7638580..7653256	NM_009305
SYP	rat	X:15698843..15707424	NM_012664
SYP	dog	X:42288175..42301802	XM_005642088
SYP	cat	X:42792864..42804917	XM_011291702
SYP	pig	X:48080132..48094682	XM_003135078
SYP	cattle	X:92308616..92320415	NM_173963
SYP	opossum	X:72153246..72161115	XM_007507729	Note that this is an old old gene; located in X conserved region
SYPL2	platypus	Un:72550..101061	XM_001505220
SYPL1	chicken	1:14192967..14199186	NM_001199458
TAB3Y
TAB3	horse	X:24124466..24184751	XM_005614056	The gene is conserved in Euteleostomi.
TAB3	E. przewalskii	Un:45542..102459	XM_008541820
TAB3	E. asinus	Un:2049546..2111552	XM_014843569
TAB3	human	X:30827442..30889394	NM_152787
TAB3	chimp	X:31042088..31104654	XM_009438902
TAB3	rhesus	X:30489309..30550890	XM_015127141
Tab3	mouse	X:85573851..85634469	XM_006528238
Tab3	rat	X:54035952..54090282	XM_003752051
TAB3	dog	X:25950636..26039224	XM_548926
TAB3	cat	X:26183160..26252044	XM_006943643
TAB3	pig	X:28950771..29007946	XM_003134992
TAB3	cattle	X:117926587..117955160	NM_001080371	very short mRNA
TAB3	opossum	4:34198136..34283283	XM_007493367
TAB3	platypus	Un:434450..462883	XM_001506760
TAB3	chicken	1:115661656..115703367	XM_416787
TBL1Y
TBL1Y	horse	Y:	eMSYv3	TBL1X conserved in Bilateria
TBL1X	horse	X:5699076..5909968	XM_005613966
TBL1X	E. przewalskii	Un:874..23829	XM_008510224
TBL1Y?; LOC103543694	E. przewalskii	Un:3743..17007	XM_008510562
TBL1X; LOC106840184	E. asinus	Un:129658..197823	XM_014855388
TBL1Y?; LOC106822725	E. asinus	Un:128827..342126	XM_014828024
TBL1Y	human	Y:6910686..7091749	NM_033284	TBL1Y conserved in Catarrhini
TBL1X	human	X:9463295..9719740	NM_001139468
TBL1Y	chimp	Y:25417817..25520999,	XM_009445788
TBL1X	chimp	X:9552714..9633232	XM_009438764
TBL1Y	rhesus	Y:1058855..1142597	XM_015128594
TBL1X	rhesus	X:8706534..8788646	XM_015126919
TBL1X	mouse	X:77510547..77662985	XM_006527939
TBL1X	rat	X:44959883..44988551	NM_001106964
TBL1X	dog	X:6222787..6432726	XM_014111473	PAR
TBL1X	cat	X:6364921..6573918	XM_006943545	PAR
TBL1X	pig	X:6505102..6538053	XM_003360224	PAR
TBL1X	cattle	X:144430586..144637464	XM_005228516	PAR
TBL1X	opossum	7:33039631..33151333	XM_007500947
TBL1X	platypus	Un:5013891..5215780	XM_016228013
TBL1X	chicken	1:125174591..125374965,	XM_015273692
TBL1X	white rhino	Un:257080..479401
TBL1Y	Bactrian camel	Un:3071715..3092750	XM_010963979
TBL1X	Bactrian camel	Un:107955..127727	XM_014551972
TIGD1Y
TIGD1Y	horse	Y:	eMSYv3	multicopy
TIGD1	horse	multiple locations	XM_014734936
TIGD1	donkey	n/a	XM_014828460
TIGD1	rhino	n/a	XM_014796205
TIGD2-TGD7	cat	multiple locations	XM_019839131
TIGD2-TGD7	cattle	multiple locations	XM_005223943
TMSBY
TMSB4X	horse	X:8771574..8773709	NM_001163948
TMSB4X	E.przewalskii	Un:419650..421587	XM_008522085	China; bioproject; male
TMSB4X	E. asinus	Un:480422..482262	XM_014859927	China; Guanzhong donkey; male
TMSB4X	human	X12975107..12977227	NM_021109
TMSB4Y	human	Y:13703567..13706024	NM_004202
TMSB4X	chimp	X:12899434..12902035	XR_676605
TMSB4Y	chimp	Y:21261714..21264133	XM_003319005	NCBI: chimp TMSB4Y is protein coding, not a ps; Hughes et al. 2010 - no intact copies
TMSB4X	rhesus	X:12159990..12162166	XM_015126927
TMSB4Y	rhesus	Y:2637554..2642404	XM_015128651
TMSB4X	mouse	X:167207093..167213479	XM_006528759
TMSB4X	rat	X:28593405..28617267	NM_031136
TMSB4X	dog	X:9434373..9436436	XM_005641120
TMSB4X	cat	X:9502232..9504386	XM_011291607
TMSB4X	pig	X:10549221..10551375	XM_005673406
TMSB4Y	pig	Y:10163547..10165732	ENSSSCG00000033734
TMSB4X	cattle	X:140973702..140975750	NM_001002885
TMSB4X	opossum	7:28384884..28387948	XM_001364900
TMSB4X	platypus	Un:7116321..7118574	XM_007670391
TMSB4X	chicken	1:123358482..123360155	XM_015273903
TSPY
TSPY	horse	Y:	eMSYv3	13 copies
TSPYL2	horse	X:45110414..45119410	XM_005614207
TSPYL2	E. przewalskii	Un:40866..45011	XM_008510144
TSPYL2	E. asinus	Un:201308..208647	XM_014835827
TSPY1	human	Y:9466955..9469756	NM_001197242	ampliconic; ~35 copies
TSPYL2	human	X:53082327..53088546	XM_017029727
TSPY	chimp	Y:	AY958082	ampliconic; 6 copies
TSPYL2	chimp	X:52697764..52704340	XM_016943802
TSPY	rhesus	Y:6305749..6309845	XM_015128602
TSPYL2	rhesus	X:52142034..52148358	NM_001283656
TSPYps	mouse	Y:1055764..1058868	NR_027507	single copy
Tspyl2	mouse	X:152336852..152342503	XM_006528908
TSPY1	rat	Y:151941..156587	XM_008773672
Tspyl2	rat	X:22408118..22413886	XM_006257038
TSPY	dog	Y:	JX964869	ampliconic
TSPY-like	dog	Y:	JX964868	ampliconic
TSPYL2	dog	X:45001112..45008034	XM_005641375
TSPY	cat	Y	DQ329518; DQ329519; DQ329520	ampliconic
TSPYL2	cat	X:45690223..45695315	XM_011291738
TSPY	pig	Y:40190400..40192431	ENSSSCG00000023819	ampliconic
TSPYL2	pig	X:51409662..51416824	XM_005673641
TSPY	cattle	Y:	NM_001244608; XM_002694382	ampliconic; 136 copies
LOC786698	cattle	X:58514372..58516607	XM_002683860	not found in the sex chromosomes of the opossum or platypus; not found in chicken
TXLNGY
TXLNG	horse	X:12017706..12065419	XM_001487928	The gene is conserved in Euteleostomi.
TXLNG	E. przewalskii	Un:24107..28338	XM_008544719
TXLNG	E. asinus	Un:724024..774506	XM_014864250
TXLNG	human	X:16786432..16844519	NM_018360
TXLNG	chimp	X:16914079..16974417	NM_001251862
TXLNG	rhesus	X:16104309..16163859	XM_015127003
TXLNG	mouse	X:162778917..162829454	NM_001290776	lost from Y
TXLNG	rat	X:33599645..33648525	XM_006256890
TXLNG	dog	X:12924613..12978307	XM_537970
TXLNG	cat	X:12971238..13025342	XM_004000310
TXLNG	pig	X:14225213..14287917	XM_013985941
TXLNG	cattle	X:133940360..133984485	XM_002700387
TXLNG	opossum	7:22854519..22901502	XM_007500854
TXLNG	platypus	Un:8965997..9013058	XM_007670463
TXLNG	chicken	1:121412200..121434405	XM_015273423
TXLNGY	human	Y:19567358..19607170	NR_045129	pseudogene
TXLNGY	chimp	Y:18234020..18237182	NM_001009080
TXLNGY	pig	Y:39790561..39838444	ENSSSCG00000038249	Expressed: liver, brain, kidney, testis; EST: kidney, prostate, pituitary, umbilical cord, thyroid, intestine, dendritic cells
TXLNGY	cat	Y	DQ329522	Murphy et al. 2006
TXLNGY	dog	Y	JX964854	Li et al. 2015
TXLNGY	rhesus	Y	FJ527012	Hughes et al. 2012
UBA1Y
UBA1Y	horse	Y	eMSYv3	8 copies; Horse is the only species where UBA1Y is both multicopy and with testis-specific expression. Orthologs in other species (cat, pig, mouse) are single copy, and only murine UBA1Y is expressed exclusively in testis. The gene has altogether been lost from human MSY.
UBA1	horse	X:38294553..38316675	XM_003365779
LOC103542719	E. przewalskii	Un:22031..39465	XM_008509638
UBA1	E. przewalskii	Un:26359..40712	XM_008507062
LOC106827205	E. asinus	Un:324321..342314	XM_014834948
UBA1	E. asinus	Un:586683..608935	XM_014867600
UBA1	human	X:47190800..47215128	NM_153280
UBA1	chimp	X:47396424..47420820	XM_016942693
UBA1	rhesus	X:47345378..47370453	XM_015127269
UBA1Y	mouse	Y:818612..844224	XM_006531582	and several (at least 6) Uba1y pseudogenes in mouse Y
UBA1	mouse	X:20658302..20683179	NM_001276316
UBA1Y	rat	Y:422819..445477	XM_008773685
UBA1	rat	X:1723135..1745147	XM_006256613
UBA1Y	dog	Y:	JX964859; JX964860; JX964861; JX964852	4 transcripts in dog Y; single copy
UBA1	dog	X:40784261..40807072	XM_014111384
UBA1Y	cat	Y	DQ329521	single copy
UBA1	cat	X:41259870..41283256	XM_004000425
UBA1Y	pig	Y:39981507..39996906	ENSSSCG00000040795	single copy
UBA1	pig	X:46779768..46793857	XM_013990866
UBA1	cattle	X:90828400..90850349	XM_005228068
UBA1	opossum	X:71766142..71774736	XM_007507651
UBA1	platypus	Un:	n/a
UBA1	chicken	4:	n/a
USP9Y
USP9Y	horse	Y:	eMSYv3	Gene conserved in Boreoeutheria
USP9X	horse	X:33324644..33425221	XM_014728734
LOC103542581 (USP9X)	E. przewalskii	Un:	XM_008509521
USP9Y	human	Y:12701231..12860844)	NM_004654	human has USP9Y pseudogenes P1-P11
USP9X	human	X:41085433..41236579	XM_005272675
USP9Y	chimp	Y:20216950..20361686	NM_001009110	??? According to Hughes et al. 2010 chimp has no intact USP9Y
USP9X	chimp	X:41512418..41619507	XM_009438956
USP9Y	rhesus	Y:1866360..2077514	XM_015128619
USP9X	rhesus	X:40992888..41150195	XM_015127219
USP9Y	mouse	Y:1298961..1459782	NM_148943
USP9X	mouse	X:13070997..13173328	XM_006527587
USP9Y	rat	Y:1260512..1403422,	XM_008773701
USP9X	rat	X:10510033..10660526	XM_006256668
USP9Y	dog	Y:	JX964851
USP9X	dog	X:35522216..35676086	XM_005642083
USP9Y	cat	Y:	EU879980
USP9X	cat	X:36082757..36180207	XM_004000409
USP9Y	pig	Y:9,565,781-9,613,831	VEGA:OTTSUSG00000005756	Stable ID not present in Ensembl
USP9X	pig	X:41007215..41059714	XM_003135035
USP9Y	cattle	Y: 142510587..142524071	NM_001145509	HomoGene shows as if this sequence is in X
USP9X	cattle	X:107779724..107896570	XM_002700207
USP9X	opossum	4:22454186..22688022	XM_016433362
USP9X	platypus	Un:6761695..6878280	XM_007667256
USP9X	chicken	1:112078329..112176727	XM_015301738
USP9X	white rhino	Un:8153241..8257770	XM_004435026
UTY
UTY	horse	Y	eMSYv3	KDM6A (UTX) conserved in Bilateria
KDM6A	horse	X:36449726..36585943	XM_014728821
UTY-like; LOC103542997	E. przewalskii	Un:6591..39678	XM_008509933
KDM6A	E. przewalskii	Un:	XM_008544201
UTY-like; LOC106826152; LOC106822895	E. asinus	Un:3880..21266; 1880..69251	XM_014833336;XM_014828251
KDM6A	E. asinus	Un:	XM_014835302
UTY	human	Y:13233920..13480670	XM_011531441
KDM6A	human	X:44873175..45112779	XM_011543957
UTY	chimp	Y:20773562..21008209	XM_009439902
KDM6A	chimp	X:45341816..45577130	XM_003953973
UTY	rhesus	Y:2366562..2577848	XM_015128636
KDM6A	rhesus	X:44961912..45197805	XM_015127247
Uty	mouse	Y:1085187..1245754	XM_011248585
Kdm6a	mouse	X:18162533..18279791	XM_006527594
Kdm6a (Uty)	rat	Y:1065275..1206125	XM_008773696	was in X (UTX) in previous assembly; now in Y
UTY	dog	Y:	JX964863
KDM6A	dog	X:38745844..38959842	XM_005641004
UTY	cat	Y5/31/2016	EU879982
KDM6A	cat	X:39416320..39554158	XM_011291667
UTY	pig	Y:8937949..9087971	ENSSSCG00000025253
KDM6A; LOC100154376	pig	X:44504617..44704755	XM_003360275
UTY	cattle	Y:3224763..3409344	XM_015461832
KDM6A	cattle	X:104047124..104252657	NM_001206575
KDM6A	opossum	4:17893363..18146168	XM_001366285
UTX	platypus	Un:5332919..5496295	XM_007667231
KDM6A	chicken	1:110830936..110980939	XM_015300648
WWC3Y
WWC3	horse	X:6245336..6317595	XM_001487928	The gene is conserved in Euteleostomi.
WWC3	E. przewalskii	Un:1878..84313	XM_008507348
WWC3-like	E. przewaskii	Un:5..7526	XM_008511441	likely Y
WWC3	E. asinus	Un: 491461..608348	XM_014855391
WWC3	human	X:10015755..10144478	NM_015691
WWC3	chimp	X:9978728..10059771	XM_009438751
WWC3	rhesus	X:9086860..9215476	XM_015126924
WWC3	mouse	not present in mouse	n/a
WWC3	rat	X:24872496..24988671	XM_228858
WWC3	dog	X:6716418..6836381	XM_548855
WWC3	cat	X:6928267..7007444	XM_011291641
WWC3	pig	X:7165920..7330740	XM_013985877
WWC3	cattle	X:142842465..142966348	XM_005228503
WWC3	opossum	7:32325477..32532272	XM_007500942
WWC3	platypus	Un:5462850..5523367	XM_007670457
WWC3	chicken	1:124866079..124963683	XM_015273756
XKR3Y
XKR3	horse	X:1,172,703-1,173,720	XM_014728857	PAB gene; intact 3 exons in Y, truncated in X; BLAST silimarity to human autosomal XKR3 (our unpublished data)
XKR3	human	22:16783412..16821694,	NM_001318251;	autosomal XKR3 only in human. Not conserved
XKR3	Orangutan	n/a	XM_002834745
XKR3	Macaca mulatta	X	XM_015128659
XKR3	Equus asinus	X	XM_014859924
XKR3	E. przewalskii	n/a	XM_008506976
XKRX	horse	X:79,366,847-79,373,463	XM_005614337	similar to human, chimp, rat, mouse, cattle, zebrafish XKRX but not XKR3
XKRX	E. przewalskii	X	XM_008509371
XKRX	E.asinus	X	XM_014859680
XKRX	human	X:100886924..100957401	NM_212559
XKRX	chimp	X	XM_009439318
XKRX	rhesus	X	XM_001090721
XKRX	mouse	X:	XM_006528568
XKRX	dog	X:74854947..74872875	XM_005641559
XKRX	cat	X:80513513..80526450	XM_006943861
XKRX	cattle	X:54851343..54864342	XM_010821664
XKRX	opossum	X:79079330..79093346	XM_001374733
XKRX	platypus	n/a	XM_007671540
XKRX	chicken	4	XM_004940698
XKRY	human	Y:17768980..17770560	NM_004677
XKRY2	human	Y:18135449..18137029	NM_001002906
ZFY
ZFY	horse	Y	eMSYv3
ZFX	horse	X:18383550..18413535	XM_001916344
ZFX; LOC103539980;LOC103543238	E. przewalskii	Un:63819..98103; 7..26218	XM_008506458; XM_008510132
ZFX; LOC106836340	E. asinus	Un:124334..156057; 47599..83732	XM_014867875; XM_014849188
ZFY	human	Y:2934416..2982508	XM_011531474
ZFX	human	X:24148934..24216255	XM_005274592	many splice variants
ZFY	chimp	Y:26002617..26052804	XM_009445717
ZFX	chimp	X:24377177..24437335	XM_003317391
ZFY	rhesus	Y:238656..288117	XM_015128595
ZFX	rhesus	X:23581826..23650611	XM_015127106
Zfy1	mouse	Y:725207..797409	NM_009570	exclusive to mouse
Zfy2	mouse	Y:2106015..2170409	NM_009571	exclusive to mouse
ZFfx	mouse	X:94074631..94150643	XM_006527967
Zfy2	rat	Y:182506..222212	XM_008773677
Zfx	rat	X:63158368..63233899	XM_008773266
ZFY	dog	Y:	JX964866
ZFX	dog	X:19736026..19793048	XM_003640247
ZFY	cat	Y	EU879984
ZFX	cat	X:20059876..20092092	XM_00400036
ZFY	pig	Y:9874048..9935356	ENSSSCG00000012179
ZFX	pig	X:21713386..21749342	XM_005673501
ZFY	cattle	Y:3727723..3748502	NM_177491
ZFX	cattle	X:126146067..126168149	NM_177490
ZFX	opossum	4:42453456..42586395	XM_016433377
ZFX	platypus	Un:90928..123823	XM_001515746
ZFX	chicken	1:118188432..118209333	XM_015272512
ZFX; LOC101387394	white rhino	Un:12680519..12729338	XM_004435207
ZRSR2Y
ZRSR2	horse	X:11248680..11280066	XM_001490045	The gene is conserved in Euteleostomi.
ZRSR2	E. przewalskii	Un:32345..44278	XM_008510017
ZRSR2	E. asinus	Un:157581..188698	XM_014857653
ZRSR2	human	X:15790269..15823260	XM_011545590
ZRSR2	chimp	X:15917415..15951845	XM_520951
ZRSR2	rhesus	X:15107990..15140912	XM_001116975
Zrsr2	mouse	X:163935443..163958820	NM_009453; XM_006528796
Zrsr2	rat	X:32304720..32327419	XM_217612
ZRSR2	dog	X:12046542..12073617	XM_005642492
ZRSR2	cat	X:12082300..12110216	XM_006943591
ZRSR2	pig	X:13229285..13309297	XM_001926794
ZRSR2Y	pig	Y-WTSI: 9,175,005-9,227,485	VEGA:OTTSUSG00000005587	5’ end incomplete and inverted with respect to the main body of exonic material. Previously predicted sequence XM_003360531 has now been withdrawn; not expressed; Stable ID not present in Ensembl
ZRSR2	cattle	X:134994295..135018083	XM_003588204
ZRSR2	opossum	7:24229185..24254700	XM_001380899
ZRSR2	platypus	Un: 8474188..8495515	XM_007670429
ZRSR2	chicken	1:121886572..121905043	XM_015273389
ZRSR2Y	cattle	Y:3112380..3146557	XM_015461829
ETSTY7				Name in Figure 4
ETSTY7-like	horse	2:49071375..49071055	NC_009145.3	Horse ch 2-1
ETSTY7-like	horse	Un:5752..6101	NW_019642843.1	Horse contig 36274-1
ETSTY7-like	horse	X:78701325..78700894	NC_009175.3	Horse ch X-1
ETSTY7-like	horse	U:4506..4021	NW_019644693.1	Horse contig 6047
ETSTY7-like	horse	X:78721014..78720516	NC_009175.3	Horse ch X-2
ETSTY7-like	horse	Un:1212..1711	NW_019642899.1	Horse contig 3807-1
ETSTY7-like	horse	X:78718256..78718755	NC_009175.3	Horse ch X-3
ETSTY7-like	horse	X:78713583..78714082	NC_009175.3	Horse ch X-4
ETSTY7-like	horse	X:78688044..78687547	NC_009175.3	Horse ch X-5
ETSTY7-like	horse	2:49080713..49080216	NC_009145.3	Horse ch 2-2
ETSTY7-like	horse	Un:1118..1615	NW_019642843.1	Horse contig 36274-2
ETSTY7-like	horse	X:78677923..78678418	NC_009175.3	Horse ch X-7
ETSTY7-like	horse	X:78737663..78738029	NC_009175.3	Horse ch X-8
ETSTY7-like	horse	X:78662372..78662856	NC_009175.3	Horse ch X-9
ETSTY7-like	Przewalski	Un:16181..15689	NW_007680179.1	Przewalski scaffold 7166-3
ETSTY7-like	Przewalski	Un:48..544	NW_007723567.1	Przewalski scaffold 50556
ETSTY7-like	Przewalski	Un:3148..3647	NW_007684023.1	Przewalski scaffold 11010
ETSTY7-like	Przewalski	Un:616..103	NW_007708915.1	Przewalski scaffold 35904
ETSTY7-like	Przewalski	UnL486..985	NW_007687001.1	Przewalski scaffold 13989
ETSTY7-like	Przewalski	Un:775..276	NW_007692152.1	Przewalski scaffold 19140
ETSTY7-like	Przewalski	Un:183..682	NW_007724775.1	Przewalski scaffold 51764
ETSTY7-like	Przewalski	Un:85..584	NW_007683669.1	Przewalski scaffold 10656-2
ETSTY7-like	Przewalski	Un:620..122	NW_007708494.1	Przewalski scaffold 35483
ETSTY7-like	Przewalski	Un:493..990	NW_007699028.1	Pzewalski scaffold 26016
ETSTY7-like	Przewalski	Un36972..36473	NW_007680179.1	Przewalski scaffold 7166-2
ETSTY7-like	Przewalski	Un:2839..2341	NW_007683669.1	Pzewalski scaffold 10656
ETSTY7-like	Przewalski	Un:787..286	NW_007708204.1	Przewalski scaffold 35193
ETSTY7-like	Przewalski	Un:23014..23516	NW_007680179.1	Przewalski scaffold 7166
ETSTY7-like	Przewalski	Un:527..27	NW_007711806.1	Przewalski scaffold 38795
ETSTY7-like	Donkey	Un:2186287..2186786	NW_014638098.1	Donkey scaffold 355
ETSTY7-like	Donkey	UN:1440..945	NW_014638369.1	Donkey scaffold 6-5
ETSTY7-like	Donkey	Un:11896..11400	NW_014638369.1	Donkey scaffold 6-3
ETSTY7-like	Donkey	Un:47874..48373	NW_014638499.1	Donkey scaffold 716
ETSTY7-like	Donkey	Un:2963..2473	NW_014638369.1	Donkey scaffold 6-4
ETSTY7-like	Donkey	Un:17351..16852	NW_014638369.1	Donkey scaffold 6-2
ETSTY7-like	Donkey	Un:35639..36139	NW_014638499.1	Donkey scaffold 716-2
ETSTY7-like	Donkey	Un:27181..27681	NW_014638499.1	Donkey scaffold 716-6
ETSTY7-like	Donkey	Un:51087..50589	NW_014638499.1	Donkey scaffold 716-7
ETSTY7-like	Donkey	Un:16687..16206	NW_014638369.1	Donkey scaffold 6-6
ETSTY7-like	Donkey	Un:392199..391706	NW_014638600.1	Donkey scaffold 807-38
ETSTY7-like	Donkey	Un:505716..506210	NW_014638600.1	Donkey scaffold 807-37
ETSTY7-like	Donkey	Un:208237..208732	NW_014638600.1	Donkey scaffold 807-13
ETSTY7-like	Donkey	Un:312002..311505	NW_014638600.1	Donkey scaffold 807-34
ETSTY7-like	Donkey	Un:263427..263924	NW_014638600.1	Donkey scaffold 807-11
ETSTY7-like	Donkey	Un:477507..477010	NW_014638600.1	Donkey scaffold 807-17
ETSTY7-like	Donkey	Un:316121..315621	NW_014638600.1	Donkey scaffold 807-12
ETSTY7-like	Donkey	Un:437422..436924	NW_014638600.1	Donkey scaffold 807-31
ETSTY7-like	Parascaris_hap1	n/a	BankIt2113936_MH341176	Sanger sequence of a PCR product amplified with ETSTY7-3 ex3 primers from Parascaris DNA template
ETSTY7-like	Parascaris_hap2	n/a	BankIt2113936_MH341177	Sanger sequence of a PCR product amplified with ETSTY7-3 ex3 primers from Parascaris DNA template
ETSTY7-like	Parascaris_hap3	n/a	BankIt2113936_MH341178	Sanger sequence of a PCR product amplified with ETSTY7-3 ex3 primers from Parascaris DNA template
