# Supplementary material for: Horse Y chromosome assembly displays unique evolutionary features and putative stallion fertility genes
Source: Nat Commun. 2018 Jul 27;9:2945. doi: 10.1038/s41467-018-05290-6 (PMC6063916; doi:10.1038/s41467-018-05290-6)
Supplement: Supplementary file 11 — Supplementary Data 8 [file 41467_2018_5290_MOESM11_ESM.xlsx]

## Sheet: Supplementary Data 8
Supplementary Data 8: Horse, donkey and mule Testis RNAseq read coverage per individual eMSY genes/transcripts
Transcript	Start	Stop	Gene Name	Read counts; Horse	Read counts; Donkey	Read counts; Mule	RNA count category	Gene categories	Comments
EMSYm0042-RA	1258108	1260454	TSPY2	341.5	403.5	1007	high	multi-copy X-Y ancestral	mule higher than horse and donkey
EMSYm0043-RA	1391994	1394175	TSPY3	326.5	368	453.5	high	multi-copy X-Y ancestral	mule higher than horse and donkey
EMSYm0044-RA	1545435	1546731	TSPY4	324.5	385	1381.5	high	multi-copy X-Y ancestral	mule higher than horse and donkey
EMSYm0045-RA	1818251	1820379	TSPY5	308.5	367.5	451	high	multi-copy X-Y ancestral	mule higher than horse and donkey
EMSYm0046-RA	1904264	1906641	TSPY6	392.5	390.5	1432.5	high	multi-copy X-Y ancestral	mule higher than horse and donkey
EMSYm0047-RA	2116101	2118478	TSPY7	393	383	1409	high	multi-copy X-Y ancestral	mule higher than horse and donkey
EMSYm0048-RA	2302436	2304813	TSPY8	392.5	381.5	1404	high	multi-copy X-Y ancestral	mule higher than horse and donkey
EMSYm0049-RA	3074124	3076307	TSPY9	270.5	179.5	854.5	high	multi-copy X-Y ancestral	mule higher than horse and donkey
EMSYm0050-RA	3322901	3325294	TSPY10	347.5	340	403	high	multi-copy X-Y ancestral	mule higher than horse and donkey
EMSYm0051-RA	3465053	3467446	TSPY11	347.5	339.5	403	high	multi-copy X-Y ancestral	mule higher than horse and donkey
EMSYm0052-RA	3648730	3651096	TSPY12	339.5	337.5	402	high	multi-copy X-Y ancestral	mule higher than horse and donkey
EMSYm0053-RA	3798049	3800449	TSPY13	389	384.5	1451	high	multi-copy X-Y ancestral	mule higher than horse and donkey
EMSYm0002-RA	6071935	6074281	HSPA1LY	1060.5	1486	15.5	high	multi-copy autosomal transposed	no or low expression in mule
EMSYm0054-RA	1199923	1215454	UBA1Y1	3841	1457.5	6335.5	high	multi-copy X-Y ancestral	mule higher than horse and donkey
EMSYm0055-RA	1347007	1362306	UBA1Y2	4163	1710.5	7300	high	multi-copy X-Y ancestral	mule higher than horse and donkey
EMSYm0056-RA	1466869	1482423	UBA1Y3	3927	1490.5	6451	high	multi-copy X-Y ancestral	mule higher than horse and donkey
EMSYm0057-RA	1637162	1652461	UBA1Y4	4163	1710.5	7300	high	multi-copy X-Y ancestral	mule higher than horse and donkey
EMSYm0058-RA	1787405	1802704	UBA1Y5	4163	1710.5	7300	high	multi-copy X-Y ancestral	mule higher than horse and donkey
EMSYm0059-RA	1936583	1951874	UBA1Y6	4039.5	1703.5	7191.5	high	multi-copy X-Y ancestral	mule higher than horse and donkey
EMSYm0060-RA	2035196	2050487	UBA1Y7	4039	1703.5	7191.5	high	multi-copy X-Y ancestral	mule higher than horse and donkey
EMSYm0061-RA	2937124	2950598	UBA1Y8	3500	1904.5	8118	high	multi-copy X-Y ancestral	mule higher than horse and donkey
EMSYm0079-RA	1179599	1198161	ETSTY2-1	2141.5	17	48.5	high	multi-copy novel Y-born	low expression in donkey and mule
EMSYm0080-RA	1327137	1345245	ETSTY2-2	2142	17	48.5	high	multi-copy novel Y-born	low expression in donkey and mule
EMSYm0081-RA	1446777	1465107	ETSTY2-3	2142	17	48.5	high	multi-copy novel Y-born	low expression in donkey and mule
EMSYm0082-RA	1617292	1635400	ETSTY2-4	2165.5	17	48.5	high	multi-copy novel Y-born	low expression in donkey and mule
EMSYm0083-RA	1767536	1785643	ETSTY2-5	2165	17	48.5	high	multi-copy novel Y-born	low expression in donkey and mule
EMSYm0084-RA	1916731	1934821	ETSTY2-6	2189	18.5	51	high	multi-copy novel Y-born	low expression in donkey and mule
EMSYm0085-RA	2015344	2033434	ETSTY2-7	2189	18.5	51	high	multi-copy novel Y-born	low expression in donkey and mule
EMSYm0188-RA	963642	964844	RBMY1	270	259.5	1417.5	high	multi-copy X-Y ancestral
EMSYm0189-RA	1012431	1025308	RBMY2	663	592	3031	high	multi-copy X-Y ancestral
EMSYm0192-RA	8707448	8707905	MYL9Y	349.5	279	1299	high	multi-copy autosomal transposed
EMSYm0196-RA	6520853	6521635	RPS3AY	3481	3143.5	4691.5	high	multi-copy autosomal transposed
EMSYs000008-RA	829132	870666	KDM5DY	923	470.5	2206.5	high	single-copy X-Y ancestral
EMSYs000054-RA	5419330	5422193	EIF3CY	5991.5	7965.5	6572	high	multi-copy autosomal transposed
EMSYs000057-RA	6210014	6225781	DDX3Y	4604	4372.5	7269	high	single-copy X-Y ancestral	mule higher than horse and donkey
EMSYs000058-RA	6279050	6407620	USP9Y	1261.5	822	2524	high	single-copy X-Y ancestral
EMSYs000060-RA	6674471	6716770	OFD1Y	1751.5	2193.5	2134	high	single-copy X-Y ancestral
EMSYs000062-RA	8283634	8285574	TMSB4Y	1949	565.5	2712.5	high	single-copy X-Y ancestral
EMSYs000065-RA	8934423	8956526	EIF2S3Y	219	291	1529.5	high	single-copy X-Y ancestral
EMSYs000066-RA	8982227	9017321	ZFY	1126	656.5	1952	high	single-copy X-Y ancestral
EMSYm0001-RA	929703	930768	ATP6V0CY	101	140.5	356	medium	multi-copy autosomal transposed	mule higher than horse and donkey
EMSYm0193-RA	9374678	9388415	XKR3Y	197.5	139	0.5	medium	single-copy PAR duplicated	no or low expression in mule
EMSYm0199-RA	5411103	5468637	TBL1Y	66	50	168	medium	single-copy X-Y ancestral
EMSYs000002-RA	619979	661245	TXLNGY	207	131	315.5	medium	single-copy X-Y ancestral	mule higher than horse and donkey
EMSYs000004-RA	761072	795716	BCORY	34	44	205.5	medium	single-copy X-Y ancestral
EMSYs000009-RA	975238	976637	SRY	93	137.5	354.5	medium	single-copy X-Y ancestral	mule higher than horse and donkey
EMSYs000035-RA	3403794	3405725	HSFY1	99.5	49.5	1.5	medium	multi-copy X-Y ancestral	no or low expression in mule
EMSYs000037-RA	3567448	3569379	HSFY2	99.5	49.5	1.5	medium	multi-copy X-Y ancestral	no or low expression in mule
EMSYs000056-RA	5969312	6148106	UTY	288	141.5	574	medium	single-copy X-Y ancestral	mule higher than horse and donkey
EMSYs000068-RA	9250554	9261850	EIF1AY	144	138	135.5	medium	single-copy X-Y ancestral
EMSYm0076-RA	1262846	1263263	ETSTY1-1	45	14.5	24	medium	multi-copy novel Y-born
EMSYm0077-RA	1318548	1318973	ETSTY1-2	69	15	27.5	medium	multi-copy novel Y-born
EMSYm0078-RA	1759791	1760216	ETSTY1-3	71	16.5	28	medium	multi-copy novel Y-born
EMSYm0185-RA	3706082	3725592	SH3TC1Y1	70.5	6	4.5	medium	multi-copy autosomal transposed	low expression in donkey and mule
EMSYm0186-RA	4174047	4178428	SH3TC1Y2	44.5	2.5	3	medium	multi-copy autosomal transposed	low expression in donkey and mule
EMSYm0187-RA	4390948	4403512	SH3TC1Y3	49.5	2.5	3	medium	multi-copy autosomal transposed	low expression in donkey and mule
EMSYs000052-RA	4741492	4743270	HSFY3	92	55	1.5	medium	multi-copy X-Y ancestral	no or low expression in mule
EMSYs000061-RA	6985953	7252725	NLGN4Y	100	14.5	36.5	medium	single-copy X-Y ancestral
EMSYm0020-RA	35847	39406	ETSTY7-1	16	0.5	0	low	multi-copy novel Y-born
EMSYm0021-RA	64286	68378	ETSTY7-2	23.5	5.5	0	low	multi-copy novel Y-born
EMSYm0022-RA	70448	73453	ETSTY7-3	30.5	2	0	low	multi-copy novel Y-born
EMSYm0023-RA	96854	101240	ETSTY7-4	0	0	0	low	multi-copy novel Y-born
EMSYm0023-RA	96854	101240	ETSTY7-4	10.5	1	0	low	multi-copy novel Y-born
EMSYm0025-RA	104744	107676	ETSTY7-5	19	4	0	low	multi-copy novel Y-born
EMSYm0026-RA	109368	112356	ETSTY7-6	46.5	13	2	low	multi-copy novel Y-born
EMSYm0027-RA	114052	117035	ETSTY7-7	15	3	0	low	multi-copy novel Y-born
EMSYm0028-RA	118400	121390	ETSTY7-8	15	3	0	low	multi-copy novel Y-born
EMSYm0029-RA	123083	126072	ETSTY7-9	17.5	3.5	0	low	multi-copy novel Y-born
EMSYm0030-RA	132739	135719	ETSTY7-10	18	2.5	0	low	multi-copy novel Y-born
EMSYm0031-RA	137411	140401	ETSTY7-11	23	2	1	low	multi-copy novel Y-born
EMSYm0032-RA	142557	145521	ETSTY7-12	22.5	3.5	0	low	multi-copy novel Y-born
EMSYm0034-RA	147214	150073	ETSTY7-13	3.5	0.5	0	low	multi-copy novel Y-born
EMSYm0035-RA	172204	175198	ETSTY7-14	9.5	4	0	low	multi-copy novel Y-born
EMSYm0036-RA	189577	195375	ETSTY7-15	19	16	0	low	multi-copy novel Y-born
EMSYm0114-RA	1098664	1099388	ETY1-1	9	0.5	2	low	multi-copy novel Y-born
EMSYm0115-RA	1172826	1173522	ETY1-2	2.5	0	3.5	low	multi-copy novel Y-born
EMSYm0116-RA	1173533	1173968	ETY1-3	0	0.5	1.5	low	multi-copy novel Y-born
EMSYm0117-RA	1261231	1261944	ETY1-4	49	26	26	low	multi-copy novel Y-born
EMSYm0118-RA	1320749	1321473	ETY1-5	4.5	0.5	2	low	multi-copy novel Y-born
EMSYm0119-RA	1323544	1324162	ETY1-6	27	24	17	low	multi-copy novel Y-born
EMSYm0120-RA	1443063	1443782	ETY1-7	9.5	0	4.5	low	multi-copy novel Y-born
EMSYm0121-RA	1551423	1552097	ETY1-8	15.5	16.5	13.5	low	multi-copy novel Y-born
EMSYm0122-RA	1594038	1594712	ETY1-9	18.5	27	23.5	low	multi-copy novel Y-born
EMSYm0123-RA	1696669	1697388	ETY1-10	11.5	0	4.5	low	multi-copy novel Y-born
EMSYm0124-RA	1762359	1763032	ETY1-11	3	0.5	1.5	low	multi-copy novel Y-born
EMSYm0125-RA	1763834	1764455	ETY1-12	29	21	16	low	multi-copy novel Y-born
EMSYm0126-RA	1907939	1908652	ETY1-13	32	23.5	27.5	low	multi-copy novel Y-born
EMSYm0113-RA	1909320	1909990	ETY1-14	5	0	4	low	multi-copy novel Y-born
EMSYm0127-RA	2119845	2120558	ETY1-15	30	29	22	low	multi-copy novel Y-born
EMSYm0128-RA	2122229	2122899	ETY1-16	5	0	4	low	multi-copy novel Y-born
EMSYm0129-RA	2305891	2306610	ETY1-17	11.5	0	4.5	low	multi-copy novel Y-born
EMSYm0130-RA	3077468	3078187	ETY1-18	7	0.5	6	low	multi-copy novel Y-born
EMSYm0131-RA	3326352	3327076	ETY1-19	3.5	0	2	low	multi-copy novel Y-born
EMSYm0132-RA	3468549	3469273	ETY1-20	3.5	0	2	low	multi-copy novel Y-born
EMSYm0133-RA	3651995	3652719	ETY1-21	3.5	0.5	2	low	multi-copy novel Y-born
EMSYm0134-RA	3801527	3802246	ETY1-22	6.5	0	5	low	multi-copy novel Y-born
EMSYm0201-RA	2218127	2218357	ETY7-1	12.5	17	32	low	multi-copy novel Y-born
EMSYm0202-RA	2430472	2430702	ETY7-2	12.5	17	32	low	multi-copy novel Y-born
EMSYm0204-RA	2829545	2829773	ETY7-3	13.5	16.5	32	low	multi-copy novel Y-born
EMSYm0205-RA	2991098	2991316	ETY7-4	13.5	16	32.5	low	multi-copy novel Y-born
EMSYm0206-RA	3206351	3206568	ETY7-5	13.5	16	32.5	low	multi-copy novel Y-born
EMSYm0208-RA	3956315	3956537	ETY7-6	12.5	15	29	low	multi-copy novel Y-born
EMSYm0209-RA	4679354	4679571	ETY7-7	12.5	15.5	31.5	low	multi-copy novel Y-born
EMSYm0207-RA	3734616	3735137	ETY8	21	8.5	0	low	single-copy novel Y-born
EMSYs000038-RA	3592466	3598571	HTRA3Y1	35	6	8.5	low	multi-copy autosomal transposed
EMSYs000038.2-RA	3709079	3715184	HTRA3Y2	27	4	4.5	low	multi-copy autosomal transposed
EMSYs000038.3-RA	4535243	4541348	HTRA3Y3	19	5.5	6.5	low	multi-copy autosomal transposed
EMSYs000067-RA	9068314	9146286	WWC3Y	12	2	8	low	single-copy X-Y ancestral
EMSYm0005-RA	2267603	2269465	CUL4BY1	2	0	1	very low	multi-copy X-Y ancestral
EMSYm0006-RA	2419029	2427434	CUL4BY2	2	0	1.5	very low	multi-copy X-Y ancestral
EMSYm0009-RA	2586621	2594990	CUL4BY3	1.5	0	1	very low	multi-copy X-Y ancestral
EMSYm0010-RA	2818047	2826452	CUL4BY4	2	0	1	very low	multi-copy X-Y ancestral
EMSYm0012-RA	3039733	3041595	CUL4BY5	4	0	1	very low	multi-copy X-Y ancestral
EMSYm0013-RA	3273579	3275441	CUL4BY6	4	1	1	very low	multi-copy X-Y ancestral
EMSYm0015-RA	3959515	3967920	CUL4BY7	1.5	0	1	very low	multi-copy X-Y ancestral
EMSYm0016-RA	4198831	4207200	CUL4BY8	1.5	0	1	very low	multi-copy X-Y ancestral
EMSYm0018-RA	4565628	4573997	CUL4BY9	1.5	0	0.5	very low	multi-copy X-Y ancestral
EMSYm0099-RA	2375508	2377115	ETSTY5-1	5	3	1.5	very low	multi-copy novel Y-born
EMSYm0100-RA	2630058	2631665	ETSTY5-2	4.5	3	1.5	very low	multi-copy novel Y-born
EMSYm0101-RA	2781227	2782834	ETSTY5-3	5	3	1.5	very low	multi-copy novel Y-born
EMSYm0102-RA	3142116	3143723	ETSTY5-4	5.5	2	1.5	very low	multi-copy novel Y-born
EMSYm0103-RA	3894964	3896571	ETSTY5-5	4	3	1.5	very low	multi-copy novel Y-born
EMSYm0104-RA	4090426	4092033	ETSTY5-6	4	3	1.5	very low	multi-copy novel Y-born
EMSYm0105-RA	4302775	4304382	ETSTY5-7	4	3	1.5	very low	multi-copy novel Y-born
EMSYm0106-RA	4615597	4617204	ETSTY5-8	4.5	2	1.5	very low	multi-copy novel Y-born
EMSYm0062-RA	1082002	1086056	YIR2-1	6	3	0.5	very low	multi-copy novel Y-born
EMSYm0063-RA	1155946	1160105	YIR2-2	0	0	0	very low	multi-copy novel Y-born
EMSYm0064-RA	1306187	1310227	YIR2-3	0	0	0	very low	multi-copy novel Y-born
EMSYm0065-RA	1429803	1433364	YIR2-4	0	0	0	very low	multi-copy novel Y-born
EMSYm0066-RA	1599494	1603701	YIR2-5	0	0	0	very low	multi-copy novel Y-born
EMSYm0067-RA	1710395	1714435	YIR2-6	0	0	0	very low	multi-copy novel Y-born
EMSYm0068-RA	1854493	1858054	YIR2-7	0	0	0	very low	multi-copy novel Y-born
EMSYm0069-RA	1999532	2003093	YIR2-8	0	0	0	very low	multi-copy novel Y-born
EMSYm0070-RA	2158147	2161708	YIR2-9	0	0	0	very low	multi-copy novel Y-born
EMSYm0071-RA	2902141	2905702	YIR2-10	2.5	1	0.5	very low	multi-copy novel Y-born
EMSYm0072-RA	3339676	3343716	YIR2-11	2.5	0.5	0	very low	multi-copy novel Y-born
EMSYm0073-RA	3481889	3485929	YIR2-12	2.5	0.5	0	very low	multi-copy novel Y-born
EMSYm0074-RA	3664576	3668630	YIR2-13	6	3	0.5	very low	multi-copy novel Y-born
EMSYm0151-RA	1498463	1499260	ETY4-1	0	0	0	very low	multi-copy novel Y-born
EMSYm0152-RA	2075866	2076639	ETY4-2	0	0	0	very low	multi-copy novel Y-born
EMSYm0153-RA	2257387	2258184	ETY4-3	0	0	0	very low	multi-copy novel Y-born
EMSYm0154-RA	2316955	2317784	ETY4-4	0	0	0	very low	multi-copy novel Y-born
EMSYm0155-RA	2503497	2504205	ETY4-5	0	0	0	very low	multi-copy novel Y-born
EMSYm0156-RA	2693858	2694631	ETY4-6	0	0	0	very low	multi-copy novel Y-born
EMSYm0157-RA	2717236	2718009	ETY4-7	0	0	0	very low	multi-copy novel Y-born
EMSYm0158-RA	3029498	3030296	ETY4-8	0	0	0	very low	multi-copy novel Y-born
EMSYm0159-RA	3263342	3264140	ETY4-9	0	0	0	very low	multi-copy novel Y-born
EMSYm0160-RA	3534543	3535316	ETY4-10	0	0	0	very low	multi-copy novel Y-born
EMSYm0161-RA	3605808	3606581	ETY4-11	0	0	0	very low	multi-copy novel Y-born
EMSYm0162-RA	3820841	3821614	ETY4-12	0	0	0	very low	multi-copy novel Y-born
EMSYm0163-RA	3824233	3825030	ETY4-13	0	0	0	very low	multi-copy novel Y-born
EMSYm0164-RA	4027441	4028214	ETY4-14	0	0	0	very low	multi-copy novel Y-born
EMSYm0165-RA	4220437	4221210	ETY4-15	0	0	0	very low	multi-copy novel Y-born
EMSYm0166-RA	4231044	4231842	ETY4-16	0	0	0	very low	multi-copy novel Y-born
EMSYm0167-RA	4422801	4423574	ETY4-17	0	0	0	very low	multi-copy novel Y-born
EMSYm0168-RA	898864	900085	TIGD1Y1	2	0	0	very low	multi-copy autosomal transposed
EMSYm0169-RA	6037689	6039376	TIGD1Y2	0	0	0	very low	multi-copy autosomal transposed
EMSYm0170-RA	6324041	6325762	TIGD1Y3	0.5	0.5	1	very low	multi-copy autosomal transposed
EMSYm0171-RA	6578723	6580486	TIGD1Y4	3.5	0	0	very low	multi-copy autosomal transposed
EMSYm0172-RA	8524652	8526300	TIGD1Y5	0	0	0	very low	multi-copy autosomal transposed
EMSYm0173-RA	8826661	8828635	TIGD1Y6	0	0	0	very low	multi-copy autosomal transposed
EMSYm0194-RA	6530723	6569310	ZRSR2Y	2	0	0	very low	single-copy X-Y ancestral
EMSYm0195-RA	5383696	5384197	ETY5	2	0	0	very low	single-copy novel Y-born
EMSYm0197-RA	5894813	5895571	TAB3Y	1	0.5	4	very low	single-copy X-Y ancestral
EMSYs000006-RA	429463	447163	ARSHY	2.5	1	3	very low	single-copy PAR duplicated
EMSYs000006.2-RA	492797	519822	ARSFY	0.5	1	0.5	very low	single-copy PAR duplicated
EMSYs000007-RA	799869	804841	SYPY	1	0	0.5	very low	single-copy X-Y ancestral
EMSYs000053-RA	4846573	4878587	ANOS1Y	0	0	0	very low	single-copy X-Y ancestral
EMSYs000055-RA	5624082	5697138	SHROOM2Y	5.5	0	1	very low	single-copy X-Y ancestral
EMSYs000059-RA	6505955	6510629	AP1S2Y	4	0	0	very low	single-copy X-Y ancestral
EMSYs000063-RA	7584460	7649602	STSY	0	0	0	very low	single-copy X-Y ancestral
EMSYs000064-RA	8594679	8598541	AMELY	0	0	0.5	very low	single-copy X-Y ancestral
EMSYs0198-RA	424957	425851	OR8K3Y	0	0	0.5	very low	single-copy autosomal transposed
EMSYs000005-RA	394686	395611	OR8J2Y1	0	0	0	very low	single-copy autosomal transposed
