# Supplementary material for: Horse Y chromosome assembly displays unique evolutionary features and putative stallion fertility genes
Source: Nat Commun. 2018 Jul 27;9:2945. doi: 10.1038/s41467-018-05290-6 (PMC6063916; doi:10.1038/s41467-018-05290-6)
Supplement: Supplementary file 12 — Supplementary Data 9 [file 41467_2018_5290_MOESM12_ESM.xlsx]

## Sheet: Supplementary Data 9
Supplementary Data 9: Samples for MSY comparison in equids and ancient and modern horses
Label	Species	Scientific name	Sample ID	Breed; comments	Age, years before present	Genome coverage; X	Reference	Accession
Onager	Onager	Equus hemionus	Ehemionusonager10	n/a	modern	18.6	Jonsson et al. 2014	SAMEA2802530
Domestic donkey	Donkey	Equus asinus	Willy	n/a	modern	11.8	doi:10.1038/nature12323	SAMN02179859
Przewalski’s horse #1	Przewalski's horse	Equus przewalski	SB293	divergence from domestic horse ∼45 kya	modern	19.3	Orlando et al. 2013; Schubert et al. 2014	SAMEA3498586
Przewalski’s horse #2	Przewalski's horse	Equus przewalski	SB533	divergence from domestic horse ∼45 kya	modern	20.3	Orlando et al. 2013; Schubert et al. 2014	SAMEA3498589
Ancient (Batagai)	Horse	Equus caballus	Batagai	mid Holocene; Batagai	~5,200	20.4	Schubert et al. 2014; Librado et al. 2015	SAMEA3542248
Ancient (CGG10023)	Horse	Equus caballus	CGG10023	late Pleistocene	16000	7.4	Schubert et al. 2014	SAMEA2821681
Yakutian #1	Horse	Equus caballus	n/a	Yakutian horse; Yak1	modern	10.5	Librado et al. 2015	SAMEA3542237
Yakutian #2	Horse	Equus caballus	n/a	Yakutian horse; Yak4	modern	9.1	Librado et al. 2015	SAMEA3542240
Yakutian #3	Horse	Equus caballus	n/a	Yakutian horse; Yak8	modern	9.5	Librado et al. 2015	SAMEA3542244
Yakutian #4	Horse	Equus caballus	n/a	Yakutian horse; Yak9	modern	9.9	Librado et al. 2015	SAMEA3542245
Arabian	Horse	Equus caballus	SAMN02439777	Arabian	modern	12.3	doi:10.1186/1471-2164-15-562	SAMN02439777
Hanovarian #1	Horse	Equus caballus	SAMN02439782	Hanovarian #1	modern	10.1	doi:10.1186/1471-2164-15-562	SAMN02439782
Hanovarian #2	Horse	Equus caballus	SAMN02439779	Hanovarian #2	modern	23.3	doi:10.1186/1471-2164-15-562	SAMN02439779
Icelandic #1	Horse	Equus caballus	Icelandic	Icelandic #1	modern	8.1	doi:10.1038/nature12323	SAMN02179857
Icelandic #2	Horse	Equus caballus	P5782	Icelandic #2	modern	32.6	doi:10.1038/nature11399	n/a
Marwari	Horse	Equus caballus	SAMN02767683	Marwari horse	modern	28.3	doi:10.1186/1471-2164-15-S9-S4	SAMN02767683
Sorraia	Horse	Equus caballus	SAMN02439778	Sorraia	modern	11.2	doi:10.1186/1471-2164-15-562	SAMN02439778
Standardbred	Horse	Equus caballus	Standardbred	Standardbred	modern	11.6	doi:10.1038/nature12323	SAMN02179441
