# Supplementary material for: Horse Y chromosome assembly displays unique evolutionary features and putative stallion fertility genes
Source: Nat Commun. 2018 Jul 27;9:2945. doi: 10.1038/s41467-018-05290-6 (PMC6063916; doi:10.1038/s41467-018-05290-6)
Supplement: Supplementary file 13 — Supplementary Data 10 [file 41467_2018_5290_MOESM13_ESM.xlsx]

## Sheet: Supplementary Data 10
Supplementary Data 10: Comparative data on MSY gene content in eutherian mammals (for Figure 8)
MSY gene symbol	Horse	Human	Chimp	Gorilla	Rhesus	Marmoset	Pig	Cattle	Dog	Cat	Mouse	Rat	Opossum
AKAP17AY=SFRS17AY	pseudoautosomal	pseudoautosomal	pseudoautosomal	pseudoautosomal	pseudoautosomal	AKAP17AY	pseudoautosomal	pseudoautosomal	pseudoautosomal	pseudoautosomal	0	0	0
AMELY	AMELY	AMELY	AMELY	AMELY	AMELY	0	AMELY	AMELY	0	AMELY	0	0	0
ANOS1Y	ANOS1Y	ps	ps	0	ps	0	pseudoautosomal	pseudoautosomal	pseudoautosomal	pseudoautosomal	0	0	0
AP1S2Y	AP1S2Y	0	0	0	0	0	AP1S2Y	0	0	0	0	0	0
ARSFY	ARSFY	ps	ps	0	0	0	pseudoautosomal	pseudoautosomal	0	0	0	0	0
ARSHY	ARSHY	0	0	0	0	0	pseudoautosomal	pseudoautosomal	0	0	0	0	0
ATP6V0CY	ATP6V0CY	0	0	0	0	0	0	0	0	0	0	0	0
ATRY	0	0	0	0	0	0	0	0	0	0	0	0	ATRY
BCORY	BCORY	ps	ps	0	ps	0	BCORY	0	BCORY (MC)	0	0	0	0
BPY2	0	BPY2 (3)	BPY2 (2)	0	0	0	0	0	0	0	0	0	0
BTG1	0	0	0	0	0	0	BTG1	0	0	0	0	0	0
CASKP	0	ps	ps	0	0	0	0	0	0	0	0	0	0
CDY	0	CDY (4)	CDY (5)	0	CDY	0	0	0	0	0	0	0	0
CUL4BY	CUL4BY	0	0	0	0	0	CUL4BY (MC)	0	CUL4BY (MC)	CUL4BY (MC)	0	0	0
DAZ	0	DAZ (4)	DAZ (4)	0	DAZ	0	0	0	0	0	0	0	0
DDX3Y	DDX3Y	DDX3Y	DDX3Y	DDX3Y	DDX3Y	DDX3Y	DDX3Y	DDX3Y	DDX3Y	DDX3Y	DDX3Y	DDX3Y	0
DYNG	0	0	0	0	0	0	0	0	DYNG	0	0	0	0
EIF1AY	EIF1AY	EIF1AY	EIF1AY	EIF1AY	EIF1AY	EIF1AY	EIF1AY	EIF1AY	EIF1AY	EIF1AY	0	0	0
EIF2S3Y	EIF2S3Y	0	0	0	0	0	EIF2S3Y	EIF2S3Y	EIF2S3Y?	EIF2S3Y	EIF2S3Y	EIF2S3Y	0
EIF3CY	EIF3CY	0	0	0	0	0	0	0	0	0	0	0	0
ETSTY1	ETSTY1	0	0	0	0	0	0	0	0	0	0	0	0
ETSTY2	ETSTY2	0	0	0	0	0	0	0	0	0	0	0	0
ETSTY5	ETSTY5	0	0	0	0	0	0	0	0	0	0	0	0
ETSTY7	ETSTY7	0	0	0	0	0	0	0	0	0	0	0	0
ETY1	ETY1	0	0	0	0	0	0	0	0	0	0	0	0
ETY4	ETY4	0	0	0	0	0	0	0	0	0	0	0	0
ETY5	ETY5	0	0	0	0	0	0	0	0	0	0	0	0
ETY7	ETY7	0	0	0	0	0	0	0	0	0	0	0	0
ETY8	ETY8	0	0	0	0	0	0	0	0	0	0	0	0
FAM122AY	0	0	0	0	0	0	0	0	0	0	0	0	FAM122AY
FLJ36031Y	0	0	0	0	0	0	0	0	0	FLJ36031Y	0	0	0
GPM6B	0	0	0	0	0	0	GPM6B	0	0	0	0	0	0
GPR143P	0	ps	ps	0	ps	0	0	0	0	0	0	0	0
GYG2P	pseudoautosomal	ps	ps	0	0	0	0	0	0	0	0	0	0
H2al2y	0	0	0	0	0	0	0	0	0	0	H2al2y	0	0
HCFC1Y	0	0	0	0	0	0	0	0	0	0	0	0	HCFC1Y
HMGB1	0	0	0	0	0	0	HMGB1	0	0	0	0	0	0
HMGB3Y	0	0	0	0	0	0	0	0	0	0	0	0	HMGB3Y
HSFY	HSFY (3)	HSFY (2)	0	HSFY (MC)	HSFY	0	HSFY (~100)	HSFY	HSFY	HSFY (MC)	0	0	HSFY
HSPA1LY	HSPA1LY	0	0	0	0	0	0	0	0	0	0	0	0
HTRA3Y	HTRA3Y	0	0	0	0	0	0	0	0	0	0	0	0
HUWE1Y	0	0	0	0	0	0	0	0	0	0	0	0	HUWE1Y
KDM5D	KDM5D	KDM5D	KDM5D	KDM5D	KDM5D	KDM5D	KDM5D	0	KDM5D	KDM5D	KDM5D	KDM5D	KDM5D
MBTPS2Y	0	0	0	0	0	0	MBTPS2	0	0	0	0	0	0
MECP2Y	0	0	0	0	0	0	0	0	0	0	0	0	MECP2Y
Med14Y	0	0	0	0	0	0	0	0	0	0	0	Med14Y	0
MXRA5Y/P	pseudoautosomal	ps	ps	0	MXRA5Y	MXRA5Y/P	pseudoautosomal	pseudoautosomal	pseudoautosomal	pseudoautosomal	0	0	0
MYL9Y	MYL9Y	0	0	0	0	0	0	0	0	0	0	0	0
NLGN4Y	NLGN4Y	NLGN4Y	NLGN4Y	NLGN4Y	NLGN4Y	NLGN4Y	pseudoautosomal	pseudoautosomal	pseudoautosomal	pseudoautosomal	0	0	0
OFD1Y	OFD1Y	OFD1Yps	OFD1Yps	OFD1Y	OFD1Yps	0	OFD1Y	OFD1Y	OFD1Y	0	0	0	0
OR8J2Y	OR8J2Y	0	0	0	0	0	0	0	0	0	0	0	0
OR8K3Y	OR8K3Y	0	0	0	0	0	0	0	0	0	0	0	0
OTUD5Y	0	0	0	0	0	0	0	0	0	0	0	0	OTUD5Y
P2RY8Y	0	pseudoautosomal	pseudoautosomal	pseudoautosomal	pseudoautosomal	P2RY8Y	pseudoautosomal	pseudoautosomal	pseudoautosomal	pseudoautosomal	0	0	0
PCDH11Y	0	PCDH11Y	0	0	0	0	0	0	0	0	0	0	0
PHF6Y	0	0	0	0	0	0	0	0	0	0	0	0	PHF6Y
PRAMEY	0	0	0	0	0	0	0	PRAMEY	0	0	0	0	0
PRKY	pseudoautosomal	PRKY	PRKY	PRKY	PRKY	ps	0	pseudoautosomal	pseudoautosomal	pseudoautosomal	0	0	0
Prssly	0	0	0	0	0	0	0	0	0	0	Prssly	0	0
PRY	0	PRY (2)	0	0	0	0	0	0	0	0	0	0	0
RBM10Y	0	0	0	0	0	0	0	0	0	0	0	0	RBM10Y
RBMY	RBMY (2)	RBMY (6)	RBMY (6)	RBMY (MC)	RBMY	RBMY	RBMY (MC)	RBMY	RBMYL	0	RBMY (30)	RBMY (MC)	RBMY
RPL10Y	0	0	0	0	0	0	0	0	0	0	0	0	RPL10Y
RPL5L	0	0	0	0	0	0	RPL5L	0	0	0	0	0	0
RPS3AY	RPS3AY	0	0	0	0	0	0	0	0	0	0	0	0
RPS4Y	0	RPS4Y(2)	RPS4Y	RPS4Y	RPS4Y	RPS4Y	0	0	0	RPS4Y (MC)	0	0	0
SEPHS1	0	0	0	0	0	0	SEPHS1	0	0	0	0	0	0
SH3TC1Y	SH3TC1Y	0	0	0	0	0	0	0	0	0	0	0	0
SHROOM2Y	SHROOM2Y	ps	ps	0	0	0	pseudoautosomal	pseudoautosomal	pseudoautosomal	pseudoautosomal	0	0	0
Sly	0	0	0	0	0	0	0	0	0	0	Sly	0	0
Srsy	0	0	0	0	0	0	0	0	0	0	Srsy	0	0
SRY	SRY	SRY	SRY	SRY	SRY	SRY	SRY (2)	SRY	SRY (6)	SRY	SRY	SRY (MC)	SRY
Ssty1, 2	0	0	0	0	0	0	0	0	0	0	Ssty	0	0
STSY	STSY	ps	ps	0	STSY	0	pseudoautosomal	pseudoautosomal	pseudoautosomal	pseudoautosomal	0	0	0
SYPY	SYPY	0	0	0	0	0	0	0	0	0	0	0	0
TAB3Y	TAB3Y	0	0	0	0	0	0	0	0	0	0	0	0
TBL1Y	TBL1Y	TBL1Y	ps	TBL1Y	TBL1Y	0	pseudoautosomal	pseudoautosomal	pseudoautosomal	pseudoautosomal	0	0	0
TETY1	0	0	0	0	0	0	0	0	0	TETY1	0	0	0
TETY2	0	0	0	0	0	0	0	0	0	TETY2	0	0	0
Teyorf1	0	0	0	0	0	0	0	0	0	0	Teyorf1	0	0
TFE3Y	0	0	0	0	0	0	0	0	0	0	0	0	TFE3Y
TGIF2LY	0	TGIF2LY	0	0	0	0	0	0	0	0	0	0	0
THOC2Y	0	0	0	0	0	0	0	0	0	0	0	0	THOC2Y
TIGD1Y	TIGD1Y	0	0	0	0	0	0	0	0	0	0	0	0
TMSB4Y	TMSB4Y	TMSB4Y	ps	TMSB4Y	TMSB4Y	0	TMSB4Y	0	0	0	0	0	0
TRAPPC2Y	0	0	0	0	0	0	TRAPPC2Y	0	0	0	0	0	0
TSPY	TSPY (13)	TSPY (~35)	TSPY (6)	TSPY (MC)	TSPY (MC)	TSPY	TSPY (MC)	TSPY	TSPY (MC)	TSPY (MS)	ps	TSPY (MC)	0
TXLNGY	TXLNGY	TXLNGY	ps	TXLNGY	TXLNGY	0	TXLNGY	0	TXLNGY	TXLNGY (MC)	0	0	0
UBA1Y	UBA1Y (8)	0	0	0	0	0	UBA1Y	UBA1Yps	UBA1Y	UBA1Y	UBA1Y	UBA1Y	UBA1Y
USP9Y	USP9Y	USP9Y	ps	USP9Y	USP9Y	USP9Y	USP9Y	USP9Y	USP9Y	USP9Y	USP9Y	USP9Y	0
UTY	UTY	UTY	UTY	UTY	UTY	UTY	UTY	UTY	UTY	UTY	UTY	UTY	0
VCY	0	VCY (2)	VCY (2)	0	0	0	0	0	0	0	0	0	0
WWC3Y	WWC3Y	0	0	0	0	0	0	0	0	0	0	0	0
XKR3Y	XKR3Y	XKRY (2)	0	XKRY (MC)	XKR3Y	0	0	0	0	0	0	0	0
YIR2	YIR2	0	0	0	0	0	0	0	0	0	0	0	0
ZBED1Y	pseudoautosomal	pseudoautosomal	pseudoautosomal	pseudoautosomal	pseudoautosomal	ZBED1Y	pseudoautosomal	pseudoautosomal	pseudoautosomal	pseudoautosomal	0	0	0
ZFY	ZFY	ZFY	ZFY	ZFY	ZFY	ZFY	ZFY	ZFY	ZFY	ZFY	ZFY (2)	ZFY	0
ZNF280AY	0	0	0	0	0	0	0	ZNF280AY	0	0	0	0	0
ZNF280BY	0	0	0	0	0	0	0	ZNF280BY	0	0	0	0	0
ZRSR2Y	ZRSR2Y	0	0	0	0	0	ZRSR2Y	ZRSR2Y	0	0	0	0	0
REFERENCES	this study	Skaletsky et al. 2003	Hughes et al. 2010	Tomaszkiewicz et al. 2016	Hughes et al. 2012	Bellott et al. 2014; Hughes et al. 2015	Skinner et al. 2015; Skinner et al. 2016; Das et al. 2013	Yang et al. 2011; Yue et al. 2013; Bellott et al. 2014; Hughes et al. 2015; Das et al. 2009	Li et al. 2013	Li et al. 2013	Soh et al. 2014; Hughes et al. 2015	Bellott et al. 2014; Turner et al. 2007	Bellott et al. 2014
eutherian lineage specific
opossum/marsupial specific
