# Supplementary material for: Horse Y chromosome assembly displays unique evolutionary features and putative stallion fertility genes
Source: Nat Commun. 2018 Jul 27;9:2945. doi: 10.1038/s41467-018-05290-6 (PMC6063916; doi:10.1038/s41467-018-05290-6)
Supplement: Supplementary file 14 — Supplementary Data 11 [file 41467_2018_5290_MOESM14_ESM.xlsx]

## Sheet: Supplementary Data 11
Supplementary Data 11: Primers for RT-PCR and to validate eMSY assembly and HT
Primer ID/Gene symbol	Sequence origin	Forward primer 5’-3’	Reverse primer 5’-3’	gDNA product, bp	cDNA product, bp	Application	Reference
ACTR1B (autosomal housekeeping control)	chr15:exon6F/exon7R	CTGCTACGCAAAGAGGGAGT	CTGTCTCCAGAGCCTCATCC	256	120	RT-PCR	chr15:11,616,275-11,616,530
ANOS1Y	exon4	GTACAACATCTCGGGCACCT	GAATGCCTGATGAGCTGTGA	196	196	RT-PCR
AP1S2Y	exon2F/exon3R	GAATTTTTGCTGTGCTATTGAGG	CAGCTTTTAAAACATTTTTCTTGGA	779	200	RT-PCR
ARSHY	exon4	CCTTTGGCCTCTTCAGTGAC	ATCAGCGAAGCGACTCTTTC	1248	249	RT-PCR
BCORY	exon1F/exon2R	GTGGTTGGAAGAGTCCCTCA	GTGCAGCTTTGGTGAGTCTG	984	132	RT-PCR
CUL4BY	cDNA	TGTGGGGTTCGTGTGAAATA	CAAGGATCGCTGGGTCTTAC	172	172	RT-PCR	Paria et al. 2011; EU687546
ETSTY1	cDNA	GACGGACGACCTTGTGTTTT	CTAGTGGCGAGTCCTTTTGG	234	234	RT-PCR	Paria et al. 2011; EU687549
ETSTY2	cDNA	ATCATCGTGGAAAGCCTCAC	AGTGCTGAAGAGGCTGTGGT	223	223	RT-PCR	Paria et al. 2011; EU687550
ETSTY5	cDNA	CAAAACCAAGAGGAGGACCA	CTCCAGAGGCAGGTACTTCG	210	210	RT-PCR	Paria et al. 2011; EU687553
ETSTY7	cDNA; alias ZNF33bY	CCACAGCAAATACAGGAGCA	GTCTGACTCCTCCCCCTTTC	800 Male; 3000 Female	242	RT-PCR	Paria et al. 2011; EU687572
ETSTY7-copy3	exon2F/R	GGTAAGGGGGAGGAGTCAGA	GGCCAATCCTCAGACTGTGT	155	155	RT-PCR
ETSTY7-copy9.5	exon1F/exon2R	ATAATCCAAACAGGCCCACA	CAGCCTAGGCCAATCCTAAG	762	324	RT-PCR; to check eMSY_v3 assembly
HSFY.2	exon2F/R	CCAAGTCCCCAGTGAATGTC	CGAAACCATGCAGATGAGAA	159	159	RT-PCR; to check eMSY_v3 assembly
HSFY.3	exon1F/exon2R	CATTGGGGGAGTTGCATTAG	TGCTTCTCTAGCTGACTTTCTGG	817	350	RT-PCR; to check eMSY_v3 assembly
HSPA1LY.2	exon1F2/R2	CCGAGGAAATTTCTTCTATGAT	CTCTCACAGGTGGTGCACAG	460	460	RT-PCR; to check eMSY_v3 assembly
HTRA3Y.2	exon1F2/R2	CTGCTGGTGCTGACAGAGGCATA	AGTTCCCGAGCATCTCCCACTTT	742	742	RT-PCR; to check eMSY_v3 assembly
MYL9Y.2	exon1F2/R2	CCACATAGTTAAGGTTGCCTTCTT	GAGGACGTGATCCGCAAC	174	174	RT-PCR; to check eMSY_v3 assembly
OFD1Y1.1	exon1F/exon2R	AACTCAAAGGCCTTCCGTTA	AGCTCAAAAAGCACGGTCAG	463	165	RT-PCR; to check eMSY_v3 assembly
OR8J2Y	F/R	CTCAGACTGCCCAGAATGC	CATCATGTGAGAGGCACAGG	700	700	RT-PCR; to check eMSY_v3 assembly
SH3TC1Y.3	exon2F/exon3R	CCATCAGCCAGCTCTACCTC	TGGTTGTACAGCTCCACCAG	1417	189	RT-PCR; to check eMSY_v3 assembly
SHROOM2Y	exon2F/R	ATACAATCAGGCCCGTTCAG	TACTGTGGCCTCTCATGCTG	346	346	RT-PCR; to check eMSY_v3 assembly
STSY.1	exon7F/exon8R	GCACCAATGGATGTTTTTCC	TCCCAGACACACAATGGCTA	340	308	RT-PCR; to check eMSY_v3 assembly
SYPY	exon2F/exon3R	AGGTGTTGAGACTGGAGGTCA	TGAGGGCTCTAGCCACTTAAA	944	238	RT-PCR; to check eMSY_v3 assembly
TBL1Y.3	exon15F/exon16R	CATCTTTGAGGTGTGCTGGA	CCTGTGGCCAGGTATGAGTT	1248	314	RT-PCR; to check eMSY_v3 assembly
TIGD1Y	F/R	GAAGAATTGCACGTTTCTCACA	AAATGAGCATTGGCTTCAACTT	692	692	RT-PCR; to check eMSY_v3 assembly
TSPY	cDNA	GAAGTCAGGCACACCAGTGA	TAAGGCTGCAGTTGTCATGC	280	189	RT-PCR	Paria et al. 2011; EU687567
WWC3Y.1	exon1F/R	CATGTTTGAACCTCCACCAA	CTGCAAATGTCTCCAAGTGC	773	773	RT-PCR; to check eMSY_v3 assembly
XKR3	exon2F/R	TGTGCCCCAAAAGTAACACA	AGTGGTCCTTCGCCACATAC	245	245	RT-PCR; to check eMSY_v3 assembly
ZRSR2Y	exon4F/R	TGGATCACTTTCCCCAAGTT	CATCAAGTCCCACCCTTCTT	181	181	RT-PCR; to check eMSY_v3 assembly
PEQ001.1	F1/R1	CGTTGCTACCTGCAACTTCA	CTGCTCAGGGACGTTTCTTC	214	n/a	HT; test for parasite-to-horse contamination; parasite specific	LM462759, PEQ_scaffold0000001; Parascaris equorum; similar to Ascaris lumbricoides; no similarity to horse
PEQ001.2	F2/R2	ATTTGCGGGCAATAAATGAG	TGTATCATCGGGCAAAACAA	424	n/a	HT; test for parasite-to-horse contamination; parasite specific	LM462759, PEQ_scaffold0000001; Parascaris equorum; similar to Ascaris lumbricoides; no similarity to horse
PEQ339.1	F1/R1	GGGCTGTACAAGTGTGCTGA	AACGCCCTTCATGGACATAG	433	n/a	HT; test for parasite-horse HT; horse and parasite shared	NCBI #LM491555 contig0000339
PEQ339.4	F4/R4	TTGCCAGGACCACCTCGAATTT	TGCTCCTGTATTTGCTGTGG	863	n/a	HT; test for parasite-horse HT; horse and parasite shared	NCBI #LM491555 contig0000339
ETSTY7-copy3	exon3F/R	ACACCTCGGCCTAGAGAACA	TGACTGAAGCAGTGGTGAGG	612	n/a	HT; test for parasite-horse HT; horse and parasite shared	eMSY
TSPY	eMSY	GAAGTCAGGCACACCAGTGA	TAAGGCTGCAGTTGTCATGC	280	n/a	HT; test for horse-to-parasite contamination; horse specific	eMSY
Mt-1 tRNA	horse mtDNA chrM:23-525	AAGCAAGGCACTGAAAATGC	GGGCTAAGCATAGTGGGGTA	503	n/a	HT; test for horse-to-parasite contamination; horse specific
Mt-7 ND1	horse mtDNA chrM:2681-3244	TAGAACAGGGCTCGTTAGGG	TCCGCTTATTAGGAGGACTGA	564	n/a	HT; test for horse-to-parasite contamination; horse specific
Mt-9 tRNA, ND1, ND2	horse mtDNA chrM:3579-4131	TCCTATGAATCCGAGCATCC	GGTGGCTTGGGTTAGAAAAT	553	n/a	HT; test for horse-to-parasite contamination; horse specific
Mt-32; Cytb	horse mtDNA chrM:14918-15492	TATTCTCCCCCGACCTCCTA	TTGTTGTCGTTTAGGGGAAGA	575	n/a	HT; test for horse-to-parasite contamination; horse specific	Ghosh et al. 2014
G_1_155; OR	chr1:155363723-155363823	GGGAAACACCCACATGAAC	AGATTGTATGCAGCCCTGAG	101	n/a	HT; test for horse-to-parasite contamination; horse specific	Ghosh et al. 2014
G_1_159; TRAV@	chr1:159058237-159058435	GGGCTGGAGGTGAGAGTAGA	GCTTCCGGTTGTGATCTAGG	199	n/a	HT; test for horse-to-parasite contamination; horse specific	Ghosh et al. 2014
Eic-12-125; OR	chr12:12510510-12510613	GGTCTAGATTGATTGGGAAAAA	TGTGAGAAGGGAGAATGTAGATGA	104	n/a	HT; test for horse-to-parasite contamination; horse specific	Ghosh et al. 2014
Eic-14-927; OR	chr14:92774418-92774570	CTGAGTGCGTTCATCTCTGG	AGCTGGCCTCTGATGTTCTC	153	n/a	HT; test for horse-to-parasite contamination; horse specific	Ghosh et al. 2014
chrUn2b; intergenic	chrUn:177633-177798	TTCGAGGAAGTGGGGTAATG	CCATTCGAAGTGCATCCTTT	166	n/a	HT; test for horse-to-parasite contamination; horse specific	Ghosh et al. 2014
chrUn10a; mRNA not annotated	chrUn:938663-939121	ATGCCATTCTGCACTTTCCT	GCCAAGACTGTGGGTTTGAT	459	n/a	HT; test for horse-to-parasite contamination; horse specific	Ghosh et al. 2014
ANOS1Y.1	exon3F/R	CTCACCTGCGCTACTGTCTG	ACTGCTAACTGGACAGCTGGA	150	n/a	to check eMSY_v3 assembly
ANOS1Y.2	exon4F/R	GTACAACATCTCGGGCACCT	GAATGCCTGATGAGCTGTGA	196	n/a	to check eMSY_v3 assembly
AP1S2Y.1	exon1F/R	GCAGTTTATATTGCTTTTTAGTTGTCA	TCACCATTCAATAAAGCTGCAC	153	n/a	to check eMSY_v3 assembly
AP1S2Y.2	exon2F/exon3R	GAATTTTTGCTGTGCTATTGAGG	CAGCTTTTAAAACATTTTTCTTGGA	779	n/a	to check eMSY_v3 assembly
ARSHY.1	exon7F/exon8R	GCAAAGGGATGGGAGGAT	GTGCAGGTAGACCCCACAGT	1071	n/a	to check eMSY_v3 assembly
ARSHY.2	exon1F/R	TCGGTGTCACTGTGGTGTTT	CATACATCTCCCACCCCAAG	113	n/a	to check eMSY_v3 assembly
ATP6V0CY	F/R	GAGCCTGGACAGGTAACGAG	TGGCATCATCGCTATCTACG	501	n/a	to check eMSY_v3 assembly
BCORY.1	exon1F/R	ACCAACGTGAATGTGTGCAT	AGGGACTCTTCCAACCACCT	245	n/a	to check eMSY_v3 assembly
BCORY.2	exon2F/R	CAGACTCACCAAAGCTGCAC	TCAAGTGCTTGGTTTTGCAC	190	n/a	to check eMSY_v3 assembly
BCORY.3	exon1F/exon2R	GTGGTTGGAAGAGTCCCTCA	GTGCAGCTTTGGTGAGTCTG	984	n/a	to check eMSY_v3 assembly
CUL4BY-copy1.1	exon1F/R	GACAAAGGAACAACCTTTATGACA	TAGTGTAAATTTCAGCTGGCCACA	150	n/a	to check eMSY_v3 assembly
CUL4BY-copy1.2	exon2F/R	TGGCAGAGACTACATGGGAAG	CAGTGTTTTATTCAAGTGTCAGCA	168	n/a	to check eMSY_v3 assembly
CUL4BY-copy1.3	exon1F/exon2R	ATTGTGTGGCCAGCTGAAAT	CCGTTCTCCCCTCAAATACA	1437	n/a	to check eMSY_v3 assembly
CUL4BY-copy2.1	exon1F2/exon2R2	AGAATGTGGAACTGCTTTCACT	GGCCAAAAACTTGTCCTCAG	779	n/a	to check eMSY_v3 assembly
CUL4BY-copy2.2	exon2F2/R2	CATGCAGAACCAGAATGATCC	CTCTGGGGGTAAGTGGATCTC	106	n/a	to check eMSY_v3 assembly
CUL4BY-copy3	exon3F/R	AAAAAGAGCTTCTGGCATCC	ACACCAGTGGCCACCTTAAT	100	n/a	to check eMSY_v3 assembly
EIF3CY.1	exon6F/exon7R	TGGAAATAGATGGGGACGTT	GTCCAGCGAGGTCACATCTT	653	n/a	to check eMSY_v3 assembly
EIF3CY.2	exon10F/exon11R	TGAAGTCAATGCCATCAAATG	GCATGATGCTGGAGTTTGG	603	n/a	to check eMSY_v3 assembly
ETSTY1-cop2	F/R	GTGCATGCGTGTCTGTGTAG	AACCTCTAGGCGTCTGAGCA	377	n/a	to check eMSY_v3 assembly
ETSTY2-copy1.1	exon1F/R	CTGCCATCATTGTGGTTTTG	ACGACCAACCGTACCTTCTG	409	n/a	to check eMSY_v3 assembly
ETSTY2-copy1.2	exon2F/R	TCATGCTTCCTGAATGGTTG	GCAGCAGTAAACCCAGGAAG	164	n/a	to check eMSY_v3 assembly
ETSTY2-copy1.3	exon3F/R	AATTAAGCTTGCTGCCTGGA	CTTGACGGATCCAACATCCT	102	n/a	to check eMSY_v3 assembly
ETSTY2-copy1.4	F1/R1	GAACTGGAAGTAGGGGCACA	ACATGGCGCAACAAATGTAA	733	n/a	to check eMSY_v3 assembly
ETSTY2-copy1.5	F2/R1	AGAAACTGTCAGTCACTAAC	ACATGGCGCAACAAATGTAA	708	n/a	to check eMSY_v3 assembly
ETSTY2-copy1.6	F3/R1	CAGAAGTTGTGGTTAGGCTT	ACATGGCGCAACAAATGTAA	614	n/a	to check eMSY_v3 assembly
ETSTY3-copy4	F/R	CTGCCATCATTGTGGTTTTG	ACGACCAACCGTACCTTCTG	409	n/a	to check eMSY_v3 assembly
ETSTY5-copy8.1	F1/F2	CTCCAGAGGCAGGTACTTCG	GCAAAAGAGAGGCAAGTTGG	365	n/a	to check eMSY_v3 assembly
ETSTY5-copy8.2	F1/R2	CTCCAGAGGCAGGTACTTCG	AGACTGGAGCAGAGGCAGAG	530	n/a	to check eMSY_v3 assembly
ETSTY7-copy3.1	exon1F/R	TCACGTTCACGAATAATCCAA	ACCCGTGCTGTGAAAGAGTT	155	n/a	to check eMSY_v3 assembly
ETSTY7-copy3.2	exon2F/R	GGTAAGGGGGAGGAGTCAGA	GGCCAATCCTCAGACTGTGT	153	n/a	to check eMSY_v3 assembly
ETSTY7-copy3.3	exon3F/R	ACACCTCGGCCTAGAGAACA	TGACTGAAGCAGTGGTGAGG	612	n/a	to check eMSY_v3 assembly
ETSTY7-copy3.4	exon3F2/R2	CCTCACCACTGCTTCAGTCA	CCTGAGGATTCCTTGGCATA	526	n/a	to check eMSY_v3 assembly
ETSTY7-copy3.5	exon1F/exon2R	CCACAGGTTGGTCCAAAAGT	GGCCAATCCTCAGACTGTGT	718	n/a	to check eMSY_v3 assembly
ETSTY7-copy3.6	exon2F/exon3R	TCGTCTGAGATGGCTCTGAA	CCGTTTTCTGGCTTGTGACT	1491	n/a	to check eMSY_v3 assembly
ETSTY7-copy9.1	exon1F/R	ATAATCCAAACAGGCCCACA	CAGTGCTAAGGTGATCTGCAC	162	n/a	to check eMSY_v3 assembly
ETSTY7-copy9.2	exon2F/R	GAAAGGGGGAGGAGTCAGA	CAGCCTAGGCCAATCCTAAG	159	n/a	to check eMSY_v3 assembly
ETSTY7-copy9.3	exon3F/R	ATGAATCCCGTGGACTGAAG	CAACTCTGGCACTGTGTAAA	401	n/a	to check eMSY_v3 assembly
ETSTY7-copy9.4	exon3F2/R2	TGTGAGCCTCCTCATCACTG	TGAATTTCTCTCCCCAAACG	326	n/a	to check eMSY_v3 assembly
ETSTY7-copy9.6	exon2F/exon3R	TGTTTGCTTGGAGGTTGTCA	CTCGTCATGGTCTTTCTCAGC	1319	n/a	to check eMSY_v3 assembly
ETY1-copy12	F/R	GGATGTCTCTCCCAGGATCA	CAGAGCAACGACAGCAACAT	533	n/a	to check eMSY_v3 assembly
ETY1-copy22	F/R	TTCTGGTGAAGGATGGAAGG	TCCAGAGCAACAACAGCAAC	604	n/a	to check eMSY_v3 assembly
ETY2	F/R	TAGTGGCCTGGGTTCATAGG	ACCATCCTTGGCTGAAACAC	505	n/a	to check eMSY_v3 assembly
ETY4-copy4	F/R	GCATCATGGAGTTGCAGAAG	CGTTGTTTCCCTCAGAGACC	694	n/a	to check eMSY_v3 assembly
HSFY.1	exon1F/R	GAACCATGGGTTTCCTGCTA	CCACTTTTCACAGGCACTCA	227	n/a	to check eMSY_v3 assembly
HSPA1LY.1	exon1F1/R1	CTGTGCACCACCTGTGAGAG	CCGCTGTCTCCAACCCTA	423	n/a	to check eMSY_v3 assembly
HSPA1LY.3	exon1F3/R3	CATTTGATGTGTCCGTCCTG	ATCACGAAGAGCCTTCTCCA	349	n/a	to check eMSY_v3 assembly
HSPA1LY.4	exon1F4/R4	CGAGGTGCCAATGGTATTCT	TCTCTCTGTGGGCCTCATCT	166	n/a	to check eMSY_v3 assembly
HTRA3Y.1	exon1F/R	CTTCGCCCTGCAGAACAC	CCGTCTGGATGTAGTCCATGT	104	n/a	to check eMSY_v3 assembly
KDM6AY.1	exon1F/exon2R	GCAGCTGCTCCAAGTGCT	CAGCAACAAGTTCATTCATGG	981	n/a	to check eMSY_v3 assembly
KDM6AY.2	exon2F/exon3R	AACAGTTTGGCCACTATTCCA	GCAGTCCTTGCCAGTACACA	681	n/a	to check eMSY_v3 assembly
MYL9Y.1	exon1F/R	GCGGGTGAACTCCACATAGT	GATGTTTGGGGAGAAGCTGA	219	n/a	to check eMSY_v3 assembly
OFD1Y.2	exon7F/exon8R	AGAGGGCTGCAGAGAGAATG	CTTCCAGTGGGCACGATTAT	766	n/a	to check eMSY_v3 assembly
OFD1Y.3	exon9F/exon10R	GCAATTTTAACTCGGCAACC	AAATGCTATCGCGTTTGAGC	704	n/a	to check eMSY_v3 assembly
OR8K3Y	F/R	CTCATGGGAATCACAGACCA	TCATGGAATTCAGGATGGGTA	818	n/a	to check eMSY_v3 assembly
SH3TC1Y.1	exon1.1F/R	CAGCATCCAGTGGTTCGAGCTCAC	CCAGGGCTTCCTCCAAGTAGA	354	n/a	to check eMSY_v3 assembly
SH3TC1Y.2	exon1.2F/R	TCCTGGAGTCTGTCCTGGAT	CCAGAAAGGCCCACTTGTAG	390	n/a	to check eMSY_v3 assembly
STSY.2	exon8F/R	GCACCAATGGATGTTTTTCC	ACCGAGCGTCTGTCTCATTC	358	n/a	to check eMSY_v3 assembly
TAB3Y.1	F1/R1	CAGTCCAATAAAAACACGCAAC	TGGGAGAAGGAGTGATACGG	655	n/a	to check eMSY_v3 assembly
TAB3Y.2	F2/R2	CAGTCCAATAAAAACACGCAAC	TTGCTTCATGCTGAAAAGGT	335	n/a	to check eMSY_v3 assembly
TAB3Y.3	F3/R3	TGATGTGGCATTTCAGTTTTTC	TGCACCATATGGAGAGCAAA	348	n/a	to check eMSY_v3 assembly
TBL1Y.1	exon7F/exon8R	GCTCGTGTTGAGGCACTGTA	CCATATTCTTGCAAAACCATCA	888	n/a	to check eMSY_v3 assembly
TBL1Y.2	exon12F/exon13R	TTGCTAGCATCCTGCTCTGA	TCTCTTTGCTGTGAGCCTGA	503	n/a	to check eMSY_v3 assembly
TSPY-copy8.1	exon1F/exon2R	CACTTCCCCACTGTGATTTCT	GATCATCAGCGAGGACCTGT	823	n/a	to check eMSY_v3 assembly
TSPY-copy8.2	exon2F/exon3R	CGACAGGTCCTCCTCTCAGT	ATTCAGTGGGGCCAGAATTA	309	n/a	to check eMSY_v3 assembly
TSPY-copy8.3	exon3F/exon4R	GGCCAGAGAACCAGTTGAAG	CCCAGTGATTGCTGCAAGAT	299	n/a	to check eMSY_v3 assembly
TSPY-copy8.4	exon4F/exon5R	TCCAGAAGTAGGGGTTCTTACG	TTCTGAACCACCCCCAGAT	279	n/a	to check eMSY_v3 assembly
TSPY-copy8.5	exon5F/exon6R	CCTTCAAGTCCATCATGTAG	CAGCAGGGGCAGGAAGAG	756	n/a	to check eMSY_v3 assembly
UBA1Y-copy4.1	exon1F/exon2R	CTCCTCTGCCTGTTCTGTCC	GGTACCTGGGAGGAGAGGTC	507	n/a	to check eMSY_v3 assembly
UBA1Y-copy4.2	exon19F/exon20R	ACCTCCGGGCAGAGAACTAT	GGGCTCAGAAATGCTGAAGA	341	n/a	to check eMSY_v3 assembly
WWC3Y.2	exon2F/exon3R	CTGCACTTGGAGACATTTGC	AGACATTCACTGGCCCTGT	893	n/a	to check eMSY_v3 assembly
YIR2-copy6	exon2F/R	ACCTTGGATCCAGACTCACG	AGGGTTGGGCTAAGTCACCT	170	n/a	to check eMSY_v3 assembly
