# Supplementary material for: Horse Y chromosome assembly displays unique evolutionary features and putative stallion fertility genes
Source: Nat Commun. 2018 Jul 27;9:2945. doi: 10.1038/s41467-018-05290-6 (PMC6063916; doi:10.1038/s41467-018-05290-6)
Supplement: Supplementary file 15 — Supplementary Data 12 [file 41467_2018_5290_MOESM15_ESM.xlsx]

## Sheet: Supplementary Data 12
##gff-version 3
##sequence-region eMSYv3 1 9497449
eMSYv3	maker	gene	619979	661245	.	-	.	ID=EMSYs000002;Name=TXLNGY;Alias=maker-eMSYv3-snap-gene-2.3;Note=TXLNGY
eMSYv3	maker	mRNA	619979	661245	.	-	.	ID=EMSYs000002-RA;Parent=EMSYs000002;Name=TXLNGY;Alias=maker-eMSYv3-snap-gene-2.3-mRNA-1;_AED=0.26;_QI=0|1|0.9|1|0|0.2|10|137|567;_eAED=0.26;Note=TXLNGY
eMSYv3	maker	exon	619979	620436	.	-	.	ID=EMSYs000002-RA
eMSYv3	maker	exon	621406	621501	.	-	.	ID=EMSYs000002-RA
eMSYv3	maker	exon	624042	624134	.	-	.	ID=EMSYs000002-RA
eMSYv3	maker	exon	626165	626239	.	-	.	ID=EMSYs000002-RA
eMSYv3	maker	exon	627745	627864	.	-	.	ID=EMSYs000002-RA
eMSYv3	maker	exon	630538	630732	.	-	.	ID=EMSYs000002-RA
eMSYv3	maker	exon	632207	632377	.	-	.	ID=EMSYs000002-RA
eMSYv3	maker	exon	651629	651720	.	-	.	ID=EMSYs000002-RA
eMSYv3	maker	exon	653436	653736	.	-	.	ID=EMSYs000002-RA
eMSYv3	maker	exon	661006	661245	.	-	.	ID=EMSYs000002-RA
eMSYv3	maker	CDS	661006	661245	.	-	.	ID=EMSYs000002-RA
eMSYv3	maker	CDS	653436	653736	.	-	.	ID=EMSYs000002-RA
eMSYv3	maker	CDS	651629	651720	.	-	.	ID=EMSYs000002-RA
eMSYv3	maker	CDS	632207	632377	.	-	.	ID=EMSYs000002-RA
eMSYv3	maker	CDS	630538	630732	.	-	.	ID=EMSYs000002-RA
eMSYv3	maker	CDS	627745	627864	.	-	.	ID=EMSYs000002-RA
eMSYv3	maker	CDS	626165	626239	.	-	.	ID=EMSYs000002-RA
eMSYv3	maker	CDS	624042	624134	.	-	.	ID=EMSYs000002-RA
eMSYv3	maker	CDS	621406	621501	.	-	.	ID=EMSYs000002-RA
eMSYv3	maker	CDS	620116	620436	.	-	.	ID=EMSYs000002-RA
eMSYv3	maker	three_prime_UTR	619979	620115	.	-	.	ID=EMSYs000002-RA
eMSYv3	maker	gene	829132	870666	.	+	.	ID=EMSYs000008;Name=KDM5D;Alias=maker-eMSYv3-snap-gene-4.3;Note=KDM5D
eMSYv3	maker	mRNA	829132	870666	.	+	.	ID=EMSYs000008-RA;Parent=EMSYs000008;Name=KDM5D;Alias=maker-eMSYv3-snap-gene-4.3-mRNA-1;_AED=0.09;_QI=73|1|1|1|0.92|0.88|27|874|1544;_eAED=0.09;Note=KDM5D
eMSYv3	maker	exon	829132	829185	.	+	.	ID=EMSYs000008-RA
eMSYv3	maker	exon	829305	829473	.	+	.	ID=EMSYs000008-RA
eMSYv3	maker	exon	830667	830744	.	+	.	ID=EMSYs000008-RA
eMSYv3	maker	exon	831772	831894	.	+	.	ID=EMSYs000008-RA
eMSYv3	maker	exon	832146	832316	.	+	.	ID=EMSYs000008-RA
eMSYv3	maker	exon	833229	833363	.	+	.	ID=EMSYs000008-RA
eMSYv3	maker	exon	837273	837396	.	+	.	ID=EMSYs000008-RA
eMSYv3	maker	exon	837519	837682	.	+	.	ID=EMSYs000008-RA
eMSYv3	maker	exon	840064	840222	.	+	.	ID=EMSYs000008-RA
eMSYv3	maker	exon	840564	840683	.	+	.	ID=EMSYs000008-RA
eMSYv3	maker	exon	840799	840957	.	+	.	ID=EMSYs000008-RA
eMSYv3	maker	exon	857105	857286	.	+	.	ID=EMSYs000008-RA
eMSYv3	maker	exon	857381	857543	.	+	.	ID=EMSYs000008-RA
eMSYv3	maker	exon	862535	862654	.	+	.	ID=EMSYs000008-RA
eMSYv3	maker	exon	862776	862970	.	+	.	ID=EMSYs000008-RA
eMSYv3	maker	exon	863246	863427	.	+	.	ID=EMSYs000008-RA
eMSYv3	maker	exon	863509	863633	.	+	.	ID=EMSYs000008-RA
eMSYv3	maker	exon	863758	863905	.	+	.	ID=EMSYs000008-RA
eMSYv3	maker	exon	865415	865511	.	+	.	ID=EMSYs000008-RA
eMSYv3	maker	exon	866046	866404	.	+	.	ID=EMSYs000008-RA
eMSYv3	maker	exon	866826	866964	.	+	.	ID=EMSYs000008-RA
eMSYv3	maker	exon	867397	867576	.	+	.	ID=EMSYs000008-RA
eMSYv3	maker	exon	867740	867877	.	+	.	ID=EMSYs000008-RA
eMSYv3	maker	exon	868070	868669	.	+	.	ID=EMSYs000008-RA
eMSYv3	maker	exon	868930	868999	.	+	.	ID=EMSYs000008-RA
eMSYv3	maker	exon	869129	869328	.	+	.	ID=EMSYs000008-RA
eMSYv3	maker	exon	869439	870666	.	+	.	ID=EMSYs000008-RA
eMSYv3	maker	five_prime_UTR	829132	829185	.	+	.	ID=EMSYs000008-RA
eMSYv3	maker	five_prime_UTR	829305	829323	.	+	.	ID=EMSYs000008-RA
eMSYv3	maker	CDS	829324	829473	.	+	.	ID=EMSYs000008-RA
eMSYv3	maker	CDS	830667	830744	.	+	.	ID=EMSYs000008-RA
eMSYv3	maker	CDS	831772	831894	.	+	.	ID=EMSYs000008-RA
eMSYv3	maker	CDS	832146	832316	.	+	.	ID=EMSYs000008-RA
eMSYv3	maker	CDS	833229	833363	.	+	.	ID=EMSYs000008-RA
eMSYv3	maker	CDS	837273	837396	.	+	.	ID=EMSYs000008-RA
eMSYv3	maker	CDS	837519	837682	.	+	.	ID=EMSYs000008-RA
eMSYv3	maker	CDS	840064	840222	.	+	.	ID=EMSYs000008-RA
eMSYv3	maker	CDS	840564	840683	.	+	.	ID=EMSYs000008-RA
eMSYv3	maker	CDS	840799	840957	.	+	.	ID=EMSYs000008-RA
eMSYv3	maker	CDS	857105	857286	.	+	.	ID=EMSYs000008-RA
eMSYv3	maker	CDS	857381	857543	.	+	.	ID=EMSYs000008-RA
eMSYv3	maker	CDS	862535	862654	.	+	.	ID=EMSYs000008-RA
eMSYv3	maker	CDS	862776	862970	.	+	.	ID=EMSYs000008-RA
eMSYv3	maker	CDS	863246	863427	.	+	.	ID=EMSYs000008-RA
eMSYv3	maker	CDS	863509	863633	.	+	.	ID=EMSYs000008-RA
eMSYv3	maker	CDS	863758	863905	.	+	.	ID=EMSYs000008-RA
eMSYv3	maker	CDS	865415	865511	.	+	.	ID=EMSYs000008-RA
eMSYv3	maker	CDS	866046	866404	.	+	.	ID=EMSYs000008-RA
eMSYv3	maker	CDS	866826	866964	.	+	.	ID=EMSYs000008-RA
eMSYv3	maker	CDS	867397	867576	.	+	.	ID=EMSYs000008-RA
eMSYv3	maker	CDS	867740	867877	.	+	.	ID=EMSYs000008-RA
eMSYv3	maker	CDS	868070	868669	.	+	.	ID=EMSYs000008-RA
eMSYv3	maker	CDS	868930	868999	.	+	.	ID=EMSYs000008-RA
eMSYv3	maker	CDS	869129	869328	.	+	.	ID=EMSYs000008-RA
eMSYv3	maker	CDS	869439	869792	.	+	.	ID=EMSYs000008-RA
eMSYv3	maker	three_prime_UTR	869793	870666	.	+	.	ID=EMSYs000008-RA
eMSYv3	maker	gene	429463	447163	.	+	.	ID=EMSYs000006;Name=ARSHY;Alias=maker-eMSYv3-snap-gene-4.2;Note=ARSHY
eMSYv3	maker	mRNA	429463	447163	.	+	.	ID=EMSYs000006-RA;Parent=EMSYs000006;Name=ARSHY;Alias=maker-eMSYv3-snap-gene-4.2-mRNA-1;_AED=0.20;_QI=61|0.7|0.52|0.85|0.5|0.47|21|0|1283;_eAED=0.22;Note=ARSHY1
eMSYv3	maker	exon	429463	429612	.	+	.	ID=EMSYs000006-RA
eMSYv3	maker	exon	430681	430802	.	+	.	ID=EMSYs000006-RA
eMSYv3	maker	exon	434860	434985	.	+	.	ID=EMSYs000006-RA
eMSYv3	maker	exon	435697	436120	.	+	.	ID=EMSYs000006-RA
eMSYv3	maker	exon	437763	437899	.	+	.	ID=EMSYs000006-RA
eMSYv3	maker	exon	441363	441497	.	+	.	ID=EMSYs000006-RA
eMSYv3	maker	exon	444151	444313	.	+	.	ID=EMSYs000006-RA
eMSYv3	maker	exon	445127	445248	.	+	.	ID=EMSYs000006-RA
eMSYv3	maker	exon	446800	447163	.	+	.	ID=EMSYs000006-RA
eMSYv3	maker	five_prime_UTR	429463	429523	.	+	.	ID=EMSYs000006-RA
eMSYv3	maker	CDS	429463	429612	.	+	.	ID=EMSYs000006-RA
eMSYv3	maker	CDS	430681	430802	.	+	.	ID=EMSYs000006-RA
eMSYv3	maker	CDS	434860	434985	.	+	.	ID=EMSYs000006-RA
eMSYv3	maker	CDS	435697	436120	.	+	.	ID=EMSYs000006-RA
eMSYv3	maker	CDS	437763	437899	.	+	.	ID=EMSYs000006-RA
eMSYv3	maker	CDS	441363	441497	.	+	.	ID=EMSYs000006-RA
eMSYv3	maker	CDS	444151	444313	.	+	.	ID=EMSYs000006-RA
eMSYv3	maker	CDS	445127	445248	.	+	.	ID=EMSYs000006-RA
eMSYv3	maker	CDS	446800	447163	.	+	.	ID=EMSYs000006-RA
eMSYv3	maker	gene	492797	519822	.	+	.	ID=EMSYs000006.2;Name=ARSFY;Alias=maker-eMSYv3-snap-gene-4.2;Note=ARSFY
eMSYv3	maker	mRNA	492797	519822	.	+	.	ID=EMSYs000006.2-RA;Parent=EMSYs000006.2;Name=ARSFY;Alias=maker-eMSYv3-snap-gene-4.2-mRNA-1;_AED=0.20;_QI=61|0.7|0.52|0.85|0.5|0.47|21|0|1283;_eAED=0.22;Note=ARSHY2
eMSYv3	maker	exon	492797	492946	.	+	.	ID=EMSYs000006.2-RA
eMSYv3	maker	exon	494770	494881	.	+	.	ID=EMSYs000006.2-RA
eMSYv3	maker	exon	495592	495694	.	+	.	ID=EMSYs000006.2-RA
eMSYv3	maker	exon	500548	500971	.	+	.	ID=EMSYs000006.2-RA
eMSYv3	maker	exon	504259	504395	.	+	.	ID=EMSYs000006.2-RA
eMSYv3	maker	exon	513609	513743	.	+	.	ID=EMSYs000006.2-RA
eMSYv3	maker	exon	514650	514812	.	+	.	ID=EMSYs000006.2-RA
eMSYv3	maker	exon	518933	519015	.	+	.	ID=EMSYs000006.2-RA
eMSYv3	maker	exon	519455	519822	.	+	.	ID=EMSYs000006.2-RA
eMSYv3	maker	CDS	492797	492946	.	+	.	ID=EMSYs000006.2-RA
eMSYv3	maker	CDS	494770	494881	.	+	.	ID=EMSYs000006.2-RA
eMSYv3	maker	CDS	495592	495694	.	+	.	ID=EMSYs000006.2-RA
eMSYv3	maker	CDS	500548	500971	.	+	.	ID=EMSYs000006.2-RA
eMSYv3	maker	CDS	504259	504395	.	+	.	ID=EMSYs000006.2-RA
eMSYv3	maker	CDS	513609	513743	.	+	.	ID=EMSYs000006.2-RA
eMSYv3	maker	CDS	514650	514812	.	+	.	ID=EMSYs000006.2-RA
eMSYv3	maker	CDS	518933	519015	.	+	.	ID=EMSYs000006.2-RA
eMSYv3	maker	CDS	519455	519822	.	+	.	ID=EMSYs000006.2-RA
eMSYv3	maker	gene	761072	795716	.	+	.	ID=EMSYs000004;Name=BCORY;Alias=maker-eMSYv3-snap-gene-4.0;Note=BCORY
eMSYv3	maker	mRNA	761072	795716	.	+	.	ID=EMSYs000004-RA;Parent=EMSYs000004;Name=BCORY;Alias=maker-eMSYv3-snap-gene-4.0-mRNA-1;_AED=0.55;_QI=0|0|0|0.15|0.66|0.69|13|0|538;_eAED=0.66;Note=BCORY
eMSYv3	maker	exon	761072	761332	.	+	.	ID=EMSYs000004-RA
eMSYv3	maker	exon	761741	762082	.	+	.	ID=EMSYs000004-RA
eMSYv3	maker	exon	762935	763263	.	+	.	ID=EMSYs000004-RA
eMSYv3	maker	exon	763627	763893	.	+	.	ID=EMSYs000004-RA
eMSYv3	maker	exon	767911	768080	.	+	.	ID=EMSYs000004-RA
eMSYv3	maker	exon	792944	793022	.	+	.	ID=EMSYs000004-RA
eMSYv3	maker	exon	793233	793391	.	+	.	ID=EMSYs000004-RA
eMSYv3	maker	exon	794642	794905	.	+	.	ID=EMSYs000004-RA
eMSYv3	maker	exon	795226	795716	.	+	.	ID=EMSYs000004-RA
eMSYv3	maker	gene	975238	976637	.	-	.	ID=EMSYs000009;Name=SRY;Alias=maker-eMSYv3-snap-gene-4.5;Note=SRY
eMSYv3	maker	mRNA	975238	976637	.	-	.	ID=EMSYs000009-RA;Parent=EMSYs000009;Name=SRY;Alias=maker-eMSYv3-snap-gene-4.5-mRNA-1;_AED=0.14;_QI=129|0.45|0.41|1|0.09|0|12|0|666;_eAED=0.14;Note=SRY
eMSYv3	maker	exon	975238	976637	.	-	.	ID=EMSYs000009-RA
eMSYv3	maker	gene	799869	804841	.	-	.	ID=EMSYs000007;Name=SYPY;Alias=maker-eMSYv3-snap-gene-4.4;Note=SYPY
eMSYv3	maker	mRNA	799869	804841	.	-	.	ID=EMSYs000007-RA;Parent=EMSYs000007;Name=SYPY;Alias=maker-eMSYv3-snap-gene-4.4-mRNA-1;_AED=0.51;_QI=0|0|0|0.42|0.33|0.42|7|0|141;_eAED=0.70;Note=SYPY
eMSYv3	maker	exon	799869	799964	.	-	.	ID=EMSYs000007-RA
eMSYv3	maker	exon	801675	801850	.	-	.	ID=EMSYs000007-RA
eMSYv3	maker	exon	802609	802686	.	-	.	ID=EMSYs000007-RA
eMSYv3	maker	exon	802731	802763	.	-	.	ID=EMSYs000007-RA
eMSYv3	maker	exon	804719	804841	.	-	.	ID=EMSYs000007-RA
eMSYv3	maker	CDS	799869	799964	.	-	.	ID=EMSYs000007-RA
eMSYv3	maker	CDS	801675	801850	.	-	.	ID=EMSYs000007-RA
eMSYv3	maker	CDS	802609	802686	.	-	.	ID=EMSYs000007-RA
eMSYv3	maker	CDS	802731	802763	.	-	.	ID=EMSYs000007-RA
eMSYv3	maker	CDS	804719	804841	.	-	.	ID=EMSYs000007-RA
eMSYv3	maker	gene	394686	395611	.	+	.	ID=EMSYs000005;Name=OR8J1Y1;Alias=maker-eMSYv3-snap-gene-4.1;Note=OR8J1Y1
eMSYv3	maker	mRNA	394686	395611	.	+	.	ID=EMSYs000005-RA;Parent=EMSYs000005;Name=OR8J1Y1;Alias=maker-eMSYv3-snap-gene-4.1-mRNA-1;_AED=0.25;_QI=19|0|0|1|0|0|7|0|349;_eAED=0.37;Note=OR8J1Y1
eMSYv3	maker	exon	394686	395611	.	+	.	ID=EMSYs000005-RA
eMSYv3	maker	gene	424957	425851	.	+	.	ID=EMSYs0198;Name=OR8J1Y2;Alias=maker-eMSYv3-snap-gene-4.1;Note=OR8J1Y2
eMSYv3	maker	mRNA	424957	425851	.	+	.	ID=EMSYs0198-RA;Parent=EMSYs0198;Name=OR8J1Y2;Alias=maker-eMSYv3-snap-gene-4.1-mRNA-1;_AED=0.25;_QI=19|0|0|1|0|0|7|0|349;_eAED=0.37;Note=OR8J1Y2
eMSYv3	maker	exon	424957	425851	.	+	.	ID=EMSYs0198-RA
eMSYv3	maker	gene	3592466	3598571	.	+	.	ID=EMSYs000038;Name=HTRA3Y1;Alias=maker-eMSYv3-snap-gene-14.9;Note=HTRA3Y1
eMSYv3	maker	mRNA	3592466	3598571	.	+	.	ID=EMSYs000038-RA;Parent=EMSYs000038;Name=HTRA3Y1;Alias=maker-eMSYv3-snap-gene-14.9-mRNA-1;_AED=0.28;_QI=0|0.2|0|0.66|0|0|6|0|262;_eAED=0.28;Note=HTRA3Y1
eMSYv3	maker	exon	3592466	3592690	.	+	.	ID=EMSYs000038-RA
eMSYv3	maker	exon	3596214	3596415	.	+	.	ID=EMSYs000038-RA
eMSYv3	maker	exon	3597121	3597154	.	+	.	ID=EMSYs000038-RA
eMSYv3	maker	exon	3592466	3598571	.	+	.	ID=EMSYs000038-RA
eMSYv3	maker	gene	3709079	3715184	.	+	.	ID=EMSYs000038.2;Name=HTRA3Y2;Alias=maker-eMSYv3-snap-gene-14.9;Note=HTRA3Y2
eMSYv3	maker	mRNA	3709079	3715184	.	+	.	ID=EMSYs000038.2-RA;Parent=EMSYs000038.2;Name=HTRA3Y2;Alias=maker-eMSYv3-snap-gene-14.9-mRNA-1;_AED=0.28;_QI=0|0.2|0|0.66|0|0|6|0|262;_eAED=0.28;Note=HTRA3Y2
eMSYv3	maker	exon	3709079	3709303	.	+	.	ID=EMSYs000038.2-RA
eMSYv3	maker	exon	3712827	3713028	.	+	.	ID=EMSYs000038.2-RA
eMSYv3	maker	exon	3713734	3713767	.	+	.	ID=EMSYs000038.2-RA
eMSYv3	maker	exon	3715069	3715184	.	+	.	ID=EMSYs000038.2-RA
eMSYv3	maker	gene	4535243	4541348	.	+	.	ID=EMSYs000038.3;Name=HTRA3Y3;Alias=maker-eMSYv3-snap-gene-14.9;Note=HTRA3Y3
eMSYv3	maker	mRNA	4535243	4541348	.	+	.	ID=EMSYs000038.3-RA;Parent=EMSYs000038.3;Name=HTRA3Y3;Alias=maker-eMSYv3-snap-gene-14.9-mRNA-1;_AED=0.28;_QI=0|0.2|0|0.66|0|0|6|0|262;_eAED=0.28;Note=HTRA3Y3
eMSYv3	maker	exon	4535243	4535467	.	+	.	ID=EMSYs000038.3-RA
eMSYv3	maker	exon	4538991	4539192	.	+	.	ID=EMSYs000038.3-RA
eMSYv3	maker	exon	4539898	4539931	.	+	.	ID=EMSYs000038.3-RA
eMSYv3	maker	exon	4541233	4541348	.	+	.	ID=EMSYs000038.3-RA
eMSYv3	maker	gene	3403794	3405725	.	-	.	ID=EMSYs000035;Name=HSFY1;Alias=maker-eMSYv3-snap-gene-14.10;Note=HSFY1
eMSYv3	maker	mRNA	3403794	3405725	.	-	.	ID=EMSYs000035-RA;Parent=EMSYs000035;Name=HSFY1;Alias=maker-eMSYv3-snap-gene-14.10-mRNA-1;_AED=0.01;_QI=131|1|1|1|0|0|2|115|404;_eAED=0.01;Note=HSFY1
eMSYv3	maker	exon	3403794	3404604	.	-	.	ID=EMSYs000035-RA
eMSYv3	maker	exon	3405076	3405725	.	-	.	ID=EMSYs000035-RA
eMSYv3	maker	five_prime_UTR	3405595	3405725	.	-	.	ID=EMSYs000035-RA
eMSYv3	maker	CDS	3405076	3405594	.	-	.	ID=EMSYs000035-RA
eMSYv3	maker	CDS	3403909	3404604	.	-	.	ID=EMSYs000035-RA
eMSYv3	maker	three_prime_UTR	3403794	3403908	.	-	.	ID=EMSYs000035-RA
eMSYv3	maker	gene	3567448	3569379	.	-	.	ID=EMSYs000037;Name=HSFY2;Alias=maker-eMSYv3-snap-gene-14.12;Note=HSFY2
eMSYv3	maker	mRNA	3567448	3569379	.	-	.	ID=EMSYs000037-RA;Parent=EMSYs000037;Name=HSFY2;Alias=maker-eMSYv3-snap-gene-14.12-mRNA-1;_AED=0.01;_QI=131|1|1|1|0|0|2|115|404;_eAED=0.01;Note=HSFY2
eMSYv3	maker	exon	3567448	3568258	.	-	.	ID=EMSYs000037-RA
eMSYv3	maker	exon	3568730	3569379	.	-	.	ID=EMSYs000037-RA
eMSYv3	maker	five_prime_UTR	3569249	3569379	.	-	.	ID=EMSYs000037-RA
eMSYv3	maker	CDS	3568730	3569248	.	-	.	ID=EMSYs000037-RA
eMSYv3	maker	CDS	3567563	3568258	.	-	.	ID=EMSYs000037-RA
eMSYv3	maker	three_prime_UTR	3567448	3567562	.	-	.	ID=EMSYs000037-RA
eMSYv3	maker	gene	4741492	4743270	.	-	.	ID=EMSYs000052;Name=HSFY3;Alias=maker-eMSYv3-snap-gene-19.4;Note=HSFY3
eMSYv3	maker	mRNA	4741492	4743270	.	-	.	ID=EMSYs000052-RA;Parent=EMSYs000052;Name=HSFY3;Alias=maker-eMSYv3-snap-gene-19.4-mRNA-1;_AED=0.07;_QI=0|0|0.5|1|0|0|2|115|390;_eAED=0.07;Note=HSFY3
eMSYv3	maker	exon	4741492	4742302	.	-	.	ID=EMSYs000052-RA
eMSYv3	maker	exon	4742794	4743270	.	-	.	ID=EMSYs000052-RA
eMSYv3	maker	CDS	4742794	4743270	.	-	.	ID=EMSYs000052-RA
eMSYv3	maker	CDS	4741607	4742302	.	-	.	ID=EMSYs000052-RA
eMSYv3	maker	three_prime_UTR	4741492	4741606	.	-	.	ID=EMSYs000052-RA
eMSYv3	maker	gene	4846573	4878587	.	-	.	ID=EMSYs000053;Name=ANOS1Y;Alias=maker-eMSYv3-snap-gene-19.5;Note=ANOS1Y
eMSYv3	maker	mRNA	4846573	4878587	.	-	.	ID=EMSYs000053-RA;Parent=EMSYs000053;Name=ANOS1Y;Alias=maker-eMSYv3-snap-gene-19.5-mRNA-1;_AED=0.07;_QI=0|0.66|0.5|0.75|0|0|4|39|149;_eAED=0.07;Note=ANOS1Y
eMSYv3	maker	exon	4846573	4846716	.	-	.	ID=EMSYs000053-RA
eMSYv3	maker	exon	4860209	4860340	.	-	.	ID=EMSYs000053-RA
eMSYv3	maker	exon	4863153	4863344	.	-	.	ID=EMSYs000053-RA
eMSYv3	maker	exon	4878362	4878538	.	-	.	ID=EMSYs000053-RA
eMSYv3	maker	exon	4878498	4878587	.	-	.	ID=EMSYs000053-RA
eMSYv3	maker	CDS	4846573	4846716	.	-	.	ID=EMSYs000053-RA
eMSYv3	maker	CDS	4860209	4860340	.	-	.	ID=EMSYs000053-RA
eMSYv3	maker	CDS	4863153	4863344	.	-	.	ID=EMSYs000053-RA
eMSYv3	maker	CDS	4878362	4878538	.	-	.	ID=EMSYs000053-RA
eMSYv3	maker	CDS	4878498	4878587	.	-	.	ID=EMSYs000053-RA
eMSYv3	maker	gene	8594679	8598541	.	-	.	ID=EMSYs000064;Name=AMELY;Alias=maker-eMSYv3-snap-gene-36.14;Note=AMELY
eMSYv3	maker	mRNA	8594679	8598541	.	-	.	ID=EMSYs000064-RA;Parent=EMSYs000064;Name=AMELY;Alias=maker-eMSYv3-snap-gene-36.14-mRNA-1;_AED=0.04;_QI=0|1|1|1|0.33|0.5|4|113|169;_eAED=0.04;Note=AMELY
eMSYv3	maker	exon	8594679	8594797	.	-	.	ID=EMSYs000064-RA
eMSYv3	maker	exon	8596367	8596777	.	-	.	ID=EMSYs000064-RA
eMSYv3	maker	exon	8597061	8597105	.	-	.	ID=EMSYs000064-RA
eMSYv3	maker	exon	8598494	8598541	.	-	.	ID=EMSYs000064-RA
eMSYv3	maker	CDS	8598494	8598541	.	-	.	ID=EMSYs000064-RA
eMSYv3	maker	CDS	8597061	8597105	.	-	.	ID=EMSYs000064-RA
eMSYv3	maker	CDS	8596367	8596777	.	-	.	ID=EMSYs000064-RA
eMSYv3	maker	CDS	8594792	8594797	.	-	.	ID=EMSYs000064-RA
eMSYv3	maker	three_prime_UTR	8594679	8594791	.	-	.	ID=EMSYs000064-RA
eMSYv3	maker	gene	6505955	6510629	.	+	.	ID=EMSYs000059;Name=AP1S2Y;Alias=maker-eMSYv3-snap-gene-29.2;Note=AP1S2Y
eMSYv3	maker	mRNA	6505955	6510629	.	+	.	ID=EMSYs000059-RA;Parent=EMSYs000059;Name=AP1S2Y;Alias=maker-eMSYv3-snap-gene-29.2-mRNA-1;_AED=0.52;_QI=0|0|0|0.6|0|0.2|5|0|114;_eAED=0.69;Note=AP1S2Y
eMSYv3	maker	exon	6505955	6506133	.	+	.	ID=EMSYs000059-RA
eMSYv3	maker	exon	6509829	6509948	.	+	.	ID=EMSYs000059-RA
eMSYv3	maker	exon	6510519	6510629	.	+	.	ID=EMSYs000059-RA
eMSYv3	maker	gene	6210014	6225781	.	-	.	ID=EMSYs000057;Name=DDX3Y;Alias=maker-eMSYv3-snap-gene-25.4;Note=DDX3Y
eMSYv3	maker	mRNA	6210014	6225781	.	-	.	ID=EMSYs000057-RA;Parent=EMSYs000057;Name=DDX3Y;Alias=maker-eMSYv3-snap-gene-25.4-mRNA-1;_AED=0.08;_QI=361|0.71|0.8|1|0.35|0.53|15|2309|533;_eAED=0.08;Note=DDX3Y
eMSYv3	maker	exon	6210014	6212402	.	-	.	ID=EMSYs000057-RA
eMSYv3	maker	exon	6212708	6212841	.	-	.	ID=EMSYs000057-RA
eMSYv3	maker	exon	6213245	6213398	.	-	.	ID=EMSYs000057-RA
eMSYv3	maker	exon	6213633	6213750	.	-	.	ID=EMSYs000057-RA
eMSYv3	maker	exon	6213822	6213998	.	-	.	ID=EMSYs000057-RA
eMSYv3	maker	exon	6214724	6214868	.	-	.	ID=EMSYs000057-RA
eMSYv3	maker	exon	6215245	6215405	.	-	.	ID=EMSYs000057-RA
eMSYv3	maker	exon	6215491	6215589	.	-	.	ID=EMSYs000057-RA
eMSYv3	maker	exon	6215849	6215890	.	-	.	ID=EMSYs000057-RA
eMSYv3	maker	exon	6217320	6217419	.	-	.	ID=EMSYs000057-RA
eMSYv3	maker	exon	6217498	6217656	.	-	.	ID=EMSYs000057-RA
eMSYv3	maker	exon	6218555	6218684	.	-	.	ID=EMSYs000057-RA
eMSYv3	maker	exon	6222381	6222441	.	-	.	ID=EMSYs000057-RA
eMSYv3	maker	exon	6224937	6224980	.	-	.	ID=EMSYs000057-RA
eMSYv3	maker	exon	6225423	6225781	.	-	.	ID=EMSYs000057-RA
eMSYv3	maker	five_prime_UTR	6225423	6225781	.	-	.	ID=EMSYs000057-RA
eMSYv3	maker	five_prime_UTR	6224979	6224980	.	-	.	ID=EMSYs000057-RA
eMSYv3	maker	CDS	6224937	6224978	.	-	.	ID=EMSYs000057-RA
eMSYv3	maker	CDS	6222381	6222441	.	-	.	ID=EMSYs000057-RA
eMSYv3	maker	CDS	6218555	6218684	.	-	.	ID=EMSYs000057-RA
eMSYv3	maker	CDS	6217498	6217656	.	-	.	ID=EMSYs000057-RA
eMSYv3	maker	CDS	6217320	6217419	.	-	.	ID=EMSYs000057-RA
eMSYv3	maker	CDS	6215849	6215890	.	-	.	ID=EMSYs000057-RA
eMSYv3	maker	CDS	6215491	6215589	.	-	.	ID=EMSYs000057-RA
eMSYv3	maker	CDS	6215245	6215405	.	-	.	ID=EMSYs000057-RA
eMSYv3	maker	CDS	6214724	6214868	.	-	.	ID=EMSYs000057-RA
eMSYv3	maker	CDS	6213822	6213998	.	-	.	ID=EMSYs000057-RA
eMSYv3	maker	CDS	6213633	6213750	.	-	.	ID=EMSYs000057-RA
eMSYv3	maker	CDS	6213245	6213398	.	-	.	ID=EMSYs000057-RA
eMSYv3	maker	CDS	6212708	6212841	.	-	.	ID=EMSYs000057-RA
eMSYv3	maker	CDS	6212323	6212402	.	-	.	ID=EMSYs000057-RA
eMSYv3	maker	three_prime_UTR	6210014	6212322	.	-	.	ID=EMSYs000057-RA
eMSYv3	maker	gene	9250554	9261850	.	-	.	ID=EMSYs000068;Name=EIF1AY;Alias=maker-eMSYv3-snap-gene-36.15;Note=EIF1AY
eMSYv3	maker	mRNA	9250554	9261850	.	-	.	ID=EMSYs000068-RA;Parent=EMSYs000068;Name=EIF1AY;Alias=maker-eMSYv3-snap-gene-36.15-mRNA-1;_AED=0.50;_QI=0|0|0|0.62|0|0.12|8|0|183;_eAED=0.50;Note=EIF1AY
eMSYv3	maker	exon	9261769	9261850	.	-	.	ID=EMSYs000068-RA
eMSYv3	maker	exon	9259174	9259277	.	-	.	ID=EMSYs000068-RA
eMSYv3	maker	exon	9258079	9258129	.	-	.	ID=EMSYs000068-RA
eMSYv3	maker	exon	9251824	9251905	.	-	.	ID=EMSYs000068-RA
eMSYv3	maker	exon	9250554	9250645	.	-	.	ID=EMSYs000068-RA
eMSYv3	maker	CDS	9261769	9261850	.	-	.	ID=EMSYs000068-RA
eMSYv3	maker	CDS	9259174	9259277	.	-	.	ID=EMSYs000068-RA
eMSYv3	maker	CDS	9258079	9258129	.	-	.	ID=EMSYs000068-RA
eMSYv3	maker	CDS	9251824	9251905	.	-	.	ID=EMSYs000068-RA
eMSYv3	maker	CDS	9250554	9250645	.	-	.	ID=EMSYs000068-RA
eMSYv3	maker	gene	8934423	8956526	.	+	.	ID=EMSYs000065;Name=EIF2S3Y;Alias=maker-eMSYv3-snap-gene-36.9;Note=EIF2S3Y
eMSYv3	maker	mRNA	8934423	8956526	.	+	.	ID=EMSYs000065-RA;Parent=EMSYs000065;Name=EIF2S3Y;Alias=maker-eMSYv3-snap-gene-36.9-mRNA-1;_AED=0.36;_QI=55|0.81|0.75|1|0|0.08|12|0|436;_eAED=0.36;Note=EIF2S3Y
eMSYv3	maker	exon	8934423	8934546	.	+	.	ID=EMSYs000065-RA
eMSYv3	maker	exon	8935171	8935234	.	+	.	ID=EMSYs000065-RA
eMSYv3	maker	exon	8936151	8936278	.	+	.	ID=EMSYs000065-RA
eMSYv3	maker	exon	8936381	8936502	.	+	.	ID=EMSYs000065-RA
eMSYv3	maker	exon	8943395	8943489	.	+	.	ID=EMSYs000065-RA
eMSYv3	maker	exon	8945594	8945752	.	+	.	ID=EMSYs000065-RA
eMSYv3	maker	exon	8948742	8948836	.	+	.	ID=EMSYs000065-RA
eMSYv3	maker	exon	8949448	8949592	.	+	.	ID=EMSYs000065-RA
eMSYv3	maker	exon	8952440	8952609	.	+	.	ID=EMSYs000065-RA
eMSYv3	maker	exon	8954435	8954607	.	+	.	ID=EMSYs000065-RA
eMSYv3	maker	exon	8955611	8955659	.	+	.	ID=EMSYs000065-RA
eMSYv3	maker	exon	8956488	8956526	.	+	.	ID=EMSYs000065-RA
eMSYv3	maker	five_prime_UTR	8934423	8934477	.	+	.	ID=EMSYs000065-RA
eMSYv3	maker	CDS	8934478	8934546	.	+	.	ID=EMSYs000065-RA
eMSYv3	maker	CDS	8935171	8935234	.	+	.	ID=EMSYs000065-RA
eMSYv3	maker	CDS	8936151	8936278	.	+	.	ID=EMSYs000065-RA
eMSYv3	maker	CDS	8936381	8936502	.	+	.	ID=EMSYs000065-RA
eMSYv3	maker	CDS	8943395	8943489	.	+	.	ID=EMSYs000065-RA
eMSYv3	maker	CDS	8945594	8945752	.	+	.	ID=EMSYs000065-RA
eMSYv3	maker	CDS	8948742	8948836	.	+	.	ID=EMSYs000065-RA
eMSYv3	maker	CDS	8949448	8949592	.	+	.	ID=EMSYs000065-RA
eMSYv3	maker	CDS	8952440	8952609	.	+	.	ID=EMSYs000065-RA
eMSYv3	maker	CDS	8954435	8954607	.	+	.	ID=EMSYs000065-RA
eMSYv3	maker	CDS	8955611	8955659	.	+	.	ID=EMSYs000065-RA
eMSYv3	maker	CDS	8956488	8956526	.	+	.	ID=EMSYs000065-RA
eMSYv3	maker	gene	5419394	5473598	.	+	.	ID=EMSYs000054;Name=EIF3CY;Alias=snap_masked-eMSYv3-processed-gene-22.6;Note=EIF3CY
eMSYv3	maker	mRNA	5419394	5473598	.	+	.	ID=EMSYs000054-RA;Parent=EMSYs000054;Name=EIF3CY;Alias=snap_masked-eMSYv3-processed-gene-22.6-mRNA-1;_AED=0.32;_QI=0|0.37|0.41|0.82|1|1|17|0|1193;_eAED=0.34;Note=EIF3CY
eMSYv3	maker	exon	5419394	5420270	.	+	.	ID=EMSYs000054-RA
eMSYv3	maker	exon	5420412	5421653	.	+	.	ID=EMSYs000054-RA
eMSYv3	maker	exon	5421777	5422065	.	+	.	ID=EMSYs000054-RA
eMSYv3	maker	exon	5442872	5443017	.	+	.	ID=EMSYs000054-RA
eMSYv3	maker	exon	5445743	5446001	.	+	.	ID=EMSYs000054-RA
eMSYv3	maker	exon	5448703	5448835	.	+	.	ID=EMSYs000054-RA
eMSYv3	maker	exon	5449239	5449380	.	+	.	ID=EMSYs000054-RA
eMSYv3	maker	exon	5450136	5450199	.	+	.	ID=EMSYs000054-RA
eMSYv3	maker	exon	5450333	5450430	.	+	.	ID=EMSYs000054-RA
eMSYv3	maker	exon	5466122	5466196	.	+	.	ID=EMSYs000054-RA
eMSYv3	maker	exon	5466648	5466733	.	+	.	ID=EMSYs000054-RA
eMSYv3	maker	exon	5468472	5468515	.	+	.	ID=EMSYs000054-RA
eMSYv3	maker	exon	5473532	5473598	.	+	.	ID=EMSYs000054-RA
eMSYv3	maker	CDS	5419394	5420270	.	+	.	ID=EMSYs000054-RA
eMSYv3	maker	CDS	5420412	5421653	.	+	.	ID=EMSYs000054-RA
eMSYv3	maker	CDS	5421777	5422065	.	+	.	ID=EMSYs000054-RA
eMSYv3	maker	CDS	5442872	5443017	.	+	.	ID=EMSYs000054-RA
eMSYv3	maker	CDS	5445743	5446001	.	+	.	ID=EMSYs000054-RA
eMSYv3	maker	CDS	5448703	5448835	.	+	.	ID=EMSYs000054-RA
eMSYv3	maker	CDS	5449239	5449380	.	+	.	ID=EMSYs000054-RA
eMSYv3	maker	CDS	5450136	5450199	.	+	.	ID=EMSYs000054-RA
eMSYv3	maker	CDS	5450333	5450430	.	+	.	ID=EMSYs000054-RA
eMSYv3	maker	CDS	5466122	5466196	.	+	.	ID=EMSYs000054-RA
eMSYv3	maker	CDS	5466648	5466733	.	+	.	ID=EMSYs000054-RA
eMSYv3	maker	CDS	5468472	5468515	.	+	.	ID=EMSYs000054-RA
eMSYv3	maker	CDS	5473532	5473598	.	+	.	ID=EMSYs000054-RA
eMSYv3	maker	gene	5969312	6148106	.	-	.	ID=EMSYs000056;Name=UTY;Alias=maker-eMSYv3-snap-gene-25.3;Note=UTY
eMSYv3	maker	mRNA	5969312	6148106	.	-	.	ID=EMSYs000056-RA;Parent=EMSYs000056;Name=UTY;Alias=maker-eMSYv3-snap-gene-25.3-mRNA-1;_AED=0.24;_QI=361|0.66|0.57|1|0.11|0.17|28|0|1302;_eAED=0.25;Note=UTY
eMSYv3	maker	exon	5969312	5969497	.	-	.	ID=EMSYs000056-RA
eMSYv3	maker	exon	5971545	5971679	.	-	.	ID=EMSYs000056-RA
eMSYv3	maker	exon	5994132	5994275	.	-	.	ID=EMSYs000056-RA
eMSYv3	maker	exon	5995006	5995193	.	-	.	ID=EMSYs000056-RA
eMSYv3	maker	exon	5997843	5997957	.	-	.	ID=EMSYs000056-RA
eMSYv3	maker	exon	6002731	6002867	.	-	.	ID=EMSYs000056-RA
eMSYv3	maker	exon	6003345	6003419	.	-	.	ID=EMSYs000056-RA
eMSYv3	maker	exon	6016164	6016326	.	-	.	ID=EMSYs000056-RA
eMSYv3	maker	exon	6016832	6016937	.	-	.	ID=EMSYs000056-RA
eMSYv3	maker	exon	6018423	6018552	.	-	.	ID=EMSYs000056-RA
eMSYv3	maker	exon	6020223	6020992	.	-	.	ID=EMSYs000056-RA
eMSYv3	maker	exon	6032414	6032797	.	-	.	ID=EMSYs000056-RA
eMSYv3	maker	exon	6033706	6033801	.	-	.	ID=EMSYs000056-RA
eMSYv3	maker	exon	6034722	6034817	.	-	.	ID=EMSYs000056-RA
eMSYv3	maker	exon	6035372	6035527	.	-	.	ID=EMSYs000056-RA
eMSYv3	maker	exon	6035981	6036115	.	-	.	ID=EMSYs000056-RA
eMSYv3	maker	exon	6036643	6036862	.	-	.	ID=EMSYs000056-RA
eMSYv3	maker	exon	6036991	6037089	.	-	.	ID=EMSYs000056-RA
eMSYv3	maker	exon	6044892	6045018	.	-	.	ID=EMSYs000056-RA
eMSYv3	maker	exon	6046574	6046667	.	-	.	ID=EMSYs000056-RA
eMSYv3	maker	exon	6070832	6070866	.	-	.	ID=EMSYs000056-RA
eMSYv3	maker	exon	6075798	6075852	.	-	.	ID=EMSYs000056-RA
eMSYv3	maker	exon	6087171	6087291	.	-	.	ID=EMSYs000056-RA
eMSYv3	maker	exon	6090492	6090550	.	-	.	ID=EMSYs000056-RA
eMSYv3	maker	exon	6092110	6092235	.	-	.	ID=EMSYs000056-RA
eMSYv3	maker	exon	6118591	6118640	.	-	.	ID=EMSYs000056-RA
eMSYv3	maker	exon	6131096	6131204	.	-	.	ID=EMSYs000056-RA
eMSYv3	maker	exon	6147323	6147386	.	-	.	ID=EMSYs000056-RA
eMSYv3	maker	exon	6147594	6148106	.	-	.	ID=EMSYs000056-RA
eMSYv3	maker	CDS	6147594	6147745	.	-	.	ID=EMSYs000056-RA
eMSYv3	maker	CDS	6147323	6147386	.	-	.	ID=EMSYs000056-RA
eMSYv3	maker	CDS	6131096	6131204	.	-	.	ID=EMSYs000056-RA
eMSYv3	maker	CDS	6118591	6118640	.	-	.	ID=EMSYs000056-RA
eMSYv3	maker	CDS	6092110	6092235	.	-	.	ID=EMSYs000056-RA
eMSYv3	maker	CDS	6090492	6090550	.	-	.	ID=EMSYs000056-RA
eMSYv3	maker	CDS	6087171	6087291	.	-	.	ID=EMSYs000056-RA
eMSYv3	maker	CDS	6075798	6075852	.	-	.	ID=EMSYs000056-RA
eMSYv3	maker	CDS	6070832	6070866	.	-	.	ID=EMSYs000056-RA
eMSYv3	maker	CDS	6046574	6046667	.	-	.	ID=EMSYs000056-RA
eMSYv3	maker	CDS	6044892	6045018	.	-	.	ID=EMSYs000056-RA
eMSYv3	maker	CDS	6036991	6037089	.	-	.	ID=EMSYs000056-RA
eMSYv3	maker	CDS	6036643	6036862	.	-	.	ID=EMSYs000056-RA
eMSYv3	maker	CDS	6035981	6036115	.	-	.	ID=EMSYs000056-RA
eMSYv3	maker	CDS	6035372	6035527	.	-	.	ID=EMSYs000056-RA
eMSYv3	maker	CDS	6034722	6034817	.	-	.	ID=EMSYs000056-RA
eMSYv3	maker	CDS	6033706	6033801	.	-	.	ID=EMSYs000056-RA
eMSYv3	maker	CDS	6032414	6032797	.	-	.	ID=EMSYs000056-RA
eMSYv3	maker	CDS	6020223	6020992	.	-	.	ID=EMSYs000056-RA
eMSYv3	maker	CDS	6018423	6018552	.	-	.	ID=EMSYs000056-RA
eMSYv3	maker	CDS	6016832	6016937	.	-	.	ID=EMSYs000056-RA
eMSYv3	maker	CDS	6016164	6016326	.	-	.	ID=EMSYs000056-RA
eMSYv3	maker	CDS	6003345	6003419	.	-	.	ID=EMSYs000056-RA
eMSYv3	maker	CDS	6002731	6002867	.	-	.	ID=EMSYs000056-RA
eMSYv3	maker	CDS	5997843	5997957	.	-	.	ID=EMSYs000056-RA
eMSYv3	maker	CDS	5995006	5995193	.	-	.	ID=EMSYs000056-RA
eMSYv3	maker	CDS	5994132	5994275	.	-	.	ID=EMSYs000056-RA
eMSYv3	maker	CDS	5971545	5971679	.	-	.	ID=EMSYs000056-RA
eMSYv3	maker	CDS	5969312	5969497	.	-	.	ID=EMSYs000056-RA
eMSYv3	maker	gene	6985953	7194683	.	-	.	ID=EMSYs000061;Name=NLGN4Y;Alias=maker-eMSYv3-snap-gene-36.13;Note=NLGN4Y
eMSYv3	maker	mRNA	6985953	7194683	.	-	.	ID=EMSYs000061-RA;Parent=EMSYs000061;Name=NLGN4Y;Alias=maker-eMSYv3-snap-gene-36.13-mRNA-1;_AED=0.02;_QI=0|0|0|1|0|0|3|0|596;_eAED=0.02;Note=NLGN4Y
eMSYv3	maker	exon	7194213	7194683	.	-	.	ID=EMSYs000061-RA
eMSYv3	maker	exon	7092077	7092232	.	-	.	ID=EMSYs000061-RA
eMSYv3	maker	exon	6995357	6995513	.	-	.	ID=EMSYs000061-RA
eMSYv3	maker	exon	6990070	6990859	.	-	.	ID=EMSYs000061-RA
eMSYv3	maker	exon	6985953	6986793	.	-	.	ID=EMSYs000061-RA
eMSYv3	maker	CDS	7194213	7194683	.	-	.	ID=EMSYs000061-RA
eMSYv3	maker	CDS	7092077	7092232	.	-	.	ID=EMSYs000061-RA
eMSYv3	maker	CDS	6995357	6995513	.	-	.	ID=EMSYs000061-RA
eMSYv3	maker	CDS	6990070	6990859	.	-	.	ID=EMSYs000061-RA
eMSYv3	maker	CDS	6985953	6986793	.	-	.	ID=EMSYs000061-RA
eMSYv3	maker	gene	6674471	6716770	.	-	.	ID=EMSYs000060;Name=OFD1Y;Alias=maker-eMSYv3-snap-gene-36.12;Note=OFD1Y
eMSYv3	maker	mRNA	6674471	6716770	.	-	.	ID=EMSYs000060-RA;Parent=EMSYs000060;Name=OFD1Y;Alias=maker-eMSYv3-snap-gene-36.12-mRNA-1;_AED=0.23;_QI=0|0.91|0.91|0.95|0.43|0.54|24|98|1017;_eAED=0.24;Note=OFD1Y
eMSYv3	maker	exon	6674471	6674611	.	-	.	ID=EMSYs000060-RA
eMSYv3	maker	exon	6674909	6674976	.	-	.	ID=EMSYs000060-RA
eMSYv3	maker	exon	6675717	6675869	.	-	.	ID=EMSYs000060-RA
eMSYv3	maker	exon	6676684	6676841	.	-	.	ID=EMSYs000060-RA
eMSYv3	maker	exon	6680555	6680674	.	-	.	ID=EMSYs000060-RA
eMSYv3	maker	exon	6681925	6682025	.	-	.	ID=EMSYs000060-RA
eMSYv3	maker	exon	6683179	6683305	.	-	.	ID=EMSYs000060-RA
eMSYv3	maker	exon	6683800	6684399	.	-	.	ID=EMSYs000060-RA
eMSYv3	maker	exon	6686548	6686659	.	-	.	ID=EMSYs000060-RA
eMSYv3	maker	exon	6687200	6687330	.	-	.	ID=EMSYs000060-RA
eMSYv3	maker	exon	6688332	6688521	.	-	.	ID=EMSYs000060-RA
eMSYv3	maker	exon	6689564	6689655	.	-	.	ID=EMSYs000060-RA
eMSYv3	maker	exon	6690791	6690864	.	-	.	ID=EMSYs000060-RA
eMSYv3	maker	exon	6692561	6692680	.	-	.	ID=EMSYs000060-RA
eMSYv3	maker	exon	6694500	6694606	.	-	.	ID=EMSYs000060-RA
eMSYv3	maker	exon	6696871	6697044	.	-	.	ID=EMSYs000060-RA
eMSYv3	maker	exon	6704258	6704394	.	-	.	ID=EMSYs000060-RA
eMSYv3	maker	exon	6706273	6706380	.	-	.	ID=EMSYs000060-RA
eMSYv3	maker	exon	6710469	6710499	.	-	.	ID=EMSYs000060-RA
eMSYv3	maker	exon	6710588	6710656	.	-	.	ID=EMSYs000060-RA
eMSYv3	maker	exon	6712491	6712691	.	-	.	ID=EMSYs000060-RA
eMSYv3	maker	exon	6716147	6716245	.	-	.	ID=EMSYs000060-RA
eMSYv3	maker	exon	6716697	6716728	.	-	.	ID=EMSYs000060-RA
eMSYv3	maker	exon	6716764	6716770	.	-	.	ID=EMSYs000060-RA
eMSYv3	maker	CDS	6716764	6716770	.	-	.	ID=EMSYs000060-RA
eMSYv3	maker	CDS	6716697	6716728	.	-	.	ID=EMSYs000060-RA
eMSYv3	maker	CDS	6716147	6716245	.	-	.	ID=EMSYs000060-RA
eMSYv3	maker	CDS	6712491	6712691	.	-	.	ID=EMSYs000060-RA
eMSYv3	maker	CDS	6710588	6710656	.	-	.	ID=EMSYs000060-RA
eMSYv3	maker	CDS	6710469	6710499	.	-	.	ID=EMSYs000060-RA
eMSYv3	maker	CDS	6706273	6706380	.	-	.	ID=EMSYs000060-RA
eMSYv3	maker	CDS	6704258	6704394	.	-	.	ID=EMSYs000060-RA
eMSYv3	maker	CDS	6696871	6697044	.	-	.	ID=EMSYs000060-RA
eMSYv3	maker	CDS	6694500	6694606	.	-	.	ID=EMSYs000060-RA
eMSYv3	maker	CDS	6692561	6692680	.	-	.	ID=EMSYs000060-RA
eMSYv3	maker	CDS	6690791	6690864	.	-	.	ID=EMSYs000060-RA
eMSYv3	maker	CDS	6689564	6689655	.	-	.	ID=EMSYs000060-RA
eMSYv3	maker	CDS	6688332	6688521	.	-	.	ID=EMSYs000060-RA
eMSYv3	maker	CDS	6687200	6687330	.	-	.	ID=EMSYs000060-RA
eMSYv3	maker	CDS	6686548	6686659	.	-	.	ID=EMSYs000060-RA
eMSYv3	maker	CDS	6683800	6684399	.	-	.	ID=EMSYs000060-RA
eMSYv3	maker	CDS	6683179	6683305	.	-	.	ID=EMSYs000060-RA
eMSYv3	maker	CDS	6681925	6682025	.	-	.	ID=EMSYs000060-RA
eMSYv3	maker	CDS	6680555	6680674	.	-	.	ID=EMSYs000060-RA
eMSYv3	maker	CDS	6676684	6676841	.	-	.	ID=EMSYs000060-RA
eMSYv3	maker	CDS	6675717	6675869	.	-	.	ID=EMSYs000060-RA
eMSYv3	maker	CDS	6674909	6674976	.	-	.	ID=EMSYs000060-RA
eMSYv3	maker	CDS	6674569	6674611	.	-	.	ID=EMSYs000060-RA
eMSYv3	maker	three_prime_UTR	6674471	6674568	.	-	.	ID=EMSYs000060-RA
eMSYv3	maker	gene	5624082	5697138	.	+	.	ID=EMSYs000055;Name=SHROOM2Y;Alias=maker-eMSYv3-snap-gene-24.0;Note=SHROOM2Y
eMSYv3	maker	mRNA	5624082	5697138	.	+	.	ID=EMSYs000055-RA;Parent=EMSYs000055;Name=SHROOM2Y;Alias=maker-eMSYv3-snap-gene-24.0-mRNA-1;_AED=0.16;_QI=0|0.33|0.12|0.93|0|0.12|16|0|1499;_eAED=0.16;Note=SHROOM2Y
eMSYv3	maker	exon	5624082	5624300	.	+	.	ID=EMSYs000055-RA
eMSYv3	maker	exon	5640285	5640392	.	+	.	ID=EMSYs000055-RA
eMSYv3	maker	exon	5643749	5646099	.	+	.	ID=EMSYs000055-RA
eMSYv3	maker	exon	5647364	5647462	.	+	.	ID=EMSYs000055-RA
eMSYv3	maker	exon	5674922	5675659	.	+	.	ID=EMSYs000055-RA
eMSYv3	maker	exon	5686275	5686802	.	+	.	ID=EMSYs000055-RA
eMSYv3	maker	exon	5687988	5688161	.	+	.	ID=EMSYs000055-RA
eMSYv3	maker	exon	5693918	5694192	.	+	.	ID=EMSYs000055-RA
eMSYv3	maker	exon	5696875	5697138	.	+	.	ID=EMSYs000055-RA
eMSYv3	maker	CDS	5624082	5624300	.	+	.	ID=EMSYs000055-RA
eMSYv3	maker	CDS	5640285	5640392	.	+	.	ID=EMSYs000055-RA
eMSYv3	maker	CDS	5643749	5646099	.	+	.	ID=EMSYs000055-RA
eMSYv3	maker	CDS	5647364	5647462	.	+	.	ID=EMSYs000055-RA
eMSYv3	maker	CDS	5674922	5675659	.	+	.	ID=EMSYs000055-RA
eMSYv3	maker	CDS	5686275	5686802	.	+	.	ID=EMSYs000055-RA
eMSYv3	maker	CDS	5687988	5688161	.	+	.	ID=EMSYs000055-RA
eMSYv3	maker	CDS	5693918	5694192	.	+	.	ID=EMSYs000055-RA
eMSYv3	maker	CDS	5696875	5697138	.	+	.	ID=EMSYs000055-RA
eMSYv3	maker	gene	7584460	7649602	.	+	.	ID=EMSYs000063;Name=STSY;Alias=maker-eMSYv3-snap-gene-36.8;Note=STSY
eMSYv3	maker	mRNA	7584460	7649602	.	+	.	ID=EMSYs000063-RA;Parent=EMSYs000063;Name=STSY;Alias=maker-eMSYv3-snap-gene-36.8-mRNA-1;_AED=0.18;_QI=85|0.42|0.37|1|0|0|8|0|453;_eAED=0.28;Note=STSY
eMSYv3	maker	exon	7584460	7584605	.	+	.	ID=EMSYs000063-RA
eMSYv3	maker	exon	7587034	7587388	.	+	.	ID=EMSYs000063-RA
eMSYv3	maker	exon	7599597	7599733	.	+	.	ID=EMSYs000063-RA
eMSYv3	maker	exon	7613474	7613611	.	+	.	ID=EMSYs000063-RA
eMSYv3	maker	exon	7630311	7630407	.	+	.	ID=EMSYs000063-RA
eMSYv3	maker	exon	7637083	7637204	.	+	.	ID=EMSYs000063-RA
eMSYv3	maker	exon	7649123	7649426	.	+	.	ID=EMSYs000063-RA
eMSYv3	maker	exon	7649458	7649602	.	+	.	ID=EMSYs000063-RA
eMSYv3	maker	five_prime_UTR	7584460	7584544	.	+	.	ID=EMSYs000063-RA
eMSYv3	maker	CDS	7584545	7584605	.	+	.	ID=EMSYs000063-RA
eMSYv3	maker	CDS	7587034	7587388	.	+	.	ID=EMSYs000063-RA
eMSYv3	maker	CDS	7599597	7599733	.	+	.	ID=EMSYs000063-RA
eMSYv3	maker	CDS	7613474	7613611	.	+	.	ID=EMSYs000063-RA
eMSYv3	maker	CDS	7630311	7630407	.	+	.	ID=EMSYs000063-RA
eMSYv3	maker	CDS	7637083	7637204	.	+	.	ID=EMSYs000063-RA
eMSYv3	maker	CDS	7649123	7649426	.	+	.	ID=EMSYs000063-RA
eMSYv3	maker	CDS	7649458	7649602	.	+	.	ID=EMSYs000063-RA
eMSYv3	maker	gene	8284011	8284595	.	-	.	ID=EMSYs000062;Name=TMSB4Y;Alias=snap_masked-eMSYv3-processed-gene-36.3;Note=TMSB4Y
eMSYv3	maker	mRNA	8284011	8284595	.	-	.	ID=EMSYs000062-RA;Parent=EMSYs000062;Name=TMSB4Y;Alias=snap_masked-eMSYv3-processed-gene-36.3-mRNA-1;_AED=0.91;_QI=0|0|0.05|0.1|1|1|20|0|298;_eAED=0.91;Note=TMSB4Y
eMSYv3	maker	exon	8284044	8284076	.	-	.	ID=EMSYs000062-RA
eMSYv3	maker	exon	8284494	8284595	.	-	.	ID=EMSYs000062-RA
eMSYv3	manual	five_prime_UTR	8284011	8284043	.	-	.	ID=EMSYs000062-RA
eMSYv3	maker	gene	6279050	6407620	.	-	.	ID=EMSYs000058;Name=USP9Y;Alias=maker-eMSYv3-snap-gene-25.5;Note=USP9Y
eMSYv3	maker	mRNA	6279050	6407620	.	-	.	ID=EMSYs000058-RA;Parent=EMSYs000058;Name=USP9Y;Alias=maker-eMSYv3-snap-gene-25.5-mRNA-1;_AED=0.15;_QI=0;_eAED=0.17;Note=USP9Y
eMSYv3	maker	exon	6279050	6279190	.	-	.	ID=EMSYs000058-RA
eMSYv3	maker	exon	6280309	6280371	.	-	.	ID=EMSYs000058-RA
eMSYv3	maker	exon	6280812	6281030	.	-	.	ID=EMSYs000058-RA
eMSYv3	maker	exon	6281168	6281341	.	-	.	ID=EMSYs000058-RA
eMSYv3	maker	exon	6283866	6284279	.	-	.	ID=EMSYs000058-RA
eMSYv3	maker	exon	6284690	6284917	.	-	.	ID=EMSYs000058-RA
eMSYv3	maker	exon	6288666	6288803	.	-	.	ID=EMSYs000058-RA
eMSYv3	maker	exon	6289315	6289560	.	-	.	ID=EMSYs000058-RA
eMSYv3	maker	exon	6290206	6290373	.	-	.	ID=EMSYs000058-RA
eMSYv3	maker	exon	6290761	6291513	.	-	.	ID=EMSYs000058-RA
eMSYv3	maker	exon	6292688	6292858	.	-	.	ID=EMSYs000058-RA
eMSYv3	maker	exon	6295006	6295185	.	-	.	ID=EMSYs000058-RA
eMSYv3	maker	exon	6302826	6303017	.	-	.	ID=EMSYs000058-RA
eMSYv3	maker	exon	6304980	6305204	.	-	.	ID=EMSYs000058-RA
eMSYv3	maker	exon	6307547	6307771	.	-	.	ID=EMSYs000058-RA
eMSYv3	maker	exon	6308879	6309025	.	-	.	ID=EMSYs000058-RA
eMSYv3	maker	exon	6309854	6310000	.	-	.	ID=EMSYs000058-RA
eMSYv3	maker	exon	6310391	6310462	.	-	.	ID=EMSYs000058-RA
eMSYv3	maker	exon	6335101	6335298	.	-	.	ID=EMSYs000058-RA
eMSYv3	maker	exon	6336336	6336467	.	-	.	ID=EMSYs000058-RA
eMSYv3	maker	exon	6337690	6337824	.	-	.	ID=EMSYs000058-RA
eMSYv3	maker	exon	6340541	6340918	.	-	.	ID=EMSYs000058-RA
eMSYv3	maker	exon	6341082	6341222	.	-	.	ID=EMSYs000058-RA
eMSYv3	maker	exon	6348538	6348720	.	-	.	ID=EMSYs000058-RA
eMSYv3	maker	exon	6349725	6349919	.	-	.	ID=EMSYs000058-RA
eMSYv3	maker	exon	6350242	6350487	.	-	.	ID=EMSYs000058-RA
eMSYv3	maker	exon	6351310	6351534	.	-	.	ID=EMSYs000058-RA
eMSYv3	maker	exon	6351998	6352120	.	-	.	ID=EMSYs000058-RA
eMSYv3	maker	exon	6353612	6354013	.	-	.	ID=EMSYs000058-RA
eMSYv3	maker	exon	6356378	6356482	.	-	.	ID=EMSYs000058-RA
eMSYv3	maker	exon	6368582	6368728	.	-	.	ID=EMSYs000058-RA
eMSYv3	maker	exon	6370640	6370810	.	-	.	ID=EMSYs000058-RA
eMSYv3	maker	exon	6373468	6373692	.	-	.	ID=EMSYs000058-RA
eMSYv3	maker	exon	6383883	6383990	.	-	.	ID=EMSYs000058-RA
eMSYv3	maker	exon	6384850	6385005	.	-	.	ID=EMSYs000058-RA
eMSYv3	maker	exon	6386703	6387175	.	-	.	ID=EMSYs000058-RA
eMSYv3	maker	exon	6387369	6387488	.	-	.	ID=EMSYs000058-RA
eMSYv3	maker	exon	6393422	6393655	.	-	.	ID=EMSYs000058-RA
eMSYv3	maker	exon	6395277	6395435	.	-	.	ID=EMSYs000058-RA
eMSYv3	maker	exon	6397323	6397481	.	-	.	ID=EMSYs000058-RA
eMSYv3	maker	exon	6399656	6399796	.	-	.	ID=EMSYs000058-RA
eMSYv3	maker	exon	6407510	6407620	.	-	.	ID=EMSYs000058-RA
eMSYv3	maker	CDS	6279050	6279190	.	-	.	ID=EMSYs000058-RA
eMSYv3	maker	CDS	6280309	6280371	.	-	.	ID=EMSYs000058-RA
eMSYv3	maker	CDS	6280812	6281030	.	-	.	ID=EMSYs000058-RA
eMSYv3	maker	CDS	6281168	6281341	.	-	.	ID=EMSYs000058-RA
eMSYv3	maker	CDS	6283866	6284279	.	-	.	ID=EMSYs000058-RA
eMSYv3	maker	CDS	6284690	6284917	.	-	.	ID=EMSYs000058-RA
eMSYv3	maker	CDS	6288666	6288803	.	-	.	ID=EMSYs000058-RA
eMSYv3	maker	CDS	6289315	6289560	.	-	.	ID=EMSYs000058-RA
eMSYv3	maker	CDS	6290206	6290373	.	-	.	ID=EMSYs000058-RA
eMSYv3	maker	CDS	6290761	6291513	.	-	.	ID=EMSYs000058-RA
eMSYv3	maker	CDS	6292688	6292858	.	-	.	ID=EMSYs000058-RA
eMSYv3	maker	CDS	6295006	6295185	.	-	.	ID=EMSYs000058-RA
eMSYv3	maker	CDS	6302826	6303017	.	-	.	ID=EMSYs000058-RA
eMSYv3	maker	CDS	6304980	6305204	.	-	.	ID=EMSYs000058-RA
eMSYv3	maker	CDS	6307547	6307771	.	-	.	ID=EMSYs000058-RA
eMSYv3	maker	CDS	6308879	6309025	.	-	.	ID=EMSYs000058-RA
eMSYv3	maker	CDS	6309854	6310000	.	-	.	ID=EMSYs000058-RA
eMSYv3	maker	CDS	6310391	6310462	.	-	.	ID=EMSYs000058-RA
eMSYv3	maker	CDS	6335101	6335298	.	-	.	ID=EMSYs000058-RA
eMSYv3	maker	CDS	6336336	6336467	.	-	.	ID=EMSYs000058-RA
eMSYv3	maker	CDS	6337690	6337824	.	-	.	ID=EMSYs000058-RA
eMSYv3	maker	CDS	6340541	6340918	.	-	.	ID=EMSYs000058-RA
eMSYv3	maker	CDS	6341082	6341222	.	-	.	ID=EMSYs000058-RA
eMSYv3	maker	CDS	6348538	6348720	.	-	.	ID=EMSYs000058-RA
eMSYv3	maker	CDS	6349725	6349919	.	-	.	ID=EMSYs000058-RA
eMSYv3	maker	CDS	6350242	6350487	.	-	.	ID=EMSYs000058-RA
eMSYv3	maker	CDS	6351310	6351534	.	-	.	ID=EMSYs000058-RA
eMSYv3	maker	CDS	6351998	6352120	.	-	.	ID=EMSYs000058-RA
eMSYv3	maker	CDS	6353612	6354013	.	-	.	ID=EMSYs000058-RA
eMSYv3	maker	CDS	6356378	6356482	.	-	.	ID=EMSYs000058-RA
eMSYv3	maker	CDS	6368582	6368728	.	-	.	ID=EMSYs000058-RA
eMSYv3	maker	CDS	6370640	6370810	.	-	.	ID=EMSYs000058-RA
eMSYv3	maker	CDS	6373468	6373692	.	-	.	ID=EMSYs000058-RA
eMSYv3	maker	CDS	6383883	6383990	.	-	.	ID=EMSYs000058-RA
eMSYv3	maker	CDS	6384850	6385005	.	-	.	ID=EMSYs000058-RA
eMSYv3	maker	CDS	6386703	6387175	.	-	.	ID=EMSYs000058-RA
eMSYv3	maker	CDS	6387369	6387488	.	-	.	ID=EMSYs000058-RA
eMSYv3	maker	CDS	6393422	6393655	.	-	.	ID=EMSYs000058-RA
eMSYv3	maker	CDS	6395277	6395435	.	-	.	ID=EMSYs000058-RA
eMSYv3	maker	CDS	6397323	6397481	.	-	.	ID=EMSYs000058-RA
eMSYv3	maker	CDS	6399656	6399796	.	-	.	ID=EMSYs000058-RA
eMSYv3	maker	CDS	6407510	6407620	.	-	.	ID=EMSYs000058-RA
eMSYv3	maker	gene	9068314	9146286	.	+	.	ID=EMSYs000067;Name=WWC3Y;Alias=maker-eMSYv3-snap-gene-36.11;Note=WWC3Y
eMSYv3	maker	mRNA	9068314	9146286	.	+	.	ID=EMSYs000067-RA;Parent=EMSYs000067;Name=WWC3Y;Alias=maker-eMSYv3-snap-gene-36.11-mRNA-1;_AED=0.27;_QI=22|0|0|1|0.11|0.2|10|0|341;_eAED=0.29;Note=WWC3Y
eMSYv3	maker	exon	9068314	9068382	.	+	.	ID=EMSYs000067-RA
eMSYv3	maker	exon	9069401	9069481	.	+	.	ID=EMSYs000067-RA
eMSYv3	maker	exon	9085169	9085273	.	+	.	ID=EMSYs000067-RA
eMSYv3	maker	exon	9097208	9097342	.	+	.	ID=EMSYs000067-RA
eMSYv3	maker	exon	9100732	9100809	.	+	.	ID=EMSYs000067-RA
eMSYv3	maker	exon	9119848	9119973	.	+	.	ID=EMSYs000067-RA
eMSYv3	maker	exon	9120672	9120749	.	+	.	ID=EMSYs000067-RA
eMSYv3	maker	exon	9121564	9121650	.	+	.	ID=EMSYs000067-RA
eMSYv3	maker	exon	9122743	9122910	.	+	.	ID=EMSYs000067-RA
eMSYv3	maker	exon	9126700	9126834	.	+	.	ID=EMSYs000067-RA
eMSYv3	maker	exon	9127339	9127491	.	+	.	ID=EMSYs000067-RA
eMSYv3	maker	exon	9128693	9128873	.	+	.	ID=EMSYs000067-RA
eMSYv3	maker	exon	9140889	9141053	.	+	.	ID=EMSYs000067-RA
eMSYv3	maker	exon	9145436	9145672	.	+	.	ID=EMSYs000067-RA
eMSYv3	maker	exon	9146155	9146286	.	+	.	ID=EMSYs000067-RA
eMSYv3	maker	CDS	9068314	9068382	.	+	.	ID=EMSYs000067-RA
eMSYv3	maker	CDS	9069401	9069481	.	+	.	ID=EMSYs000067-RA
eMSYv3	maker	CDS	9085169	9085273	.	+	.	ID=EMSYs000067-RA
eMSYv3	maker	CDS	9097208	9097342	.	+	.	ID=EMSYs000067-RA
eMSYv3	maker	CDS	9100732	9100809	.	+	.	ID=EMSYs000067-RA
eMSYv3	maker	CDS	9119848	9119973	.	+	.	ID=EMSYs000067-RA
eMSYv3	maker	CDS	9120672	9120749	.	+	.	ID=EMSYs000067-RA
eMSYv3	maker	CDS	9121564	9121650	.	+	.	ID=EMSYs000067-RA
eMSYv3	maker	CDS	9122743	9122910	.	+	.	ID=EMSYs000067-RA
eMSYv3	maker	CDS	9126700	9126834	.	+	.	ID=EMSYs000067-RA
eMSYv3	maker	CDS	9127339	9127491	.	+	.	ID=EMSYs000067-RA
eMSYv3	maker	CDS	9128693	9128873	.	+	.	ID=EMSYs000067-RA
eMSYv3	maker	CDS	9140889	9141053	.	+	.	ID=EMSYs000067-RA
eMSYv3	maker	CDS	9145436	9145672	.	+	.	ID=EMSYs000067-RA
eMSYv3	maker	CDS	9146155	9146286	.	+	.	ID=EMSYs000067-RA
eMSYv3	maker	gene	8982227	9017321	.	+	.	ID=EMSYs000066;Name=ZFY;Alias=maker-eMSYv3-snap-gene-36.10;Note=ZFY
eMSYv3	maker	mRNA	8982227	9017321	.	+	.	ID=EMSYs000066-RA;Parent=EMSYs000066;Name=ZFY;Alias=maker-eMSYv3-snap-gene-36.10-mRNA-1;_AED=0.07;_QI=92|0.83|0.71|1|0.66|0.71|7|2688|774;_eAED=0.08;Note=ZFY
eMSYv3	maker	exon	8982227	8982301	.	+	.	ID=EMSYs000066-RA
eMSYv3	maker	exon	9008854	9009420	.	+	.	ID=EMSYs000066-RA
eMSYv3	maker	exon	9011049	9011198	.	+	.	ID=EMSYs000066-RA
eMSYv3	maker	exon	9011417	9011560	.	+	.	ID=EMSYs000066-RA
eMSYv3	maker	exon	9011896	9012051	.	+	.	ID=EMSYs000066-RA
eMSYv3	maker	exon	9012532	9012672	.	+	.	ID=EMSYs000066-RA
eMSYv3	maker	exon	9013450	9017321	.	+	.	ID=EMSYs000066-RA
eMSYv3	maker	five_prime_UTR	8982227	8982301	.	+	.	ID=EMSYs000066-RA
eMSYv3	maker	CDS	9008871	9009420	.	+	.	ID=EMSYs000066-RA
eMSYv3	maker	CDS	9011049	9011198	.	+	.	ID=EMSYs000066-RA
eMSYv3	maker	CDS	9011417	9011560	.	+	.	ID=EMSYs000066-RA
eMSYv3	maker	CDS	9011896	9012051	.	+	.	ID=EMSYs000066-RA
eMSYv3	maker	CDS	9012532	9012672	.	+	.	ID=EMSYs000066-RA
eMSYv3	maker	CDS	9013450	9014633	.	+	.	ID=EMSYs000066-RA
eMSYv3	maker	three_prime_UTR	9014634	9017321	.	+	.	ID=EMSYs000066-RA
eMSYv3	manual	gene	929703	930768	.	+	.	ID=EMSYm0001;Name=ATP6V0CY;Alias=manual-eMSYv3-gene;Note=ATP6V0CY
eMSYv3	manual	mRNA	929703	930768	.	+	.	ID=EMSYm0001-RA;Parent=EMSYm0001;Name=ATP6V0CY;Alias=manual-eMSYv3-gene-mRNA;_EVAL=0;_QI=NA;_eAED=NA;Note=ATP6V0CY
eMSYv3	manual	exon	929703	930768	.	+	.	ID=EMSYm0001-RA
eMSYv3	manual	gene	6071935	6074281	.	+	.	ID=EMSYm0002;Name=HSPA1L;Alias=manual-eMSYv3-gene;Note=HSPA1L
eMSYv3	manual	mRNA	6071935	6074281	.	+	.	ID=EMSYm0002-RA;Parent=EMSYm0002;Name=HSPA1L;Alias=manual-eMSYv3-gene-mRNA;_EVAL=0;Note=HSPA1L
eMSYv3	manual	exon	6071935	6074281	.	+	.	ID=EMSYm0002
eMSYv3	manual	gene	6225610	6225760	.	-	.	ID=EMSYm0003;Name=ETY6;Alias=manual-eMSYv3-gene;Note=ETY6
eMSYv3	manual	mRNA	6225610	6225760	.	-	.	ID=EMSYm0003-RA;Parent=EMSYm0003;Name=ETY6;Alias=manual-eMSYv3-gene-mRNA;_EVAL=2.22E-72;Note=ETY6
eMSYv3	manual	exon	6225610	6225760	.	-	.	ID=EMSYm0003-RA
eMSYv3	manual	gene	2267603	2269465	.	-	.	ID=EMSYm0005;Name=CUL4BY1;Note=CUL4BY1
eMSYv3	manual	mRNA	2267603	2269465	.	-	.	ID=EMSYm0005-RA;Parent=EMSYm0005;Name=CUL4BY1;Alias=manual-eMSYv3-gene-mRNA;_EVAL=1.08E-12;_QI=NA;_eAED=NA;Note=CUL4BY1
eMSYv3	manual	exon	2267603	2267757	.	-	.	ID=EMSYm0005-RA
eMSYv3	manual	exon	2269219	2269465	.	-	.	ID=EMSYm0005-RA
eMSYv3	manual	gene	2419029	2427434	.	-	.	ID=EMSYm0006;Name=CUL4BY2;Note=CUL4BY2
eMSYv3	manual	mRNA	2419029	2427434	.	-	.	ID=EMSYm0006-RA;Parent=EMSYm0006;Name=CUL4BY2;Alias=manual-eMSYv3-gene-mRNA;_EVAL=8.00E-12;_QI=NA;_eAED=NA;Note=CUL4BY2
eMSYv3	manual	exon	2419029	2419116	.	-	.	ID=EMSYm0006-RA
eMSYv3	manual	exon	2419733	2419845	.	-	.	ID=EMSYm0006-RA
eMSYv3	manual	exon	2427327	2427434	.	-	.	ID=EMSYm0006-RA
eMSYv3	manual	gene	2586621	2594990	.	+	.	ID=EMSYm0009;Name=CUL4BY3;Note=CUL4BY3
eMSYv3	manual	mRNA	2586621	2594990	.	+	.	ID=EMSYm0009-RA;Parent=EMSYm0009;Name=CUL4BY3;Alias=manual-eMSYv3-gene-mRNA;_EVAL=8.00E-12;_QI=NA;_eAED=NA;Note=CUL4BY3
eMSYv3	manual	exon	2586621	2586728	.	+	.	ID=EMSYm0009-RA
eMSYv3	manual	exon	2594174	2594286	.	+	.	ID=EMSYm0009-RA
eMSYv3	manual	exon	2594903	2594990	.	+	.	ID=EMSYm0009-RA
eMSYv3	manual	gene	2818047	2826452	.	-	.	ID=EMSYm0010;Name=CUL4BY4;Note=CUL4BY4
eMSYv3	manual	mRNA	2818047	2826452	.	-	.	ID=EMSYm0010-RA;Parent=EMSYm0010;Name=CUL4BY4;Alias=manual-eMSYv3-gene-mRNA;_EVAL=NA;_QI=NA;_eAED=NA;Note=CUL4BY4
eMSYv3	manual	exon	2818047	2818134	.	-	.	ID=EMSYm0010-RA
eMSYv3	manual	exon	2818751	2818863	.	-	.	ID=EMSYm0010-RA
eMSYv3	manual	exon	2826345	2826452	.	-	.	ID=EMSYm0010-RA
eMSYv3	manual	gene	3039733	3041595	.	-	.	ID=EMSYm0012;Name=CUL4BY5;Note=CUL4BY5
eMSYv3	manual	mRNA	3039733	3041595	.	-	.	ID=EMSYm0012-RA;Parent=EMSYm0012;Name=CUL4BY5;Alias=manual-eMSYv3-gene-mRNA;_EVAL=NA;_QI=NA;_eAED=NA;Note=CUL4BY5
eMSYv3	manual	exon	3039733	3039887	.	-	.	ID=EMSYm0012-RA
eMSYv3	manual	exon	3041349	3041595	.	-	.	ID=EMSYm0012-RA
eMSYv3	manual	gene	3273579	3275441	.	-	.	ID=EMSYm0013;Name=CUL4BY6;Note=CUL4BY6
eMSYv3	manual	mRNA	3273579	3275441	.	-	.	ID=EMSYm0013-RA;Parent=EMSYm0013;Name=CUL4BY6;Alias=manual-eMSYv3-gene-mRNA;_EVAL=NA;_QI=NA;_eAED=NA;Note=CUL4BY6
eMSYv3	manual	exon	3273579	3273733	.	-	.	ID=EMSYm0013-RA
eMSYv3	manual	exon	3275195	3275441	.	-	.	ID=EMSYm0013-RA
eMSYv3	manual	gene	3959515	3967920	.	+	.	ID=EMSYm0015;Name=CUL4BY7;Note=CUL4BY7
eMSYv3	manual	mRNA	3959515	3967920	.	+	.	ID=EMSYm0015-RA;Parent=EMSYm0015;Name=CUL4BY7;Alias=manual-eMSYv3-gene-mRNA;_EVAL=NA;_QI=NA;_eAED=NA;Note=CUL4BY7
eMSYv3	manual	exon	3959515	3959622	.	+	.	ID=EMSYm0015-RA
eMSYv3	manual	exon	3967104	3967216	.	+	.	ID=EMSYm0015-RA
eMSYv3	manual	exon	3967833	3967920	.	+	.	ID=EMSYm0015-RA
eMSYv3	manual	gene	4198831	4207200	.	-	.	ID=EMSYm0016;Name=CUL4BY8;Note=CUL4BY8
eMSYv3	manual	mRNA	4198831	4207200	.	-	.	ID=EMSYm0016-RA;Parent=EMSYm0016;Name=CUL4BY8;Alias=manual-eMSYv3-gene-mRNA;_EVAL=NA;_QI=NA;_eAED=NA;Note=CUL4BY8
eMSYv3	manual	exon	4198831	4198918	.	-	.	ID=EMSYm0016-RA
eMSYv3	manual	exon	4199535	4199647	.	-	.	ID=EMSYm0016-RA
eMSYv3	manual	exon	4207093	4207200	.	-	.	ID=EMSYm0016-RA
eMSYv3	manual	gene	4565628	4573997	.	+	.	ID=EMSYm0018;Name=CUL4BY9;Note=CUL4BY9
eMSYv3	manual	mRNA	4565628	4573997	.	+	.	ID=EMSYm0018-RA;Parent=EMSYm0018;Name=CUL4BY9;Alias=manual-eMSYv3-gene-mRNA;_EVAL=NA;_QI=NA;_eAED=NA;Note=CUL4BY9
eMSYv3	manual	exon	4565628	4565735	.	+	.	ID=EMSYm0018-RA
eMSYv3	manual	exon	4573181	4573293	.	+	.	ID=EMSYm0018-RA
eMSYv3	manual	exon	4573910	4573997	.	+	.	ID=EMSYm0018-RA
eMSYv3	manual	gene	35847	39406	.	+	.	ID=EMSYm0020;Name=ETSTY7-1;Note=ETSTY7-1
eMSYv3	manual	mRNA	35847	39406	.	+	.	ID=EMSYm0020-RA;Parent=EMSYm0020;Name=ETSTY7-1;Alias=manual-eMSYv3-gene-mRNA;_EVAL=NA;_QI=NA;_eAED=NA;Note=ETSTY7-1
eMSYv3	manual	exon	35847	36013	.	+	.	ID=EMSYm0020-RA
eMSYv3	manual	exon	36440	36605	.	+	.	ID=EMSYm0020-RA
eMSYv3	manual	exon	38249	39406	.	+	.	ID=EMSYm0020-RA
eMSYv3	manual	gene	64286	68378	.	+	.	ID=EMSYm0021;Name=ETSTY7-2;Note=ETSTY7-2
eMSYv3	manual	mRNA	64286	68378	.	+	.	ID=EMSYm0021-RA;Parent=EMSYm0021;Name=ETSTY7-2;Alias=manual-eMSYv3-gene-mRNA;_EVAL=NA;_QI=NA;_eAED=NA;Note=ETSTY7-2
eMSYv3	manual	exon	64286	64457	.	+	.	ID=EMSYm0021-RA
eMSYv3	manual	exon	64896	65060	.	+	.	ID=EMSYm0021-RA
eMSYv3	manual	exon	67215	68378	.	+	.	ID=EMSYm0021-RA
eMSYv3	manual	gene	70448	73453	.	+	.	ID=EMSYm0022;Name=ETSTY7-3;Note=ETSTY7-3
eMSYv3	manual	mRNA	70448	73453	.	+	.	ID=EMSYm0022-RA;Parent=EMSYm0022;Name=ETSTY7-3;Alias=manual-eMSYv3-gene-mRNA;_EVAL=NA;_QI=NA;_eAED=NA;Note=ETSTY7-3
eMSYv3	manual	exon	70448	70629	.	+	.	ID=EMSYm0022-RA
eMSYv3	manual	exon	71067	71232	.	+	.	ID=EMSYm0022-RA
eMSYv3	manual	exon	72290	73453	.	+	.	ID=EMSYm0022-RA
eMSYv3	manual	gene	96854	101240	.	-	.	ID=EMSYm0023;Name=ETSTY7-4;Note=ETSTY7-4
eMSYv3	manual	mRNA	96854	101240	.	-	.	ID=EMSYm0023-RA;Parent=EMSYm0023;Name=ETSTY7-4;Alias=manual-eMSYv3-gene-mRNA;_EVAL=NA;_QI=NA;_eAED=NA;Note=ETSTY7-4
eMSYv3	manual	exon	96854	98016	.	-	.	ID=EMSYm0023-RA
eMSYv3	manual	exon	100470	100634	.	-	.	ID=EMSYm0023-RA
eMSYv3	manual	exon	101073	101240	.	-	.	ID=EMSYm0023-RA
eMSYv3	manual	gene	104744	107676	.	-	.	ID=EMSYm0025;Name=ETSTY7-5;Note=ETSTY7-5
eMSYv3	manual	mRNA	104744	107676	.	-	.	ID=EMSYm0025-RA;Parent=EMSYm0025;Name=ETSTY7-5;Alias=manual-eMSYv3-gene-mRNA;_EVAL=NA;_QI=NA;_eAED=NA;Note=ETSTY7-5
eMSYv3	manual	exon	104744	105906	.	-	.	ID=EMSYm0025-RA
eMSYv3	manual	exon	106905	107070	.	-	.	ID=EMSYm0025-RA
eMSYv3	manual	exon	107513	107676	.	-	.	ID=EMSYm0025-RA
eMSYv3	manual	gene	109368	112356	.	-	.	ID=EMSYm0026;Name=ETSTY7-6;Note=ETSTY7-6
eMSYv3	manual	mRNA	109368	112356	.	-	.	ID=EMSYm0026-RA;Parent=EMSYm0026;Name=ETSTY7-6;Alias=manual-eMSYv3-gene-mRNA;_EVAL=NA;_QI=NA;_eAED=NA;Note=ETSTY7-6
eMSYv3	manual	exon	109368	110531	.	-	.	ID=EMSYm0026-RA
eMSYv3	manual	exon	111586	111751	.	-	.	ID=EMSYm0026-RA
eMSYv3	manual	exon	112190	112356	.	-	.	ID=EMSYm0026-RA
eMSYv3	manual	gene	114052	117035	.	-	.	ID=EMSYm0027;Name=ETSTY7-7;Note=ETSTY7-7
eMSYv3	manual	mRNA	114052	117035	.	-	.	ID=EMSYm0027-RA;Parent=EMSYm0027;Name=ETSTY7-7;Alias=manual-eMSYv3-gene-mRNA;_EVAL=NA;_QI=NA;_eAED=NA;Note=ETSTY7-7
eMSYv3	manual	exon	114052	115208	.	-	.	ID=EMSYm0027-RA
eMSYv3	manual	exon	116264	116429	.	-	.	ID=EMSYm0027-RA
eMSYv3	manual	exon	116868	117035	.	-	.	ID=EMSYm0027-RA
eMSYv3	manual	gene	118400	121390	.	+	.	ID=EMSYm0028;Name=ETSTY7-8;Note=ETSTY7-8
eMSYv3	manual	mRNA	118400	121390	.	+	.	ID=EMSYm0028-RA;Parent=EMSYm0028;Name=ETSTY7-8;Alias=manual-eMSYv3-gene-mRNA;_EVAL=NA;_QI=NA;_eAED=NA;Note=ETSTY7-8
eMSYv3	manual	exon	118400	118567	.	+	.	ID=EMSYm0028-RA
eMSYv3	manual	exon	119006	119170	.	+	.	ID=EMSYm0028-RA
eMSYv3	manual	exon	120227	121390	.	+	.	ID=EMSYm0028-RA
eMSYv3	manual	gene	123083	126072	.	+	.	ID=EMSYm0029;Name=ETSTY7-9;Note=ETSTY7-9
eMSYv3	manual	mRNA	123083	126072	.	+	.	ID=EMSYm0029-RA;Parent=EMSYm0029;Name=ETSTY7-9;Alias=manual-eMSYv3-gene-mRNA;_EVAL=NA;_QI=NA;_eAED=NA;Note=ETSTY7-9
eMSYv3	manual	exon	123083	123250	.	+	.	ID=EMSYm0029-RA
eMSYv3	manual	exon	123689	123853	.	+	.	ID=EMSYm0029-RA
eMSYv3	manual	exon	124910	126072	.	+	.	ID=EMSYm0029-RA
eMSYv3	manual	gene	132739	135719	.	-	.	ID=EMSYm0030;Name=ETSTY7-10;Note=ETSTY7-10
eMSYv3	manual	mRNA	132739	135719	.	-	.	ID=EMSYm0030-RA;Parent=EMSYm0030;Name=ETSTY7-10;Alias=manual-eMSYv3-gene-mRNA;_EVAL=NA;_QI=NA;_eAED=NA;Note=ETSTY7-10
eMSYv3	manual	exon	132739	133899	.	-	.	ID=EMSYm0030-RA
eMSYv3	manual	exon	134953	135118	.	-	.	ID=EMSYm0030-RA
eMSYv3	manual	exon	135556	135719	.	-	.	ID=EMSYm0030-RA
eMSYv3	manual	gene	137411	140401	.	-	.	ID=EMSYm0031;Name=ETSTY7-11;Note=ETSTY7-11
eMSYv3	manual	mRNA	137411	140401	.	-	.	ID=EMSYm0031-RA;Parent=EMSYm0031;Name=ETSTY7-11;Alias=manual-eMSYv3-gene-mRNA;_EVAL=NA;_QI=NA;_eAED=NA;Note=ETSTY7-11
eMSYv3	manual	exon	137411	138574	.	-	.	ID=EMSYm0031-RA
eMSYv3	manual	exon	139630	139795	.	-	.	ID=EMSYm0031-RA
eMSYv3	manual	exon	140234	140401	.	-	.	ID=EMSYm0031-RA
eMSYv3	manual	gene	142557	145521	.	+	.	ID=EMSYm0032;Name=ETSTY7-12;Note=ETSTY7-12
eMSYv3	manual	mRNA	142557	145521	.	+	.	ID=EMSYm0032-RA;Parent=EMSYm0032;Name=ETSTY7-12;Alias=manual-eMSYv3-gene-mRNA;_EVAL=NA;_QI=NA;_eAED=NA;Note=ETSTY7-12
eMSYv3	manual	exon	142557	142721	.	+	.	ID=EMSYm0032-RA
eMSYv3	manual	exon	143149	143314	.	+	.	ID=EMSYm0032-RA
eMSYv3	manual	exon	144371	145521	.	+	.	ID=EMSYm0032-RA
eMSYv3	manual	gene	147214	150073	.	+	.	ID=EMSYm0034;Name=ETSTY7-13;Note=ETSTY7-13
eMSYv3	manual	mRNA	147214	150073	.	+	.	ID=EMSYm0034-RA;Parent=EMSYm0034;Name=ETSTY7-13;Alias=manual-eMSYv3-gene-mRNA;_EVAL=NA;_QI=NA;_eAED=NA;Note=ETSTY7-13
eMSYv3	manual	exon	147214	147380	.	+	.	ID=EMSYm0034-RA
eMSYv3	manual	exon	147819	147984	.	+	.	ID=EMSYm0034-RA
eMSYv3	manual	exon	148910	150073	.	+	.	ID=EMSYm0034-RA
eMSYv3	manual	gene	172204	175198	.	-	.	ID=EMSYm0035;Name=ETSTY7-14;Note=ETSTY7-14
eMSYv3	manual	mRNA	172204	175198	.	-	.	ID=EMSYm0035-RA;Parent=EMSYm0035;Name=ETSTY7-14;Alias=manual-eMSYv3-gene-mRNA;_EVAL=NA;_QI=NA;_eAED=NA;Note=ETSTY7-14
eMSYv3	manual	exon	172204	173365	.	-	.	ID=EMSYm0035-RA
eMSYv3	manual	exon	174425	174590	.	-	.	ID=EMSYm0035-RA
eMSYv3	manual	exon	175032	175198	.	-	.	ID=EMSYm0035-RA
eMSYv3	manual	gene	189577	195375	.	+	.	ID=EMSYm0036;Name=ETSTY7-15;Note=ETSTY7-15
eMSYv3	manual	mRNA	189577	195375	.	+	.	ID=EMSYm0036-RA;Parent=EMSYm0036;Name=ETSTY7-15;Alias=manual-eMSYv3-gene-mRNA;_EVAL=NA;_QI=NA;_eAED=NA;Note=ETSTY7-15
eMSYv3	manual	exon	189577	189743	.	+	.	ID=EMSYm0036-RA
eMSYv3	manual	exon	190182	190347	.	+	.	ID=EMSYm0036-RA
eMSYv3	manual	exon	194215	195375	.	+	.	ID=EMSYm0036-RA
eMSYv3	manual	gene	1100446	1102839	.	+	.	ID=EMSYm0041;Name=TSPY1;Note=TSPY1
eMSYv3	manual	mRNA	1100446	1102839	.	+	.	ID=EMSYm0041-RA;Parent=EMSYm0041;Name=TSPY1;Alias=manual-eMSYv3-gene-mRNA;_EVAL=NA;_QI=NA;_eAED=NA;Note=TSPY1
eMSYv3	manual	exon	1100446	1100921	.	+	.	ID=EMSYm0041-RA
eMSYv3	manual	exon	1101536	1101615	.	+	.	ID=EMSYm0041-RA
eMSYv3	manual	exon	1101741	1101855	.	+	.	ID=EMSYm0041-RA
eMSYv3	manual	exon	1101945	1102091	.	+	.	ID=EMSYm0041-RA
eMSYv3	manual	exon	1102189	1102280	.	+	.	ID=EMSYm0041-RA
eMSYv3	manual	exon	1102747	1102839	.	+	.	ID=EMSYm0041-RA
eMSYv3	manual	gene	1258108	1260454	.	-	.	ID=EMSYm0042;Name=TSPY2;Note=TSPY2
eMSYv3	manual	mRNA	1258108	1260454	.	-	.	ID=EMSYm0042-RA;Parent=EMSYm0042;Name=TSPY2;Alias=manual-eMSYv3-gene-mRNA;_EVAL=NA;_QI=NA;_eAED=NA;Note=TSPY2
eMSYv3	manual	exon	1258108	1258200	.	-	.	ID=EMSYm0042-RA
eMSYv3	manual	exon	1258667	1258758	.	-	.	ID=EMSYm0042-RA
eMSYv3	manual	exon	1258856	1259002	.	-	.	ID=EMSYm0042-RA
eMSYv3	manual	exon	1259092	1259206	.	-	.	ID=EMSYm0042-RA
eMSYv3	manual	exon	1259332	1259411	.	-	.	ID=EMSYm0042-RA
eMSYv3	manual	exon	1260156	1260454	.	-	.	ID=EMSYm0042-RA
eMSYv3	manual	gene	1391994	1394175	.	-	.	ID=EMSYm0043;Name=TSPY3;Note=TSPY3
eMSYv3	manual	mRNA	1391994	1394175	.	-	.	ID=EMSYm0043-RA;Parent=EMSYm0043;Name=TSPY3;Alias=manual-eMSYv3-gene-mRNA;_EVAL=NA;_QI=NA;_eAED=NA;Note=TSPY3
eMSYv3	manual	exon	1391994	1392086	.	-	.	ID=EMSYm0043-RA
eMSYv3	manual	exon	1392553	1392644	.	-	.	ID=EMSYm0043-RA
eMSYv3	manual	exon	1392742	1392888	.	-	.	ID=EMSYm0043-RA
eMSYv3	manual	exon	1392978	1393092	.	-	.	ID=EMSYm0043-RA
eMSYv3	manual	exon	1393218	1393297	.	-	.	ID=EMSYm0043-RA
eMSYv3	manual	exon	1393912	1394175	.	-	.	ID=EMSYm0043-RA
eMSYv3	manual	gene	1545435	1546731	.	-	.	ID=EMSYm0044;Name=TSPY4;Note=TSPY4
eMSYv3	manual	mRNA	1545435	1546731	.	-	.	ID=EMSYm0044-RA;Parent=EMSYm0044;Name=TSPY4;Alias=manual-eMSYv3-gene-mRNA;_EVAL=NA;_QI=NA;_eAED=NA;Note=TSPY4
eMSYv3	manual	exon	1545435	1545527	.	-	.	ID=EMSYm0044-RA
eMSYv3	manual	exon	1545987	1546078	.	-	.	ID=EMSYm0044-RA
eMSYv3	manual	exon	1546176	1546322	.	-	.	ID=EMSYm0044-RA
eMSYv3	manual	exon	1546412	1546526	.	-	.	ID=EMSYm0044-RA
eMSYv3	manual	exon	1546652	1546731	.	-	.	ID=EMSYm0044-RA
eMSYv3	manual	gene	1818251	1820379	.	-	.	ID=EMSYm0045;Name=TSPY5;Note=TSPY5
eMSYv3	manual	mRNA	1818251	1820379	.	-	.	ID=EMSYm0045-RA;Parent=EMSYm0045;Name=TSPY5;Alias=manual-eMSYv3-gene-mRNA;_EVAL=NA;_QI=NA;_eAED=NA;Note=TSPY5
eMSYv3	manual	exon	1818251	1818343	.	-	.	ID=EMSYm0045-RA
eMSYv3	manual	exon	1818810	1818901	.	-	.	ID=EMSYm0045-RA
eMSYv3	manual	exon	1818999	1819145	.	-	.	ID=EMSYm0045-RA
eMSYv3	manual	exon	1819235	1819349	.	-	.	ID=EMSYm0045-RA
eMSYv3	manual	exon	1819475	1819554	.	-	.	ID=EMSYm0045-RA
eMSYv3	manual	exon	1820169	1820379	.	-	.	ID=EMSYm0045-RA
eMSYv3	manual	gene	1904264	1906641	.	-	.	ID=EMSYm0046;Name=TSPY6;Note=TSPY6
eMSYv3	manual	mRNA	1904264	1906641	.	-	.	ID=EMSYm0046-RA;Parent=EMSYm0046;Name=TSPY6;Alias=manual-eMSYv3-gene-mRNA;_EVAL=NA;_QI=NA;_eAED=NA;Note=TSPY6
eMSYv3	manual	exon	1904264	1904356	.	-	.	ID=EMSYm0046-RA
eMSYv3	manual	exon	1904816	1904907	.	-	.	ID=EMSYm0046-RA
eMSYv3	manual	exon	1905005	1905151	.	-	.	ID=EMSYm0046-RA
eMSYv3	manual	exon	1905241	1905355	.	-	.	ID=EMSYm0046-RA
eMSYv3	manual	exon	1905481	1905560	.	-	.	ID=EMSYm0046-RA
eMSYv3	manual	exon	1906175	1906641	.	-	.	ID=EMSYm0046-RA
eMSYv3	manual	gene	2116101	2118478	.	-	.	ID=EMSYm0047;Name=TSPY7;Note=TSPY7
eMSYv3	manual	mRNA	2116101	2118478	.	-	.	ID=EMSYm0047-RA;Parent=EMSYm0047;Name=TSPY7;Alias=manual-eMSYv3-gene-mRNA;_EVAL=NA;_QI=NA;_eAED=NA;Note=TSPY7
eMSYv3	manual	exon	2116101	2116193	.	-	.	ID=EMSYm0047-RA
eMSYv3	manual	exon	2116653	2116744	.	-	.	ID=EMSYm0047-RA
eMSYv3	manual	exon	2116842	2116988	.	-	.	ID=EMSYm0047-RA
eMSYv3	manual	exon	2117078	2117192	.	-	.	ID=EMSYm0047-RA
eMSYv3	manual	exon	2117318	2117397	.	-	.	ID=EMSYm0047-RA
eMSYv3	manual	exon	2118012	2118478	.	-	.	ID=EMSYm0047-RA
eMSYv3	manual	gene	2302436	2304813	.	-	.	ID=EMSYm0048;Name=TSPY8;Note=TSPY8
eMSYv3	manual	mRNA	2302436	2304813	.	-	.	ID=EMSYm0048-RA;Parent=EMSYm0048;Name=TSPY8;Alias=manual-eMSYv3-gene-mRNA;_EVAL=NA;_QI=NA;_eAED=NA;Note=TSPY8
eMSYv3	manual	exon	2302436	2302528	.	-	.	ID=EMSYm0048-RA
eMSYv3	manual	exon	2302988	2303079	.	-	.	ID=EMSYm0048-RA
eMSYv3	manual	exon	2303177	2303323	.	-	.	ID=EMSYm0048-RA
eMSYv3	manual	exon	2303413	2303527	.	-	.	ID=EMSYm0048-RA
eMSYv3	manual	exon	2303653	2303732	.	-	.	ID=EMSYm0048-RA
eMSYv3	manual	exon	2304347	2304813	.	-	.	ID=EMSYm0048-RA
eMSYv3	manual	gene	3074124	3076307	.	-	.	ID=EMSYm0049;Name=TSPY9;Note=TSPY9
eMSYv3	manual	mRNA	3074124	3076307	.	-	.	ID=EMSYm0049-RA;Parent=EMSYm0049;Name=TSPY9;Alias=manual-eMSYv3-gene-mRNA;_EVAL=NA;_QI=NA;_eAED=NA;Note=TSPY9
eMSYv3	manual	exon	3074124	3074216	.	-	.	ID=EMSYm0049-RA
eMSYv3	manual	exon	3074676	3074767	.	-	.	ID=EMSYm0049-RA
eMSYv3	manual	exon	3074865	3075011	.	-	.	ID=EMSYm0049-RA
eMSYv3	manual	exon	3075101	3075215	.	-	.	ID=EMSYm0049-RA
eMSYv3	manual	exon	3075341	3075420	.	-	.	ID=EMSYm0049-RA
eMSYv3	manual	exon	3076035	3076307	.	-	.	ID=EMSYm0049-RA
eMSYv3	manual	gene	3322901	3325294	.	-	.	ID=EMSYm0050;Name=TSPY10;Note=TSPY10
eMSYv3	manual	mRNA	3322901	3325294	.	-	.	ID=EMSYm0050-RA;Parent=EMSYm0050;Name=TSPY10;Alias=manual-eMSYv3-gene-mRNA;_EVAL=NA;_QI=NA;_eAED=NA;Note=TSPY10
eMSYv3	manual	exon	3322901	3322993	.	-	.	ID=EMSYm0050-RA
eMSYv3	manual	exon	3323460	3323551	.	-	.	ID=EMSYm0050-RA
eMSYv3	manual	exon	3323649	3323795	.	-	.	ID=EMSYm0050-RA
eMSYv3	manual	exon	3323885	3323999	.	-	.	ID=EMSYm0050-RA
eMSYv3	manual	exon	3324125	3324204	.	-	.	ID=EMSYm0050-RA
eMSYv3	manual	exon	3324819	3325294	.	-	.	ID=EMSYm0050-RA
eMSYv3	manual	gene	3465053	3467446	.	-	.	ID=EMSYm0051;Name=TSPY11;Note=TSPY11
eMSYv3	manual	mRNA	3465053	3467446	.	-	.	ID=EMSYm0051-RA;Parent=EMSYm0051;Name=TSPY11;Alias=manual-eMSYv3-gene-mRNA;_EVAL=NA;_QI=NA;_eAED=NA;Note=TSPY11
eMSYv3	manual	exon	3465053	3465145	.	-	.	ID=EMSYm0051-RA
eMSYv3	manual	exon	3465612	3465703	.	-	.	ID=EMSYm0051-RA
eMSYv3	manual	exon	3465801	3465947	.	-	.	ID=EMSYm0051-RA
eMSYv3	manual	exon	3466037	3466151	.	-	.	ID=EMSYm0051-RA
eMSYv3	manual	exon	3466277	3466356	.	-	.	ID=EMSYm0051-RA
eMSYv3	manual	exon	3466971	3467446	.	-	.	ID=EMSYm0051-RA
eMSYv3	manual	gene	3648730	3651096	.	-	.	ID=EMSYm0052;Name=TSPY12;Note=TSPY12
eMSYv3	manual	mRNA	3648730	3651096	.	-	.	ID=EMSYm0052-RA;Parent=EMSYm0052;Name=TSPY12;Alias=manual-eMSYv3-gene-mRNA;_EVAL=NA;_QI=NA;_eAED=NA;Note=TSPY12
eMSYv3	manual	exon	3648730	3648822	.	-	.	ID=EMSYm0052-RA
eMSYv3	manual	exon	3649289	3649380	.	-	.	ID=EMSYm0052-RA
eMSYv3	manual	exon	3649478	3649624	.	-	.	ID=EMSYm0052-RA
eMSYv3	manual	exon	3649714	3649828	.	-	.	ID=EMSYm0052-RA
eMSYv3	manual	exon	3649954	3650033	.	-	.	ID=EMSYm0052-RA
eMSYv3	manual	exon	3650648	3651096	.	-	.	ID=EMSYm0052-RA
eMSYv3	manual	gene	3798049	3800449	.	-	.	ID=EMSYm0053;Name=TSPY13;Note=TSPY13
eMSYv3	manual	mRNA	3798049	3800449	.	-	.	ID=EMSYm0053-RA;Parent=EMSYm0053;Name=TSPY13;Alias=manual-eMSYv3-gene-mRNA;_EVAL=NA;_QI=NA;_eAED=NA;Note=TSPY13
eMSYv3	manual	exon	3798049	3798141	.	-	.	ID=EMSYm0053-RA
eMSYv3	manual	exon	3798601	3798692	.	-	.	ID=EMSYm0053-RA
eMSYv3	manual	exon	3798790	3798936	.	-	.	ID=EMSYm0053-RA
eMSYv3	manual	exon	3799026	3799140	.	-	.	ID=EMSYm0053-RA
eMSYv3	manual	exon	3799266	3799345	.	-	.	ID=EMSYm0053-RA
eMSYv3	manual	exon	3799960	3800449	.	-	.	ID=EMSYm0053-RA
eMSYv3	manual	gene	1199923	1215454	.	+	.	ID=EMSYm0054;Name=UBA1Y1;Note=UBA1Y1
eMSYv3	manual	mRNA	1199923	1215454	.	+	.	ID=EMSYm0054-RA;Parent=EMSYm0054;Name=UBA1Y1;Alias=manual-eMSYv3-gene-mRNA;_EVAL=NA;_QI=NA;_eAED=NA;Note=UBA1Y1
eMSYv3	manual	exon	1199923	1200006	.	+	.	ID=EMSYm0054-RA
eMSYv3	manual	exon	1200105	1200500	.	+	.	ID=EMSYm0054-RA
eMSYv3	manual	exon	1200586	1200639	.	+	.	ID=EMSYm0054-RA
eMSYv3	manual	exon	1201983	1202090	.	+	.	ID=EMSYm0054-RA
eMSYv3	manual	exon	1202356	1202445	.	+	.	ID=EMSYm0054-RA
eMSYv3	manual	exon	1202559	1202699	.	+	.	ID=EMSYm0054-RA
eMSYv3	manual	exon	1204698	1205075	.	+	.	ID=EMSYm0054-RA
eMSYv3	manual	exon	1205168	1205401	.	+	.	ID=EMSYm0054-RA
eMSYv3	manual	exon	1205473	1205580	.	+	.	ID=EMSYm0054-RA
eMSYv3	manual	exon	1205672	1205755	.	+	.	ID=EMSYm0054-RA
eMSYv3	manual	exon	1206100	1206252	.	+	.	ID=EMSYm0054-RA
eMSYv3	manual	exon	1208181	1208354	.	+	.	ID=EMSYm0054-RA
eMSYv3	manual	exon	1208440	1208649	.	+	.	ID=EMSYm0054-RA
eMSYv3	manual	exon	1210152	1210223	.	+	.	ID=EMSYm0054-RA
eMSYv3	manual	exon	1210470	1210676	.	+	.	ID=EMSYm0054-RA
eMSYv3	manual	exon	1211301	1211375	.	+	.	ID=EMSYm0054-RA
eMSYv3	manual	exon	1211441	1211692	.	+	.	ID=EMSYm0054-RA
eMSYv3	manual	exon	1213279	1213434	.	+	.	ID=EMSYm0054-RA
eMSYv3	manual	exon	1213660	1213758	.	+	.	ID=EMSYm0054-RA
eMSYv3	manual	exon	1213939	1214073	.	+	.	ID=EMSYm0054-RA
eMSYv3	manual	exon	1214853	1214957	.	+	.	ID=EMSYm0054-RA
eMSYv3	manual	exon	1215053	1215163	.	+	.	ID=EMSYm0054-RA
eMSYv3	manual	exon	1215326	1215454	.	+	.	ID=EMSYm0054-RA
eMSYv3	manual	gene	1347007	1362306	.	+	.	ID=EMSYm0055;Name=UBA1Y2;Note=UBA1Y2
eMSYv3	manual	mRNA	1347007	1362306	.	+	.	ID=EMSYm0055-RA;Parent=EMSYm0055;Name=UBA1Y2;Alias=manual-eMSYv3-gene-mRNA;_EVAL=NA;_QI=NA;_eAED=NA;Note=UBA1Y2
eMSYv3	manual	exon	1347007	1347090	.	+	.	ID=EMSYm0055-RA
eMSYv3	manual	exon	1347189	1347584	.	+	.	ID=EMSYm0055-RA
eMSYv3	manual	exon	1347670	1347807	.	+	.	ID=EMSYm0055-RA
eMSYv3	manual	exon	1348835	1348942	.	+	.	ID=EMSYm0055-RA
eMSYv3	manual	exon	1349208	1349297	.	+	.	ID=EMSYm0055-RA
eMSYv3	manual	exon	1349411	1349551	.	+	.	ID=EMSYm0055-RA
eMSYv3	manual	exon	1351550	1351927	.	+	.	ID=EMSYm0055-RA
eMSYv3	manual	exon	1352020	1352253	.	+	.	ID=EMSYm0055-RA
eMSYv3	manual	exon	1352325	1352432	.	+	.	ID=EMSYm0055-RA
eMSYv3	manual	exon	1352524	1352607	.	+	.	ID=EMSYm0055-RA
eMSYv3	manual	exon	1352952	1353104	.	+	.	ID=EMSYm0055-RA
eMSYv3	manual	exon	1355033	1355206	.	+	.	ID=EMSYm0055-RA
eMSYv3	manual	exon	1355292	1355501	.	+	.	ID=EMSYm0055-RA
eMSYv3	manual	exon	1357004	1357075	.	+	.	ID=EMSYm0055-RA
eMSYv3	manual	exon	1357322	1357528	.	+	.	ID=EMSYm0055-RA
eMSYv3	manual	exon	1358153	1358227	.	+	.	ID=EMSYm0055-RA
eMSYv3	manual	exon	1358293	1358544	.	+	.	ID=EMSYm0055-RA
eMSYv3	manual	exon	1360131	1360286	.	+	.	ID=EMSYm0055-RA
eMSYv3	manual	exon	1360512	1360610	.	+	.	ID=EMSYm0055-RA
eMSYv3	manual	exon	1360791	1360925	.	+	.	ID=EMSYm0055-RA
eMSYv3	manual	exon	1361705	1361809	.	+	.	ID=EMSYm0055-RA
eMSYv3	manual	exon	1361905	1362015	.	+	.	ID=EMSYm0055-RA
eMSYv3	manual	exon	1362178	1362306	.	+	.	ID=EMSYm0055-RA
eMSYv3	manual	gene	1466869	1482423	.	+	.	ID=EMSYm0056;Name=UBA1Y3;Note=UBA1Y3
eMSYv3	manual	mRNA	1466869	1482423	.	+	.	ID=EMSYm0056-RA;Parent=EMSYm0056;Name=UBA1Y3;Alias=manual-eMSYv3-gene-mRNA;_EVAL=NA;_QI=NA;_eAED=NA;Note=UBA1Y3
eMSYv3	manual	exon	1466869	1466952	.	+	.	ID=EMSYm0056-RA
eMSYv3	manual	exon	1467051	1467446	.	+	.	ID=EMSYm0056-RA
eMSYv3	manual	exon	1467532	1467669	.	+	.	ID=EMSYm0056-RA
eMSYv3	manual	exon	1468697	1468804	.	+	.	ID=EMSYm0056-RA
eMSYv3	manual	exon	1469070	1469159	.	+	.	ID=EMSYm0056-RA
eMSYv3	manual	exon	1469273	1469413	.	+	.	ID=EMSYm0056-RA
eMSYv3	manual	exon	1471412	1471789	.	+	.	ID=EMSYm0056-RA
eMSYv3	manual	exon	1471882	1472115	.	+	.	ID=EMSYm0056-RA
eMSYv3	manual	exon	1472187	1472294	.	+	.	ID=EMSYm0056-RA
eMSYv3	manual	exon	1472386	1472469	.	+	.	ID=EMSYm0056-RA
eMSYv3	manual	exon	1472814	1472966	.	+	.	ID=EMSYm0056-RA
eMSYv3	manual	exon	1475150	1475323	.	+	.	ID=EMSYm0056-RA
eMSYv3	manual	exon	1475409	1475618	.	+	.	ID=EMSYm0056-RA
eMSYv3	manual	exon	1477121	1477192	.	+	.	ID=EMSYm0056-RA
eMSYv3	manual	exon	1477439	1477645	.	+	.	ID=EMSYm0056-RA
eMSYv3	manual	exon	1478270	1478344	.	+	.	ID=EMSYm0056-RA
eMSYv3	manual	exon	1478410	1478661	.	+	.	ID=EMSYm0056-RA
eMSYv3	manual	exon	1480248	1480403	.	+	.	ID=EMSYm0056-RA
eMSYv3	manual	exon	1480629	1480727	.	+	.	ID=EMSYm0056-RA
eMSYv3	manual	exon	1480908	1481042	.	+	.	ID=EMSYm0056-RA
eMSYv3	manual	exon	1481822	1481926	.	+	.	ID=EMSYm0056-RA
eMSYv3	manual	exon	1482022	1482132	.	+	.	ID=EMSYm0056-RA
eMSYv3	manual	exon	1482295	1482423	.	+	.	ID=EMSYm0056-RA
eMSYv3	manual	gene	1637162	1652461	.	+	.	ID=EMSYm0057;Name=UBA1Y4;Note=UBA1Y4
eMSYv3	manual	mRNA	1637162	1652461	.	+	.	ID=EMSYm0057-RA;Parent=EMSYm0057;Name=UBA1Y4;Alias=manual-eMSYv3-gene-mRNA;_EVAL=NA;_QI=NA;_eAED=NA;Note=UBA1Y4
eMSYv3	manual	exon	1637162	1637245	.	+	.	ID=EMSYm0057-RA
eMSYv3	manual	exon	1637344	1637739	.	+	.	ID=EMSYm0057-RA
eMSYv3	manual	exon	1637825	1637962	.	+	.	ID=EMSYm0057-RA
eMSYv3	manual	exon	1638990	1639097	.	+	.	ID=EMSYm0057-RA
eMSYv3	manual	exon	1639363	1639452	.	+	.	ID=EMSYm0057-RA
eMSYv3	manual	exon	1639566	1639706	.	+	.	ID=EMSYm0057-RA
eMSYv3	manual	exon	1641705	1642082	.	+	.	ID=EMSYm0057-RA
eMSYv3	manual	exon	1642175	1642408	.	+	.	ID=EMSYm0057-RA
eMSYv3	manual	exon	1642480	1642587	.	+	.	ID=EMSYm0057-RA
eMSYv3	manual	exon	1642679	1642762	.	+	.	ID=EMSYm0057-RA
eMSYv3	manual	exon	1643107	1643259	.	+	.	ID=EMSYm0057-RA
eMSYv3	manual	exon	1645188	1645361	.	+	.	ID=EMSYm0057-RA
eMSYv3	manual	exon	1645447	1645656	.	+	.	ID=EMSYm0057-RA
eMSYv3	manual	exon	1647159	1647230	.	+	.	ID=EMSYm0057-RA
eMSYv3	manual	exon	1647477	1647683	.	+	.	ID=EMSYm0057-RA
eMSYv3	manual	exon	1648308	1648382	.	+	.	ID=EMSYm0057-RA
eMSYv3	manual	exon	1648448	1648699	.	+	.	ID=EMSYm0057-RA
eMSYv3	manual	exon	1650286	1650441	.	+	.	ID=EMSYm0057-RA
eMSYv3	manual	exon	1650667	1650765	.	+	.	ID=EMSYm0057-RA
eMSYv3	manual	exon	1650946	1651080	.	+	.	ID=EMSYm0057-RA
eMSYv3	manual	exon	1651860	1651964	.	+	.	ID=EMSYm0057-RA
eMSYv3	manual	exon	1652060	1652170	.	+	.	ID=EMSYm0057-RA
eMSYv3	manual	exon	1652333	1652461	.	+	.	ID=EMSYm0057-RA
eMSYv3	manual	gene	1787405	1802704	.	+	.	ID=EMSYm0058;Name=UBA1Y5;Note=UBA1Y5
eMSYv3	manual	mRNA	1787405	1802704	.	+	.	ID=EMSYm0058-RA;Parent=EMSYm0058;Name=UBA1Y5;Alias=manual-eMSYv3-gene-mRNA;_EVAL=NA;_QI=NA;_eAED=NA;Note=UBA1Y5
eMSYv3	manual	exon	1787405	1787488	.	+	.	ID=EMSYm0058-RA
eMSYv3	manual	exon	1787587	1787982	.	+	.	ID=EMSYm0058-RA
eMSYv3	manual	exon	1788068	1788205	.	+	.	ID=EMSYm0058-RA
eMSYv3	manual	exon	1789233	1789340	.	+	.	ID=EMSYm0058-RA
eMSYv3	manual	exon	1789606	1789695	.	+	.	ID=EMSYm0058-RA
eMSYv3	manual	exon	1789809	1789949	.	+	.	ID=EMSYm0058-RA
eMSYv3	manual	exon	1791948	1792325	.	+	.	ID=EMSYm0058-RA
eMSYv3	manual	exon	1792418	1792651	.	+	.	ID=EMSYm0058-RA
eMSYv3	manual	exon	1792723	1792830	.	+	.	ID=EMSYm0058-RA
eMSYv3	manual	exon	1792922	1793005	.	+	.	ID=EMSYm0058-RA
eMSYv3	manual	exon	1793350	1793502	.	+	.	ID=EMSYm0058-RA
eMSYv3	manual	exon	1795431	1795604	.	+	.	ID=EMSYm0058-RA
eMSYv3	manual	exon	1795690	1795899	.	+	.	ID=EMSYm0058-RA
eMSYv3	manual	exon	1797402	1797473	.	+	.	ID=EMSYm0058-RA
eMSYv3	manual	exon	1797720	1797926	.	+	.	ID=EMSYm0058-RA
eMSYv3	manual	exon	1798551	1798625	.	+	.	ID=EMSYm0058-RA
eMSYv3	manual	exon	1798691	1798942	.	+	.	ID=EMSYm0058-RA
eMSYv3	manual	exon	1800529	1800684	.	+	.	ID=EMSYm0058-RA
eMSYv3	manual	exon	1800910	1801008	.	+	.	ID=EMSYm0058-RA
eMSYv3	manual	exon	1801189	1801323	.	+	.	ID=EMSYm0058-RA
eMSYv3	manual	exon	1802103	1802207	.	+	.	ID=EMSYm0058-RA
eMSYv3	manual	exon	1802303	1802413	.	+	.	ID=EMSYm0058-RA
eMSYv3	manual	exon	1802576	1802704	.	+	.	ID=EMSYm0058-RA
eMSYv3	manual	gene	1936583	1951874	.	+	.	ID=EMSYm0059;Name=UBA1Y6;Note=UBA1Y6
eMSYv3	manual	mRNA	1936583	1951874	.	+	.	ID=EMSYm0059-RA;Parent=EMSYm0059;Name=UBA1Y6;Alias=manual-eMSYv3-gene-mRNA;_EVAL=NA;_QI=NA;_eAED=NA;Note=UBA1Y6
eMSYv3	manual	exon	1936583	1936666	.	+	.	ID=EMSYm0059-RA
eMSYv3	manual	exon	1936765	1937160	.	+	.	ID=EMSYm0059-RA
eMSYv3	manual	exon	1937246	1937383	.	+	.	ID=EMSYm0059-RA
eMSYv3	manual	exon	1938411	1938518	.	+	.	ID=EMSYm0059-RA
eMSYv3	manual	exon	1938784	1938873	.	+	.	ID=EMSYm0059-RA
eMSYv3	manual	exon	1938987	1939127	.	+	.	ID=EMSYm0059-RA
eMSYv3	manual	exon	1941124	1941501	.	+	.	ID=EMSYm0059-RA
eMSYv3	manual	exon	1941594	1941827	.	+	.	ID=EMSYm0059-RA
eMSYv3	manual	exon	1941899	1942006	.	+	.	ID=EMSYm0059-RA
eMSYv3	manual	exon	1942098	1942181	.	+	.	ID=EMSYm0059-RA
eMSYv3	manual	exon	1942526	1942678	.	+	.	ID=EMSYm0059-RA
eMSYv3	manual	exon	1944607	1944780	.	+	.	ID=EMSYm0059-RA
eMSYv3	manual	exon	1944866	1945075	.	+	.	ID=EMSYm0059-RA
eMSYv3	manual	exon	1946578	1946649	.	+	.	ID=EMSYm0059-RA
eMSYv3	manual	exon	1946896	1947102	.	+	.	ID=EMSYm0059-RA
eMSYv3	manual	exon	1947727	1947801	.	+	.	ID=EMSYm0059-RA
eMSYv3	manual	exon	1947867	1948118	.	+	.	ID=EMSYm0059-RA
eMSYv3	manual	exon	1949699	1949854	.	+	.	ID=EMSYm0059-RA
eMSYv3	manual	exon	1950080	1950178	.	+	.	ID=EMSYm0059-RA
eMSYv3	manual	exon	1950359	1950493	.	+	.	ID=EMSYm0059-RA
eMSYv3	manual	exon	1951273	1951377	.	+	.	ID=EMSYm0059-RA
eMSYv3	manual	exon	1951473	1951583	.	+	.	ID=EMSYm0059-RA
eMSYv3	manual	exon	1951746	1951874	.	+	.	ID=EMSYm0059-RA
eMSYv3	manual	gene	2035196	2050487	.	+	.	ID=EMSYm0060;Name=UBA1Y7;Note=UBA1Y7
eMSYv3	manual	mRNA	2035196	2050487	.	+	.	ID=EMSYm0060-RA;Parent=EMSYm0060;Name=UBA1Y7;Alias=manual-eMSYv3-gene-mRNA;_EVAL=NA;_QI=NA;_eAED=NA;Note=UBA1Y7
eMSYv3	manual	exon	2035196	2035279	.	+	.	ID=EMSYm0060-RA
eMSYv3	manual	exon	2035378	2035773	.	+	.	ID=EMSYm0060-RA
eMSYv3	manual	exon	2035859	2035996	.	+	.	ID=EMSYm0060-RA
eMSYv3	manual	exon	2037024	2037131	.	+	.	ID=EMSYm0060-RA
eMSYv3	manual	exon	2037397	2037486	.	+	.	ID=EMSYm0060-RA
eMSYv3	manual	exon	2037600	2037740	.	+	.	ID=EMSYm0060-RA
eMSYv3	manual	exon	2039737	2040114	.	+	.	ID=EMSYm0060-RA
eMSYv3	manual	exon	2040207	2040440	.	+	.	ID=EMSYm0060-RA
eMSYv3	manual	exon	2040512	2040619	.	+	.	ID=EMSYm0060-RA
eMSYv3	manual	exon	2040711	2040794	.	+	.	ID=EMSYm0060-RA
eMSYv3	manual	exon	2041139	2041291	.	+	.	ID=EMSYm0060-RA
eMSYv3	manual	exon	2043220	2043393	.	+	.	ID=EMSYm0060-RA
eMSYv3	manual	exon	2043479	2043688	.	+	.	ID=EMSYm0060-RA
eMSYv3	manual	exon	2045191	2045262	.	+	.	ID=EMSYm0060-RA
eMSYv3	manual	exon	2045509	2045715	.	+	.	ID=EMSYm0060-RA
eMSYv3	manual	exon	2046340	2046414	.	+	.	ID=EMSYm0060-RA
eMSYv3	manual	exon	2046480	2046731	.	+	.	ID=EMSYm0060-RA
eMSYv3	manual	exon	2048312	2048467	.	+	.	ID=EMSYm0060-RA
eMSYv3	manual	exon	2048693	2048791	.	+	.	ID=EMSYm0060-RA
eMSYv3	manual	exon	2048972	2049106	.	+	.	ID=EMSYm0060-RA
eMSYv3	manual	exon	2049886	2049990	.	+	.	ID=EMSYm0060-RA
eMSYv3	manual	exon	2050086	2050196	.	+	.	ID=EMSYm0060-RA
eMSYv3	manual	exon	2050359	2050487	.	+	.	ID=EMSYm0060-RA
eMSYv3	manual	gene	2937124	2950598	.	+	.	ID=EMSYm0061;Name=UBA1Y8;Note=UBA1Y8
eMSYv3	manual	mRNA	2937124	2950598	.	+	.	ID=EMSYm0061-RA;Parent=EMSYm0061;Name=UBA1Y8;Alias=manual-eMSYv3-gene-mRNA;_EVAL=NA;_QI=NA;_eAED=NA;Note=UBA1Y8
eMSYv3	manual	exon	2937124	2937231	.	+	.	ID=EMSYm0061-RA
eMSYv3	manual	exon	2937497	2937586	.	+	.	ID=EMSYm0061-RA
eMSYv3	manual	exon	2937700	2937840	.	+	.	ID=EMSYm0061-RA
eMSYv3	manual	exon	2939839	2940216	.	+	.	ID=EMSYm0061-RA
eMSYv3	manual	exon	2940309	2940542	.	+	.	ID=EMSYm0061-RA
eMSYv3	manual	exon	2940614	2940721	.	+	.	ID=EMSYm0061-RA
eMSYv3	manual	exon	2940813	2940896	.	+	.	ID=EMSYm0061-RA
eMSYv3	manual	exon	2941241	2941393	.	+	.	ID=EMSYm0061-RA
eMSYv3	manual	exon	2943322	2943495	.	+	.	ID=EMSYm0061-RA
eMSYv3	manual	exon	2943581	2943790	.	+	.	ID=EMSYm0061-RA
eMSYv3	manual	exon	2945293	2945364	.	+	.	ID=EMSYm0061-RA
eMSYv3	manual	exon	2945611	2945808	.	+	.	ID=EMSYm0061-RA
eMSYv3	manual	exon	2946415	2946516	.	+	.	ID=EMSYm0061-RA
eMSYv3	manual	exon	2946640	2946834	.	+	.	ID=EMSYm0061-RA
eMSYv3	manual	exon	2948423	2948578	.	+	.	ID=EMSYm0061-RA
eMSYv3	manual	exon	2948804	2948902	.	+	.	ID=EMSYm0061-RA
eMSYv3	manual	exon	2949083	2949217	.	+	.	ID=EMSYm0061-RA
eMSYv3	manual	exon	2949997	2950101	.	+	.	ID=EMSYm0061-RA
eMSYv3	manual	exon	2950197	2950307	.	+	.	ID=EMSYm0061-RA
eMSYv3	manual	exon	2950470	2950598	.	+	.	ID=EMSYm0061-RA
eMSYv3	manual	gene	1082002	1086056	.	-	.	ID=EMSYm0062;Name=YIR2-1;Note=YIR2-1
eMSYv3	manual	mRNA	1082002	1086056	.	-	.	ID=EMSYm0062-RA;Parent=EMSYm0062;Name=YIR2-1;Alias=manual-eMSYv3-gene-mRNA;_EVAL=NA;_QI=NA;_eAED=NA;Note=YIR2-1
eMSYv3	manual	exon	1082002	1082054	.	-	.	ID=EMSYm0062-RA
eMSYv3	manual	exon	1085847	1086056	.	-	.	ID=EMSYm0062-RA
eMSYv3	manual	gene	1155946	1160105	.	-	.	ID=EMSYm0063;Name=YIR2-23;Note=YIR2-2
eMSYv3	manual	mRNA	1155946	1160105	.	-	.	ID=EMSYm0063-RA;Parent=EMSYm0063;Name=YIR2-2;Alias=manual-eMSYv3-gene-mRNA;_EVAL=NA;_QI=NA;_eAED=NA;Note=YIR2-2
eMSYv3	manual	exon	1155946	1155998	.	-	.	ID=EMSYm0063-RA
eMSYv3	manual	exon	1159896	1160105	.	-	.	ID=EMSYm0063-RA
eMSYv3	manual	gene	1306187	1310227	.	-	.	ID=EMSYm0064;Name=YIR2-3;Note=YIR2-3
eMSYv3	manual	mRNA	1306187	1310227	.	-	.	ID=EMSYm0064-RA;Parent=EMSYm0064;Name=YIR2-3;Alias=manual-eMSYv3-gene-mRNA;_EVAL=NA;_QI=NA;_eAED=NA;Note=YIR2-3
eMSYv3	manual	exon	1306187	1306239	.	-	.	ID=EMSYm0064-RA
eMSYv3	manual	exon	1310018	1310227	.	-	.	ID=EMSYm0064-RA
eMSYv3	manual	gene	1429803	1433364	.	-	.	ID=EMSYm0065;Name=YIR2-4;Note=YIR2-4
eMSYv3	manual	mRNA	1429803	1433364	.	-	.	ID=EMSYm0065-RA;Parent=EMSYm0065;Name=YIR2-4;Alias=manual-eMSYv3-gene-mRNA;_EVAL=NA;_QI=NA;_eAED=NA;Note=YIR2-4
eMSYv3	manual	exon	1429803	1429855	.	-	.	ID=EMSYm0065-RA
eMSYv3	manual	exon	1433155	1433364	.	-	.	ID=EMSYm0065-RA
eMSYv3	manual	gene	1599494	1603701	.	-	.	ID=EMSYm0066;Name=YIR2-5;Note=YIR2-5
eMSYv3	manual	mRNA	1599494	1603701	.	-	.	ID=EMSYm0066-RA;Parent=EMSYm0066;Name=YIR2-5;Alias=manual-eMSYv3-gene-mRNA;_EVAL=NA;_QI=NA;_eAED=NA;Note=YIR2-5
eMSYv3	manual	exon	1599494	1599546	.	-	.	ID=EMSYm0066-RA
eMSYv3	manual	exon	1603492	1603701	.	-	.	ID=EMSYm0066-RA
eMSYv3	manual	gene	1710395	1714435	.	-	.	ID=EMSYm0067;Name=YIR2-6;Note=YIR2-6
eMSYv3	manual	mRNA	1710395	1714435	.	-	.	ID=EMSYm0067-RA;Parent=EMSYm0067;Name=YIR2-6;Alias=manual-eMSYv3-gene-mRNA;_EVAL=NA;_QI=NA;_eAED=NA;Note=YIR2-6
eMSYv3	manual	exon	1710395	1710447	.	-	.	ID=EMSYm0067-RA
eMSYv3	manual	exon	1714226	1714435	.	-	.	ID=EMSYm0067-RA
eMSYv3	manual	gene	1854493	1858054	.	-	.	ID=EMSYm0068;Name=YIR2-7;Note=YIR2-7
eMSYv3	manual	mRNA	1854493	1858054	.	-	.	ID=EMSYm0068-RA;Parent=EMSYm0068;Name=YIR2-7;Alias=manual-eMSYv3-gene-mRNA;_EVAL=NA;_QI=NA;_eAED=NA;Note=YIR2-7
eMSYv3	manual	exon	1854493	1854545	.	-	.	ID=EMSYm0068-RA
eMSYv3	manual	exon	1857845	1858054	.	-	.	ID=EMSYm0068-RA
eMSYv3	manual	gene	1999532	2003093	.	-	.	ID=EMSYm0069;Name=YIR2-8;Note=YIR2-8
eMSYv3	manual	mRNA	1999532	2003093	.	-	.	ID=EMSYm0069-RA;Parent=EMSYm0069;Name=YIR2-8;Alias=manual-eMSYv3-gene-mRNA;_EVAL=NA;_QI=NA;_eAED=NA;Note=YIR2-8
eMSYv3	manual	exon	1999532	1999584	.	-	.	ID=EMSYm0069-RA
eMSYv3	manual	exon	2002884	2003093	.	-	.	ID=EMSYm0069-RA
eMSYv3	manual	gene	2158147	2161708	.	-	.	ID=EMSYm0070;Name=YIR2-9;Note=YIR2-9
eMSYv3	manual	mRNA	2158147	2161708	.	-	.	ID=EMSYm0070-RA;Parent=EMSYm0070;Name=YIR2-9;Alias=manual-eMSYv3-gene-mRNA;_EVAL=NA;_QI=NA;_eAED=NA;Note=YIR2-9
eMSYv3	manual	exon	2158147	2158199	.	-	.	ID=EMSYm0070-RA
eMSYv3	manual	exon	2161499	2161708	.	-	.	ID=EMSYm0070-RA
eMSYv3	manual	gene	2902141	2905702	.	+	.	ID=EMSYm0071;Name=YIR2-10;Note=YIR2-10
eMSYv3	manual	mRNA	2902141	2905702	.	+	.	ID=EMSYm0071-RA;Parent=EMSYm0071;Name=YIR2-10;Alias=manual-eMSYv3-gene-mRNA;_EVAL=NA;_QI=NA;_eAED=NA;Note=YIR2-10
eMSYv3	manual	exon	2902141	2902350	.	+	.	ID=EMSYm0071-RA
eMSYv3	manual	exon	2905650	2905702	.	+	.	ID=EMSYm0071-RA
eMSYv3	manual	gene	3339676	3343716	.	+	.	ID=EMSYm0072;Name=YIR2-11;Note=YIR2-11
eMSYv3	manual	mRNA	3339676	3343716	.	+	.	ID=EMSYm0072-RA;Parent=EMSYm0072;Name=YIR2-11;Alias=manual-eMSYv3-gene-mRNA;_EVAL=NA;_QI=NA;_eAED=NA;Note=YIR2-11
eMSYv3	manual	exon	3339676	3339885	.	+	.	ID=EMSYm0072-RA
eMSYv3	manual	exon	3343664	3343716	.	+	.	ID=EMSYm0072-RA
eMSYv3	manual	gene	3481889	3485929	.	+	.	ID=EMSYm0073;Name=YIR2-12;Note=YIR2-12
eMSYv3	manual	mRNA	3481889	3485929	.	+	.	ID=EMSYm0073-RA;Parent=EMSYm0073;Name=YIR2-12;Alias=manual-eMSYv3-gene-mRNA;_EVAL=NA;_QI=NA;_eAED=NA;Note=YIR2-12
eMSYv3	manual	exon	3481889	3482098	.	+	.	ID=EMSYm0073-RA
eMSYv3	manual	exon	3485877	3485929	.	+	.	ID=EMSYm0073-RA
eMSYv3	manual	gene	3664576	3668630	.	+	.	ID=EMSYm0074;Name=YIR2-13;Note=YIR2-13
eMSYv3	manual	mRNA	3664576	3668630	.	+	.	ID=EMSYm0074-RA;Parent=EMSYm0074;Name=YIR2-13;Alias=manual-eMSYv3-gene-mRNA;_EVAL=NA;_QI=NA;_eAED=NA;Note=YIR2-13
eMSYv3	manual	exon	3664576	3664785	.	+	.	ID=EMSYm0074-RA
eMSYv3	manual	exon	3668578	3668630	.	+	.	ID=EMSYm0074-RA
eMSYv3	manual	gene	1262846	1263263	.	-	.	ID=EMSYm0076;Name=ETSTY1-1;Note=ETSTY1-1
eMSYv3	manual	mRNA	1262846	1263263	.	-	.	ID=EMSYm0076-RA;Parent=EMSYm0076;Name=ETSTY1-1;Alias=manual-eMSYv3-gene-mRNA;_EVAL=NA;_QI=NA;_eAED=NA;Note=ETSTY1-1
eMSYv3	manual	exon	1262846	1263263	.	-	.	ID=EMSYm0076-RA
eMSYv3	manual	gene	1318548	1318973	.	+	.	ID=EMSYm0077;Name=ETSTY1-2;Note=ETSTY1-2
eMSYv3	manual	mRNA	1318548	1318973	.	+	.	ID=EMSYm0077-RA;Parent=EMSYm0077;Name=ETSTY1-2;Alias=manual-eMSYv3-gene-mRNA;_EVAL=NA;_QI=NA;_eAED=NA;Note=ETSTY1-2
eMSYv3	manual	exon	1318548	1318973	.	+	.	ID=EMSYm0077-RA
eMSYv3	manual	gene	1759791	1760216	.	+	.	ID=EMSYm0078;Name=ETSTY1-3;Note=ETSTY1-3
eMSYv3	manual	mRNA	1759791	1760216	.	+	.	ID=EMSYm0078-RA;Parent=EMSYm0078;Name=ETSTY1-3;Alias=manual-eMSYv3-gene-mRNA;_EVAL=NA;_QI=NA;_eAED=NA;Note=ETSTY1-3
eMSYv3	manual	exon	1759791	1760216	.	+	.	ID=EMSYm0078-RA
eMSYv3	manual	gene	1179599	1198161	.	-	.	ID=EMSYm0079;Name=ETSTY2-1;Note=ETSTY2-1
eMSYv3	manual	mRNA	1179599	1198161	.	-	.	ID=EMSYm0079-RA;Parent=EMSYm0079;Name=ETSTY2-1;Alias=manual-eMSYv3-gene-mRNA;_EVAL=NA;_QI=NA;_eAED=NA;Note=ETSTY2-1
eMSYv3	manual	exon	1179599	1181486	.	-	.	ID=EMSYm0079-RA
eMSYv3	manual	exon	1181317	1181537	.	-	.	ID=EMSYm0079-RA
eMSYv3	manual	exon	1182699	1182830	.	-	.	ID=EMSYm0079-RA
eMSYv3	manual	exon	1183924	1183991	.	-	.	ID=EMSYm0079-RA
eMSYv3	manual	exon	1198136	1198161	.	-	.	ID=EMSYm0079-RA
eMSYv3	manual	gene	1327137	1345245	.	-	.	ID=EMSYm0080;Name=ETSTY2-2;Note=ETSTY2-2
eMSYv3	manual	mRNA	1327137	1345245	.	-	.	ID=EMSYm0080-RA;Parent=EMSYm0080;Name=ETSTY2-2;Alias=manual-eMSYv3-gene-mRNA;_EVAL=NA;_QI=NA;_eAED=NA;Note=ETSTY2-2
eMSYv3	manual	exon	1327137	1329024	.	-	.	ID=EMSYm0080-RA
eMSYv3	manual	exon	1328855	1329075	.	-	.	ID=EMSYm0080-RA
eMSYv3	manual	exon	1330237	1330368	.	-	.	ID=EMSYm0080-RA
eMSYv3	manual	exon	1331462	1331529	.	-	.	ID=EMSYm0080-RA
eMSYv3	manual	exon	1345220	1345245	.	-	.	ID=EMSYm0080-RA
eMSYv3	manual	gene	1446777	1465107	.	-	.	ID=EMSYm0081;Name=ETSTY2-3;Note=ETSTY2-3
eMSYv3	manual	mRNA	1446777	1465107	.	-	.	ID=EMSYm0081-RA;Parent=EMSYm0081;Name=ETSTY2-3;Alias=manual-eMSYv3-gene-mRNA;_EVAL=NA;_QI=NA;_eAED=NA;Note=ETSTY2-3
eMSYv3	manual	exon	1446777	1448664	.	-	.	ID=EMSYm0081-RA
eMSYv3	manual	exon	1448495	1448715	.	-	.	ID=EMSYm0081-RA
eMSYv3	manual	exon	1449877	1450008	.	-	.	ID=EMSYm0081-RA
eMSYv3	manual	exon	1451102	1451169	.	-	.	ID=EMSYm0081-RA
eMSYv3	manual	exon	1465082	1465107	.	-	.	ID=EMSYm0081-RA
eMSYv3	manual	gene	1617292	1635400	.	-	.	ID=EMSYm0082;Name=ETSTY2-4;Note=ETSTY2-4
eMSYv3	manual	mRNA	1617292	1635400	.	-	.	ID=EMSYm0082-RA;Parent=EMSYm0082;Name=ETSTY2-4;Alias=manual-eMSYv3-gene-mRNA;_EVAL=NA;_QI=NA;_eAED=NA;Note=ETSTY2-4
eMSYv3	manual	exon	1617292	1619179	.	-	.	ID=EMSYm0082-RA
eMSYv3	manual	exon	1619010	1619230	.	-	.	ID=EMSYm0082-RA
eMSYv3	manual	exon	1620392	1620523	.	-	.	ID=EMSYm0082-RA
eMSYv3	manual	exon	1621617	1621684	.	-	.	ID=EMSYm0082-RA
eMSYv3	manual	exon	1635375	1635400	.	-	.	ID=EMSYm0082-RA
eMSYv3	manual	gene	1767536	1785643	.	-	.	ID=EMSYm0083;Name=ETSTY2-5;Note=ETSTY2-5
eMSYv3	manual	mRNA	1767536	1785643	.	-	.	ID=EMSYm0083-RA;Parent=EMSYm0083;Name=ETSTY2-5;Alias=manual-eMSYv3-gene-mRNA;_EVAL=NA;_QI=NA;_eAED=NA;Note=ETSTY2-5
eMSYv3	manual	exon	1767536	1769423	.	-	.	ID=EMSYm0083-RA
eMSYv3	manual	exon	1769254	1769474	.	-	.	ID=EMSYm0083-RA
eMSYv3	manual	exon	1770636	1770767	.	-	.	ID=EMSYm0083-RA
eMSYv3	manual	exon	1771861	1771928	.	-	.	ID=EMSYm0083-RA
eMSYv3	manual	exon	1785618	1785643	.	-	.	ID=EMSYm0083-RA
eMSYv3	manual	gene	1916731	1934821	.	-	.	ID=EMSYm0084;Name=ETSTY2-6;Note=ETSTY2-6
eMSYv3	manual	mRNA	1916731	1934821	.	-	.	ID=EMSYm0084-RA;Parent=EMSYm0084;Name=ETSTY2-6;Alias=manual-eMSYv3-gene-mRNA;_EVAL=NA;_QI=NA;_eAED=NA;Note=ETSTY2-6
eMSYv3	manual	exon	1916731	1918618	.	-	.	ID=EMSYm0084-RA
eMSYv3	manual	exon	1918449	1918669	.	-	.	ID=EMSYm0084-RA
eMSYv3	manual	exon	1919831	1919962	.	-	.	ID=EMSYm0084-RA
eMSYv3	manual	exon	1921056	1921123	.	-	.	ID=EMSYm0084-RA
eMSYv3	manual	exon	1934796	1934821	.	-	.	ID=EMSYm0084-RA
eMSYv3	manual	gene	2015344	2033434	.	-	.	ID=EMSYm0085;Name=ETSTY2-7;Note=ETSTY2-7
eMSYv3	manual	mRNA	2015344	2033434	.	-	.	ID=EMSYm0085-RA;Parent=EMSYm0085;Name=ETSTY2-7;Alias=manual-eMSYv3-gene-mRNA;_EVAL=NA;_QI=NA;_eAED=NA;Note=ETSTY2-7
eMSYv3	manual	exon	2015344	2017231	.	-	.	ID=EMSYm0085-RA
eMSYv3	manual	exon	2017062	2017282	.	-	.	ID=EMSYm0085-RA
eMSYv3	manual	exon	2018444	2018575	.	-	.	ID=EMSYm0085-RA
eMSYv3	manual	exon	2019669	2019736	.	-	.	ID=EMSYm0085-RA
eMSYv3	manual	exon	2033409	2033434	.	-	.	ID=EMSYm0085-RA
eMSYv3	manual	gene	1179600	1181869	.	+	.	ID=EMSYm0198;Name=ETSTY3-1;Note=ETSTY3-1
eMSYv3	manual	mRNA	1179600	1181869	.	+	.	ID=EMSYm0198-RA;Parent=EMSYm0198;Name=ETSTY3-1;Alias=manual-eMSYv3-gene-mRNA;_EVAL=NA;_QI=NA;_eAED=NA;Note=ETSTY3-1
eMSYv3	manual	exon	1179600	1181869	.	+	.	ID=EMSYm0198-RA
eMSYv3	manual	gene	1327138	1329407	.	+	.	ID=EMSYm0086;Name=ETSTY3-2;Note=ETSTY3-2
eMSYv3	manual	mRNA	1327138	1329407	.	+	.	ID=EMSYm0086-RA;Parent=EMSYm0086;Name=ETSTY3-2;Alias=manual-eMSYv3-gene-mRNA;_EVAL=NA;_QI=NA;_eAED=NA;Note=ETSTY3-2
eMSYv3	manual	exon	1327138	1329407	.	+	.	ID=EMSYm0086-RA
eMSYv3	manual	gene	1446778	1449047	.	+	.	ID=EMSYm0087;Name=ETSTY3-3;Note=ETSTY3-3
eMSYv3	manual	mRNA	1446778	1449047	.	+	.	ID=EMSYm0087-RA;Parent=EMSYm0087;Name=ETSTY3-3;Alias=manual-eMSYv3-gene-mRNA;_EVAL=NA;_QI=NA;_eAED=NA;Note=ETSTY3-3
eMSYv3	manual	exon	1446778	1449047	.	+	.	ID=EMSYm0087-RA
eMSYv3	manual	gene	1617293	1619562	.	+	.	ID=EMSYm0088;Name=ETSTY3-4;Note=ETSTY3-4
eMSYv3	manual	mRNA	1617293	1619562	.	+	.	ID=EMSYm0088-RA;Parent=EMSYm0088;Name=ETSTY3-4;Alias=manual-eMSYv3-gene-mRNA;_EVAL=NA;_QI=NA;_eAED=NA;Note=ETSTY3-4
eMSYv3	manual	exon	1617293	1619562	.	+	.	ID=EMSYm0088-RA
eMSYv3	manual	gene	1767537	1769806	.	+	.	ID=EMSYm0089;Name=ETSTY3-5;Note=ETSTY3-5
eMSYv3	manual	mRNA	1767537	1769806	.	+	.	ID=EMSYm0089-RA;Parent=EMSYm0089;Name=ETSTY3-5;Alias=manual-eMSYv3-gene-mRNA;_EVAL=NA;_QI=NA;_eAED=NA;Note=ETSTY3-5
eMSYv3	manual	exon	1767537	1769806	.	+	.	ID=EMSYm0089-RA
eMSYv3	manual	gene	1916732	1919001	.	+	.	ID=EMSYm0090;Name=ETSTY3-6;Note=ETSTY3-6
eMSYv3	manual	mRNA	1916732	1919001	.	+	.	ID=EMSYm0090-RA;Parent=EMSYm0090;Name=ETSTY3-6;Alias=manual-eMSYv3-gene-mRNA;_EVAL=NA;_QI=NA;_eAED=NA;Note=ETSTY3-6
eMSYv3	manual	exon	1916732	1919001	.	+	.	ID=EMSYm0090-RA
eMSYv3	manual	gene	2015345	2017614	.	+	.	ID=EMSYm0091;Name=ETSTY3-7;Note=ETSTY3-7
eMSYv3	manual	mRNA	2015345	2017614	.	+	.	ID=EMSYm0091-RA;Parent=EMSYm0091;Name=ETSTY3-7;Alias=manual-eMSYv3-gene-mRNA;_EVAL=NA;_QI=NA;_eAED=NA;Note=ETSTY3-7
eMSYv3	manual	exon	2015345	2017614	.	+	.	ID=EMSYm0091-RA
eMSYv3	manual	gene	1180662	1182830	.	-	.	ID=EMSYm0092;Name=ETSTY4-1;Note=ETSTY4-1
eMSYv3	manual	mRNA	1180662	1182830	.	-	.	ID=EMSYm0092-RA;Parent=EMSYm0092;Name=ETSTY4-1;Alias=manual-eMSYv3-gene-mRNA;_EVAL=NA;_QI=NA;_eAED=NA;Note=ETSTY4-1
eMSYv3	manual	exon	1180662	1182830	.	-	.	ID=EMSYm0092-RA
eMSYv3	manual	gene	1328200	1330368	.	-	.	ID=EMSYm0093;Name=ETSTY4-2;Note=ETSTY4-2
eMSYv3	manual	mRNA	1328200	1330368	.	-	.	ID=EMSYm0093-RA;Parent=EMSYm0093;Name=ETSTY4-2;Alias=manual-eMSYv3-gene-mRNA;_EVAL=NA;_QI=NA;_eAED=NA;Note=ETSTY4-2
eMSYv3	manual	exon	1328200	1330368	.	-	.	ID=EMSYm0093-RA
eMSYv3	manual	gene	1447840	1450008	.	-	.	ID=EMSYm0094;Name=ETSTY4-3;Note=ETSTY4-3
eMSYv3	manual	mRNA	1447840	1450008	.	-	.	ID=EMSYm0094-RA;Parent=EMSYm0094;Name=ETSTY4-3;Alias=manual-eMSYv3-gene-mRNA;_EVAL=NA;_QI=NA;_eAED=NA;Note=ETSTY4-3
eMSYv3	manual	exon	1447840	1450008	.	-	.	ID=EMSYm0094-RA
eMSYv3	manual	gene	1618355	1620523	.	-	.	ID=EMSYm0095;Name=ETSTY4-4;Note=ETSTY4-4
eMSYv3	manual	mRNA	1618355	1620523	.	-	.	ID=EMSYm0095-RA;Parent=EMSYm0095;Name=ETSTY4-4;Alias=manual-eMSYv3-gene-mRNA;_EVAL=NA;_QI=NA;_eAED=NA;Note=ETSTY4-4
eMSYv3	manual	exon	1618355	1620523	.	-	.	ID=EMSYm0095-RA
eMSYv3	manual	gene	1768599	1770767	.	-	.	ID=EMSYm0096;Name=ETSTY4-5;Note=ETSTY4-5
eMSYv3	manual	mRNA	1768599	1770767	.	-	.	ID=EMSYm0096-RA;Parent=EMSYm0096;Name=ETSTY4-5;Alias=manual-eMSYv3-gene-mRNA;_EVAL=NA;_QI=NA;_eAED=NA;Note=ETSTY4-5
eMSYv3	manual	exon	1768599	1770767	.	-	.	ID=EMSYm0096-RA
eMSYv3	manual	gene	1917794	1919962	.	-	.	ID=EMSYm0097;Name=ETSTY4-6;Note=ETSTY4-6
eMSYv3	manual	mRNA	1917794	1919962	.	-	.	ID=EMSYm0097-RA;Parent=EMSYm0097;Name=ETSTY4-6;Alias=manual-eMSYv3-gene-mRNA;_EVAL=NA;_QI=NA;_eAED=NA;Note=ETSTY4-6
eMSYv3	manual	exon	1917794	1919962	.	-	.	ID=EMSYm0097-RA
eMSYv3	manual	gene	2016407	2018575	.	-	.	ID=EMSYm0098;Name=ETSTY4-7;Note=ETSTY4-7
eMSYv3	manual	mRNA	2016407	2018575	.	-	.	ID=EMSYm0098-RA;Parent=EMSYm0098;Name=ETSTY4-7;Alias=manual-eMSYv3-gene-mRNA;_EVAL=NA;_QI=NA;_eAED=NA;Note=ETSTY4-7
eMSYv3	manual	exon	2016407	2018575	.	-	.	ID=EMSYm0098-RA
eMSYv3	manual	gene	2375508	2377115	.	-	.	ID=EMSYm0099;Name=ETSTY5-1;Note=ETSTY5-1
eMSYv3	manual	mRNA	2375508	2377115	.	-	.	ID=EMSYm0099-RA;Parent=EMSYm0099;Name=ETSTY5-1;Alias=manual-eMSYv3-gene-mRNA;_EVAL=NA;_QI=NA;_eAED=NA;Note=ETSTY5-1
eMSYv3	manual	exon	2375508	2377115	.	-	.	ID=EMSYm0099-RA
eMSYv3	manual	gene	2630058	2631665	.	-	.	ID=EMSYm0100;Name=ETSTY5-2;Note=ETSTY5-2
eMSYv3	manual	mRNA	2630058	2631665	.	-	.	ID=EMSYm0100-RA;Parent=EMSYm0100;Name=ETSTY5-2;Alias=manual-eMSYv3-gene-mRNA;_EVAL=NA;_QI=NA;_eAED=NA;Note=ETSTY5-2
eMSYv3	manual	exon	2630058	2631665	.	+	.	ID=EMSYm0100-RA
eMSYv3	manual	gene	2781227	2782834	.	-	.	ID=EMSYm0101;Name=ETSTY5-3;Note=ETSTY5-3
eMSYv3	manual	mRNA	2781227	2782834	.	-	.	ID=EMSYm0101-RA;Parent=EMSYm0101;Name=ETSTY5-3;Alias=manual-eMSYv3-gene-mRNA;_EVAL=NA;_QI=NA;_eAED=NA;Note=ETSTY5-3
eMSYv3	manual	exon	2781227	2782834	.	-	.	ID=EMSYm0101-RA
eMSYv3	manual	gene	3142116	3143723	.	-	.	ID=EMSYm0102;Name=ETSTY5-4;Note=ETSTY5-4
eMSYv3	manual	mRNA	3142116	3143723	.	-	.	ID=EMSYm0102-RA;Parent=EMSYm0102;Name=ETSTY5-4;Alias=manual-eMSYv3-gene-mRNA;_EVAL=NA;_QI=NA;_eAED=NA;Note=ETSTY5-4
eMSYv3	manual	exon	3142116	3143723	.	-	.	ID=EMSYm0102-RA
eMSYv3	manual	gene	3894964	3896571	.	-	.	ID=EMSYm0103;Name=ETSTY5-5;Note=ETSTY5-5
eMSYv3	manual	mRNA	3894964	3896571	.	-	.	ID=EMSYm0103-RA;Parent=EMSYm0103;Name=ETSTY5-5;Alias=manual-eMSYv3-gene-mRNA;_EVAL=NA;_QI=NA;_eAED=NA;Note=ETSTY5-5
eMSYv3	manual	exon	3894964	3896571	.	-	.	ID=EMSYm0103-RA
eMSYv3	manual	gene	4090426	4092033	.	-	.	ID=EMSYm0104;Name=ETSTY5-6;Note=ETSTY5-6
eMSYv3	manual	mRNA	4090426	4092033	.	-	.	ID=EMSYm0104-RA;Parent=EMSYm0104;Name=ETSTY5-6;Alias=manual-eMSYv3-gene-mRNA;_EVAL=NA;_QI=NA;_eAED=NA;Note=ETSTY5-6
eMSYv3	manual	exon	4090426	4092033	.	-	.	ID=EMSYm0104-RA
eMSYv3	manual	gene	4302775	4304382	.	-	.	ID=EMSYm0105;Name=ETSTY5-7;Note=ETSTY5-7
eMSYv3	manual	mRNA	4302775	4304382	.	-	.	ID=EMSYm0105-RA;Parent=EMSYm0105;Name=ETSTY5-7;Alias=manual-eMSYv3-gene-mRNA;_EVAL=NA;_QI=NA;_eAED=NA;Note=ETSTY5-7
eMSYv3	manual	exon	4302775	4304382	.	-	.	ID=EMSYm0105-RA
eMSYv3	manual	gene	4615597	4617204	.	-	.	ID=EMSYm0106;Name=ETSTY5-8;Note=ETSTY5-8
eMSYv3	manual	mRNA	4615597	4617204	.	-	.	ID=EMSYm0106-RA;Parent=EMSYm0106;Name=ETSTY5-8;Alias=manual-eMSYv3-gene-mRNA;_EVAL=NA;_QI=NA;_eAED=NA;Note=ETSTY5-8
eMSYv3	manual	exon	4615597	4617204	.	-	.	ID=EMSYm0106-RA
eMSYv3	manual	gene	1179776	1180543	.	-	.	ID=EMSYm0107;Name=ETSTY6-1;Note=ETSTY6-1
eMSYv3	manual	mRNA	1179776	1180543	.	-	.	ID=EMSYm0107-RA;Parent=EMSYm0107;Name=ETSTY6-1;Alias=manual-eMSYv3-gene-mRNA;_EVAL=NA;_QI=NA;_eAED=NA;Note=ETSTY6-1
eMSYv3	manual	exon	1179776	1180543	.	-	.	ID=EMSYm0107-RA
eMSYv3	manual	gene	1327314	1328081	.	-	.	ID=EMSYm0108;Name=ETSTY6-2;Note=ETSTY6-2
eMSYv3	manual	mRNA	1327314	1328081	.	-	.	ID=EMSYm0108-RA;Parent=EMSYm0108;Name=ETSTY6-2;Alias=manual-eMSYv3-gene-mRNA;_EVAL=NA;_QI=NA;_eAED=NA;Note=ETSTY6-2
eMSYv3	manual	exon	1327314	1328081	.	-	.	ID=EMSYm0108-RA
eMSYv3	manual	gene	1446954	1447721	.	-	.	ID=EMSYm0109;Name=ETSTY6-3;Note=ETSTY6-3
eMSYv3	manual	mRNA	1446954	1447721	.	-	.	ID=EMSYm0109-RA;Parent=EMSYm0109;Name=ETSTY6-3;Alias=manual-eMSYv3-gene-mRNA;_EVAL=NA;_QI=NA;_eAED=NA;Note=ETSTY6-3
eMSYv3	manual	exon	1446954	1447721	.	-	.	ID=EMSYm0109-RA
eMSYv3	manual	gene	1617469	1618236	.	-	.	ID=EMSYm0110;Name=ETSTY6-4;Note=ETSTY6-4
eMSYv3	manual	mRNA	1617469	1618236	.	-	.	ID=EMSYm0110-RA;Parent=EMSYm0110;Name=ETSTY6-4;Alias=manual-eMSYv3-gene-mRNA;_EVAL=NA;_QI=NA;_eAED=NA;Note=ETSTY6-4
eMSYv3	manual	exon	1617469	1618236	.	-	.	ID=EMSYm0110-RA
eMSYv3	manual	gene	1767713	1768480	.	-	.	ID=EMSYm0111;Name=ETSTY6-5;Note=ETSTY6-5
eMSYv3	manual	mRNA	1767713	1768480	.	-	.	ID=EMSYm0111-RA;Parent=EMSYm0111;Name=ETSTY6-5;Alias=manual-eMSYv3-gene-mRNA;_EVAL=NA;_QI=NA;_eAED=NA;Note=ETSTY6-5
eMSYv3	manual	exon	1767713	1768480	.	-	.	ID=EMSYm0111-RA
eMSYv3	manual	gene	1916908	1917675	.	-	.	ID=EMSYm0112;Name=ETSTY6-6;Note=ETSTY6-6
eMSYv3	manual	mRNA	1916908	1917675	.	-	.	ID=EMSYm0112-RA;Parent=EMSYm0112;Name=ETSTY6-6;Alias=manual-eMSYv3-gene-mRNA;_EVAL=NA;_QI=NA;_eAED=NA;Note=ETSTY6-6
eMSYv3	manual	exon	1916908	1917675	.	-	.	ID=EMSYm0112-RA
eMSYv3	manual	gene	2015521	2016288	.	-	.	ID=EMSYm0200;Name=ETSTY6-7;Note=ETSTY6-7
eMSYv3	manual	mRNA	2015521	2016288	.	-	.	ID=EMSYm0200-RA;Parent=EMSYm0200;Name=ETSTY6-7;Alias=manual-eMSYv3-gene-mRNA;_EVAL=NA;_QI=NA;_eAED=NA;Note=ETSTY6-7
eMSYv3	manual	exon	2015521	2016288	.	-	.	ID=EMSYm0200-RA
eMSYv3	manual	gene	1098664	1099388	.	+	.	ID=EMSYm0114;Name=ETY1-1;Note=ETY1-1
eMSYv3	manual	mRNA	1098664	1099388	.	+	.	ID=EMSYm0114-RA;Parent=EMSYm0114;Name=ETY1-1;Alias=manual-eMSYv3-gene-mRNA;_EVAL=NA;_QI=NA;_eAED=NA;Note=ETY1-1
eMSYv3	manual	exon	1098664	1099388	.	+	.	ID=EMSYm0114-RA
eMSYv3	manual	gene	1172826	1173522	.	-	.	ID=EMSYm0115;Name=ETY1-2;Note=ETY1-2
eMSYv3	manual	mRNA	1172826	1173522	.	-	.	ID=EMSYm0115-RA;Parent=EMSYm0115;Name=ETY1-2;Alias=manual-eMSYv3-gene-mRNA;_EVAL=NA;_QI=NA;_eAED=NA;Note=ETY1-2
eMSYv3	manual	exon	1172826	1173522	.	-	.	ID=EMSYm0115-RA
eMSYv3	manual	gene	1173533	1173968	.	-	.	ID=EMSYm0116;Name=ETY1-3;Note=ETY1-3
eMSYv3	manual	mRNA	1173533	1173968	.	-	.	ID=EMSYm0116-RA;Parent=EMSYm0116;Name=ETY1-3;Alias=manual-eMSYv3-gene-mRNA;_EVAL=NA;_QI=NA;_eAED=NA;Note=ETY1-3
eMSYv3	manual	exon	1173533	1173968	.	-	.	ID=EMSYm0116-RA
eMSYv3	manual	gene	1261231	1261944	.	+	.	ID=EMSYm0117;Name=ETY1-4;Note=ETY1-4
eMSYv3	manual	mRNA	1261231	1261944	.	+	.	ID=EMSYm0117-RA;Parent=EMSYm0117;Name=ETY1-4;Alias=manual-eMSYv3-gene-mRNA;_EVAL=NA;_QI=NA;_eAED=NA;Note=ETY1-4
eMSYv3	manual	exon	1261231	1261944	.	+	.	ID=EMSYm0117-RA
eMSYv3	manual	gene	1320749	1321473	.	-	.	ID=EMSYm0118;Name=ETY1-5;Note=ETY1-5
eMSYv3	manual	mRNA	1320749	1321473	.	-	.	ID=EMSYm0118-RA;Parent=EMSYm0118;Name=ETY1-5;Alias=manual-eMSYv3-gene-mRNA;_EVAL=NA;_QI=NA;_eAED=NA;Note=ETY1-5
eMSYv3	manual	exon	1320749	1321473	.	-	.	ID=EMSYm0118-RA
eMSYv3	manual	gene	1323544	1324162	.	-	.	ID=EMSYm0119;Name=ETY1-6;Note=ETY1-6
eMSYv3	manual	mRNA	1323544	1324162	.	-	.	ID=EMSYm0119-RA;Parent=EMSYm0119;Name=ETY1-6;Alias=manual-eMSYv3-gene-mRNA;_EVAL=NA;_QI=NA;_eAED=NA;Note=ETY1-6
eMSYv3	manual	exon	1323544	1324162	.	-	.	ID=EMSYm0119-RA
eMSYv3	manual	gene	1443063	1443782	.	-	.	ID=EMSYm0120;Name=ETY1-7;Note=ETY1-7
eMSYv3	manual	mRNA	1443063	1443782	.	-	.	ID=EMSYm0120-RA;Parent=EMSYm0120;Name=ETY1-7;Alias=manual-eMSYv3-gene-mRNA;_EVAL=NA;_QI=NA;_eAED=NA;Note=ETY1-7
eMSYv3	manual	exon	1443063	1443782	.	-	.	ID=EMSYm0120-RA
eMSYv3	manual	gene	1551423	1552097	.	+	.	ID=EMSYm0121;Name=ETY1-8;Note=ETY1-8
eMSYv3	manual	mRNA	1551423	1552097	.	+	.	ID=EMSYm0121-RA;Parent=EMSYm0121;Name=ETY1-8;Alias=manual-eMSYv3-gene-mRNA;_EVAL=NA;_QI=NA;_eAED=NA;Note=ETY1-8
eMSYv3	manual	exon	1551423	1552097	.	+	.	ID=EMSYm0121-RA
eMSYv3	manual	gene	1594038	1594712	.	-	.	ID=EMSYm0122;Name=ETY1-9;Note=ETY1-9
eMSYv3	manual	mRNA	1594038	1594712	.	-	.	ID=EMSYm0122-RA;Parent=EMSYm0122;Name=ETY1-9;Alias=manual-eMSYv3-gene-mRNA;_EVAL=NA;_QI=NA;_eAED=NA;Note=ETY1-9
eMSYv3	manual	exon	1594038	1594712	.	-	.	ID=EMSYm0122-RA
eMSYv3	manual	gene	1696669	1697388	.	-	.	ID=EMSYm0123;Name=ETY1-10;Note=ETY1-10
eMSYv3	manual	mRNA	1696669	1697388	.	-	.	ID=EMSYm0123-RA;Parent=EMSYm0123;Name=ETY1-10;Alias=manual-eMSYv3-gene-mRNA;_EVAL=NA;_QI=NA;_eAED=NA;Note=ETY1-10
eMSYv3	manual	exon	1696669	1697388	.	-	.	ID=EMSYm0123-RA
eMSYv3	manual	gene	1762359	1763032	.	-	.	ID=EMSYm0124;Name=ETY1-11;Note=ETY1-11
eMSYv3	manual	mRNA	1762359	1763032	.	-	.	ID=EMSYm0124-RA;Parent=EMSYm0124;Name=ETY1-11;Alias=manual-eMSYv3-gene-mRNA;_EVAL=NA;_QI=NA;_eAED=NA;Note=ETY1-11
eMSYv3	manual	exon	1762359	1763032	.	-	.	ID=EMSYm0124-RA
eMSYv3	manual	gene	1763834	1764455	.	-	.	ID=EMSYm0125;Name=ETY1-12;Note=ETY1-12
eMSYv3	manual	mRNA	1763834	1764455	.	-	.	ID=EMSYm0125-RA;Parent=EMSYm0125;Name=ETY1-12;Alias=manual-eMSYv3-gene-mRNA;_EVAL=NA;_QI=NA;_eAED=NA;Note=ETY1-12
eMSYv3	manual	exon	1763834	1764455	.	-	.	ID=EMSYm0125-RA
eMSYv3	manual	gene	1907939	1908652	.	-	.	ID=EMSYm0126;Name=ETY1-13;Note=ETY1-13
eMSYv3	manual	mRNA	1907939	1908652	.	-	.	ID=EMSYm0126-RA;Parent=EMSYm0126;Name=ETY1-13;Alias=manual-eMSYv3-gene-mRNA;_EVAL=NA;_QI=NA;_eAED=NA;Note=ETY1-13
eMSYv3	manual	exon	1907939	1908652	.	-	.	ID=EMSYm0126-RA
eMSYv3	manual	gene	1909320	1909990	.	-	.	ID=EMSYm0113;Name=ETY1-14;Note=ETY1-14
eMSYv3	manual	mRNA	1909320	1909990	.	-	.	ID=EMSYm0113-RA;Parent=EMSYm0113;Name=ETY1-14;Alias=manual-eMSYv3-gene-mRNA;_EVAL=NA;_QI=NA;_eAED=NA;Note=ETY1-14
eMSYv3	manual	exon	1909320	1909990	.	-	.	ID=EMSYm0113-RA
eMSYv3	manual	gene	2119845	2120558	.	-	.	ID=EMSYm0127;Name=ETY1-15;Note=ETY1-15
eMSYv3	manual	mRNA	2119845	2120558	.	-	.	ID=EMSYm0127-RA;Parent=EMSYm0127;Name=ETY1-15;Alias=manual-eMSYv3-gene-mRNA;_EVAL=NA;_QI=NA;_eAED=NA;Note=ETY1-15
eMSYv3	manual	exon	2119845	2120558	.	-	.	ID=EMSYm0127-RA
eMSYv3	manual	gene	2122229	2122899	.	-	.	ID=EMSYm0128;Name=ETY1-16;Note=ETY1-16
eMSYv3	manual	mRNA	2122229	2122899	.	-	.	ID=EMSYm0128-RA;Parent=EMSYm0128;Name=ETY1-16;Alias=manual-eMSYv3-gene-mRNA;_EVAL=NA;_QI=NA;_eAED=NA;Note=ETY1-16
eMSYv3	manual	exon	2122229	2122899	.	-	.	ID=EMSYm0128-RA
eMSYv3	manual	gene	2305891	2306610	.	-	.	ID=EMSYm0129;Name=ETY1-17;Note=ETY1-17
eMSYv3	manual	mRNA	2305891	2306610	.	-	.	ID=EMSYm0129-RA;Parent=EMSYm0129;Name=ETY1-17;Alias=manual-eMSYv3-gene-mRNA;_EVAL=NA;_QI=NA;_eAED=NA;Note=ETY1-17
eMSYv3	manual	exon	2305891	2306610	.	-	.	ID=EMSYm0129-RA
eMSYv3	manual	gene	3077468	3078187	.	-	.	ID=EMSYm0130;Name=ETY1-18;Note=ETY1-18
eMSYv3	manual	mRNA	3077468	3078187	.	-	.	ID=EMSYm0130-RA;Parent=EMSYm0130;Name=ETY1-18;Alias=manual-eMSYv3-gene-mRNA;_EVAL=NA;_QI=NA;_eAED=NA;Note=ETY1-18
eMSYv3	manual	exon	3077468	3078187	.	-	.	ID=EMSYm0130-RA
eMSYv3	manual	gene	3326352	3327076	.	-	.	ID=EMSYm0131;Name=ETY1-19;Note=ETY1-19
eMSYv3	manual	mRNA	3326352	3327076	.	-	.	ID=EMSYm0131-RA;Parent=EMSYm0131;Name=ETY1-19;Alias=manual-eMSYv3-gene-mRNA;_EVAL=NA;_QI=NA;_eAED=NA;Note=ETY1-19
eMSYv3	manual	exon	3326352	3327076	.	-	.	ID=EMSYm0131-RA
eMSYv3	manual	gene	3468549	3469273	.	-	.	ID=EMSYm0132;Name=ETY1-20;Note=ETY1-20
eMSYv3	manual	mRNA	3468549	3469273	.	-	.	ID=EMSYm0132-RA;Parent=EMSYm0132;Name=ETY1-20;Alias=manual-eMSYv3-gene-mRNA;_EVAL=NA;_QI=NA;_eAED=NA;Note=ETY1-20
eMSYv3	manual	exon	3468549	3469273	.	-	.	ID=EMSYm0132-RA
eMSYv3	manual	gene	3651995	3652719	.	-	.	ID=EMSYm0133;Name=ETY1-21;Note=ETY1-21
eMSYv3	manual	mRNA	3651995	3652719	.	-	.	ID=EMSYm0133-RA;Parent=EMSYm0133;Name=ETY1-21;Alias=manual-eMSYv3-gene-mRNA;_EVAL=NA;_QI=NA;_eAED=NA;Note=ETY1-21
eMSYv3	manual	exon	3651995	3652719	.	-	.	ID=EMSYm0133-RA
eMSYv3	manual	gene	3801527	3802246	.	-	.	ID=EMSYm0134;Name=ETY1-22;Note=ETY1-22
eMSYv3	manual	mRNA	3801527	3802246	.	-	.	ID=EMSYm0134-RA;Parent=EMSYm0134;Name=ETY1-22;Alias=manual-eMSYv3-gene-mRNA;_EVAL=NA;_QI=NA;_eAED=NA;Note=ETY1-22
eMSYv3	manual	exon	3801527	3802246	.	-	.	ID=EMSYm0134-RA
eMSYv3	manual	gene	6299818	6302359	.	+	.	ID=EMSYm0135;Name=ETY2;Note=ETY2
eMSYv3	manual	mRNA	6299818	6302359	.	+	.	ID=EMSYm0135-RA;Parent=EMSYm0135;Name=ETY2;Alias=manual-eMSYv3-gene-mRNA;_EVAL=NA;_QI=NA;_eAED=NA;Note=ETY2
eMSYv3	manual	exon	6299818	6300085	.	+	.	ID=EMSYm0135-RA
eMSYv3	manual	exon	6300796	6300840	.	+	.	ID=EMSYm0135-RA
eMSYv3	manual	exon	6302054	6302359	.	+	.	ID=EMSYm0135-RA
eMSYv3	manual	gene	1498463	1499260	.	-	.	ID=EMSYm0151;Name=ETY4-1;Note=ETY4-1
eMSYv3	manual	mRNA	1498463	1499260	.	-	.	ID=EMSYm0151-RA;Parent=EMSYm0151;Name=ETY4-1;Alias=manual-eMSYv3-gene-mRNA;_EVAL=NA;_QI=NA;_eAED=NA;Note=ETY4-1
eMSYv3	manual	exon	1498463	1499260	.	-	.	ID=EMSYm0151-RA
eMSYv3	manual	gene	2075866	2076639	.	-	.	ID=EMSYm0152;Name=ETY4-2;Note=ETY4-2
eMSYv3	manual	mRNA	2075866	2076639	.	-	.	ID=EMSYm0152-RA;Parent=EMSYm0152;Name=ETY4-2;Alias=manual-eMSYv3-gene-mRNA;_EVAL=NA;_QI=NA;_eAED=NA;Note=ETY4-2
eMSYv3	manual	exon	2075866	2076639	.	-	.	ID=EMSYm0152-RA
eMSYv3	manual	gene	2257387	2258184	.	-	.	ID=EMSYm0153;Name=ETY4-3;Note=ETY4-3
eMSYv3	manual	mRNA	2257387	2258184	.	-	.	ID=EMSYm0153-RA;Parent=EMSYm0153;Name=ETY4-3;Alias=manual-eMSYv3-gene-mRNA;_EVAL=NA;_QI=NA;_eAED=NA;Note=ETY4-3
eMSYv3	manual	exon	2257387	2258184	.	-	.	ID=EMSYm0153-RA
eMSYv3	manual	gene	2316955	2317784	.	+	.	ID=EMSYm0154;Name=ETY4-4;Note=ETY4-4
eMSYv3	manual	mRNA	2316955	2317784	.	+	.	ID=EMSYm0154-RA;Parent=EMSYm0154;Name=ETY4-4;Alias=manual-eMSYv3-gene-mRNA;_EVAL=NA;_QI=NA;_eAED=NA;Note=ETY4-4
eMSYv3	manual	exon	2316955	2317784	.	+	.	ID=EMSYm0154-RA
eMSYv3	manual	gene	2503497	2504205	.	+	.	ID=EMSYm0155;Name=ETY4-5;Note=ETY4-5
eMSYv3	manual	mRNA	2503497	2504205	.	+	.	ID=EMSYm0155-RA;Parent=EMSYm0155;Name=ETY4-5;Alias=manual-eMSYv3-gene-mRNA;_EVAL=NA;_QI=NA;_eAED=NA;Note=ETY4-5
eMSYv3	manual	exon	2503497	2504205	.	+	.	ID=EMSYm0155-RA
eMSYv3	manual	gene	2693858	2694631	.	-	.	ID=EMSYm0156;Name=ETY4-6;Note=ETY4-6
eMSYv3	manual	mRNA	2693858	2694631	.	-	.	ID=EMSYm0156-RA;Parent=EMSYm0156;Name=ETY4-6;Alias=manual-eMSYv3-gene-mRNA;_EVAL=NA;_QI=NA;_eAED=NA;Note=ETY4-6
eMSYv3	manual	exon	2693858	2694631	.	-	.	ID=EMSYm0156-RA
eMSYv3	manual	gene	2717236	2718009	.	+	.	ID=EMSYm0157;Name=ETY4-7;Note=ETY4-7
eMSYv3	manual	mRNA	2717236	2718009	.	+	.	ID=EMSYm0157-RA;Parent=EMSYm0157;Name=ETY4-7;Alias=manual-eMSYv3-gene-mRNA;_EVAL=NA;_QI=NA;_eAED=NA;Note=ETY4-7
eMSYv3	manual	exon	2717236	2718009	.	+	.	ID=EMSYm0157-RA
eMSYv3	manual	gene	3029498	3030296	.	-	.	ID=EMSYm0158;Name=ETY4-8;Note=ETY4-8
eMSYv3	manual	mRNA	3029498	3030296	.	-	.	ID=EMSYm0158-RA;Parent=EMSYm0158;Name=ETY4-8;Alias=manual-eMSYv3-gene-mRNA;_EVAL=NA;_QI=NA;_eAED=NA;Note=ETY4-8
eMSYv3	manual	exon	3029498	3030296	.	-	.	ID=EMSYm0158-RA
eMSYv3	manual	gene	3263342	3264140	.	-	.	ID=EMSYm0159;Name=ETY4-9;Note=ETY4-9
eMSYv3	manual	mRNA	3263342	3264140	.	-	.	ID=EMSYm0159-RA;Parent=EMSYm0159;Name=ETY4-9;Alias=manual-eMSYv3-gene-mRNA;_EVAL=NA;_QI=NA;_eAED=NA;Note=ETY4-9
eMSYv3	manual	exon	3263342	3264140	.	-	.	ID=EMSYm0159-RA
eMSYv3	manual	gene	3534543	3535316	.	-	.	ID=EMSYm0160;Name=ETY4-10;Note=ETY4-10
eMSYv3	manual	mRNA	3534543	3535316	.	-	.	ID=EMSYm0160-RA;Parent=EMSYm0160;Name=ETY4-10;Alias=manual-eMSYv3-gene-mRNA;_EVAL=NA;_QI=NA;_eAED=NA;Note=ETY4-10
eMSYv3	manual	exon	3534543	3535316	.	-	.	ID=EMSYm0160-RA
eMSYv3	manual	gene	3605808	3606581	.	-	.	ID=EMSYm0161;Name=ETY4-11;Note=ETY4-11
eMSYv3	manual	mRNA	3605808	3606581	.	-	.	ID=EMSYm0161-RA;Parent=EMSYm0161;Name=ETY4-11;Alias=manual-eMSYv3-gene-mRNA;_EVAL=NA;_QI=NA;_eAED=NA;Note=ETY4-11
eMSYv3	manual	exon	3605808	3606581	.	-	.	ID=EMSYm0161-RA
eMSYv3	manual	gene	3820841	3821614	.	+	.	ID=EMSYm0162;Name=ETY4-12;Note=ETY4-12
eMSYv3	manual	mRNA	3820841	3821614	.	+	.	ID=EMSYm0162-RA;Parent=EMSYm0162;Name=ETY4-12;Alias=manual-eMSYv3-gene-mRNA;_EVAL=NA;_QI=NA;_eAED=NA;Note=ETY4-12
eMSYv3	manual	exon	3820841	3821614	.	+	.	ID=EMSYm0162-RA
eMSYv3	manual	gene	3824233	3825030	.	+	.	ID=EMSYm0163;Name=ETY4-13;Note=ETY4-13
eMSYv3	manual	mRNA	3824233	3825030	.	+	.	ID=EMSYm0163-RA;Parent=EMSYm0163;Name=ETY4-13;Alias=manual-eMSYv3-gene-mRNA;_EVAL=NA;_QI=NA;_eAED=NA;Note=ETY4-13
eMSYv3	manual	exon	3824233	3825030	.	+	.	ID=EMSYm0163-RA
eMSYv3	manual	gene	4027441	4028214	.	+	.	ID=EMSYm0164;Name=ETY4-14;Note=ETY4-14
eMSYv3	manual	mRNA	4027441	4028214	.	+	.	ID=EMSYm0164-RA;Parent=EMSYm0164;Name=ETY4-14;Alias=manual-eMSYv3-gene-mRNA;_EVAL=NA;_QI=NA;_eAED=NA;Note=ETY4-14
eMSYv3	manual	exon	4027441	4028214	.	+	.	ID=EMSYm0164-RA
eMSYv3	manual	gene	4220437	4221210	.	+	.	ID=EMSYm0165;Name=ETY4-15;Note=ETY4-15
eMSYv3	manual	mRNA	4220437	4221210	.	+	.	ID=EMSYm0165-RA;Parent=EMSYm0165;Name=ETY4-15;Alias=manual-eMSYv3-gene-mRNA;_EVAL=NA;_QI=NA;_eAED=NA;Note=ETY4-15
eMSYv3	manual	exon	4220437	4221210	.	+	.	ID=EMSYm0165-RA
eMSYv3	manual	gene	4231044	4231842	.	+	.	ID=EMSYm0166;Name=ETY4-16;Note=ETY4-16
eMSYv3	manual	mRNA	4231044	4231842	.	+	.	ID=EMSYm0166-RA;Parent=EMSYm0166;Name=ETY4-16;Alias=manual-eMSYv3-gene-mRNA;_EVAL=NA;_QI=NA;_eAED=NA;Note=ETY4-16
eMSYv3	manual	exon	4231044	4231842	.	+	.	ID=EMSYm0166-RA
eMSYv3	manual	gene	4422801	4423574	.	+	.	ID=EMSYm0167;Name=ETY4-17;Note=ETY4-17
eMSYv3	manual	mRNA	4422801	4423574	.	+	.	ID=EMSYm0167-RA;Parent=EMSYm0167;Name=ETY4-17;Alias=manual-eMSYv3-gene-mRNA;_EVAL=NA;_QI=NA;_eAED=NA;Note=ETY4-17
eMSYv3	manual	exon	4422801	4423574	.	+	.	ID=EMSYm0167-RA
eMSYv3	manual	gene	898864	900085	.	+	.	ID=EMSYm0168;Name=TIGD1Y1;Note=TIGD1Y1
eMSYv3	manual	mRNA	898864	900085	.	+	.	ID=EMSYm0168-RA;Parent=EMSYm0168;Name=TIGD1Y1;Alias=manual-eMSYv3-gene-mRNA;_EVAL=NA;_QI=NA;_eAED=NA;Note=TIGD1Y1
eMSYv3	manual	exon	898864	899331	.	+	.	ID=EMSYm0168-RA
eMSYv3	manual	exon	899462	899575	.	+	.	ID=EMSYm0168-RA
eMSYv3	manual	exon	899596	899817	.	+	.	ID=EMSYm0168-RA
eMSYv3	manual	exon	899828	900085	.	+	.	ID=EMSYm0168-RA
eMSYv3	manual	gene	6037689	6039376	.	+	.	ID=EMSYm0169;Name=TIGD1Y2;Note=TIGD1Y2
eMSYv3	manual	mRNA	6037689	6039376	.	+	.	ID=EMSYm0169-RA;Parent=EMSYm0169;Name=TIGD1Y2;Alias=manual-eMSYv3-gene-mRNA;_EVAL=NA;_QI=NA;_eAED=NA;Note=TIGD1Y2
eMSYv3	manual	exon	6037689	6038018	.	+	.	ID=EMSYm0169-RA
eMSYv3	manual	exon	6037937	6038119	.	+	.	ID=EMSYm0169-RA
eMSYv3	manual	exon	6038101	6038325	.	+	.	ID=EMSYm0169-RA
eMSYv3	manual	exon	6038325	6038564	.	+	.	ID=EMSYm0169-RA
eMSYv3	manual	exon	6038561	6039376	.	+	.	ID=EMSYm0169-RA
eMSYv3	manual	gene	6324041	6325762	.	+	.	ID=EMSYm0170;Name=TIGD1Y3;Note=TIGD1Y3
eMSYv3	manual	mRNA	6324041	6325762	.	+	.	ID=EMSYm0170-RA;Parent=EMSYm0170;Name=TIGD1Y3;Alias=manual-eMSYv3-gene-mRNA;_EVAL=NA;_QI=NA;_eAED=NA;Note=TIGD1Y3
eMSYv3	manual	exon	6324041	6324406	.	+	.	ID=EMSYm0170-RA
eMSYv3	manual	exon	6324376	6324450	.	+	.	ID=EMSYm0170-RA
eMSYv3	manual	exon	6324504	6324884	.	+	.	ID=EMSYm0170-RA
eMSYv3	manual	exon	6324572	6325141	.	+	.	ID=EMSYm0170-RA
eMSYv3	manual	exon	6324802	6325176	.	+	.	ID=EMSYm0170-RA
eMSYv3	manual	exon	6325179	6325319	.	+	.	ID=EMSYm0170-RA
eMSYv3	manual	exon	6325324	6325506	.	+	.	ID=EMSYm0170-RA
eMSYv3	manual	exon	6325496	6325762	.	+	.	ID=EMSYm0170-RA
eMSYv3	manual	gene	6578723	6580486	.	-	.	ID=EMSYm0171;Name=TIGD1Y4;Note=TIGD1Y4
eMSYv3	manual	mRNA	6578723	6580486	.	-	.	ID=EMSYm0171-RA;Parent=EMSYm0171;Name=TIGD1Y4;Alias=manual-eMSYv3-gene-mRNA;_EVAL=NA;_QI=NA;_eAED=NA;Note=TIGD1Y4
eMSYv3	manual	exon	6578723	6579919	.	-	.	ID=EMSYm0171-RA
eMSYv3	manual	exon	6579778	6580332	.	-	.	ID=EMSYm0171-RA
eMSYv3	manual	exon	6580305	6580361	.	-	.	ID=EMSYm0171-RA
eMSYv3	manual	exon	6580361	6580486	.	-	.	ID=EMSYm0171-RA
eMSYv3	manual	gene	8524652	8526300	.	-	.	ID=EMSYm0172;Name=TIGD1Y5;Note=TIGD1Y5
eMSYv3	manual	mRNA	8524652	8526300	.	-	.	ID=EMSYm0172-RA;Parent=EMSYm0172;Name=TIGD1Y5;Alias=manual-eMSYv3-gene-mRNA;_EVAL=NA;_QI=NA;_eAED=NA;Note=TIGD1Y5
eMSYv3	manual	exon	8524652	8524903	.	-	.	ID=EMSYm0172-RA
eMSYv3	manual	exon	8524744	8524935	.	-	.	ID=EMSYm0172-RA
eMSYv3	manual	exon	8524905	8525150	.	-	.	ID=EMSYm0172-RA
eMSYv3	manual	exon	8525147	8525257	.	-	.	ID=EMSYm0172-RA
eMSYv3	manual	exon	8525221	8525472	.	-	.	ID=EMSYm0172-RA
eMSYv3	manual	exon	8525522	8525629	.	-	.	ID=EMSYm0172-RA
eMSYv3	manual	exon	8525622	8525777	.	-	.	ID=EMSYm0172-RA
eMSYv3	manual	exon	8525852	8526244	.	-	.	ID=EMSYm0172-RA
eMSYv3	manual	exon	8526244	8526300	.	-	.	ID=EMSYm0172-RA
eMSYv3	manual	gene	8826661	8828635	.	-	.	ID=EMSYm0173;Name=TIGD1Y6;Note=TIGD1Y6
eMSYv3	manual	mRNA	8826661	8828635	.	-	.	ID=EMSYm0173-RA;Parent=EMSYm0173;Name=TIGD1Y6;Alias=manual-eMSYv3-gene-mRNA;_EVAL=NA;_QI=NA;_eAED=NA;Note=TIGD1Y6
eMSYv3	manual	exon	8826661	8826738	.	-	.	ID=EMSYm0173-RA
eMSYv3	manual	exon	8826750	8826974	.	-	.	ID=EMSYm0173-RA
eMSYv3	manual	exon	8827226	8827315	.	-	.	ID=EMSYm0173-RA
eMSYv3	manual	exon	8827336	8828019	.	-	.	ID=EMSYm0173-RA
eMSYv3	manual	exon	8828018	8828635	.	-	.	ID=EMSYm0173-RA
eMSYv3	manual	gene	3706082	3725592	.	-	.	ID=EMSYm0185;Name=SH3TC1Y1;Note=SH3TC1Y1
eMSYv3	manual	mRNA	3706082	3725592	.	-	.	ID=EMSYm0185-RA;Parent=EMSYm0185;Name=SH3TC1Y1;Alias=manual-eMSYv3-gene-mRNA;_EVAL=NA;_QI=NA;_eAED=NA;Note=SH3TC1Y1
eMSYv3	manual	exon	3706082	3706305	.	-	.	ID=EMSYm0185-RA
eMSYv3	manual	exon	3716791	3716988	.	-	.	ID=EMSYm0185-RA
eMSYv3	manual	exon	3718141	3718293	.	-	.	ID=EMSYm0185-RA
eMSYv3	manual	exon	3719035	3719161	.	-	.	ID=EMSYm0185-RA
eMSYv3	manual	exon	3719625	3719779	.	-	.	ID=EMSYm0185-RA
eMSYv3	manual	exon	3721008	3721189	.	-	.	ID=EMSYm0185-RA
eMSYv3	manual	exon	3723920	3725592	.	-	.	ID=EMSYm0185-RA
eMSYv3	manual	gene	4174047	4178428	.	+	.	ID=EMSYm0186;Name=SH3TC1Y2;Note=SH3TC1Y2
eMSYv3	manual	mRNA	4174047	4178428	.	+	.	ID=EMSYm0186-RA;Parent=EMSYm0186;Name=SH3TC1Y2;Alias=manual-eMSYv3-gene-mRNA;_EVAL=NA;_QI=NA;_eAED=NA;Note=SH3TC1Y2
eMSYv3	manual	exon	4169646	4171309	.	+	.	ID=EMSYm0186-RA
eMSYv3	manual	exon	4174047	4174228	.	+	.	ID=EMSYm0186-RA
eMSYv3	manual	exon	4175457	4175611	.	+	.	ID=EMSYm0186-RA
eMSYv3	manual	exon	4176075	4176201	.	+	.	ID=EMSYm0186-RA
eMSYv3	manual	exon	4176943	4177095	.	+	.	ID=EMSYm0186-RA
eMSYv3	manual	exon	4178231	4178428	.	+	.	ID=EMSYm0186-RA
eMSYv3	manual	gene	4390948	4403512	.	-	.	ID=EMSYm0187;Name=SH3TC1Y3;Note=SH3TC1Y3
eMSYv3	manual	mRNA	4390948	4403512	.	-	.	ID=EMSYm0187-RA;Parent=EMSYm0187;Name=SH3TC1Y3;Alias=manual-eMSYv3-gene-mRNA;_EVAL=NA;_QI=NA;_eAED=NA;Note=SH3TC1Y3
eMSYv3	manual	exon	4390948	4391145	.	-	.	ID=EMSYm0187-RA
eMSYv3	manual	exon	4392281	4392433	.	-	.	ID=EMSYm0187-RA
eMSYv3	manual	exon	4393175	4393301	.	-	.	ID=EMSYm0187-RA
eMSYv3	manual	exon	4393765	4393919	.	-	.	ID=EMSYm0187-RA
eMSYv3	manual	exon	4395148	4395329	.	-	.	ID=EMSYm0187-RA
eMSYv3	manual	exon	4398068	4398855	.	-	.	ID=EMSYm0187-RA
eMSYv3	manual	exon	4399435	4400314	.	-	.	ID=EMSYm0187-RA
eMSYv3	manual	exon	4402288	4402330	.	-	.	ID=EMSYm0187-RA
eMSYv3	manual	exon	4403379	4403512	.	-	.	ID=EMSYm0187-RA
eMSYv3	manual	gene	963642	964844	.	+	.	ID=EMSYm0188;Name=RBMY1;Note=RBMY1
eMSYv3	manual	mRNA	963642	964844	.	+	.	ID=EMSYm0188-RA;Parent=EMSYm0188;Name=RBMY1;Alias=manual-eMSYv3-gene-mRNA;_EVAL=NA;_QI=NA;_eAED=NA;Note=RBMY1
eMSYv3	manual	exon	963642	964220	.	+	.	ID=EMSYm0188-RA
eMSYv3	manual	exon	964742	964844	.	+	.	ID=EMSYm0188-RA
eMSYv3	manual	gene	1012431	1013633	.	+	.	ID=EMSYm0189;Name=RBMY2;Note=RBMY2
eMSYv3	manual	mRNA	1012431	1013633	.	+	.	ID=EMSYm0189-RA;Parent=EMSYm0189;Name=RBMY2;Alias=manual-eMSYv3-gene-mRNA;_EVAL=NA;_QI=NA;_eAED=NA;Note=RBMY2
eMSYv3	manual	exon	1012431	1013009	.	+	.	ID=EMSYm0189-RA
eMSYv3	manual	exon	1013531	1013633	.	+	.	ID=EMSYm0189-RA
eMSYv3	manual	gene	8707448	8707905	.	-	.	ID=EMSYm0192;Name=MYL9Y;Note=MYL9Y
eMSYv3	manual	mRNA	8707448	8707905	.	-	.	ID=EMSYm0192-RA;Parent=EMSYm0192;Name=MYL9Y;Alias=manual-eMSYv3-gene-mRNA;_EVAL=NA;_QI=NA;_eAED=NA;Note=MYL9Y
eMSYv3	manual	exon	8707448	8707905	.	-	.	ID=EMSYm0192-RA
eMSYv3	manual	gene	9374678	9388415	.	+	.	ID=EMSYm0193;Name=XKR3Y;Note=XKR3Y
eMSYv3	manual	mRNA	9374678	9388415	.	+	.	ID=EMSYm0193-RA;Parent=EMSYm0193;Name=XKR3Y;Alias=manual-eMSYv3-gene-mRNA;_EVAL=NA;_QI=NA;_eAED=NA;Note=XKR3Y
eMSYv3	manual	exon	9374678	9374860	.	+	.	ID=EMSYm0193-RA
eMSYv3	manual	exon	9384307	9384564	.	+	.	ID=EMSYm0193-RA
eMSYv3	manual	exon	9387744	9388415	.	+	.	ID=EMSYm0193-RA
eMSYv3	manual	gene	6530723	6569310	.	-	.	ID=EMSYm0194;Name=ZRSR2Y;Note=ZRSR2Y
eMSYv3	manual	mRNA	6530723	6569310	.	-	.	ID=EMSYm0194-RA;Parent=EMSYm0194;Name=ZRSR2Y;Alias=manual-eMSYv3-gene-mRNA;_EVAL=NA;_QI=NA;_eAED=NA;Note=ZRSR2Y
eMSYv3	manual	exon	6530723	6531097	.	-	.	ID=EMSYm0194-RA
eMSYv3	manual	exon	6533881	6533934	.	-	.	ID=EMSYm0194-RA
eMSYv3	manual	exon	6534936	6534992	.	-	.	ID=EMSYm0194-RA
eMSYv3	manual	exon	6550786	6551003	.	-	.	ID=EMSYm0194-RA
eMSYv3	manual	exon	6557675	6557791	.	-	.	ID=EMSYm0194-RA
eMSYv3	manual	exon	6569044	6569122	.	-	.	ID=EMSYm0194-RA
eMSYv3	manual	exon	6569232	6569310	.	-	.	ID=EMSYm0194-RA
eMSYv3	manual	gene	5383696	5384197	.	+	.	ID=EMSYm0195;Name=ETY5;Note=ETY5
eMSYv3	manual	mRNA	5383696	5384197	.	+	.	ID=EMSYm0195-RA;Parent=EMSYm0195;Name=ETY5;Alias=manual-eMSYv3-gene-mRNA;_EVAL=NA;_QI=NA;_eAED=NA;Note=ETY5
eMSYv3	manual	exon	5383696	5384197	.	+	.	ID=EMSYm0195-RA
eMSYv3	manual	gene	6520853	6521635	.	+	.	ID=EMSYm0196;Name=RPS3AY;Note=RPS3AY
eMSYv3	manual	mRNA	6520853	6521635	.	+	.	ID=EMSYm0196-RA;Parent=EMSYm0196;Name=RPS3AY;Alias=manual-eMSYv3-gene-mRNA;_EVAL=NA;_QI=NA;_eAED=NA;Note=RPS3AY
eMSYv3	manual	exon	6520853	6521635	.	+	.	ID=EMSYm0196-RA
eMSYv3	manual	gene	5894813	5895571	.	-	.	ID=EMSYm0197;Name=TAB3Y;Note=TAB3Y
eMSYv3	manual	mRNA	5894813	5895571	.	-	.	ID=EMSYm0197-RA;Parent=EMSYm0197;Name=TAB3Y;Alias=manual-eMSYv3-gene-mRNA;_EVAL=NA;_QI=NA;_eAED=NA;Note=TAB3Y
eMSYv3	manual	exon	5894813	5895571	.	-	.	ID=EMSYm0197-RA
eMSYv3	manual	gene	5411103	5468637	.	-	.	ID=EMSYm0199;Name=TBL1Y;Note=TBL1Y
eMSYv3	manual	mRNA	5411103	5468637	.	-	.	ID=EMSYm0199-RA;Parent=EMSYm0199;Name=TBL1Y;Alias=manual-eMSYv3-gene-mRNA;_EVAL=NA;_QI=NA;_eAED=NA;Note=TBL1Y
eMSYv3	manual	exon	5411103	5411162	.	+	.	ID=EMSYm0199-RA
eMSYv3	manual	exon	5442868	5443017	.	+	.	ID=EMSYm0199-RA
eMSYv3	manual	exon	5445740	5446006	.	+	.	ID=EMSYm0199-RA
eMSYv3	manual	exon	5448702	5448842	.	+	.	ID=EMSYm0199-RA
eMSYv3	manual	exon	5449240	5449380	.	+	.	ID=EMSYm0199-RA
eMSYv3	manual	exon	5450133	5450204	.	+	.	ID=EMSYm0199-RA
eMSYv3	manual	exon	5450317	5450436	.	+	.	ID=EMSYm0199-RA
eMSYv3	manual	exon	5458480	5458539	.	+	.	ID=EMSYm0199-RA
eMSYv3	manual	exon	5463294	5463428	.	+	.	ID=EMSYm0199-RA
eMSYv3	manual	exon	5466098	5466199	.	+	.	ID=EMSYm0199-RA
eMSYv3	manual	exon	5466606	5466731	.	+	.	ID=EMSYm0199-RA
eMSYv3	manual	exon	5468464	5468637	.	+	.	ID=EMSYm0199-RA
