# Supplementary material for: Horse Y chromosome assembly displays unique evolutionary features and putative stallion fertility genes
Source: Nat Commun. 2018 Jul 27;9:2945. doi: 10.1038/s41467-018-05290-6 (PMC6063916; doi:10.1038/s41467-018-05290-6)
Supplement: Supplementary file 16 — Supplementary Data 13 [file 41467_2018_5290_MOESM16_ESM.xlsx]

## Sheet: Supplementary Data 13
Supplementary Data 13	Node constraints used to estimate divergence time for Y homologs are shown for each constrained node in the format used by the mcmctree program. For each gene, the best scoring maximum likelihood tree was obtained using RAxML. The time estimates are the confidence interval from TimeTree (www.timetree.org)
Gene	Constraint tree
AMELY	(((((((((Prz_AMELX,Don_AMELX)'>.04<.045',Hor_AMELX)'>.04<.045',Rhi_AMELX)'>.53<.56',((Ona_AMELY,Don_AMELY),(Prz_AMELY,Hor_AMELY))'>.04<.045'),(((Cat_AMELX,Cat_AMELY),Dog_AMELX)'>.52<57',Dog_AMELY))'>.72<82',((Ctl_AMELY,Ctl_AMELX),(Pig_AMELY,Pig_AMELX))'>.58<.66')'>.74<.81',((((Chi_AMELX,Hum_AMELX)'>.06<.07',Mac_AMELX)'>.28<.31',((Chi_AMELY,Hum_AMELY),Mac_AMELY)),(Rat_AMELX,Mou_AMELX)'>.18<.23')'>…
ANOS1Y	((((((((Ona_ANOS1Y,Don_ANOS1Y),Hor_ANOS1Y)'>.04<0.045',((Prz_ANOS1,Hor_ANOS1),Don_ANOS1)'>.04<.045'),((Ctl_ANOS1,Pig_ANOS1)'>.58<.66',(Cat_ANOS1,Dog_ANOS1)'>.52<.57')'>.74<.81')'>.74<.82',(((Hum_ANOS1,Chi_ANOS1)'>.06<.07',Mac_ANOS1)'>.28<.31',(Hum_ANOS2P,Chi_ANOS1Y)))'>.91<1.02',Pla_ANOS1)'>1.50<1.91',Opo_ANOS1)'>1.50<1.91',Ckn_ANOS1);
AP1S2Y	((((((((Prz_AP1S2,Hor_AP1S2),Don_AP1S2)'>.04<.045',(Cat_AP1S2,Dog_AP1S2)'>.52<.57')'>.72<.82',(Ctl_AP1S2,Pig_AP1S2)'>.58<.66')'>.74<.82',(((Hum_AP1S2,Chi_AP1S2)'>.06<.07',Mac_AP1S2)'>.28<.31',(Mou_AP1S2,Rat_AP1S2)'>.18<.23')'>.85<.94')>'.91<1.02',(((Prz_AP1S2Y,Hor_AP1S2Y),Don_AP1S2Y)'>.04<.045',Ona_AP1S2Y)'>.04<.045'),(Opo_AP1S2,Pla_AP1S2)'>1.63<1.91')'>1.63<1.91',Ckn_AP1S2);
ARSFY	((((((Hor_ARSF,Hor_ARSFY),Don_ARSF)'>.040<.045',Rhi_ARSF)'>.53<.56',(Dog_ARSF,Cat_ARSF)'>.52<.57')'>.72<.82',((Hum_ARSF,Chi_ARSF)'>.06<.07',Mac_ARSF)'>.28<.31')'>.91<1.02',Opo_ARSF);
ARSHY	(((((Cat_ARSH,Ctl_ARSH)'>.52<.81',Dog_ARSH)'>.52<.81',(((Hor_ARSHY,Don_ARSH),Hor_ARSH)'>0.04<0.045',Rhi_ARSH)'>.53<.56')'>.74<.82',((Chi_ARSH,Hum_ARSH)'>.06<.07',Mac_ARSH)'>.28<.31')'>.91<1.02',Opo_ARSH);
ATP6V0CY	((((((((Ho_ATP6V0C,Do_ATP6V0C)'>.04<.045',Pr_ATP6V0C)'>.04<.045',(On_ATP6V0Y,Ho_ATP6V0Y)'>.04<.045'),Rh_ATP6V0C)'>.53<.56',(Ct_ATP6V0C,Pi_ATP6V0C)'>.58<.66')'>.74<.81',(Dg_ATP6V0C,Ca_ATP6V0C)'>.52<.57')'>.74<.82',(((Ch_ATP6V0C,Hu_ATP6V0C)'>.06<.07',Ma_ATP6V0C)'>.28<.31',(Ra_ATP6V0Y,Mo_ATP6V0C)'>.18<.23')'>.85<.94')'>.91<1.02',Op_ATP6V0C);
BCORY	(((((((((Don_BCORY,Ona_BCORY),Hor_BCORY)'>.04<.045',Pig_BCORY)'>.74<.81',(Dog_BCORY2,Dog_BCORY1))'>.74<.82',Hu_BCORP1Y)'>.91<1.02',((((Cat_BCOR,Dog_BCOR)'>.52<.57',(Ctl_BCOR,Pig_BCOR)'>.58<.66')'>.74<.81',(Don_BCOR,Hor_BCOR)>.04<.045)'>.74<.82',(((Hum_BCOR,Chi_BCOR)'>.06<.07',Mac_BCOR)'>.28<.31',(Mou_BCOR,Rat_BCOR)'>.18<.23')'>.85<.94')'>.91<1.02'),Opo_BCOR)'>1.5<1.67',Pla_BCOR)'>1.63<1.91',Ckn_B…
CUL4BY	(((((((((Don_CUL4B,Hor_CUL4B)’>.04<.045’,Rhi_CUL4B)’>.53<.56’,((Wal_CUL4B,Dog_CUL4B)’>.42<.49’,Cat_CUL4B)’>.52<.57’)’>.72<.82’,(Ctl_CUL4B,Pig_CUL4B)’>.58<.66’)’>.74<.82’,((Chi_CULrB,Hum_CUL4B)’>.06<.07’,Mac_CUL4B)’>.28<.31’)’>.91<1.02’,(Mou_CUL4B,Rat_CUL4B)’>.18<.23’)’>.91<1.02’,(((Dog_CUL4BY,Wal_CULB4Y)’>.42<.49’,Cat_CUL4BY)‘>.52<.57’,((Ho_CUL4BY2,Ho_CUL4BY1),Pig_CUL4BY)'>.74<.81')’>.74<.82’),Op…
DDX3Y	((((((((((Prz_DDX3X,Hor_DDX3X),Don_DDX3X)'>.04<.045',Rhi_DDX3X)'>.53<.56',(Ctl_DDX3X,Pig_DDX3X)'>.58<.66')'>.74<.81',(Dog_DDX3X,Cat_DDX3X)'>.52<.57')'>.74<.82',(((Hum_DDX3X,Chi_DDX3X)'>.06<.07',Mac_DDX3X)'>.28<.31',(Rat_DDX3X,Mou_DDX3X)'>.18<.23')'>.85<.94')'>.91<1.02',((((((Don_DDX3Y,Ona_DDX3Y),Hor_DDX3Y)'>.04<.045',(Pig_DDX3Y,Ctl_DDX3Y)'>.58<.66')'>.74<.81',(Cat_DDX3Y,Dog_DDX3Y)'>.52<.57')'>.74…
EIF1AY	((((((((Ctl_EIF1AX,Pig_EIF1AX)'>.58<.66',(Hor_EIF1AX,Don_EIF1AX)'>.04<.045')'>.74<.81',(Dog_EIF1AX,Cat_EIF1AX)'>.52<.57')'>.74<.82',(((Hum_EIF1AX,Chi_EIF1AX)'>.06<.07',Mac_EIF1AX)'>.28<.31',(Mou_EIF1AX,Rat_EIF1AX)'>.18<.23')'>.85<.94')'>.91<1.02',(((Hor_EIF1AY,Pig_EIF1AY)'>.74<.81',(Cat_EIF1AY,Dog_EIF1AY)'>.52<.57')'>.74<.82',((Hum_EIF1AY,Chi_EIF1AY)'>.06<.07',Mac_EIF1AY)'>.28<.31')'>.91<1.02'),O…
EIF2S3Y	(((((((Don_EIF2S3Y,Ona_EIF2S3Y),Hor_EIF2S3Y)’>.04<.045’,(Ctl_E1F2S3Y,Pig_E1F2S3Y)’>.58<.66’)’>.74<.81’,(Mou_E1F2S3Y,Rat_E1F2S3Y)’>.18<.23’)’>.91<1.02’,((((Hor_E1F2S3,Rhi_E1F2S3)’>.53<.56’,(Pig_E1F2S3,Ctl_E1F2S3)’>.58<.66’)’>.74<.81’,(Cat_E1F2S3,Dog_E1F2S3)’>.52<.57’)’>.74<.82’,(((Hum_E1F2S3,Chi_E1F2S3)’>.06<.07’,Mac_E1F2S3)’>.28<.31’,(Mou_E1F2S3,Rat_E1F2S3)’>.18<.23’)’>.85<.94’)’>.91<1.02’),Opo_E…
EIF3CY	((((((Prz_EIF3C,Hor_EIF3C),Hor_EIF3CY),Don_EIF3C)’>.04<.045’,(Cat_EIF3C,Dog_EIF3C)’>.52<.57’)’>.72<.82’,Ctl_EIF3C)’>.74>.82’,Hum_EIF3C);
HSPA1L	(((((((((Hor_HSPA1L,Pr_HSPA1L1),Don_HSPA1L)'>.04<.045',((Pr_HSPA1LY,Ho_HSPA1LY),Pr_HSPA1L2)),Rhi_HSPA1L)'>.53<.56',(Dog_HSPA1,Cat_HSPA1L)'>.52<.57')'>.72<.82',((Cow_HSPA1L,Pig_HSPA1L)'>.58<.66',Cam_HSPA1L)'>.61<.67')'>.74<.82',(Rat_HSPA1L,Mou_HSPA1L)'>.18<.23')'>.91<1.02',((Hum_HSPA1L,Chi_HSPA1L)'>.06<.07',Mac_HSPA1L)'>.28<.31')'>.91<1.02',Opo_HSPA1L);
HTRA3	((((((((Don_HTRA3,Ho_HTRA3Y1),Hor_HTRA3)'>.040<.045',Rhi_HTRA3)'>.53<.56',Pig_HTRA3)'>.74<.81',(Dog_HTRA3,Cat_HTRA3)'>.52<.57')'>.74<.82',((Hum_HTRA3,Chi_HTRA3)'>.06<.07',Mac_HTRA3)'>.28<.31')'>.91<1.02',(Mou_HTRA3,Rat_HTRA3)'>.18<.23')'>.91<1.02',Opo_HTRA3);
KDM5D	(((((((((Hor_KDM5C,Prz_KDM5C),Don_KDM5C)'>.04<.045',Rhi_KDM5C)'>.53<.56',(Pig_KDM5C,Ctl_KDM5C)'>.58<.66')'>.74<.81',(Dog_KDM5C,Cat_KDM5C)'>.52<.57')'>.74<.82',(((Chi_KDM5C,Hum_KDM5C)'>.06<.07',Mac_KDM5C)'>.28<.31',(Rat_KDM5C,Mou_KDM5C)'>.18<.23')'>.85<.94')’>.91<1.02’,(((((Hor_KDM5D,Prz_KDM5D),(Don_KDM5D,Ona_KDM5D))'>.04<.045',Pig_WTSI)'>.74<.81',Dog_KDM5D)'>.74<.82',(((Chi_KDM5D,Hum_KDM5D)'>.06<…
MYL9Y	((((((((((Donkey_MYL9,Przewalski_MYL9)'>.04<.045',(Horse_MYL9,Horse_MYL9Y))'>.04<.045',Rhinoceros_MYL9)'>.53<.56',(Dog_MYL9,Cat_MYL9)'>.52<.57')'>.72<.82',(Cattle_MYL9,Pig_MYL9)'>.58<.66')'>.74<.82',((Chimpanzee_MYL9,Human_MYL9)'>.06<.07',Macaque_MYL9)'>.28<.31')'>.91<1.02',(Rat_MYL9,Mouse_MYL9)'>.18<.23')'>.91<1.02',Rabbit_MYL9)'>.91<1.02',Platypus_MYL9)'>1.63<1.91',Chicken_MYL9);
NLGN4Y	(((((((((Don_NLGN4Y,Ona_NLGN4Y),(Hor_NLGN4Y,Prz_NLGN4X)),Don_NLGN4X),(Hor_NLGN4X,Pr_NLGN4XL))'>.04<.045',Rhi_NLGN4X)'>.53<.56',((Cat_NLGN4X,Dog_NLGN4X)'>.52<.57',(Ctl_NLGN4X,Pig_NLGN4X)'>.58<.66')'>.74<.81')'>.74<.82',(((Chi_NLGN4X,Hum_NLGN4X)'>.06<.07',Mac_NLGN4X)'>.28<.31',((Hum_NLGN4Y,Chi_NLGN4Y)'>.06<.07',Mac_NLGN4Y)'>.28<.31'))'>.91<1.02',Opo_NLGN4X)'>1.5<1.67',Pla_NLGN4X);
OFD1Y	((((((((((((Human_OFD1P12Y,Human_OFD1P13Y),(Human_OFD1P2Y,Human_OFD1P1Y)),(Human_OFD1P11Y,Human_OFD1P18Y)),(Human_OFD1P7Y,Human_OFD1P4Y)),(Human_OFD1P16Y,Human_OFD1P3Y)),((((Human_OFD1P10Y,Human_OFD1P15Y),Human_OFD1P8Y),Human_OFD1P9Y),(Human1_OFD1P6Y,Human_OFD1P5Y))),((Chimpanzee_OFD1,Human_OFD1)'>.06<.07',Macaque_OFD1)'>.28<.31'),(Rat_OFD1,Mouse_OFD1)'>.18<.23')'>.85<.94',((((((Pig1_OFD1Y,Pig_OF…
OR8J2Y	((((((((Hor_OR8J2,Prz_OR8J2),Don_OR8J2)'>.04<.045',Rhi_OR8J2)'>.53<.56',((Don_OR8J2Y,Ona_OR8J2Y),Hor_OR8J2Y)'>.04<.045'),(Cat_OR8J2,Dog_OR8J2)'>.52<.57')'>.72<.82',(Chi_OR8J2,Mac_OR8J2)'>.28<.31')'>.91<1.02',((Ctl1_OR8J2,Ctl2_OR8J2),Ctl3_OR8J2))'>.91<1.02',((Opo_OR8J1,Opo1_OR8J2),Opo2_OR8J2))'>1.5<1.67';
OR8K3Y	(((((((((((((Dog1_OR8K3,Dog2_OR8K3),Dog_OR04A01),Cat3_OR8K3)'>.52<.57',(Pig1_OR8K3L,Cattle2_OR8K3)'>.58<.66')'>.74<.81',Horse_OR8K3L),(Rhinoceros1_OR8K3L,Rhinoceros2_OR8K3L)),((Donkey_OR8K3Y,Onager_OR8K3Y)'>.02<.03',Horse_OR8K3Y)'>.04<.045'),(((Horse3_OR8K3,Donkey3_OR8K3)'>.04<.045',Przewalski1_OR8K3)'>.04<.045',((Horse2_OR8K3,Przewalski2_OR8K3),Donkey2_OR8K3)'>.04<.045')),((Rat1_Olr493,Rat2_Olr4…
RPS3AY	(((((((((Ona_RPS3AY,Don_RPS3AY)'>.02<.03',(Prz_RPS3AY,Hor_RPS3AY))'>.04<.045',((Prz_RPS3A,Hor_RPS3A),Don_RPS3A)'>.04<.045'),Rhi_RPS3A)'>.53<.56',(Cat_RPS3A,Dog_RPS3A)'>.52<.57')'>.72<.82',(Ctl_RPS3A,Pig_RPS3A)'>.58<.66')'>.74<.82',((Chi_LOC,Hum_RPS3A)'>.06<.07',Mac_LOC)'>.28<.31')'>.91<1.02',(Rat_LOC,Mou_RPS3A1)'>.18<.23')'>.91<1.02',Opo_RPS3A);
SH3TC1Y	((((((((((Ho_SH3C1Y2,Ho_SH3C1Y3),Ho_SH3C1Y1),Hor_SH3TC1),Don_SH3TC1)'>.04<.045',Rhi_SH3TC1)'>.53<.56',(Dog_SH3TC1,Cat_SH3TC1)'>.52<.57')'>.72<.82',(Pig_SH3TC1,Ctl_SH3TC1)'>.58<.66')'>.74<.81',((Hum_SH3TC1,Chi_SH3TC1)'>.06<.07',Mac_SH3TC1)'>28<.31')'>.91<1.02',(Mou_SH3TC1,Rat_SH3TC1)'>.18<.23')'>.91<1.02',Opo_SH3TC1);
SHROOM2Y	(((((((((((Do_SHROO2Y,On_SHROO2Y)'>.02<.03',Do_SHROO2L)'>.02<.03',((Pr_SHROO2Y,Ho_SHROO2Y),Pr_SHROO2L))'>.04<.045',((Ho_SHROOM2,Pr_SHROOM2),Do_SHROOM2)'>.04<.045'),Rh_SHROOM2)'>.53<.56',Pi_SHROOM2)'>.74<.81',(Ca_SHROOM2,Dg_SHROOM2)'>.52<.57')'>.74<.82',(Ra_SHROOM2,Mo_SHROOM2)'>.18<.23')'>.91<1.02',Op_SHROOM2)'>1.5<1.67',Pl_SHROOM2)'>1.63<1.91',Ck_SHROOM2);
STSY	(((((((Don_STSY,Ona_STSY)'>.02<.03',(Prz_STSY,Hor_STSY))'>.04<.045',(Hor_STS,Don_STS)'>.04<.045'),Rhi_STS)'>.53<.56',((Ctl_STS,Pig_STS)'>.58<.66',(Cat_STS,Dog_STS)'>.52<.57')'>.74<.81')'>.74<.82',(((Chi_STS,Hum_STS)'>.06<.07',Mac_STS)'>.28<.31',Hum_STSYP1))'>.91<.1.02',Opossum);
SYPY	(((((((((Prz2_SYP,Prz1_SYP),(Hor1_SYP,Hor2_SYP)),(Don1_SYP,Don2_SYP))'>.04<.045',(Rhi2_SYP,Rhi1_SYP))'>.53<.56',((Dog1_SYP,Dog2_SYP),(Cat1_SYP,Cat2_SYP))'>.52<.57')'>.72<.82',((((Hum1_SYP,Hum2_SYP),(Chi2_SYP,Chi1_SYP))'>.06<.07',(Mac1_SYP,Mac2_SYP))'>.28<.31',((Mou2_SYP,Mou1_SYP),(Rat1_SYP,Rat2_SYP))'>.18<.23')'>.85<.94')'>.91<1.02',((Ctl2_SYP,Ctl1_SYP),(Pig2_SYP,Pig1_SYP))'>.58<.66')'>.91<1.02',…
TAB3Y	((((((((((Hor_TAB3,Don_TAB3)'>.04<.045',Rhi_TAB3)'>.53<.56',Ctl_TAB3)'>.74<.81',Pig_TAB3)'>.74<,81',(Cat_TAB3,Dog_TAB3)'>.52<.57')'>.74<.82',(((Hum_TAB3,Chi_TAB3)'>.06<.07',Mac_TAB3)'>.28<.31',(Mou_TAB3,Rat_TAB3)'>.18<.23')'>.85<.94')'>.91<1.02',(((Don_TAB3Y,Hor_TAB3Y)'>.04<.045',Ona_TAB3Y)'>.04<.045',Prz_TAB3Y)'>.04<.045'),Opo_TAB3)'>1.5<1.67',Pla_TAB3)'>1.63<1.91',Ckn_TAB3);
TBL1Y	((((((((Don1_TBL1X,Don_TBL1Y),Ona_TBL1Y),Hor_TBL1Y)'>.04<.045',((Hor_TBL1X,Don2_TBL1X)'>.04<.045',Prz1_TBL1X)'>.04<.045'),Rhi_TBL1X)'>.53<.56',((((Ctl_TBL1X,Pig_TBL1X)'>.58<.66',(Cam_TBL1X,Cam_TBL1Y))'>.61<.67',Cat_TBL1X)'>.74<.81',Dog_TBL1X)'>.74<.81')'>.74<.82',((((Chi_TBL1X,Hum_TBL1X)'>.06<.07',Mac_TBL1X)'>.28<.31',((Hum_TBL1Y,Chi_TBL1Y)'>.06<.07',Mac_TBL1Y)'>.28<.31'),(Rat_TBL1X,Mou_TBL1X)'>.…
TIGD1Y	(((((((Donkey_TIGD1,Horse_TIGD1)'>.04<.045',Cattle_TIGD1)'>.74<.81',Cat_TIGD1)'>.74<.82',(Horse_TIGD1Y-6,Horse_TIGD1Y-2)),(((Horse_TIGD1Y-3,Horse_TIGD1Y-4),Horse_TIGD1Y-5),Rhinoceros_TIGD1)'>.53<.56'),((Human_TIGD1,Chimpanzee_TIGD1)'>.06<.07',Macaque_TIGD1)'>.28<.31')'>.91<1.02',Tenrec_TIGD1);
TMSB4Y	((((((((Chi_TMSB4,Hum_TMSB4)’>0.06<07’,Mac_TMSB4)’>.28<.31’,(Mou_TMSB4,Rat_TMSB4))’>.85<.94’,((((Hum_TMSB4Y,Chi_TMSB4Y),Mac_TMSB4Y),Dog_TMSB4),Cat_TMSB4)),(Pig_TMSB4,Ctl_TMSB4)’>.58<.66’),((((((Prz_TMSB4Y,Hor_TMSB4Y),Prz_TMSB4),(Don_TMSB4,Don_TMSB4Y))'>.04<.045',Ona_TMSB4Y),(Hor_TMSB4,Prz_ncRNA))'>.04<.045',(Rhi1_TMSB4,Rhi2_TMSB4))'>.53<.56'),Opo_TMSB4)’>1.50<1.67’,Ckn_TMSB4);
TXLNGY	((((((((((Hor_TXLNG,Prz_TXLNG),Don_TXLNG)’>.04<.045’,Rhi_TXLNG)’>.53<.56’,(Dog_TXLNG,Cat_TXLNG)’>.52<.57’)’>.72<.82’,(Pig_TXLNG,Ctl_TXLNG)’>.58<.66’)’>.74<.82’,(((Chi_TXLNG,Hum_TXLNG)’>.06<.07’,Mac_TXLNG)’>.28<.31’,(Mou_TXLNG,Rat_TXLNG)’>.18<.23’)’>.85<.94’)’>.91<1.02’,(((Chi_TXLNGY,Hu_TXLNGYP)‘>.6<.7’,Mac_TXLNGY)’>.28<.31’,((((Don_TXLNGY,Ona_TXLNGY),(Prz_TXLNGY,Hor_TXLNGY))’>.04<.045’,Pig_TXLNGY…
UBA1Y	(((((Pig_UBA1,Ctl_UBA1)'>.58<.66',((Dog_UBA1,Cat_UBA1)'>.52<.57',(Don_UBA1_2,(Hor_UBA1,Prz_UBA1_1))'>.04<.045')'>.72<.82')'>.74<.82',((Mou_UBA21,Rat_UBA1)'>.18<.23',(Mac_UBA1,(Hum_UBA1,Chi_UBA1)'>.06<.07')'>.28<.31')'>.85<.94')'>.91<1.02',((Rat_UBA1Y,Mou_UBA1Y)'>.18<.23',((((Pig_WTSI2,Pig_WTSI1),Pig_Y_WTSI),(Cat_UBA1Y,(Dog_UBE1Y2,(Dog_UBE1Y4,(Dog_UBE1Y1,Dog_UBE1Y3))))'>.52<.57')'>.74<.81',(Don_UB…
USP9Y	(((((((Hor_USP9X,Prz_USP9X)'>.01<.01',Rhi_USP9X)’>.53<.56’,(Dog_USP9X,Cat_USP9X)’>.52<.57’)’>.74<.81’,(Ctl_USP9X,Pig_USP9X)’>.58<.66’)’>.74<.82’,(((Hum_USP9X,Chi_USP9X)’>.06<.07’,Mac_USP9X)’>.28<.31’,(Rat_USP9X,Mou_USP9X)’>.18<.23’)’>.85<.94’)’>.91<1.02’,((((Ctl_USP9Y,Pig_USP9Y)’>.58<.66’,(Prz_USP9Y,Hor_USP9Y)'>0.01<.01')’>.74<.81’,(Cat_USP9Y,Dog_USP9Y)’>.52<.57’)’>.74<.82’,(((Hum_USP9Y,Chi_USP9Y…
UTY	((((((((Pig_UTY_1,Ctl_UTY)’>.58<.66’,((Don_UTY_2,Don_UTY_1),Hor_UTY)’>.04<.05’)’>.74<.81’,(Cat_UTY,Dog_UTY_1)’>.52<.57’)’>.74<.82’,(((Chi_UTY,Hum_UTY)’>.06<.07’,Mac_UTY)’>.28<.31’,(Rat_UTY,Mou_UTY_1)’>.18<.23’)’>.85<.94’)’>.91<1.02’,((((Dog_KDM6A,Cat_KDM6A)‘>.52<.57’,(Pig_KDM6A,Ctl_KDM6A)’>.58<.66’)’>.74<.81’,((Prz_KDM6A,Horse_KDM6A),Don_KDM6A)’>.04<.045’)’>.74<.82’,(((Hum_KDM6A,Chi_KDM6A)’>.06<.…
WWC3Y	(((((((((WWC3_Prz2,WWC3_Hor),WWC3_Prz1),WWC3_Asi)’>.04<.045’,WWC3Y_Hor),((WWC3_Dog,WWC3_Cat)’>.52<.57’,(WWC3_Pig,WWC3_Ctl)’>.58<.66’)'>.74<.81')’>.74<.81’,(((WWC3_Chi,WWC3_Hum)’>.06<.07’,WWC3_Mac)’>.28<.31’,WWC3_Rat)’>.85<.94’)’>.91<1.02’,WWC3_Mon)’>1.50<1.67’,WWC3_Pla)'>1.63<1.91',WWC3_Ckn);
XKR3Y	((((((Chi_XKR3,Hum_XKR3)'>.06<.07',Ora_XKR3)'>.15<.17',Mac_XKR3)'>.28<.31',Hum_XKRY),((Don_XKR3,Hor_XKR3)'>.04<.045',(Prz_XKR3,Hor_XKR3Y)))'>.91<1.02',Opo_XKRX);
ZFY	((((((((Donkey_ZFY,Horse_ZFY)'>.04<.045',Przewalski_ZFY)'>.04<.045',(Pig_ZFY1,Cattle_ZFY)'>.58<.66')'>.74<.81',(Cat_ZFY,Dog_ZFY)'>.52<.57')'>.74<.82',(((Mouse_ZFY1,Mouse_ZFY2),Rat_ZFY)'>.18<.23',((Chimpanzee_ZFY,Human_ZFY)'>.06<.07',Macaque_ZFY)'>.28<.31')'>.85<.94')'>.91<1.02',((((((Donkey_ZFX,Horse_ZFX)'>.04<.045',Przewalski_ZFX)'>.04<.045',Rhinoceros_ZFX)'>.53<.56',(Cattle_ZFX,Pig_ZFX)'>.58<.6…
ZRSR2Y	(((((((((Horse_ZRSR2,Donkey_ZRSR2)'>.04<.045',Horse_ZRSR2Y),(Cat_ZRSR2,Dog_ZRSR2)'>.52<.57')'>.72<.82',((Cattle_ZRSR2Y,Pig_ZRSR2Y)'>.58<.66',(Pig_ZRSR2,Cattle_ZRSR2)'>.58<.66')'>.58<.66')'>.74<.82',((Human_ZRSR2,Chimpanzee_ZRSR2)'>.06<.07',Macaque_ZRSR2)'>.28<.31')'>.91<1.02',((Mouse2_ZRSR2,Mouse1_ZRSR2),Rat_ZRSR2)'>.18<.23')'>.91<1.02',Opossum_ZRSR2)'>1.5<1.67',Platypus_ZRSR2)'>1.63<1.91',Chicke…
