# Supplementary material for: Horse Y chromosome assembly displays unique evolutionary features and putative stallion fertility genes
Source: Nat Commun. 2018 Jul 27;9:2945. doi: 10.1038/s41467-018-05290-6 (PMC6063916; doi:10.1038/s41467-018-05290-6)
Supplement: Supplementary file 17 — Supplementary Data 14 [file 41467_2018_5290_MOESM17_ESM.xlsx]

## Sheet: Supplementary Data 14
Supplementary Data 14: MSY sequence coverage in equids and ancient and modern horses
Start	End	GC	Sample ID	NTs	Sites	Cov	Breed/species
1	79283	0.48336	Willy	232873	50000	4.65746	donkey
79284	140360	0.4831	Willy	214351	50000	4.28702	donkey
140361	213155	0.4825	Willy	207852	50000	4.15704	donkey
213156	275472	0.45986	Willy	368939	50000	7.37878	donkey
275473	342017	0.44102	Willy	250724	50000	5.01448	donkey
342018	392258	0.38424	Willy	199804	50000	3.99608	donkey
392259	443146	0.39794	Willy	181133	50000	3.62266	donkey
443147	495149	0.42906	Willy	51204	50000	1.02408	donkey
495150	553762	0.4272	Willy	87138	50000	1.74276	donkey
553763	607957	0.38086	Willy	428303	50000	8.56606	donkey
607958	657982	0.37604	Willy	339607	50000	6.79214	donkey
657983	708007	0.3848	Willy	321146	50000	6.42292	donkey
708008	758243	0.40964	Willy	337535	50000	6.7507	donkey
758244	820506	0.37906	Willy	299591	50000	5.99182	donkey
820507	870506	0.36852	Willy	313122	50000	6.26244	donkey
870507	920871	0.38038	Willy	280927	50000	5.61854	donkey
920872	970921	0.3815	Willy	300889	50000	6.01778	donkey
970922	1021021	0.37602	Willy	269551	50000	5.39102	donkey
1021022	1071021	0.39668	Willy	310263	50000	6.20526	donkey
1071022	1121021	0.45592	Willy	0	50000	0	donkey
1121022	1172119	0.4032	Willy	294	50000	0.00588	donkey
1172120	1223296	0.49406	Willy	100	50000	0.002	donkey
1223297	1274863	0.46522	Willy	2797	50000	0.05594	donkey
1274864	1326952	0.4356	Willy	627	50000	0.01254	donkey
1326953	1376952	0.4738	Willy	0	50000	0	donkey
1376953	1427526	0.43608	Willy	300	50000	0.006	donkey
1427527	1478402	0.47608	Willy	0	50000	0	donkey
1478403	1528962	0.42964	Willy	0	50000	0	donkey
1528963	1580459	0.43756	Willy	1398	50000	0.02796	donkey
1580460	1631924	0.4605	Willy	3466	50000	0.06932	donkey
1631925	1681924	0.46438	Willy	0	50000	0	donkey
1681925	1732942	0.46858	Willy	0	50000	0	donkey
1732943	1783346	0.4475	Willy	1358	50000	0.02716	donkey
1783347	1834041	0.47402	Willy	1037	50000	0.02074	donkey
1834042	1884081	0.40976	Willy	130	50000	0.0026	donkey
1884082	1934776	0.4897	Willy	1096	50000	0.02192	donkey
1934777	1985483	0.45858	Willy	214151	50000	4.28302	donkey
1985484	2035573	0.45278	Willy	1349	50000	0.02698	donkey
2035574	2085776	0.4462	Willy	187	50000	0.00374	donkey
2085777	2136983	0.46264	Willy	1325	50000	0.0265	donkey
2136984	2187251	0.39614	Willy	1965	50000	0.0393	donkey
2187252	2238843	0.37812	Willy	0	50000	0	donkey
2238844	2289355	0.40978	Willy	0	50000	0	donkey
2289356	2339684	0.43218	Willy	1223	50000	0.02446	donkey
2339685	2389694	0.38844	Willy	0	50000	0	donkey
2389695	2439724	0.37386	Willy	0	50000	0	donkey
2439725	2490668	0.38246	Willy	0	50000	0	donkey
2490669	2541247	0.45724	Willy	0	50000	0	donkey
2541248	2591257	0.3762	Willy	0	50000	0	donkey
2591258	2641257	0.38836	Willy	1227	50000	0.02454	donkey
2641258	2691257	0.3786	Willy	537	50000	0.01074	donkey
2691258	2742434	0.40262	Willy	0	50000	0	donkey
2742435	2793044	0.38764	Willy	0	50000	0	donkey
2793045	2843346	0.3752	Willy	0	50000	0	donkey
2843347	2894296	0.39646	Willy	1733	50000	0.03466	donkey
2894297	2944761	0.4156	Willy	73529	50000	1.47058	donkey
2944762	2994771	0.40942	Willy	58239	50000	1.16478	donkey
2994772	3044771	0.39566	Willy	0	50000	0	donkey
3044772	3095930	0.44748	Willy	56818	50000	1.13636	donkey
3095931	3145930	0.3876	Willy	2135	50000	0.0427	donkey
3145931	3196509	0.38588	Willy	49	50000	0.00098	donkey
3196510	3246917	0.37396	Willy	0	50000	0	donkey
3246918	3297329	0.41604	Willy	200	50000	0.004	donkey
3297330	3347329	0.46404	Willy	0	50000	0	donkey
3347330	3397329	0.3744	Willy	0	50000	0	donkey
3397330	3447383	0.4024	Willy	9231	50000	0.18462	donkey
3447384	3497737	0.45704	Willy	576	50000	0.01152	donkey
3497738	3548310	0.40064	Willy	1369	50000	0.02738	donkey
3548311	3598320	0.45726	Willy	377	50000	0.00754	donkey
3598321	3648999	0.45436	Willy	1400	50000	0.028	donkey
3649000	3698999	0.47576	Willy	1704	50000	0.03408	donkey
3699000	3748999	0.61134	Willy	2795	50000	0.0559	donkey
3749000	3799347	0.4602	Willy	367	50000	0.00734	donkey
3799348	3849953	0.4385	Willy	690	50000	0.0138	donkey
3849954	3900212	0.3836	Willy	0	50000	0	donkey
3900213	3951124	0.3769	Willy	49	50000	0.00098	donkey
3951125	4001678	0.38362	Willy	0	50000	0	donkey
4001679	4051678	0.41386	Willy	189	50000	0.00378	donkey
4051679	4101678	0.38836	Willy	6282	50000	0.12564	donkey
4101679	4151678	0.46314	Willy	30014	50000	0.60028	donkey
4151679	4201678	0.55554	Willy	3588	50000	0.07176	donkey
4201679	4253927	0.3918	Willy	3104	50000	0.06208	donkey
4253928	4303967	0.38296	Willy	49	50000	0.00098	donkey
4303968	4354909	0.3929	Willy	544	50000	0.01088	donkey
4354910	4406714	0.45012	Willy	1225	50000	0.0245	donkey
4406715	4457815	0.39114	Willy	0	50000	0	donkey
4457816	4507840	0.4815	Willy	0	50000	0	donkey
4507841	4559329	0.54448	Willy	3125	50000	0.0625	donkey
4559330	4609629	0.37592	Willy	7979	50000	0.15958	donkey
4609630	4659629	0.39172	Willy	11649	50000	0.23298	donkey
4659630	4709909	0.38716	Willy	98	50000	0.00196	donkey
4709910	4759909	0.382	Willy	2609	50000	0.05218	donkey
4759910	4809909	0.37806	Willy	329786	50000	6.59572	donkey
4809910	4863902	0.37798	Willy	335092	50000	6.70184	donkey
4863903	4913902	0.38612	Willy	275831	50000	5.51662	donkey
4913903	4970231	0.39582	Willy	331817	50000	6.63634	donkey
4970232	5020231	0.3925	Willy	285836	50000	5.71672	donkey
5020232	5070460	0.39716	Willy	340088	50000	6.80176	donkey
5070461	5121236	0.38932	Willy	316867	50000	6.33734	donkey
5121237	5171236	0.39162	Willy	329065	50000	6.5813	donkey
5171237	5221236	0.40794	Willy	291774	50000	5.83548	donkey
5221237	5271677	0.4275	Willy	297298	50000	5.94596	donkey
5271678	5321677	0.42996	Willy	290286	50000	5.80572	donkey
5321678	5372614	0.43398	Willy	269500	50000	5.39	donkey
5372615	5423588	0.41178	Willy	264919	50000	5.29838	donkey
5423589	5475402	0.43734	Willy	309990	50000	6.1998	donkey
5475403	5525735	0.42184	Willy	312137	50000	6.24274	donkey
5525736	5576897	0.44488	Willy	241665	50000	4.8333	donkey
5576898	5628946	0.42176	Willy	276013	50000	5.52026	donkey
5628947	5678946	0.44824	Willy	361650	50000	7.233	donkey
5678947	5728946	0.41392	Willy	322708	50000	6.45416	donkey
5728947	5779633	0.3573	Willy	297451	50000	5.94902	donkey
5779634	5830081	0.36724	Willy	318401	50000	6.36802	donkey
5830082	5880081	0.35036	Willy	299383	50000	5.98766	donkey
5880082	5930106	0.35822	Willy	301331	50000	6.02662	donkey
5930107	5980156	0.36222	Willy	296604	50000	5.93208	donkey
5980157	6030156	0.34618	Willy	281636	50000	5.63272	donkey
6030157	6080156	0.35622	Willy	279296	50000	5.58592	donkey
6080157	6134165	0.36348	Willy	277501	50000	5.55002	donkey
6134166	6184604	0.36884	Willy	277745	50000	5.5549	donkey
6184605	6234604	0.38146	Willy	319386	50000	6.38772	donkey
6234605	6284604	0.36796	Willy	281097	50000	5.62194	donkey
6284605	6334629	0.34966	Willy	296393	50000	5.92786	donkey
6334630	6384629	0.34772	Willy	312428	50000	6.24856	donkey
6384630	6438528	0.36524	Willy	299815	50000	5.9963	donkey
6438529	6488553	0.3712	Willy	320758	50000	6.41516	donkey
6488554	6538553	0.35964	Willy	262889	50000	5.25778	donkey
6538554	6589195	0.37388	Willy	276623	50000	5.53246	donkey
6589196	6639245	0.36002	Willy	271980	50000	5.4396	donkey
6639246	6689535	0.39426	Willy	280621	50000	5.61242	donkey
6689536	6739535	0.3767	Willy	235902	50000	4.71804	donkey
6739536	6789535	0.3574	Willy	305954	50000	6.11908	donkey
6789536	6839560	0.35292	Willy	333412	50000	6.66824	donkey
6839561	6889680	0.35572	Willy	305532	50000	6.11064	donkey
6889681	6939680	0.36764	Willy	298040	50000	5.9608	donkey
6939681	6990240	0.3564	Willy	271724	50000	5.43448	donkey
6990241	7040240	0.36746	Willy	327833	50000	6.55666	donkey
7040241	7090240	0.3642	Willy	313241	50000	6.26482	donkey
7090241	7140240	0.3669	Willy	348848	50000	6.97696	donkey
7140241	7190240	0.36722	Willy	319570	50000	6.3914	donkey
7190241	7240240	0.36652	Willy	319801	50000	6.39602	donkey
7240241	7290240	0.38074	Willy	277929	50000	5.55858	donkey
7290241	7340240	0.36322	Willy	316700	50000	6.334	donkey
7340241	7390240	0.37976	Willy	289691	50000	5.79382	donkey
7390241	7440240	0.37564	Willy	333336	50000	6.66672	donkey
7440241	7491374	0.37422	Willy	309250	50000	6.185	donkey
7491375	7541374	0.38478	Willy	310023	50000	6.20046	donkey
7541375	7591374	0.4073	Willy	309074	50000	6.18148	donkey
7591375	7641374	0.4069	Willy	342182	50000	6.84364	donkey
7641375	7691374	0.40234	Willy	348842	50000	6.97684	donkey
7691375	7741595	0.39082	Willy	329092	50000	6.58184	donkey
7741596	7791595	0.37888	Willy	334309	50000	6.68618	donkey
7791596	7841595	0.38062	Willy	329014	50000	6.58028	donkey
7841596	7892054	0.38444	Willy	329090	50000	6.5818	donkey
7892055	7942803	0.38188	Willy	283704	50000	5.67408	donkey
7942804	7992803	0.38422	Willy	323512	50000	6.47024	donkey
7992804	8042828	0.37724	Willy	294333	50000	5.88666	donkey
8042829	8092878	0.37468	Willy	357475	50000	7.1495	donkey
8092879	8142878	0.37076	Willy	321667	50000	6.43334	donkey
8142879	8192878	0.38496	Willy	332088	50000	6.64176	donkey
8192879	8242878	0.38526	Willy	312993	50000	6.25986	donkey
8242879	8292903	0.36598	Willy	253712	50000	5.07424	donkey
8292904	8342903	0.37058	Willy	281531	50000	5.63062	donkey
8342904	8392903	0.35706	Willy	325651	50000	6.51302	donkey
8392904	8442903	0.36646	Willy	329750	50000	6.595	donkey
8442904	8496043	0.3642	Willy	302981	50000	6.05962	donkey
8496044	8546068	0.35818	Willy	312835	50000	6.2567	donkey
8546069	8596068	0.3432	Willy	303468	50000	6.06936	donkey
8596069	8646068	0.34598	Willy	289612	50000	5.79224	donkey
8646069	8696068	0.34852	Willy	285845	50000	5.7169	donkey
8696069	8746068	0.37276	Willy	262545	50000	5.2509	donkey
8746069	8796068	0.3514	Willy	208491	50000	4.16982	donkey
8796069	8846590	0.35618	Willy	483010	50000	9.6602	donkey
8846591	8897266	0.36026	Willy	314262	50000	6.28524	donkey
8897267	8947266	0.37238	Willy	301245	50000	6.0249	donkey
8947267	8997266	0.36272	Willy	293073	50000	5.86146	donkey
8997267	9047627	0.37972	Willy	295219	50000	5.90438	donkey
9047628	9097627	0.37838	Willy	325794	50000	6.51588	donkey
9097628	9147627	0.39186	Willy	318413	50000	6.36826	donkey
9147628	9197627	0.3569	Willy	290274	50000	5.80548	donkey
9197628	9247627	0.35678	Willy	306352	50000	6.12704	donkey
9247628	9297627	0.35646	Willy	389237	50000	7.78474	donkey
9297628	9347627	0.37228	Willy	279200	50000	5.584	donkey
9347628	9397627	0.3333	Willy	241006	50000	4.82012	donkey
9397628	9447627	0.41008	Willy	104564	50000	2.09128	donkey
9447628	9497449	0.424491	Willy	33902	49822	0.680462	donkey
9497449	9497449	0.424491	Willy	33902	49822	0.680462	donkey
1	79283	0.48336	Icelandic #1	2847573	50000	56.9515	Icelandic
79284	140360	0.4831	Icelandic #1	3189432	50000	63.7886	Icelandic
140361	213155	0.4825	Icelandic #1	3191051	50000	63.821	Icelandic
213156	275472	0.45986	Icelandic #1	1126942	50000	22.5388	Icelandic
275473	342017	0.44102	Icelandic #1	244728	50000	4.89456	Icelandic
342018	392258	0.38424	Icelandic #1	243855	50000	4.8771	Icelandic
392259	443146	0.39794	Icelandic #1	155581	50000	3.11162	Icelandic
443147	495149	0.42906	Icelandic #1	101181	50000	2.02362	Icelandic
495150	553762	0.4272	Icelandic #1	105637	50000	2.11274	Icelandic
553763	607957	0.38086	Icelandic #1	414046	50000	8.28092	Icelandic
607958	657982	0.37604	Icelandic #1	220054	50000	4.40108	Icelandic
657983	708007	0.3848	Icelandic #1	212424	50000	4.24848	Icelandic
708008	758243	0.40964	Icelandic #1	224885	50000	4.4977	Icelandic
758244	820506	0.37906	Icelandic #1	210041	50000	4.20082	Icelandic
820507	870506	0.36852	Icelandic #1	204335	50000	4.0867	Icelandic
870507	920871	0.38038	Icelandic #1	226658	50000	4.53316	Icelandic
920872	970921	0.3815	Icelandic #1	221723	50000	4.43446	Icelandic
970922	1021021	0.37602	Icelandic #1	213927	50000	4.27854	Icelandic
1021022	1071021	0.39668	Icelandic #1	212708	50000	4.25416	Icelandic
1071022	1121021	0.45592	Icelandic #1	1216	50000	0.02432	Icelandic
1121022	1172119	0.4032	Icelandic #1	577	50000	0.01154	Icelandic
1172120	1223296	0.49406	Icelandic #1	0	50000	0	Icelandic
1223297	1274863	0.46522	Icelandic #1	5719	50000	0.11438	Icelandic
1274864	1326952	0.4356	Icelandic #1	3457	50000	0.06914	Icelandic
1326953	1376952	0.4738	Icelandic #1	0	50000	0	Icelandic
1376953	1427526	0.43608	Icelandic #1	178	50000	0.00356	Icelandic
1427527	1478402	0.47608	Icelandic #1	0	50000	0	Icelandic
1478403	1528962	0.42964	Icelandic #1	0	50000	0	Icelandic
1528963	1580459	0.43756	Icelandic #1	72	50000	0.00144	Icelandic
1580460	1631924	0.4605	Icelandic #1	2738	50000	0.05476	Icelandic
1631925	1681924	0.46438	Icelandic #1	3072	50000	0.06144	Icelandic
1681925	1732942	0.46858	Icelandic #1	365	50000	0.0073	Icelandic
1732943	1783346	0.4475	Icelandic #1	3461	50000	0.06922	Icelandic
1783347	1834041	0.47402	Icelandic #1	224	50000	0.00448	Icelandic
1834042	1884081	0.40976	Icelandic #1	1150	50000	0.023	Icelandic
1884082	1934776	0.4897	Icelandic #1	5174	50000	0.10348	Icelandic
1934777	1985483	0.45858	Icelandic #1	52122	50000	1.04244	Icelandic
1985484	2035573	0.45278	Icelandic #1	6614	50000	0.13228	Icelandic
2035574	2085776	0.4462	Icelandic #1	403	50000	0.00806	Icelandic
2085777	2136983	0.46264	Icelandic #1	1391	50000	0.02782	Icelandic
2136984	2187251	0.39614	Icelandic #1	0	50000	0	Icelandic
2187252	2238843	0.37812	Icelandic #1	0	50000	0	Icelandic
2238844	2289355	0.40978	Icelandic #1	0	50000	0	Icelandic
2289356	2339684	0.43218	Icelandic #1	88	50000	0.00176	Icelandic
2339685	2389694	0.38844	Icelandic #1	496	50000	0.00992	Icelandic
2389695	2439724	0.37386	Icelandic #1	0	50000	0	Icelandic
2439725	2490668	0.38246	Icelandic #1	358	50000	0.00716	Icelandic
2490669	2541247	0.45724	Icelandic #1	0	50000	0	Icelandic
2541248	2591257	0.3762	Icelandic #1	0	50000	0	Icelandic
2591258	2641257	0.38836	Icelandic #1	126	50000	0.00252	Icelandic
2641258	2691257	0.3786	Icelandic #1	662	50000	0.01324	Icelandic
2691258	2742434	0.40262	Icelandic #1	0	50000	0	Icelandic
2742435	2793044	0.38764	Icelandic #1	0	50000	0	Icelandic
2793045	2843346	0.3752	Icelandic #1	0	50000	0	Icelandic
2843347	2894296	0.39646	Icelandic #1	3903	50000	0.07806	Icelandic
2894297	2944761	0.4156	Icelandic #1	68217	50000	1.36434	Icelandic
2944762	2994771	0.40942	Icelandic #1	37747	50000	0.75494	Icelandic
2994772	3044771	0.39566	Icelandic #1	0	50000	0	Icelandic
3044772	3095930	0.44748	Icelandic #1	32529	50000	0.65058	Icelandic
3095931	3145930	0.3876	Icelandic #1	2451	50000	0.04902	Icelandic
3145931	3196509	0.38588	Icelandic #1	4386	50000	0.08772	Icelandic
3196510	3246917	0.37396	Icelandic #1	0	50000	0	Icelandic
3246918	3297329	0.41604	Icelandic #1	757	50000	0.01514	Icelandic
3297330	3347329	0.46404	Icelandic #1	0	50000	0	Icelandic
3347330	3397329	0.3744	Icelandic #1	0	50000	0	Icelandic
3397330	3447383	0.4024	Icelandic #1	2294	50000	0.04588	Icelandic
3447384	3497737	0.45704	Icelandic #1	319	50000	0.00638	Icelandic
3497738	3548310	0.40064	Icelandic #1	2428	50000	0.04856	Icelandic
3548311	3598320	0.45726	Icelandic #1	845	50000	0.0169	Icelandic
3598321	3648999	0.45436	Icelandic #1	9003	50000	0.18006	Icelandic
3649000	3698999	0.47576	Icelandic #1	13991	50000	0.27982	Icelandic
3699000	3748999	0.61134	Icelandic #1	31087	50000	0.62174	Icelandic
3749000	3799347	0.4602	Icelandic #1	1574	50000	0.03148	Icelandic
3799348	3849953	0.4385	Icelandic #1	581	50000	0.01162	Icelandic
3849954	3900212	0.3836	Icelandic #1	0	50000	0	Icelandic
3900213	3951124	0.3769	Icelandic #1	0	50000	0	Icelandic
3951125	4001678	0.38362	Icelandic #1	0	50000	0	Icelandic
4001679	4051678	0.41386	Icelandic #1	939	50000	0.01878	Icelandic
4051679	4101678	0.38836	Icelandic #1	567	50000	0.01134	Icelandic
4101679	4151678	0.46314	Icelandic #1	26262	50000	0.52524	Icelandic
4151679	4201678	0.55554	Icelandic #1	30427	50000	0.60854	Icelandic
4201679	4253927	0.3918	Icelandic #1	1359	50000	0.02718	Icelandic
4253928	4303967	0.38296	Icelandic #1	0	50000	0	Icelandic
4303968	4354909	0.3929	Icelandic #1	304	50000	0.00608	Icelandic
4354910	4406714	0.45012	Icelandic #1	3595	50000	0.0719	Icelandic
4406715	4457815	0.39114	Icelandic #1	0	50000	0	Icelandic
4457816	4507840	0.4815	Icelandic #1	0	50000	0	Icelandic
4507841	4559329	0.54448	Icelandic #1	5786	50000	0.11572	Icelandic
4559330	4609629	0.37592	Icelandic #1	9763	50000	0.19526	Icelandic
4609630	4659629	0.39172	Icelandic #1	7045	50000	0.1409	Icelandic
4659630	4709909	0.38716	Icelandic #1	1584	50000	0.03168	Icelandic
4709910	4759909	0.382	Icelandic #1	173	50000	0.00346	Icelandic
4759910	4809909	0.37806	Icelandic #1	130487	50000	2.60974	Icelandic
4809910	4863902	0.37798	Icelandic #1	211171	50000	4.22342	Icelandic
4863903	4913902	0.38612	Icelandic #1	201375	50000	4.0275	Icelandic
4913903	4970231	0.39582	Icelandic #1	239311	50000	4.78622	Icelandic
4970232	5020231	0.3925	Icelandic #1	206559	50000	4.13118	Icelandic
5020232	5070460	0.39716	Icelandic #1	210319	50000	4.20638	Icelandic
5070461	5121236	0.38932	Icelandic #1	219116	50000	4.38232	Icelandic
5121237	5171236	0.39162	Icelandic #1	246355	50000	4.9271	Icelandic
5171237	5221236	0.40794	Icelandic #1	220877	50000	4.41754	Icelandic
5221237	5271677	0.4275	Icelandic #1	203021	50000	4.06042	Icelandic
5271678	5321677	0.42996	Icelandic #1	235212	50000	4.70424	Icelandic
5321678	5372614	0.43398	Icelandic #1	235908	50000	4.71816	Icelandic
5372615	5423588	0.41178	Icelandic #1	228179	50000	4.56358	Icelandic
5423589	5475402	0.43734	Icelandic #1	268000	50000	5.36	Icelandic
5475403	5525735	0.42184	Icelandic #1	266880	50000	5.3376	Icelandic
5525736	5576897	0.44488	Icelandic #1	232636	50000	4.65272	Icelandic
5576898	5628946	0.42176	Icelandic #1	221498	50000	4.42996	Icelandic
5628947	5678946	0.44824	Icelandic #1	251770	50000	5.0354	Icelandic
5678947	5728946	0.41392	Icelandic #1	244798	50000	4.89596	Icelandic
5728947	5779633	0.3573	Icelandic #1	190965	50000	3.8193	Icelandic
5779634	5830081	0.36724	Icelandic #1	209063	50000	4.18126	Icelandic
5830082	5880081	0.35036	Icelandic #1	202857	50000	4.05714	Icelandic
5880082	5930106	0.35822	Icelandic #1	204950	50000	4.099	Icelandic
5930107	5980156	0.36222	Icelandic #1	217953	50000	4.35906	Icelandic
5980157	6030156	0.34618	Icelandic #1	192799	50000	3.85598	Icelandic
6030157	6080156	0.35622	Icelandic #1	180160	50000	3.6032	Icelandic
6080157	6134165	0.36348	Icelandic #1	188436	50000	3.76872	Icelandic
6134166	6184604	0.36884	Icelandic #1	212651	50000	4.25302	Icelandic
6184605	6234604	0.38146	Icelandic #1	211399	50000	4.22798	Icelandic
6234605	6284604	0.36796	Icelandic #1	199380	50000	3.9876	Icelandic
6284605	6334629	0.34966	Icelandic #1	199060	50000	3.9812	Icelandic
6334630	6384629	0.34772	Icelandic #1	209206	50000	4.18412	Icelandic
6384630	6438528	0.36524	Icelandic #1	171102	50000	3.42204	Icelandic
6438529	6488553	0.3712	Icelandic #1	225303	50000	4.50606	Icelandic
6488554	6538553	0.35964	Icelandic #1	190521	50000	3.81042	Icelandic
6538554	6589195	0.37388	Icelandic #1	200630	50000	4.0126	Icelandic
6589196	6639245	0.36002	Icelandic #1	212909	50000	4.25818	Icelandic
6639246	6689535	0.39426	Icelandic #1	211766	50000	4.23532	Icelandic
6689536	6739535	0.3767	Icelandic #1	196089	50000	3.92178	Icelandic
6739536	6789535	0.3574	Icelandic #1	179696	50000	3.59392	Icelandic
6789536	6839560	0.35292	Icelandic #1	200809	50000	4.01618	Icelandic
6839561	6889680	0.35572	Icelandic #1	187013	50000	3.74026	Icelandic
6889681	6939680	0.36764	Icelandic #1	172102	50000	3.44204	Icelandic
6939681	6990240	0.3564	Icelandic #1	198693	50000	3.97386	Icelandic
6990241	7040240	0.36746	Icelandic #1	207957	50000	4.15914	Icelandic
7040241	7090240	0.3642	Icelandic #1	206001	50000	4.12002	Icelandic
7090241	7140240	0.3669	Icelandic #1	200623	50000	4.01246	Icelandic
7140241	7190240	0.36722	Icelandic #1	222320	50000	4.4464	Icelandic
7190241	7240240	0.36652	Icelandic #1	196562	50000	3.93124	Icelandic
7240241	7290240	0.38074	Icelandic #1	189677	50000	3.79354	Icelandic
7290241	7340240	0.36322	Icelandic #1	212627	50000	4.25254	Icelandic
7340241	7390240	0.37976	Icelandic #1	198408	50000	3.96816	Icelandic
7390241	7440240	0.37564	Icelandic #1	214794	50000	4.29588	Icelandic
7440241	7491374	0.37422	Icelandic #1	220295	50000	4.4059	Icelandic
7491375	7541374	0.38478	Icelandic #1	216284	50000	4.32568	Icelandic
7541375	7591374	0.4073	Icelandic #1	238467	50000	4.76934	Icelandic
7591375	7641374	0.4069	Icelandic #1	238915	50000	4.7783	Icelandic
7641375	7691374	0.40234	Icelandic #1	231303	50000	4.62606	Icelandic
7691375	7741595	0.39082	Icelandic #1	234992	50000	4.69984	Icelandic
7741596	7791595	0.37888	Icelandic #1	221958	50000	4.43916	Icelandic
7791596	7841595	0.38062	Icelandic #1	198374	50000	3.96748	Icelandic
7841596	7892054	0.38444	Icelandic #1	224841	50000	4.49682	Icelandic
7892055	7942803	0.38188	Icelandic #1	200676	50000	4.01352	Icelandic
7942804	7992803	0.38422	Icelandic #1	217044	50000	4.34088	Icelandic
7992804	8042828	0.37724	Icelandic #1	226568	50000	4.53136	Icelandic
8042829	8092878	0.37468	Icelandic #1	217407	50000	4.34814	Icelandic
8092879	8142878	0.37076	Icelandic #1	218318	50000	4.36636	Icelandic
8142879	8192878	0.38496	Icelandic #1	224499	50000	4.48998	Icelandic
8192879	8242878	0.38526	Icelandic #1	212765	50000	4.2553	Icelandic
8242879	8292903	0.36598	Icelandic #1	203534	50000	4.07068	Icelandic
8292904	8342903	0.37058	Icelandic #1	211362	50000	4.22724	Icelandic
8342904	8392903	0.35706	Icelandic #1	214370	50000	4.2874	Icelandic
8392904	8442903	0.36646	Icelandic #1	202187	50000	4.04374	Icelandic
8442904	8496043	0.3642	Icelandic #1	180810	50000	3.6162	Icelandic
8496044	8546068	0.35818	Icelandic #1	203676	50000	4.07352	Icelandic
8546069	8596068	0.3432	Icelandic #1	189286	50000	3.78572	Icelandic
8596069	8646068	0.34598	Icelandic #1	180904	50000	3.61808	Icelandic
8646069	8696068	0.34852	Icelandic #1	212326	50000	4.24652	Icelandic
8696069	8746068	0.37276	Icelandic #1	187973	50000	3.75946	Icelandic
8746069	8796068	0.3514	Icelandic #1	193695	50000	3.8739	Icelandic
8796069	8846590	0.35618	Icelandic #1	204521	50000	4.09042	Icelandic
8846591	8897266	0.36026	Icelandic #1	214686	50000	4.29372	Icelandic
8897267	8947266	0.37238	Icelandic #1	209219	50000	4.18438	Icelandic
8947267	8997266	0.36272	Icelandic #1	189562	50000	3.79124	Icelandic
8997267	9047627	0.37972	Icelandic #1	211338	50000	4.22676	Icelandic
9047628	9097627	0.37838	Icelandic #1	244733	50000	4.89466	Icelandic
9097628	9147627	0.39186	Icelandic #1	229220	50000	4.5844	Icelandic
9147628	9197627	0.3569	Icelandic #1	203915	50000	4.0783	Icelandic
9197628	9247627	0.35678	Icelandic #1	203027	50000	4.06054	Icelandic
9247628	9297627	0.35646	Icelandic #1	211495	50000	4.2299	Icelandic
9297628	9347627	0.37228	Icelandic #1	207526	50000	4.15052	Icelandic
9347628	9397627	0.3333	Icelandic #1	137634	50000	2.75268	Icelandic
9397628	9447627	0.41008	Icelandic #1	108468	50000	2.16936	Icelandic
9447628	9497449	0.424491	Icelandic #1	34554	49822	0.693549	Icelandic
9497449	9497449	0.424491	Icelandic #1	34554	49822	0.693549	Icelandic
1	79283	0.48336	SB293	3973137	50000	79.4627	Przewalski #1
79284	140360	0.4831	SB293	5209625	50000	104.192	Przewalski #1
140361	213155	0.4825	SB293	5281484	50000	105.63	Przewalski #1
213156	275472	0.45986	SB293	1964009	50000	39.2802	Przewalski #1
275473	342017	0.44102	SB293	525599	50000	10.512	Przewalski #1
342018	392258	0.38424	SB293	521586	50000	10.4317	Przewalski #1
392259	443146	0.39794	SB293	348826	50000	6.97652	Przewalski #1
443147	495149	0.42906	SB293	290336	50000	5.80672	Przewalski #1
495150	553762	0.4272	SB293	287523	50000	5.75046	Przewalski #1
553763	607957	0.38086	SB293	656055	50000	13.1211	Przewalski #1
607958	657982	0.37604	SB293	506981	50000	10.1396	Przewalski #1
657983	708007	0.3848	SB293	497685	50000	9.9537	Przewalski #1
708008	758243	0.40964	SB293	530654	50000	10.6131	Przewalski #1
758244	820506	0.37906	SB293	502355	50000	10.0471	Przewalski #1
820507	870506	0.36852	SB293	488536	50000	9.77072	Przewalski #1
870507	920871	0.38038	SB293	493108	50000	9.86216	Przewalski #1
920872	970921	0.3815	SB293	557112	50000	11.1422	Przewalski #1
970922	1021021	0.37602	SB293	453749	50000	9.07498	Przewalski #1
1021022	1071021	0.39668	SB293	485940	50000	9.7188	Przewalski #1
1071022	1121021	0.45592	SB293	109	50000	0.00218	Przewalski #1
1121022	1172119	0.4032	SB293	1676	50000	0.03352	Przewalski #1
1172120	1223296	0.49406	SB293	1257	50000	0.02514	Przewalski #1
1223297	1274863	0.46522	SB293	8433	50000	0.16866	Przewalski #1
1274864	1326952	0.4356	SB293	12068	50000	0.24136	Przewalski #1
1326953	1376952	0.4738	SB293	0	50000	0	Przewalski #1
1376953	1427526	0.43608	SB293	141	50000	0.00282	Przewalski #1
1427527	1478402	0.47608	SB293	3283	50000	0.06566	Przewalski #1
1478403	1528962	0.42964	SB293	0	50000	0	Przewalski #1
1528963	1580459	0.43756	SB293	0	50000	0	Przewalski #1
1580460	1631924	0.4605	SB293	10865	50000	0.2173	Przewalski #1
1631925	1681924	0.46438	SB293	1821	50000	0.03642	Przewalski #1
1681925	1732942	0.46858	SB293	196	50000	0.00392	Przewalski #1
1732943	1783346	0.4475	SB293	13289	50000	0.26578	Przewalski #1
1783347	1834041	0.47402	SB293	2683	50000	0.05366	Przewalski #1
1834042	1884081	0.40976	SB293	5484	50000	0.10968	Przewalski #1
1884082	1934776	0.4897	SB293	5004	50000	0.10008	Przewalski #1
1934777	1985483	0.45858	SB293	151416	50000	3.02832	Przewalski #1
1985484	2035573	0.45278	SB293	7812	50000	0.15624	Przewalski #1
2035574	2085776	0.4462	SB293	932	50000	0.01864	Przewalski #1
2085777	2136983	0.46264	SB293	3013	50000	0.06026	Przewalski #1
2136984	2187251	0.39614	SB293	0	50000	0	Przewalski #1
2187252	2238843	0.37812	SB293	0	50000	0	Przewalski #1
2238844	2289355	0.40978	SB293	0	50000	0	Przewalski #1
2289356	2339684	0.43218	SB293	199	50000	0.00398	Przewalski #1
2339685	2389694	0.38844	SB293	351	50000	0.00702	Przewalski #1
2389695	2439724	0.37386	SB293	157	50000	0.00314	Przewalski #1
2439725	2490668	0.38246	SB293	363	50000	0.00726	Przewalski #1
2490669	2541247	0.45724	SB293	0	50000	0	Przewalski #1
2541248	2591257	0.3762	SB293	0	50000	0	Przewalski #1
2591258	2641257	0.38836	SB293	626	50000	0.01252	Przewalski #1
2641258	2691257	0.3786	SB293	2689	50000	0.05378	Przewalski #1
2691258	2742434	0.40262	SB293	1396	50000	0.02792	Przewalski #1
2742435	2793044	0.38764	SB293	0	50000	0	Przewalski #1
2793045	2843346	0.3752	SB293	130	50000	0.0026	Przewalski #1
2843347	2894296	0.39646	SB293	9628	50000	0.19256	Przewalski #1
2894297	2944761	0.4156	SB293	185553	50000	3.71106	Przewalski #1
2944762	2994771	0.40942	SB293	82036	50000	1.64072	Przewalski #1
2994772	3044771	0.39566	SB293	0	50000	0	Przewalski #1
3044772	3095930	0.44748	SB293	75232	50000	1.50464	Przewalski #1
3095931	3145930	0.3876	SB293	7146	50000	0.14292	Przewalski #1
3145931	3196509	0.38588	SB293	6730	50000	0.1346	Przewalski #1
3196510	3246917	0.37396	SB293	0	50000	0	Przewalski #1
3246918	3297329	0.41604	SB293	737	50000	0.01474	Przewalski #1
3297330	3347329	0.46404	SB293	114	50000	0.00228	Przewalski #1
3347330	3397329	0.3744	SB293	0	50000	0	Przewalski #1
3397330	3447383	0.4024	SB293	6120	50000	0.1224	Przewalski #1
3447384	3497737	0.45704	SB293	569	50000	0.01138	Przewalski #1
3497738	3548310	0.40064	SB293	3454	50000	0.06908	Przewalski #1
3548311	3598320	0.45726	SB293	1075	50000	0.0215	Przewalski #1
3598321	3648999	0.45436	SB293	15065	50000	0.3013	Przewalski #1
3649000	3698999	0.47576	SB293	13209	50000	0.26418	Przewalski #1
3699000	3748999	0.61134	SB293	36696	50000	0.73392	Przewalski #1
3749000	3799347	0.4602	SB293	1555	50000	0.0311	Przewalski #1
3799348	3849953	0.4385	SB293	824	50000	0.01648	Przewalski #1
3849954	3900212	0.3836	SB293	0	50000	0	Przewalski #1
3900213	3951124	0.3769	SB293	0	50000	0	Przewalski #1
3951125	4001678	0.38362	SB293	0	50000	0	Przewalski #1
4001679	4051678	0.41386	SB293	1058	50000	0.02116	Przewalski #1
4051679	4101678	0.38836	SB293	1334	50000	0.02668	Przewalski #1
4101679	4151678	0.46314	SB293	41981	50000	0.83962	Przewalski #1
4151679	4201678	0.55554	SB293	41638	50000	0.83276	Przewalski #1
4201679	4253927	0.3918	SB293	2773	50000	0.05546	Przewalski #1
4253928	4303967	0.38296	SB293	0	50000	0	Przewalski #1
4303968	4354909	0.3929	SB293	2109	50000	0.04218	Przewalski #1
4354910	4406714	0.45012	SB293	6449	50000	0.12898	Przewalski #1
4406715	4457815	0.39114	SB293	0	50000	0	Przewalski #1
4457816	4507840	0.4815	SB293	0	50000	0	Przewalski #1
4507841	4559329	0.54448	SB293	11945	50000	0.2389	Przewalski #1
4559330	4609629	0.37592	SB293	23996	50000	0.47992	Przewalski #1
4609630	4659629	0.39172	SB293	13421	50000	0.26842	Przewalski #1
4659630	4709909	0.38716	SB293	196	50000	0.00392	Przewalski #1
4709910	4759909	0.382	SB293	0	50000	0	Przewalski #1
4759910	4809909	0.37806	SB293	369603	50000	7.39206	Przewalski #1
4809910	4863902	0.37798	SB293	509196	50000	10.1839	Przewalski #1
4863903	4913902	0.38612	SB293	495409	50000	9.90818	Przewalski #1
4913903	4970231	0.39582	SB293	517156	50000	10.3431	Przewalski #1
4970232	5020231	0.3925	SB293	515156	50000	10.3031	Przewalski #1
5020232	5070460	0.39716	SB293	514327	50000	10.2865	Przewalski #1
5070461	5121236	0.38932	SB293	511558	50000	10.2312	Przewalski #1
5121237	5171236	0.39162	SB293	511130	50000	10.2226	Przewalski #1
5171237	5221236	0.40794	SB293	512359	50000	10.2472	Przewalski #1
5221237	5271677	0.4275	SB293	498853	50000	9.97706	Przewalski #1
5271678	5321677	0.42996	SB293	527784	50000	10.5557	Przewalski #1
5321678	5372614	0.43398	SB293	499933	50000	9.99866	Przewalski #1
5372615	5423588	0.41178	SB293	515403	50000	10.3081	Przewalski #1
5423589	5475402	0.43734	SB293	552637	50000	11.0527	Przewalski #1
5475403	5525735	0.42184	SB293	525525	50000	10.5105	Przewalski #1
5525736	5576897	0.44488	SB293	518465	50000	10.3693	Przewalski #1
5576898	5628946	0.42176	SB293	547090	50000	10.9418	Przewalski #1
5628947	5678946	0.44824	SB293	559921	50000	11.1984	Przewalski #1
5678947	5728946	0.41392	SB293	543018	50000	10.8604	Przewalski #1
5728947	5779633	0.3573	SB293	465517	50000	9.31034	Przewalski #1
5779634	5830081	0.36724	SB293	483700	50000	9.674	Przewalski #1
5830082	5880081	0.35036	SB293	463218	50000	9.26436	Przewalski #1
5880082	5930106	0.35822	SB293	486526	50000	9.73052	Przewalski #1
5930107	5980156	0.36222	SB293	474943	50000	9.49886	Przewalski #1
5980157	6030156	0.34618	SB293	468811	50000	9.37622	Przewalski #1
6030157	6080156	0.35622	SB293	454058	50000	9.08116	Przewalski #1
6080157	6134165	0.36348	SB293	469770	50000	9.3954	Przewalski #1
6134166	6184604	0.36884	SB293	497855	50000	9.9571	Przewalski #1
6184605	6234604	0.38146	SB293	509755	50000	10.1951	Przewalski #1
6234605	6284604	0.36796	SB293	488007	50000	9.76014	Przewalski #1
6284605	6334629	0.34966	SB293	474718	50000	9.49436	Przewalski #1
6334630	6384629	0.34772	SB293	462664	50000	9.25328	Przewalski #1
6384630	6438528	0.36524	SB293	465180	50000	9.3036	Przewalski #1
6438529	6488553	0.3712	SB293	499421	50000	9.98842	Przewalski #1
6488554	6538553	0.35964	SB293	471153	50000	9.42306	Przewalski #1
6538554	6589195	0.37388	SB293	464932	50000	9.29864	Przewalski #1
6589196	6639245	0.36002	SB293	474857	50000	9.49714	Przewalski #1
6639246	6689535	0.39426	SB293	488023	50000	9.76046	Przewalski #1
6689536	6739535	0.3767	SB293	451490	50000	9.0298	Przewalski #1
6739536	6789535	0.3574	SB293	477305	50000	9.5461	Przewalski #1
6789536	6839560	0.35292	SB293	482651	50000	9.65302	Przewalski #1
6839561	6889680	0.35572	SB293	481169	50000	9.62338	Przewalski #1
6889681	6939680	0.36764	SB293	489676	50000	9.79352	Przewalski #1
6939681	6990240	0.3564	SB293	475946	50000	9.51892	Przewalski #1
6990241	7040240	0.36746	SB293	494377	50000	9.88754	Przewalski #1
7040241	7090240	0.3642	SB293	505410	50000	10.1082	Przewalski #1
7090241	7140240	0.3669	SB293	501146	50000	10.0229	Przewalski #1
7140241	7190240	0.36722	SB293	509860	50000	10.1972	Przewalski #1
7190241	7240240	0.36652	SB293	501317	50000	10.0263	Przewalski #1
7240241	7290240	0.38074	SB293	491092	50000	9.82184	Przewalski #1
7290241	7340240	0.36322	SB293	498042	50000	9.96084	Przewalski #1
7340241	7390240	0.37976	SB293	498209	50000	9.96418	Przewalski #1
7390241	7440240	0.37564	SB293	517631	50000	10.3526	Przewalski #1
7440241	7491374	0.37422	SB293	499121	50000	9.98242	Przewalski #1
7491375	7541374	0.38478	SB293	637406	50000	12.7481	Przewalski #1
7541375	7591374	0.4073	SB293	552795	50000	11.0559	Przewalski #1
7591375	7641374	0.4069	SB293	562726	50000	11.2545	Przewalski #1
7641375	7691374	0.40234	SB293	548439	50000	10.9688	Przewalski #1
7691375	7741595	0.39082	SB293	514739	50000	10.2948	Przewalski #1
7741596	7791595	0.37888	SB293	532240	50000	10.6448	Przewalski #1
7791596	7841595	0.38062	SB293	502850	50000	10.057	Przewalski #1
7841596	7892054	0.38444	SB293	513691	50000	10.2738	Przewalski #1
7892055	7942803	0.38188	SB293	519769	50000	10.3954	Przewalski #1
7942804	7992803	0.38422	SB293	544164	50000	10.8833	Przewalski #1
7992804	8042828	0.37724	SB293	509246	50000	10.1849	Przewalski #1
8042829	8092878	0.37468	SB293	509304	50000	10.1861	Przewalski #1
8092879	8142878	0.37076	SB293	516284	50000	10.3257	Przewalski #1
8142879	8192878	0.38496	SB293	533691	50000	10.6738	Przewalski #1
8192879	8242878	0.38526	SB293	504741	50000	10.0948	Przewalski #1
8242879	8292903	0.36598	SB293	505622	50000	10.1124	Przewalski #1
8292904	8342903	0.37058	SB293	484815	50000	9.6963	Przewalski #1
8342904	8392903	0.35706	SB293	486756	50000	9.73512	Przewalski #1
8392904	8442903	0.36646	SB293	487344	50000	9.74688	Przewalski #1
8442904	8496043	0.3642	SB293	468297	50000	9.36594	Przewalski #1
8496044	8546068	0.35818	SB293	491664	50000	9.83328	Przewalski #1
8546069	8596068	0.3432	SB293	481041	50000	9.62082	Przewalski #1
8596069	8646068	0.34598	SB293	479509	50000	9.59018	Przewalski #1
8646069	8696068	0.34852	SB293	479494	50000	9.58988	Przewalski #1
8696069	8746068	0.37276	SB293	482638	50000	9.65276	Przewalski #1
8746069	8796068	0.3514	SB293	484034	50000	9.68068	Przewalski #1
8796069	8846590	0.35618	SB293	445259	50000	8.90518	Przewalski #1
8846591	8897266	0.36026	SB293	482863	50000	9.65726	Przewalski #1
8897267	8947266	0.37238	SB293	477239	50000	9.54478	Przewalski #1
8947267	8997266	0.36272	SB293	469892	50000	9.39784	Przewalski #1
8997267	9047627	0.37972	SB293	464514	50000	9.29028	Przewalski #1
9047628	9097627	0.37838	SB293	484427	50000	9.68854	Przewalski #1
9097628	9147627	0.39186	SB293	523054	50000	10.4611	Przewalski #1
9147628	9197627	0.3569	SB293	472631	50000	9.45262	Przewalski #1
9197628	9247627	0.35678	SB293	469405	50000	9.3881	Przewalski #1
9247628	9297627	0.35646	SB293	590201	50000	11.804	Przewalski #1
9297628	9347627	0.37228	SB293	486250	50000	9.725	Przewalski #1
9347628	9397627	0.3333	SB293	376178	50000	7.52356	Przewalski #1
9397628	9447627	0.41008	SB293	151972	50000	3.03944	Przewalski #1
9447628	9497449	0.424491	SB293	35710	49822	0.716752	Przewalski #1
9497449	9497449	0.424491	SB293	35710	49822	0.716752	Przewalski #1
1	79283	0.48336	SAMN02767683	5857734	50000	117.155	Marwari
79284	140360	0.4831	SAMN02767683	7117656	50000	142.353	Marwari
140361	213155	0.4825	SAMN02767683	6947719	50000	138.954	Marwari
213156	275472	0.45986	SAMN02767683	2296850	50000	45.937	Marwari
275473	342017	0.44102	SAMN02767683	695636	50000	13.9127	Marwari
342018	392258	0.38424	SAMN02767683	807780	50000	16.1556	Marwari
392259	443146	0.39794	SAMN02767683	664840	50000	13.2968	Marwari
443147	495149	0.42906	SAMN02767683	498761	50000	9.97522	Marwari
495150	553762	0.4272	SAMN02767683	525546	50000	10.5109	Marwari
553763	607957	0.38086	SAMN02767683	907659	50000	18.1532	Marwari
607958	657982	0.37604	SAMN02767683	833400	50000	16.668	Marwari
657983	708007	0.3848	SAMN02767683	777805	50000	15.5561	Marwari
708008	758243	0.40964	SAMN02767683	766145	50000	15.3229	Marwari
758244	820506	0.37906	SAMN02767683	820188	50000	16.4038	Marwari
820507	870506	0.36852	SAMN02767683	810319	50000	16.2064	Marwari
870507	920871	0.38038	SAMN02767683	806355	50000	16.1271	Marwari
920872	970921	0.3815	SAMN02767683	921547	50000	18.4309	Marwari
970922	1021021	0.37602	SAMN02767683	784213	50000	15.6843	Marwari
1021022	1071021	0.39668	SAMN02767683	694378	50000	13.8876	Marwari
1071022	1121021	0.45592	SAMN02767683	3391	50000	0.06782	Marwari
1121022	1172119	0.4032	SAMN02767683	716	50000	0.01432	Marwari
1172120	1223296	0.49406	SAMN02767683	0	50000	0	Marwari
1223297	1274863	0.46522	SAMN02767683	15048	50000	0.30096	Marwari
1274864	1326952	0.4356	SAMN02767683	3996	50000	0.07992	Marwari
1326953	1376952	0.4738	SAMN02767683	0	50000	0	Marwari
1376953	1427526	0.43608	SAMN02767683	583	50000	0.01166	Marwari
1427527	1478402	0.47608	SAMN02767683	500	50000	0.01	Marwari
1478403	1528962	0.42964	SAMN02767683	0	50000	0	Marwari
1528963	1580459	0.43756	SAMN02767683	198	50000	0.00396	Marwari
1580460	1631924	0.4605	SAMN02767683	12382	50000	0.24764	Marwari
1631925	1681924	0.46438	SAMN02767683	8858	50000	0.17716	Marwari
1681925	1732942	0.46858	SAMN02767683	200	50000	0.004	Marwari
1732943	1783346	0.4475	SAMN02767683	4542	50000	0.09084	Marwari
1783347	1834041	0.47402	SAMN02767683	1917	50000	0.03834	Marwari
1834042	1884081	0.40976	SAMN02767683	8535	50000	0.1707	Marwari
1884082	1934776	0.4897	SAMN02767683	3262	50000	0.06524	Marwari
1934777	1985483	0.45858	SAMN02767683	63495	50000	1.2699	Marwari
1985484	2035573	0.45278	SAMN02767683	26930	50000	0.5386	Marwari
2035574	2085776	0.4462	SAMN02767683	1269	50000	0.02538	Marwari
2085777	2136983	0.46264	SAMN02767683	4251	50000	0.08502	Marwari
2136984	2187251	0.39614	SAMN02767683	0	50000	0	Marwari
2187252	2238843	0.37812	SAMN02767683	0	50000	0	Marwari
2238844	2289355	0.40978	SAMN02767683	0	50000	0	Marwari
2289356	2339684	0.43218	SAMN02767683	0	50000	0	Marwari
2339685	2389694	0.38844	SAMN02767683	178	50000	0.00356	Marwari
2389695	2439724	0.37386	SAMN02767683	0	50000	0	Marwari
2439725	2490668	0.38246	SAMN02767683	1304	50000	0.02608	Marwari
2490669	2541247	0.45724	SAMN02767683	23	50000	0.00046	Marwari
2541248	2591257	0.3762	SAMN02767683	0	50000	0	Marwari
2591258	2641257	0.38836	SAMN02767683	1887	50000	0.03774	Marwari
2641258	2691257	0.3786	SAMN02767683	833	50000	0.01666	Marwari
2691258	2742434	0.40262	SAMN02767683	3071	50000	0.06142	Marwari
2742435	2793044	0.38764	SAMN02767683	99	50000	0.00198	Marwari
2793045	2843346	0.3752	SAMN02767683	0	50000	0	Marwari
2843347	2894296	0.39646	SAMN02767683	10769	50000	0.21538	Marwari
2894297	2944761	0.4156	SAMN02767683	369105	50000	7.3821	Marwari
2944762	2994771	0.40942	SAMN02767683	134589	50000	2.69178	Marwari
2994772	3044771	0.39566	SAMN02767683	0	50000	0	Marwari
3044772	3095930	0.44748	SAMN02767683	138412	50000	2.76824	Marwari
3095931	3145930	0.3876	SAMN02767683	14370	50000	0.2874	Marwari
3145931	3196509	0.38588	SAMN02767683	19789	50000	0.39578	Marwari
3196510	3246917	0.37396	SAMN02767683	0	50000	0	Marwari
3246918	3297329	0.41604	SAMN02767683	1823	50000	0.03646	Marwari
3297330	3347329	0.46404	SAMN02767683	0	50000	0	Marwari
3347330	3397329	0.3744	SAMN02767683	0	50000	0	Marwari
3397330	3447383	0.4024	SAMN02767683	15685	50000	0.3137	Marwari
3447384	3497737	0.45704	SAMN02767683	0	50000	0	Marwari
3497738	3548310	0.40064	SAMN02767683	8981	50000	0.17962	Marwari
3548311	3598320	0.45726	SAMN02767683	2470	50000	0.0494	Marwari
3598321	3648999	0.45436	SAMN02767683	33596	50000	0.67192	Marwari
3649000	3698999	0.47576	SAMN02767683	28184	50000	0.56368	Marwari
3699000	3748999	0.61134	SAMN02767683	40466	50000	0.80932	Marwari
3749000	3799347	0.4602	SAMN02767683	2688	50000	0.05376	Marwari
3799348	3849953	0.4385	SAMN02767683	1391	50000	0.02782	Marwari
3849954	3900212	0.3836	SAMN02767683	0	50000	0	Marwari
3900213	3951124	0.3769	SAMN02767683	0	50000	0	Marwari
3951125	4001678	0.38362	SAMN02767683	0	50000	0	Marwari
4001679	4051678	0.41386	SAMN02767683	235	50000	0.0047	Marwari
4051679	4101678	0.38836	SAMN02767683	397	50000	0.00794	Marwari
4101679	4151678	0.46314	SAMN02767683	33578	50000	0.67156	Marwari
4151679	4201678	0.55554	SAMN02767683	55779	50000	1.11558	Marwari
4201679	4253927	0.3918	SAMN02767683	4248	50000	0.08496	Marwari
4253928	4303967	0.38296	SAMN02767683	0	50000	0	Marwari
4303968	4354909	0.3929	SAMN02767683	2760	50000	0.0552	Marwari
4354910	4406714	0.45012	SAMN02767683	10850	50000	0.217	Marwari
4406715	4457815	0.39114	SAMN02767683	35	50000	0.0007	Marwari
4457816	4507840	0.4815	SAMN02767683	0	50000	0	Marwari
4507841	4559329	0.54448	SAMN02767683	18562	50000	0.37124	Marwari
4559330	4609629	0.37592	SAMN02767683	54597	50000	1.09194	Marwari
4609630	4659629	0.39172	SAMN02767683	45391	50000	0.90782	Marwari
4659630	4709909	0.38716	SAMN02767683	3903	50000	0.07806	Marwari
4709910	4759909	0.382	SAMN02767683	979	50000	0.01958	Marwari
4759910	4809909	0.37806	SAMN02767683	564860	50000	11.2972	Marwari
4809910	4863902	0.37798	SAMN02767683	841164	50000	16.8233	Marwari
4863903	4913902	0.38612	SAMN02767683	802760	50000	16.0552	Marwari
4913903	4970231	0.39582	SAMN02767683	790768	50000	15.8154	Marwari
4970232	5020231	0.3925	SAMN02767683	845709	50000	16.9142	Marwari
5020232	5070460	0.39716	SAMN02767683	797675	50000	15.9535	Marwari
5070461	5121236	0.38932	SAMN02767683	777708	50000	15.5542	Marwari
5121237	5171236	0.39162	SAMN02767683	815462	50000	16.3092	Marwari
5171237	5221236	0.40794	SAMN02767683	784290	50000	15.6858	Marwari
5221237	5271677	0.4275	SAMN02767683	698822	50000	13.9764	Marwari
5271678	5321677	0.42996	SAMN02767683	735612	50000	14.7122	Marwari
5321678	5372614	0.43398	SAMN02767683	697457	50000	13.9491	Marwari
5372615	5423588	0.41178	SAMN02767683	776782	50000	15.5356	Marwari
5423589	5475402	0.43734	SAMN02767683	747600	50000	14.952	Marwari
5475403	5525735	0.42184	SAMN02767683	742870	50000	14.8574	Marwari
5525736	5576897	0.44488	SAMN02767683	706208	50000	14.1242	Marwari
5576898	5628946	0.42176	SAMN02767683	717209	50000	14.3442	Marwari
5628947	5678946	0.44824	SAMN02767683	709147	50000	14.1829	Marwari
5678947	5728946	0.41392	SAMN02767683	788949	50000	15.779	Marwari
5728947	5779633	0.3573	SAMN02767683	818722	50000	16.3744	Marwari
5779634	5830081	0.36724	SAMN02767683	808797	50000	16.1759	Marwari
5830082	5880081	0.35036	SAMN02767683	838477	50000	16.7695	Marwari
5880082	5930106	0.35822	SAMN02767683	865151	50000	17.303	Marwari
5930107	5980156	0.36222	SAMN02767683	853755	50000	17.0751	Marwari
5980157	6030156	0.34618	SAMN02767683	824749	50000	16.495	Marwari
6030157	6080156	0.35622	SAMN02767683	834436	50000	16.6887	Marwari
6080157	6134165	0.36348	SAMN02767683	812595	50000	16.2519	Marwari
6134166	6184604	0.36884	SAMN02767683	869486	50000	17.3897	Marwari
6184605	6234604	0.38146	SAMN02767683	825732	50000	16.5146	Marwari
6234605	6284604	0.36796	SAMN02767683	822662	50000	16.4532	Marwari
6284605	6334629	0.34966	SAMN02767683	875011	50000	17.5002	Marwari
6334630	6384629	0.34772	SAMN02767683	859717	50000	17.1943	Marwari
6384630	6438528	0.36524	SAMN02767683	801144	50000	16.0229	Marwari
6438529	6488553	0.3712	SAMN02767683	837877	50000	16.7575	Marwari
6488554	6538553	0.35964	SAMN02767683	842403	50000	16.8481	Marwari
6538554	6589195	0.37388	SAMN02767683	805904	50000	16.1181	Marwari
6589196	6639245	0.36002	SAMN02767683	843922	50000	16.8784	Marwari
6639246	6689535	0.39426	SAMN02767683	808386	50000	16.1677	Marwari
6689536	6739535	0.3767	SAMN02767683	822280	50000	16.4456	Marwari
6739536	6789535	0.3574	SAMN02767683	855987	50000	17.1197	Marwari
6789536	6839560	0.35292	SAMN02767683	887570	50000	17.7514	Marwari
6839561	6889680	0.35572	SAMN02767683	867930	50000	17.3586	Marwari
6889681	6939680	0.36764	SAMN02767683	825157	50000	16.5031	Marwari
6939681	6990240	0.3564	SAMN02767683	826768	50000	16.5354	Marwari
6990241	7040240	0.36746	SAMN02767683	852336	50000	17.0467	Marwari
7040241	7090240	0.3642	SAMN02767683	838919	50000	16.7784	Marwari
7090241	7140240	0.3669	SAMN02767683	858958	50000	17.1792	Marwari
7140241	7190240	0.36722	SAMN02767683	868759	50000	17.3752	Marwari
7190241	7240240	0.36652	SAMN02767683	857771	50000	17.1554	Marwari
7240241	7290240	0.38074	SAMN02767683	810897	50000	16.2179	Marwari
7290241	7340240	0.36322	SAMN02767683	856314	50000	17.1263	Marwari
7340241	7390240	0.37976	SAMN02767683	837863	50000	16.7573	Marwari
7390241	7440240	0.37564	SAMN02767683	833884	50000	16.6777	Marwari
7440241	7491374	0.37422	SAMN02767683	846103	50000	16.9221	Marwari
7491375	7541374	0.38478	SAMN02767683	825574	50000	16.5115	Marwari
7541375	7591374	0.4073	SAMN02767683	799504	50000	15.9901	Marwari
7591375	7641374	0.4069	SAMN02767683	828765	50000	16.5753	Marwari
7641375	7691374	0.40234	SAMN02767683	816630	50000	16.3326	Marwari
7691375	7741595	0.39082	SAMN02767683	824402	50000	16.488	Marwari
7741596	7791595	0.37888	SAMN02767683	825371	50000	16.5074	Marwari
7791596	7841595	0.38062	SAMN02767683	817394	50000	16.3479	Marwari
7841596	7892054	0.38444	SAMN02767683	820175	50000	16.4035	Marwari
7892055	7942803	0.38188	SAMN02767683	832109	50000	16.6422	Marwari
7942804	7992803	0.38422	SAMN02767683	832814	50000	16.6563	Marwari
7992804	8042828	0.37724	SAMN02767683	835991	50000	16.7198	Marwari
8042829	8092878	0.37468	SAMN02767683	845229	50000	16.9046	Marwari
8092879	8142878	0.37076	SAMN02767683	870964	50000	17.4193	Marwari
8142879	8192878	0.38496	SAMN02767683	846578	50000	16.9316	Marwari
8192879	8242878	0.38526	SAMN02767683	821302	50000	16.426	Marwari
8242879	8292903	0.36598	SAMN02767683	844463	50000	16.8893	Marwari
8292904	8342903	0.37058	SAMN02767683	816080	50000	16.3216	Marwari
8342904	8392903	0.35706	SAMN02767683	822835	50000	16.4567	Marwari
8392904	8442903	0.36646	SAMN02767683	836290	50000	16.7258	Marwari
8442904	8496043	0.3642	SAMN02767683	802854	50000	16.0571	Marwari
8496044	8546068	0.35818	SAMN02767683	853985	50000	17.0797	Marwari
8546069	8596068	0.3432	SAMN02767683	865534	50000	17.3107	Marwari
8596069	8646068	0.34598	SAMN02767683	836547	50000	16.7309	Marwari
8646069	8696068	0.34852	SAMN02767683	844327	50000	16.8865	Marwari
8696069	8746068	0.37276	SAMN02767683	769368	50000	15.3874	Marwari
8746069	8796068	0.3514	SAMN02767683	822693	50000	16.4539	Marwari
8796069	8846590	0.35618	SAMN02767683	804269	50000	16.0854	Marwari
8846591	8897266	0.36026	SAMN02767683	829046	50000	16.5809	Marwari
8897267	8947266	0.37238	SAMN02767683	835035	50000	16.7007	Marwari
8947267	8997266	0.36272	SAMN02767683	831644	50000	16.6329	Marwari
8997267	9047627	0.37972	SAMN02767683	793006	50000	15.8601	Marwari
9047628	9097627	0.37838	SAMN02767683	831675	50000	16.6335	Marwari
9097628	9147627	0.39186	SAMN02767683	819075	50000	16.3815	Marwari
9147628	9197627	0.3569	SAMN02767683	886429	50000	17.7286	Marwari
9197628	9247627	0.35678	SAMN02767683	864314	50000	17.2863	Marwari
9247628	9297627	0.35646	SAMN02767683	851250	50000	17.025	Marwari
9297628	9347627	0.37228	SAMN02767683	839279	50000	16.7856	Marwari
9347628	9397627	0.3333	SAMN02767683	802157	50000	16.0431	Marwari
9397628	9447627	0.41008	SAMN02767683	731703	50000	14.6341	Marwari
9447628	9497449	0.424491	SAMN02767683	245673	49822	4.93101	Marwari
9497449	9497449	0.424491	SAMN02767683	245673	49822	4.93101	Marwari
1	79283	0.48336	SB533	2927241	50000	58.5448	Przewalski #2
79284	140360	0.4831	SB533	3880212	50000	77.6042	Przewalski #2
140361	213155	0.4825	SB533	3956854	50000	79.1371	Przewalski #2
213156	275472	0.45986	SB533	1459681	50000	29.1936	Przewalski #2
275473	342017	0.44102	SB533	500553	50000	10.0111	Przewalski #2
342018	392258	0.38424	SB533	556870	50000	11.1374	Przewalski #2
392259	443146	0.39794	SB533	392163	50000	7.84326	Przewalski #2
443147	495149	0.42906	SB533	323866	50000	6.47732	Przewalski #2
495150	553762	0.4272	SB533	305775	50000	6.1155	Przewalski #2
553763	607957	0.38086	SB533	695315	50000	13.9063	Przewalski #2
607958	657982	0.37604	SB533	582672	50000	11.6534	Przewalski #2
657983	708007	0.3848	SB533	553264	50000	11.0653	Przewalski #2
708008	758243	0.40964	SB533	544858	50000	10.8972	Przewalski #2
758244	820506	0.37906	SB533	558767	50000	11.1753	Przewalski #2
820507	870506	0.36852	SB533	577130	50000	11.5426	Przewalski #2
870507	920871	0.38038	SB533	549535	50000	10.9907	Przewalski #2
920872	970921	0.3815	SB533	597551	50000	11.951	Przewalski #2
970922	1021021	0.37602	SB533	498314	50000	9.96628	Przewalski #2
1021022	1071021	0.39668	SB533	497157	50000	9.94314	Przewalski #2
1071022	1121021	0.45592	SB533	478	50000	0.00956	Przewalski #2
1121022	1172119	0.4032	SB533	1833	50000	0.03666	Przewalski #2
1172120	1223296	0.49406	SB533	497	50000	0.00994	Przewalski #2
1223297	1274863	0.46522	SB533	9259	50000	0.18518	Przewalski #2
1274864	1326952	0.4356	SB533	8228	50000	0.16456	Przewalski #2
1326953	1376952	0.4738	SB533	0	50000	0	Przewalski #2
1376953	1427526	0.43608	SB533	350	50000	0.007	Przewalski #2
1427527	1478402	0.47608	SB533	1697	50000	0.03394	Przewalski #2
1478403	1528962	0.42964	SB533	0	50000	0	Przewalski #2
1528963	1580459	0.43756	SB533	0	50000	0	Przewalski #2
1580460	1631924	0.4605	SB533	11086	50000	0.22172	Przewalski #2
1631925	1681924	0.46438	SB533	3292	50000	0.06584	Przewalski #2
1681925	1732942	0.46858	SB533	96	50000	0.00192	Przewalski #2
1732943	1783346	0.4475	SB533	4511	50000	0.09022	Przewalski #2
1783347	1834041	0.47402	SB533	1852	50000	0.03704	Przewalski #2
1834042	1884081	0.40976	SB533	4819	50000	0.09638	Przewalski #2
1884082	1934776	0.4897	SB533	2025	50000	0.0405	Przewalski #2
1934777	1985483	0.45858	SB533	96257	50000	1.92514	Przewalski #2
1985484	2035573	0.45278	SB533	8009	50000	0.16018	Przewalski #2
2035574	2085776	0.4462	SB533	758	50000	0.01516	Przewalski #2
2085777	2136983	0.46264	SB533	1721	50000	0.03442	Przewalski #2
2136984	2187251	0.39614	SB533	0	50000	0	Przewalski #2
2187252	2238843	0.37812	SB533	0	50000	0	Przewalski #2
2238844	2289355	0.40978	SB533	0	50000	0	Przewalski #2
2289356	2339684	0.43218	SB533	0	50000	0	Przewalski #2
2339685	2389694	0.38844	SB533	520	50000	0.0104	Przewalski #2
2389695	2439724	0.37386	SB533	141	50000	0.00282	Przewalski #2
2439725	2490668	0.38246	SB533	429	50000	0.00858	Przewalski #2
2490669	2541247	0.45724	SB533	0	50000	0	Przewalski #2
2541248	2591257	0.3762	SB533	0	50000	0	Przewalski #2
2591258	2641257	0.38836	SB533	2077	50000	0.04154	Przewalski #2
2641258	2691257	0.3786	SB533	2470	50000	0.0494	Przewalski #2
2691258	2742434	0.40262	SB533	1585	50000	0.0317	Przewalski #2
2742435	2793044	0.38764	SB533	0	50000	0	Przewalski #2
2793045	2843346	0.3752	SB533	0	50000	0	Przewalski #2
2843347	2894296	0.39646	SB533	7674	50000	0.15348	Przewalski #2
2894297	2944761	0.4156	SB533	217167	50000	4.34334	Przewalski #2
2944762	2994771	0.40942	SB533	81858	50000	1.63716	Przewalski #2
2994772	3044771	0.39566	SB533	0	50000	0	Przewalski #2
3044772	3095930	0.44748	SB533	85217	50000	1.70434	Przewalski #2
3095931	3145930	0.3876	SB533	8101	50000	0.16202	Przewalski #2
3145931	3196509	0.38588	SB533	8593	50000	0.17186	Przewalski #2
3196510	3246917	0.37396	SB533	0	50000	0	Przewalski #2
3246918	3297329	0.41604	SB533	592	50000	0.01184	Przewalski #2
3297330	3347329	0.46404	SB533	97	50000	0.00194	Przewalski #2
3347330	3397329	0.3744	SB533	0	50000	0	Przewalski #2
3397330	3447383	0.4024	SB533	8895	50000	0.1779	Przewalski #2
3447384	3497737	0.45704	SB533	137	50000	0.00274	Przewalski #2
3497738	3548310	0.40064	SB533	6203	50000	0.12406	Przewalski #2
3548311	3598320	0.45726	SB533	1491	50000	0.02982	Przewalski #2
3598321	3648999	0.45436	SB533	20210	50000	0.4042	Przewalski #2
3649000	3698999	0.47576	SB533	10071	50000	0.20142	Przewalski #2
3699000	3748999	0.61134	SB533	32305	50000	0.6461	Przewalski #2
3749000	3799347	0.4602	SB533	2957	50000	0.05914	Przewalski #2
3799348	3849953	0.4385	SB533	313	50000	0.00626	Przewalski #2
3849954	3900212	0.3836	SB533	0	50000	0	Przewalski #2
3900213	3951124	0.3769	SB533	0	50000	0	Przewalski #2
3951125	4001678	0.38362	SB533	0	50000	0	Przewalski #2
4001679	4051678	0.41386	SB533	1498	50000	0.02996	Przewalski #2
4051679	4101678	0.38836	SB533	2736	50000	0.05472	Przewalski #2
4101679	4151678	0.46314	SB533	34321	50000	0.68642	Przewalski #2
4151679	4201678	0.55554	SB533	34187	50000	0.68374	Przewalski #2
4201679	4253927	0.3918	SB533	2136	50000	0.04272	Przewalski #2
4253928	4303967	0.38296	SB533	0	50000	0	Przewalski #2
4303968	4354909	0.3929	SB533	1722	50000	0.03444	Przewalski #2
4354910	4406714	0.45012	SB533	5794	50000	0.11588	Przewalski #2
4406715	4457815	0.39114	SB533	0	50000	0	Przewalski #2
4457816	4507840	0.4815	SB533	0	50000	0	Przewalski #2
4507841	4559329	0.54448	SB533	11692	50000	0.23384	Przewalski #2
4559330	4609629	0.37592	SB533	26833	50000	0.53666	Przewalski #2
4609630	4659629	0.39172	SB533	18578	50000	0.37156	Przewalski #2
4659630	4709909	0.38716	SB533	196	50000	0.00392	Przewalski #2
4709910	4759909	0.382	SB533	258	50000	0.00516	Przewalski #2
4759910	4809909	0.37806	SB533	401382	50000	8.02764	Przewalski #2
4809910	4863902	0.37798	SB533	557192	50000	11.1438	Przewalski #2
4863903	4913902	0.38612	SB533	539877	50000	10.7975	Przewalski #2
4913903	4970231	0.39582	SB533	534937	50000	10.6987	Przewalski #2
4970232	5020231	0.3925	SB533	537472	50000	10.7494	Przewalski #2
5020232	5070460	0.39716	SB533	539962	50000	10.7992	Przewalski #2
5070461	5121236	0.38932	SB533	556740	50000	11.1348	Przewalski #2
5121237	5171236	0.39162	SB533	543826	50000	10.8765	Przewalski #2
5171237	5221236	0.40794	SB533	533596	50000	10.6719	Przewalski #2
5221237	5271677	0.4275	SB533	519472	50000	10.3894	Przewalski #2
5271678	5321677	0.42996	SB533	519315	50000	10.3863	Przewalski #2
5321678	5372614	0.43398	SB533	503320	50000	10.0664	Przewalski #2
5372615	5423588	0.41178	SB533	550195	50000	11.0039	Przewalski #2
5423589	5475402	0.43734	SB533	512693	50000	10.2539	Przewalski #2
5475403	5525735	0.42184	SB533	528129	50000	10.5626	Przewalski #2
5525736	5576897	0.44488	SB533	511885	50000	10.2377	Przewalski #2
5576898	5628946	0.42176	SB533	595912	50000	11.9182	Przewalski #2
5628947	5678946	0.44824	SB533	528666	50000	10.5733	Przewalski #2
5678947	5728946	0.41392	SB533	548039	50000	10.9608	Przewalski #2
5728947	5779633	0.3573	SB533	560960	50000	11.2192	Przewalski #2
5779634	5830081	0.36724	SB533	569867	50000	11.3973	Przewalski #2
5830082	5880081	0.35036	SB533	570850	50000	11.417	Przewalski #2
5880082	5930106	0.35822	SB533	561995	50000	11.2399	Przewalski #2
5930107	5980156	0.36222	SB533	583374	50000	11.6675	Przewalski #2
5980157	6030156	0.34618	SB533	570640	50000	11.4128	Przewalski #2
6030157	6080156	0.35622	SB533	575851	50000	11.517	Przewalski #2
6080157	6134165	0.36348	SB533	534488	50000	10.6898	Przewalski #2
6134166	6184604	0.36884	SB533	588577	50000	11.7715	Przewalski #2
6184605	6234604	0.38146	SB533	563894	50000	11.2779	Przewalski #2
6234605	6284604	0.36796	SB533	578947	50000	11.5789	Przewalski #2
6284605	6334629	0.34966	SB533	593914	50000	11.8783	Przewalski #2
6334630	6384629	0.34772	SB533	574639	50000	11.4928	Przewalski #2
6384630	6438528	0.36524	SB533	559770	50000	11.1954	Przewalski #2
6438529	6488553	0.3712	SB533	577222	50000	11.5444	Przewalski #2
6488554	6538553	0.35964	SB533	549390	50000	10.9878	Przewalski #2
6538554	6589195	0.37388	SB533	559144	50000	11.1829	Przewalski #2
6589196	6639245	0.36002	SB533	573213	50000	11.4643	Przewalski #2
6639246	6689535	0.39426	SB533	549579	50000	10.9916	Przewalski #2
6689536	6739535	0.3767	SB533	539455	50000	10.7891	Przewalski #2
6739536	6789535	0.3574	SB533	570799	50000	11.416	Przewalski #2
6789536	6839560	0.35292	SB533	571453	50000	11.4291	Przewalski #2
6839561	6889680	0.35572	SB533	578149	50000	11.563	Przewalski #2
6889681	6939680	0.36764	SB533	541855	50000	10.8371	Przewalski #2
6939681	6990240	0.3564	SB533	558324	50000	11.1665	Przewalski #2
6990241	7040240	0.36746	SB533	562067	50000	11.2413	Przewalski #2
7040241	7090240	0.3642	SB533	574160	50000	11.4832	Przewalski #2
7090241	7140240	0.3669	SB533	573103	50000	11.4621	Przewalski #2
7140241	7190240	0.36722	SB533	560960	50000	11.2192	Przewalski #2
7190241	7240240	0.36652	SB533	574002	50000	11.48	Przewalski #2
7240241	7290240	0.38074	SB533	551871	50000	11.0374	Przewalski #2
7290241	7340240	0.36322	SB533	560522	50000	11.2104	Przewalski #2
7340241	7390240	0.37976	SB533	551399	50000	11.028	Przewalski #2
7390241	7440240	0.37564	SB533	556711	50000	11.1342	Przewalski #2
7440241	7491374	0.37422	SB533	548950	50000	10.979	Przewalski #2
7491375	7541374	0.38478	SB533	650833	50000	13.0167	Przewalski #2
7541375	7591374	0.4073	SB533	554771	50000	11.0954	Przewalski #2
7591375	7641374	0.4069	SB533	545343	50000	10.9069	Przewalski #2
7641375	7691374	0.40234	SB533	560853	50000	11.2171	Przewalski #2
7691375	7741595	0.39082	SB533	553638	50000	11.0728	Przewalski #2
7741596	7791595	0.37888	SB533	535112	50000	10.7022	Przewalski #2
7791596	7841595	0.38062	SB533	540019	50000	10.8004	Przewalski #2
7841596	7892054	0.38444	SB533	554043	50000	11.0809	Przewalski #2
7892055	7942803	0.38188	SB533	528992	50000	10.5798	Przewalski #2
7942804	7992803	0.38422	SB533	556953	50000	11.1391	Przewalski #2
7992804	8042828	0.37724	SB533	568207	50000	11.3641	Przewalski #2
8042829	8092878	0.37468	SB533	576355	50000	11.5271	Przewalski #2
8092879	8142878	0.37076	SB533	569654	50000	11.3931	Przewalski #2
8142879	8192878	0.38496	SB533	576546	50000	11.5309	Przewalski #2
8192879	8242878	0.38526	SB533	568166	50000	11.3633	Przewalski #2
8242879	8292903	0.36598	SB533	582935	50000	11.6587	Przewalski #2
8292904	8342903	0.37058	SB533	546888	50000	10.9378	Przewalski #2
8342904	8392903	0.35706	SB533	564524	50000	11.2905	Przewalski #2
8392904	8442903	0.36646	SB533	565576	50000	11.3115	Przewalski #2
8442904	8496043	0.3642	SB533	561302	50000	11.226	Przewalski #2
8496044	8546068	0.35818	SB533	555440	50000	11.1088	Przewalski #2
8546069	8596068	0.3432	SB533	575701	50000	11.514	Przewalski #2
8596069	8646068	0.34598	SB533	563488	50000	11.2698	Przewalski #2
8646069	8696068	0.34852	SB533	564469	50000	11.2894	Przewalski #2
8696069	8746068	0.37276	SB533	531884	50000	10.6377	Przewalski #2
8746069	8796068	0.3514	SB533	578096	50000	11.5619	Przewalski #2
8796069	8846590	0.35618	SB533	547320	50000	10.9464	Przewalski #2
8846591	8897266	0.36026	SB533	581352	50000	11.627	Przewalski #2
8897267	8947266	0.37238	SB533	561035	50000	11.2207	Przewalski #2
8947267	8997266	0.36272	SB533	564987	50000	11.2997	Przewalski #2
8997267	9047627	0.37972	SB533	565528	50000	11.3106	Przewalski #2
9047628	9097627	0.37838	SB533	576897	50000	11.5379	Przewalski #2
9097628	9147627	0.39186	SB533	566278	50000	11.3256	Przewalski #2
9147628	9197627	0.3569	SB533	574585	50000	11.4917	Przewalski #2
9197628	9247627	0.35678	SB533	581934	50000	11.6387	Przewalski #2
9247628	9297627	0.35646	SB533	715203	50000	14.3041	Przewalski #2
9297628	9347627	0.37228	SB533	560452	50000	11.209	Przewalski #2
9347628	9397627	0.3333	SB533	501309	50000	10.0262	Przewalski #2
9397628	9447627	0.41008	SB533	179521	50000	3.59042	Przewalski #2
9447628	9497449	0.424491	SB533	23315	49822	0.467966	Przewalski #2
9497449	9497449	0.424491	SB533	23315	49822	0.467966	Przewalski #2
1	79283	0.48336	SAMN02439779	5057970	50000	101.159	Hanovarian #2
79284	140360	0.4831	SAMN02439779	6212502	50000	124.25	Hanovarian #2
140361	213155	0.4825	SAMN02439779	6323620	50000	126.472	Hanovarian #2
213156	275472	0.45986	SAMN02439779	2018478	50000	40.3696	Hanovarian #2
275473	342017	0.44102	SAMN02439779	587418	50000	11.7484	Hanovarian #2
342018	392258	0.38424	SAMN02439779	632740	50000	12.6548	Hanovarian #2
392259	443146	0.39794	SAMN02439779	510119	50000	10.2024	Hanovarian #2
443147	495149	0.42906	SAMN02439779	405868	50000	8.11736	Hanovarian #2
495150	553762	0.4272	SAMN02439779	404886	50000	8.09772	Hanovarian #2
553763	607957	0.38086	SAMN02439779	630615	50000	12.6123	Hanovarian #2
607958	657982	0.37604	SAMN02439779	665542	50000	13.3108	Hanovarian #2
657983	708007	0.3848	SAMN02439779	629958	50000	12.5992	Hanovarian #2
708008	758243	0.40964	SAMN02439779	609596	50000	12.1919	Hanovarian #2
758244	820506	0.37906	SAMN02439779	641982	50000	12.8396	Hanovarian #2
820507	870506	0.36852	SAMN02439779	635996	50000	12.7199	Hanovarian #2
870507	920871	0.38038	SAMN02439779	622328	50000	12.4466	Hanovarian #2
920872	970921	0.3815	SAMN02439779	724267	50000	14.4853	Hanovarian #2
970922	1021021	0.37602	SAMN02439779	577278	50000	11.5456	Hanovarian #2
1021022	1071021	0.39668	SAMN02439779	570176	50000	11.4035	Hanovarian #2
1071022	1121021	0.45592	SAMN02439779	2381	50000	0.04762	Hanovarian #2
1121022	1172119	0.4032	SAMN02439779	378	50000	0.00756	Hanovarian #2
1172120	1223296	0.49406	SAMN02439779	0	50000	0	Hanovarian #2
1223297	1274863	0.46522	SAMN02439779	12921	50000	0.25842	Hanovarian #2
1274864	1326952	0.4356	SAMN02439779	7807	50000	0.15614	Hanovarian #2
1326953	1376952	0.4738	SAMN02439779	0	50000	0	Hanovarian #2
1376953	1427526	0.43608	SAMN02439779	189	50000	0.00378	Hanovarian #2
1427527	1478402	0.47608	SAMN02439779	999	50000	0.01998	Hanovarian #2
1478403	1528962	0.42964	SAMN02439779	0	50000	0	Hanovarian #2
1528963	1580459	0.43756	SAMN02439779	0	50000	0	Hanovarian #2
1580460	1631924	0.4605	SAMN02439779	13345	50000	0.2669	Hanovarian #2
1631925	1681924	0.46438	SAMN02439779	5258	50000	0.10516	Hanovarian #2
1681925	1732942	0.46858	SAMN02439779	0	50000	0	Hanovarian #2
1732943	1783346	0.4475	SAMN02439779	10194	50000	0.20388	Hanovarian #2
1783347	1834041	0.47402	SAMN02439779	1270	50000	0.0254	Hanovarian #2
1834042	1884081	0.40976	SAMN02439779	11419	50000	0.22838	Hanovarian #2
1884082	1934776	0.4897	SAMN02439779	5472	50000	0.10944	Hanovarian #2
1934777	1985483	0.45858	SAMN02439779	110409	50000	2.20818	Hanovarian #2
1985484	2035573	0.45278	SAMN02439779	24215	50000	0.4843	Hanovarian #2
2035574	2085776	0.4462	SAMN02439779	1179	50000	0.02358	Hanovarian #2
2085777	2136983	0.46264	SAMN02439779	7586	50000	0.15172	Hanovarian #2
2136984	2187251	0.39614	SAMN02439779	0	50000	0	Hanovarian #2
2187252	2238843	0.37812	SAMN02439779	0	50000	0	Hanovarian #2
2238844	2289355	0.40978	SAMN02439779	0	50000	0	Hanovarian #2
2289356	2339684	0.43218	SAMN02439779	42	50000	0.00084	Hanovarian #2
2339685	2389694	0.38844	SAMN02439779	0	50000	0	Hanovarian #2
2389695	2439724	0.37386	SAMN02439779	0	50000	0	Hanovarian #2
2439725	2490668	0.38246	SAMN02439779	555	50000	0.0111	Hanovarian #2
2490669	2541247	0.45724	SAMN02439779	0	50000	0	Hanovarian #2
2541248	2591257	0.3762	SAMN02439779	0	50000	0	Hanovarian #2
2591258	2641257	0.38836	SAMN02439779	936	50000	0.01872	Hanovarian #2
2641258	2691257	0.3786	SAMN02439779	1043	50000	0.02086	Hanovarian #2
2691258	2742434	0.40262	SAMN02439779	2502	50000	0.05004	Hanovarian #2
2742435	2793044	0.38764	SAMN02439779	0	50000	0	Hanovarian #2
2793045	2843346	0.3752	SAMN02439779	100	50000	0.002	Hanovarian #2
2843347	2894296	0.39646	SAMN02439779	10958	50000	0.21916	Hanovarian #2
2894297	2944761	0.4156	SAMN02439779	327995	50000	6.5599	Hanovarian #2
2944762	2994771	0.40942	SAMN02439779	96771	50000	1.93542	Hanovarian #2
2994772	3044771	0.39566	SAMN02439779	0	50000	0	Hanovarian #2
3044772	3095930	0.44748	SAMN02439779	117268	50000	2.34536	Hanovarian #2
3095931	3145930	0.3876	SAMN02439779	14039	50000	0.28078	Hanovarian #2
3145931	3196509	0.38588	SAMN02439779	11163	50000	0.22326	Hanovarian #2
3196510	3246917	0.37396	SAMN02439779	0	50000	0	Hanovarian #2
3246918	3297329	0.41604	SAMN02439779	800	50000	0.016	Hanovarian #2
3297330	3347329	0.46404	SAMN02439779	0	50000	0	Hanovarian #2
3347330	3397329	0.3744	SAMN02439779	0	50000	0	Hanovarian #2
3397330	3447383	0.4024	SAMN02439779	11951	50000	0.23902	Hanovarian #2
3447384	3497737	0.45704	SAMN02439779	0	50000	0	Hanovarian #2
3497738	3548310	0.40064	SAMN02439779	10514	50000	0.21028	Hanovarian #2
3548311	3598320	0.45726	SAMN02439779	3223	50000	0.06446	Hanovarian #2
3598321	3648999	0.45436	SAMN02439779	26116	50000	0.52232	Hanovarian #2
3649000	3698999	0.47576	SAMN02439779	29977	50000	0.59954	Hanovarian #2
3699000	3748999	0.61134	SAMN02439779	66236	50000	1.32472	Hanovarian #2
3749000	3799347	0.4602	SAMN02439779	4716	50000	0.09432	Hanovarian #2
3799348	3849953	0.4385	SAMN02439779	681	50000	0.01362	Hanovarian #2
3849954	3900212	0.3836	SAMN02439779	0	50000	0	Hanovarian #2
3900213	3951124	0.3769	SAMN02439779	0	50000	0	Hanovarian #2
3951125	4001678	0.38362	SAMN02439779	0	50000	0	Hanovarian #2
4001679	4051678	0.41386	SAMN02439779	376	50000	0.00752	Hanovarian #2
4051679	4101678	0.38836	SAMN02439779	899	50000	0.01798	Hanovarian #2
4101679	4151678	0.46314	SAMN02439779	41769	50000	0.83538	Hanovarian #2
4151679	4201678	0.55554	SAMN02439779	76363	50000	1.52726	Hanovarian #2
4201679	4253927	0.3918	SAMN02439779	3850	50000	0.077	Hanovarian #2
4253928	4303967	0.38296	SAMN02439779	0	50000	0	Hanovarian #2
4303968	4354909	0.3929	SAMN02439779	873	50000	0.01746	Hanovarian #2
4354910	4406714	0.45012	SAMN02439779	9479	50000	0.18958	Hanovarian #2
4406715	4457815	0.39114	SAMN02439779	0	50000	0	Hanovarian #2
4457816	4507840	0.4815	SAMN02439779	0	50000	0	Hanovarian #2
4507841	4559329	0.54448	SAMN02439779	22974	50000	0.45948	Hanovarian #2
4559330	4609629	0.37592	SAMN02439779	46310	50000	0.9262	Hanovarian #2
4609630	4659629	0.39172	SAMN02439779	37772	50000	0.75544	Hanovarian #2
4659630	4709909	0.38716	SAMN02439779	1934	50000	0.03868	Hanovarian #2
4709910	4759909	0.382	SAMN02439779	0	50000	0	Hanovarian #2
4759910	4809909	0.37806	SAMN02439779	433416	50000	8.66832	Hanovarian #2
4809910	4863902	0.37798	SAMN02439779	646614	50000	12.9323	Hanovarian #2
4863903	4913902	0.38612	SAMN02439779	641429	50000	12.8286	Hanovarian #2
4913903	4970231	0.39582	SAMN02439779	632365	50000	12.6473	Hanovarian #2
4970232	5020231	0.3925	SAMN02439779	631390	50000	12.6278	Hanovarian #2
5020232	5070460	0.39716	SAMN02439779	632891	50000	12.6578	Hanovarian #2
5070461	5121236	0.38932	SAMN02439779	622830	50000	12.4566	Hanovarian #2
5121237	5171236	0.39162	SAMN02439779	644228	50000	12.8846	Hanovarian #2
5171237	5221236	0.40794	SAMN02439779	625562	50000	12.5112	Hanovarian #2
5221237	5271677	0.4275	SAMN02439779	593422	50000	11.8684	Hanovarian #2
5271678	5321677	0.42996	SAMN02439779	584142	50000	11.6828	Hanovarian #2
5321678	5372614	0.43398	SAMN02439779	606384	50000	12.1277	Hanovarian #2
5372615	5423588	0.41178	SAMN02439779	628452	50000	12.569	Hanovarian #2
5423589	5475402	0.43734	SAMN02439779	584827	50000	11.6965	Hanovarian #2
5475403	5525735	0.42184	SAMN02439779	598400	50000	11.968	Hanovarian #2
5525736	5576897	0.44488	SAMN02439779	588166	50000	11.7633	Hanovarian #2
5576898	5628946	0.42176	SAMN02439779	581748	50000	11.635	Hanovarian #2
5628947	5678946	0.44824	SAMN02439779	567652	50000	11.353	Hanovarian #2
5678947	5728946	0.41392	SAMN02439779	627817	50000	12.5563	Hanovarian #2
5728947	5779633	0.3573	SAMN02439779	651400	50000	13.028	Hanovarian #2
5779634	5830081	0.36724	SAMN02439779	636378	50000	12.7276	Hanovarian #2
5830082	5880081	0.35036	SAMN02439779	649507	50000	12.9901	Hanovarian #2
5880082	5930106	0.35822	SAMN02439779	639234	50000	12.7847	Hanovarian #2
5930107	5980156	0.36222	SAMN02439779	641795	50000	12.8359	Hanovarian #2
5980157	6030156	0.34618	SAMN02439779	657886	50000	13.1577	Hanovarian #2
6030157	6080156	0.35622	SAMN02439779	641399	50000	12.828	Hanovarian #2
6080157	6134165	0.36348	SAMN02439779	615928	50000	12.3186	Hanovarian #2
6134166	6184604	0.36884	SAMN02439779	683366	50000	13.6673	Hanovarian #2
6184605	6234604	0.38146	SAMN02439779	644515	50000	12.8903	Hanovarian #2
6234605	6284604	0.36796	SAMN02439779	668036	50000	13.3607	Hanovarian #2
6284605	6334629	0.34966	SAMN02439779	650959	50000	13.0192	Hanovarian #2
6334630	6384629	0.34772	SAMN02439779	657583	50000	13.1517	Hanovarian #2
6384630	6438528	0.36524	SAMN02439779	635413	50000	12.7083	Hanovarian #2
6438529	6488553	0.3712	SAMN02439779	665692	50000	13.3138	Hanovarian #2
6488554	6538553	0.35964	SAMN02439779	638986	50000	12.7797	Hanovarian #2
6538554	6589195	0.37388	SAMN02439779	644133	50000	12.8827	Hanovarian #2
6589196	6639245	0.36002	SAMN02439779	631765	50000	12.6353	Hanovarian #2
6639246	6689535	0.39426	SAMN02439779	629254	50000	12.5851	Hanovarian #2
6689536	6739535	0.3767	SAMN02439779	622659	50000	12.4532	Hanovarian #2
6739536	6789535	0.3574	SAMN02439779	650755	50000	13.0151	Hanovarian #2
6789536	6839560	0.35292	SAMN02439779	676862	50000	13.5372	Hanovarian #2
6839561	6889680	0.35572	SAMN02439779	672098	50000	13.442	Hanovarian #2
6889681	6939680	0.36764	SAMN02439779	657045	50000	13.1409	Hanovarian #2
6939681	6990240	0.3564	SAMN02439779	679383	50000	13.5877	Hanovarian #2
6990241	7040240	0.36746	SAMN02439779	654193	50000	13.0839	Hanovarian #2
7040241	7090240	0.3642	SAMN02439779	663157	50000	13.2631	Hanovarian #2
7090241	7140240	0.3669	SAMN02439779	667062	50000	13.3412	Hanovarian #2
7140241	7190240	0.36722	SAMN02439779	666265	50000	13.3253	Hanovarian #2
7190241	7240240	0.36652	SAMN02439779	643788	50000	12.8758	Hanovarian #2
7240241	7290240	0.38074	SAMN02439779	635030	50000	12.7006	Hanovarian #2
7290241	7340240	0.36322	SAMN02439779	664883	50000	13.2977	Hanovarian #2
7340241	7390240	0.37976	SAMN02439779	629925	50000	12.5985	Hanovarian #2
7390241	7440240	0.37564	SAMN02439779	639275	50000	12.7855	Hanovarian #2
7440241	7491374	0.37422	SAMN02439779	660881	50000	13.2176	Hanovarian #2
7491375	7541374	0.38478	SAMN02439779	650069	50000	13.0014	Hanovarian #2
7541375	7591374	0.4073	SAMN02439779	638576	50000	12.7715	Hanovarian #2
7591375	7641374	0.4069	SAMN02439779	627388	50000	12.5478	Hanovarian #2
7641375	7691374	0.40234	SAMN02439779	663341	50000	13.2668	Hanovarian #2
7691375	7741595	0.39082	SAMN02439779	660348	50000	13.207	Hanovarian #2
7741596	7791595	0.37888	SAMN02439779	646835	50000	12.9367	Hanovarian #2
7791596	7841595	0.38062	SAMN02439779	638619	50000	12.7724	Hanovarian #2
7841596	7892054	0.38444	SAMN02439779	627184	50000	12.5437	Hanovarian #2
7892055	7942803	0.38188	SAMN02439779	665727	50000	13.3145	Hanovarian #2
7942804	7992803	0.38422	SAMN02439779	664802	50000	13.296	Hanovarian #2
7992804	8042828	0.37724	SAMN02439779	644335	50000	12.8867	Hanovarian #2
8042829	8092878	0.37468	SAMN02439779	654059	50000	13.0812	Hanovarian #2
8092879	8142878	0.37076	SAMN02439779	679187	50000	13.5837	Hanovarian #2
8142879	8192878	0.38496	SAMN02439779	643752	50000	12.875	Hanovarian #2
8192879	8242878	0.38526	SAMN02439779	642668	50000	12.8534	Hanovarian #2
8242879	8292903	0.36598	SAMN02439779	666537	50000	13.3307	Hanovarian #2
8292904	8342903	0.37058	SAMN02439779	635068	50000	12.7014	Hanovarian #2
8342904	8392903	0.35706	SAMN02439779	667922	50000	13.3584	Hanovarian #2
8392904	8442903	0.36646	SAMN02439779	643204	50000	12.8641	Hanovarian #2
8442904	8496043	0.3642	SAMN02439779	632620	50000	12.6524	Hanovarian #2
8496044	8546068	0.35818	SAMN02439779	656461	50000	13.1292	Hanovarian #2
8546069	8596068	0.3432	SAMN02439779	663493	50000	13.2699	Hanovarian #2
8596069	8646068	0.34598	SAMN02439779	665682	50000	13.3136	Hanovarian #2
8646069	8696068	0.34852	SAMN02439779	653312	50000	13.0662	Hanovarian #2
8696069	8746068	0.37276	SAMN02439779	637737	50000	12.7547	Hanovarian #2
8746069	8796068	0.3514	SAMN02439779	656192	50000	13.1238	Hanovarian #2
8796069	8846590	0.35618	SAMN02439779	576144	50000	11.5229	Hanovarian #2
8846591	8897266	0.36026	SAMN02439779	629723	50000	12.5945	Hanovarian #2
8897267	8947266	0.37238	SAMN02439779	644300	50000	12.886	Hanovarian #2
8947267	8997266	0.36272	SAMN02439779	627706	50000	12.5541	Hanovarian #2
8997267	9047627	0.37972	SAMN02439779	607898	50000	12.158	Hanovarian #2
9047628	9097627	0.37838	SAMN02439779	639201	50000	12.784	Hanovarian #2
9097628	9147627	0.39186	SAMN02439779	631723	50000	12.6345	Hanovarian #2
9147628	9197627	0.3569	SAMN02439779	640191	50000	12.8038	Hanovarian #2
9197628	9247627	0.35678	SAMN02439779	633346	50000	12.6669	Hanovarian #2
9247628	9297627	0.35646	SAMN02439779	647570	50000	12.9514	Hanovarian #2
9297628	9347627	0.37228	SAMN02439779	632564	50000	12.6513	Hanovarian #2
9347628	9397627	0.3333	SAMN02439779	582703	50000	11.6541	Hanovarian #2
9397628	9447627	0.41008	SAMN02439779	424266	50000	8.48532	Hanovarian #2
9447628	9497449	0.424491	SAMN02439779	195932	49822	3.93264	Hanovarian #2
9497449	9497449	0.424491	SAMN02439779	195932	49822	3.93264	Hanovarian #2
1	79283	0.48336	SAMN02439778	2540517	50000	50.8103	Sorraia
79284	140360	0.4831	SAMN02439778	3026373	50000	60.5275	Sorraia
140361	213155	0.4825	SAMN02439778	2999211	50000	59.9842	Sorraia
213156	275472	0.45986	SAMN02439778	916696	50000	18.3339	Sorraia
275473	342017	0.44102	SAMN02439778	276397	50000	5.52794	Sorraia
342018	392258	0.38424	SAMN02439778	308322	50000	6.16644	Sorraia
392259	443146	0.39794	SAMN02439778	258565	50000	5.1713	Sorraia
443147	495149	0.42906	SAMN02439778	201968	50000	4.03936	Sorraia
495150	553762	0.4272	SAMN02439778	212631	50000	4.25262	Sorraia
553763	607957	0.38086	SAMN02439778	308594	50000	6.17188	Sorraia
607958	657982	0.37604	SAMN02439778	316752	50000	6.33504	Sorraia
657983	708007	0.3848	SAMN02439778	316228	50000	6.32456	Sorraia
708008	758243	0.40964	SAMN02439778	299719	50000	5.99438	Sorraia
758244	820506	0.37906	SAMN02439778	305556	50000	6.11112	Sorraia
820507	870506	0.36852	SAMN02439778	327970	50000	6.5594	Sorraia
870507	920871	0.38038	SAMN02439778	305641	50000	6.11282	Sorraia
920872	970921	0.3815	SAMN02439778	329551	50000	6.59102	Sorraia
970922	1021021	0.37602	SAMN02439778	277088	50000	5.54176	Sorraia
1021022	1071021	0.39668	SAMN02439778	287689	50000	5.75378	Sorraia
1071022	1121021	0.45592	SAMN02439778	1363	50000	0.02726	Sorraia
1121022	1172119	0.4032	SAMN02439778	0	50000	0	Sorraia
1172120	1223296	0.49406	SAMN02439778	176	50000	0.00352	Sorraia
1223297	1274863	0.46522	SAMN02439778	5710	50000	0.1142	Sorraia
1274864	1326952	0.4356	SAMN02439778	4792	50000	0.09584	Sorraia
1326953	1376952	0.4738	SAMN02439778	0	50000	0	Sorraia
1376953	1427526	0.43608	SAMN02439778	0	50000	0	Sorraia
1427527	1478402	0.47608	SAMN02439778	400	50000	0.008	Sorraia
1478403	1528962	0.42964	SAMN02439778	0	50000	0	Sorraia
1528963	1580459	0.43756	SAMN02439778	0	50000	0	Sorraia
1580460	1631924	0.4605	SAMN02439778	4090	50000	0.0818	Sorraia
1631925	1681924	0.46438	SAMN02439778	1379	50000	0.02758	Sorraia
1681925	1732942	0.46858	SAMN02439778	196	50000	0.00392	Sorraia
1732943	1783346	0.4475	SAMN02439778	2996	50000	0.05992	Sorraia
1783347	1834041	0.47402	SAMN02439778	549	50000	0.01098	Sorraia
1834042	1884081	0.40976	SAMN02439778	4622	50000	0.09244	Sorraia
1884082	1934776	0.4897	SAMN02439778	2681	50000	0.05362	Sorraia
1934777	1985483	0.45858	SAMN02439778	56331	50000	1.12662	Sorraia
1985484	2035573	0.45278	SAMN02439778	10292	50000	0.20584	Sorraia
2035574	2085776	0.4462	SAMN02439778	748	50000	0.01496	Sorraia
2085777	2136983	0.46264	SAMN02439778	4198	50000	0.08396	Sorraia
2136984	2187251	0.39614	SAMN02439778	0	50000	0	Sorraia
2187252	2238843	0.37812	SAMN02439778	0	50000	0	Sorraia
2238844	2289355	0.40978	SAMN02439778	0	50000	0	Sorraia
2289356	2339684	0.43218	SAMN02439778	43	50000	0.00086	Sorraia
2339685	2389694	0.38844	SAMN02439778	0	50000	0	Sorraia
2389695	2439724	0.37386	SAMN02439778	0	50000	0	Sorraia
2439725	2490668	0.38246	SAMN02439778	195	50000	0.0039	Sorraia
2490669	2541247	0.45724	SAMN02439778	0	50000	0	Sorraia
2541248	2591257	0.3762	SAMN02439778	0	50000	0	Sorraia
2591258	2641257	0.38836	SAMN02439778	386	50000	0.00772	Sorraia
2641258	2691257	0.3786	SAMN02439778	197	50000	0.00394	Sorraia
2691258	2742434	0.40262	SAMN02439778	1607	50000	0.03214	Sorraia
2742435	2793044	0.38764	SAMN02439778	0	50000	0	Sorraia
2793045	2843346	0.3752	SAMN02439778	0	50000	0	Sorraia
2843347	2894296	0.39646	SAMN02439778	6715	50000	0.1343	Sorraia
2894297	2944761	0.4156	SAMN02439778	140686	50000	2.81372	Sorraia
2944762	2994771	0.40942	SAMN02439778	45216	50000	0.90432	Sorraia
2994772	3044771	0.39566	SAMN02439778	0	50000	0	Sorraia
3044772	3095930	0.44748	SAMN02439778	56776	50000	1.13552	Sorraia
3095931	3145930	0.3876	SAMN02439778	6423	50000	0.12846	Sorraia
3145931	3196509	0.38588	SAMN02439778	5509	50000	0.11018	Sorraia
3196510	3246917	0.37396	SAMN02439778	0	50000	0	Sorraia
3246918	3297329	0.41604	SAMN02439778	1193	50000	0.02386	Sorraia
3297330	3347329	0.46404	SAMN02439778	0	50000	0	Sorraia
3347330	3397329	0.3744	SAMN02439778	0	50000	0	Sorraia
3397330	3447383	0.4024	SAMN02439778	5069	50000	0.10138	Sorraia
3447384	3497737	0.45704	SAMN02439778	147	50000	0.00294	Sorraia
3497738	3548310	0.40064	SAMN02439778	4246	50000	0.08492	Sorraia
3548311	3598320	0.45726	SAMN02439778	1293	50000	0.02586	Sorraia
3598321	3648999	0.45436	SAMN02439778	13269	50000	0.26538	Sorraia
3649000	3698999	0.47576	SAMN02439778	13451	50000	0.26902	Sorraia
3699000	3748999	0.61134	SAMN02439778	31182	50000	0.62364	Sorraia
3749000	3799347	0.4602	SAMN02439778	3197	50000	0.06394	Sorraia
3799348	3849953	0.4385	SAMN02439778	296	50000	0.00592	Sorraia
3849954	3900212	0.3836	SAMN02439778	174	50000	0.00348	Sorraia
3900213	3951124	0.3769	SAMN02439778	0	50000	0	Sorraia
3951125	4001678	0.38362	SAMN02439778	0	50000	0	Sorraia
4001679	4051678	0.41386	SAMN02439778	200	50000	0.004	Sorraia
4051679	4101678	0.38836	SAMN02439778	699	50000	0.01398	Sorraia
4101679	4151678	0.46314	SAMN02439778	22481	50000	0.44962	Sorraia
4151679	4201678	0.55554	SAMN02439778	38592	50000	0.77184	Sorraia
4201679	4253927	0.3918	SAMN02439778	1787	50000	0.03574	Sorraia
4253928	4303967	0.38296	SAMN02439778	0	50000	0	Sorraia
4303968	4354909	0.3929	SAMN02439778	717	50000	0.01434	Sorraia
4354910	4406714	0.45012	SAMN02439778	4221	50000	0.08442	Sorraia
4406715	4457815	0.39114	SAMN02439778	0	50000	0	Sorraia
4457816	4507840	0.4815	SAMN02439778	0	50000	0	Sorraia
4507841	4559329	0.54448	SAMN02439778	5360	50000	0.1072	Sorraia
4559330	4609629	0.37592	SAMN02439778	19891	50000	0.39782	Sorraia
4609630	4659629	0.39172	SAMN02439778	15641	50000	0.31282	Sorraia
4659630	4709909	0.38716	SAMN02439778	1000	50000	0.02	Sorraia
4709910	4759909	0.382	SAMN02439778	179	50000	0.00358	Sorraia
4759910	4809909	0.37806	SAMN02439778	204189	50000	4.08378	Sorraia
4809910	4863902	0.37798	SAMN02439778	309294	50000	6.18588	Sorraia
4863903	4913902	0.38612	SAMN02439778	297259	50000	5.94518	Sorraia
4913903	4970231	0.39582	SAMN02439778	304157	50000	6.08314	Sorraia
4970232	5020231	0.3925	SAMN02439778	298214	50000	5.96428	Sorraia
5020232	5070460	0.39716	SAMN02439778	297173	50000	5.94346	Sorraia
5070461	5121236	0.38932	SAMN02439778	303580	50000	6.0716	Sorraia
5121237	5171236	0.39162	SAMN02439778	301248	50000	6.02496	Sorraia
5171237	5221236	0.40794	SAMN02439778	296993	50000	5.93986	Sorraia
5221237	5271677	0.4275	SAMN02439778	279525	50000	5.5905	Sorraia
5271678	5321677	0.42996	SAMN02439778	282916	50000	5.65832	Sorraia
5321678	5372614	0.43398	SAMN02439778	291092	50000	5.82184	Sorraia
5372615	5423588	0.41178	SAMN02439778	305481	50000	6.10962	Sorraia
5423589	5475402	0.43734	SAMN02439778	292052	50000	5.84104	Sorraia
5475403	5525735	0.42184	SAMN02439778	277219	50000	5.54438	Sorraia
5525736	5576897	0.44488	SAMN02439778	287831	50000	5.75662	Sorraia
5576898	5628946	0.42176	SAMN02439778	290377	50000	5.80754	Sorraia
5628947	5678946	0.44824	SAMN02439778	275502	50000	5.51004	Sorraia
5678947	5728946	0.41392	SAMN02439778	305924	50000	6.11848	Sorraia
5728947	5779633	0.3573	SAMN02439778	318019	50000	6.36038	Sorraia
5779634	5830081	0.36724	SAMN02439778	307650	50000	6.153	Sorraia
5830082	5880081	0.35036	SAMN02439778	324004	50000	6.48008	Sorraia
5880082	5930106	0.35822	SAMN02439778	309862	50000	6.19724	Sorraia
5930107	5980156	0.36222	SAMN02439778	318898	50000	6.37796	Sorraia
5980157	6030156	0.34618	SAMN02439778	335245	50000	6.7049	Sorraia
6030157	6080156	0.35622	SAMN02439778	316773	50000	6.33546	Sorraia
6080157	6134165	0.36348	SAMN02439778	332669	50000	6.65338	Sorraia
6134166	6184604	0.36884	SAMN02439778	328375	50000	6.5675	Sorraia
6184605	6234604	0.38146	SAMN02439778	306881	50000	6.13762	Sorraia
6234605	6284604	0.36796	SAMN02439778	301584	50000	6.03168	Sorraia
6284605	6334629	0.34966	SAMN02439778	329865	50000	6.5973	Sorraia
6334630	6384629	0.34772	SAMN02439778	316887	50000	6.33774	Sorraia
6384630	6438528	0.36524	SAMN02439778	310107	50000	6.20214	Sorraia
6438529	6488553	0.3712	SAMN02439778	319645	50000	6.3929	Sorraia
6488554	6538553	0.35964	SAMN02439778	310068	50000	6.20136	Sorraia
6538554	6589195	0.37388	SAMN02439778	312574	50000	6.25148	Sorraia
6589196	6639245	0.36002	SAMN02439778	312778	50000	6.25556	Sorraia
6639246	6689535	0.39426	SAMN02439778	315528	50000	6.31056	Sorraia
6689536	6739535	0.3767	SAMN02439778	290231	50000	5.80462	Sorraia
6739536	6789535	0.3574	SAMN02439778	308916	50000	6.17832	Sorraia
6789536	6839560	0.35292	SAMN02439778	303899	50000	6.07798	Sorraia
6839561	6889680	0.35572	SAMN02439778	329375	50000	6.5875	Sorraia
6889681	6939680	0.36764	SAMN02439778	310524	50000	6.21048	Sorraia
6939681	6990240	0.3564	SAMN02439778	316842	50000	6.33684	Sorraia
6990241	7040240	0.36746	SAMN02439778	312488	50000	6.24976	Sorraia
7040241	7090240	0.3642	SAMN02439778	313658	50000	6.27316	Sorraia
7090241	7140240	0.3669	SAMN02439778	311468	50000	6.22936	Sorraia
7140241	7190240	0.36722	SAMN02439778	322421	50000	6.44842	Sorraia
7190241	7240240	0.36652	SAMN02439778	307161	50000	6.14322	Sorraia
7240241	7290240	0.38074	SAMN02439778	295584	50000	5.91168	Sorraia
7290241	7340240	0.36322	SAMN02439778	300192	50000	6.00384	Sorraia
7340241	7390240	0.37976	SAMN02439778	312052	50000	6.24104	Sorraia
7390241	7440240	0.37564	SAMN02439778	309862	50000	6.19724	Sorraia
7440241	7491374	0.37422	SAMN02439778	309155	50000	6.1831	Sorraia
7491375	7541374	0.38478	SAMN02439778	300176	50000	6.00352	Sorraia
7541375	7591374	0.4073	SAMN02439778	298929	50000	5.97858	Sorraia
7591375	7641374	0.4069	SAMN02439778	302582	50000	6.05164	Sorraia
7641375	7691374	0.40234	SAMN02439778	304467	50000	6.08934	Sorraia
7691375	7741595	0.39082	SAMN02439778	293541	50000	5.87082	Sorraia
7741596	7791595	0.37888	SAMN02439778	314583	50000	6.29166	Sorraia
7791596	7841595	0.38062	SAMN02439778	309303	50000	6.18606	Sorraia
7841596	7892054	0.38444	SAMN02439778	309878	50000	6.19756	Sorraia
7892055	7942803	0.38188	SAMN02439778	304986	50000	6.09972	Sorraia
7942804	7992803	0.38422	SAMN02439778	315205	50000	6.3041	Sorraia
7992804	8042828	0.37724	SAMN02439778	307807	50000	6.15614	Sorraia
8042829	8092878	0.37468	SAMN02439778	318788	50000	6.37576	Sorraia
8092879	8142878	0.37076	SAMN02439778	318997	50000	6.37994	Sorraia
8142879	8192878	0.38496	SAMN02439778	320800	50000	6.416	Sorraia
8192879	8242878	0.38526	SAMN02439778	298477	50000	5.96954	Sorraia
8242879	8292903	0.36598	SAMN02439778	309242	50000	6.18484	Sorraia
8292904	8342903	0.37058	SAMN02439778	311615	50000	6.2323	Sorraia
8342904	8392903	0.35706	SAMN02439778	308431	50000	6.16862	Sorraia
8392904	8442903	0.36646	SAMN02439778	310470	50000	6.2094	Sorraia
8442904	8496043	0.3642	SAMN02439778	298521	50000	5.97042	Sorraia
8496044	8546068	0.35818	SAMN02439778	312984	50000	6.25968	Sorraia
8546069	8596068	0.3432	SAMN02439778	330758	50000	6.61516	Sorraia
8596069	8646068	0.34598	SAMN02439778	314523	50000	6.29046	Sorraia
8646069	8696068	0.34852	SAMN02439778	334582	50000	6.69164	Sorraia
8696069	8746068	0.37276	SAMN02439778	299472	50000	5.98944	Sorraia
8746069	8796068	0.3514	SAMN02439778	310153	50000	6.20306	Sorraia
8796069	8846590	0.35618	SAMN02439778	306015	50000	6.1203	Sorraia
8846591	8897266	0.36026	SAMN02439778	328429	50000	6.56858	Sorraia
8897267	8947266	0.37238	SAMN02439778	317420	50000	6.3484	Sorraia
8947267	8997266	0.36272	SAMN02439778	312024	50000	6.24048	Sorraia
8997267	9047627	0.37972	SAMN02439778	302158	50000	6.04316	Sorraia
9047628	9097627	0.37838	SAMN02439778	320362	50000	6.40724	Sorraia
9097628	9147627	0.39186	SAMN02439778	316091	50000	6.32182	Sorraia
9147628	9197627	0.3569	SAMN02439778	312324	50000	6.24648	Sorraia
9197628	9247627	0.35678	SAMN02439778	317867	50000	6.35734	Sorraia
9247628	9297627	0.35646	SAMN02439778	318246	50000	6.36492	Sorraia
9297628	9347627	0.37228	SAMN02439778	306121	50000	6.12242	Sorraia
9347628	9397627	0.3333	SAMN02439778	292837	50000	5.85674	Sorraia
9397628	9447627	0.41008	SAMN02439778	223147	50000	4.46294	Sorraia
9447628	9497449	0.424491	SAMN02439778	79094	49822	1.58753	Sorraia
9497449	9497449	0.424491	SAMN02439778	79094	49822	1.58753	Sorraia
1	79283	0.48336	Icelandic_P5782	7820067	50000	156.401	Icelandic #2
79284	140360	0.4831	Icelandic_P5782	9089464	50000	181.789	Icelandic #2
140361	213155	0.4825	Icelandic_P5782	9290737	50000	185.815	Icelandic #2
213156	275472	0.45986	Icelandic_P5782	2847860	50000	56.9572	Icelandic #2
275473	342017	0.44102	Icelandic_P5782	880532	50000	17.6106	Icelandic #2
342018	392258	0.38424	Icelandic_P5782	975791	50000	19.5158	Icelandic #2
392259	443146	0.39794	Icelandic_P5782	734482	50000	14.6896	Icelandic #2
443147	495149	0.42906	Icelandic_P5782	547498	50000	10.95	Icelandic #2
495150	553762	0.4272	Icelandic_P5782	581638	50000	11.6328	Icelandic #2
553763	607957	0.38086	Icelandic_P5782	1020237	50000	20.4047	Icelandic #2
607958	657982	0.37604	Icelandic_P5782	985827	50000	19.7165	Icelandic #2
657983	708007	0.3848	Icelandic_P5782	919655	50000	18.3931	Icelandic #2
708008	758243	0.40964	Icelandic_P5782	916473	50000	18.3295	Icelandic #2
758244	820506	0.37906	Icelandic_P5782	940583	50000	18.8117	Icelandic #2
820507	870506	0.36852	Icelandic_P5782	955395	50000	19.1079	Icelandic #2
870507	920871	0.38038	Icelandic_P5782	970682	50000	19.4136	Icelandic #2
920872	970921	0.3815	Icelandic_P5782	1016122	50000	20.3224	Icelandic #2
970922	1021021	0.37602	Icelandic_P5782	842366	50000	16.8473	Icelandic #2
1021022	1071021	0.39668	Icelandic_P5782	927078	50000	18.5416	Icelandic #2
1071022	1121021	0.45592	Icelandic_P5782	3535	50000	0.0707	Icelandic #2
1121022	1172119	0.4032	Icelandic_P5782	2836	50000	0.05672	Icelandic #2
1172120	1223296	0.49406	Icelandic_P5782	169	50000	0.00338	Icelandic #2
1223297	1274863	0.46522	Icelandic_P5782	10399	50000	0.20798	Icelandic #2
1274864	1326952	0.4356	Icelandic_P5782	9998	50000	0.19996	Icelandic #2
1326953	1376952	0.4738	Icelandic_P5782	0	50000	0	Icelandic #2
1376953	1427526	0.43608	Icelandic_P5782	910	50000	0.0182	Icelandic #2
1427527	1478402	0.47608	Icelandic_P5782	829	50000	0.01658	Icelandic #2
1478403	1528962	0.42964	Icelandic_P5782	0	50000	0	Icelandic #2
1528963	1580459	0.43756	Icelandic_P5782	0	50000	0	Icelandic #2
1580460	1631924	0.4605	Icelandic_P5782	14200	50000	0.284	Icelandic #2
1631925	1681924	0.46438	Icelandic_P5782	8812	50000	0.17624	Icelandic #2
1681925	1732942	0.46858	Icelandic_P5782	467	50000	0.00934	Icelandic #2
1732943	1783346	0.4475	Icelandic_P5782	7033	50000	0.14066	Icelandic #2
1783347	1834041	0.47402	Icelandic_P5782	4638	50000	0.09276	Icelandic #2
1834042	1884081	0.40976	Icelandic_P5782	6620	50000	0.1324	Icelandic #2
1884082	1934776	0.4897	Icelandic_P5782	5310	50000	0.1062	Icelandic #2
1934777	1985483	0.45858	Icelandic_P5782	94167	50000	1.88334	Icelandic #2
1985484	2035573	0.45278	Icelandic_P5782	21404	50000	0.42808	Icelandic #2
2035574	2085776	0.4462	Icelandic_P5782	873	50000	0.01746	Icelandic #2
2085777	2136983	0.46264	Icelandic_P5782	3575	50000	0.0715	Icelandic #2
2136984	2187251	0.39614	Icelandic_P5782	164	50000	0.00328	Icelandic #2
2187252	2238843	0.37812	Icelandic_P5782	0	50000	0	Icelandic #2
2238844	2289355	0.40978	Icelandic_P5782	0	50000	0	Icelandic #2
2289356	2339684	0.43218	Icelandic_P5782	0	50000	0	Icelandic #2
2339685	2389694	0.38844	Icelandic_P5782	0	50000	0	Icelandic #2
2389695	2439724	0.37386	Icelandic_P5782	0	50000	0	Icelandic #2
2439725	2490668	0.38246	Icelandic_P5782	1519	50000	0.03038	Icelandic #2
2490669	2541247	0.45724	Icelandic_P5782	161	50000	0.00322	Icelandic #2
2541248	2591257	0.3762	Icelandic_P5782	0	50000	0	Icelandic #2
2591258	2641257	0.38836	Icelandic_P5782	1973	50000	0.03946	Icelandic #2
2641258	2691257	0.3786	Icelandic_P5782	1365	50000	0.0273	Icelandic #2
2691258	2742434	0.40262	Icelandic_P5782	960	50000	0.0192	Icelandic #2
2742435	2793044	0.38764	Icelandic_P5782	0	50000	0	Icelandic #2
2793045	2843346	0.3752	Icelandic_P5782	0	50000	0	Icelandic #2
2843347	2894296	0.39646	Icelandic_P5782	11349	50000	0.22698	Icelandic #2
2894297	2944761	0.4156	Icelandic_P5782	426968	50000	8.53936	Icelandic #2
2944762	2994771	0.40942	Icelandic_P5782	155901	50000	3.11802	Icelandic #2
2994772	3044771	0.39566	Icelandic_P5782	0	50000	0	Icelandic #2
3044772	3095930	0.44748	Icelandic_P5782	160740	50000	3.2148	Icelandic #2
3095931	3145930	0.3876	Icelandic_P5782	20427	50000	0.40854	Icelandic #2
3145931	3196509	0.38588	Icelandic_P5782	16001	50000	0.32002	Icelandic #2
3196510	3246917	0.37396	Icelandic_P5782	0	50000	0	Icelandic #2
3246918	3297329	0.41604	Icelandic_P5782	2453	50000	0.04906	Icelandic #2
3297330	3347329	0.46404	Icelandic_P5782	0	50000	0	Icelandic #2
3347330	3397329	0.3744	Icelandic_P5782	0	50000	0	Icelandic #2
3397330	3447383	0.4024	Icelandic_P5782	16117	50000	0.32234	Icelandic #2
3447384	3497737	0.45704	Icelandic_P5782	184	50000	0.00368	Icelandic #2
3497738	3548310	0.40064	Icelandic_P5782	12795	50000	0.2559	Icelandic #2
3548311	3598320	0.45726	Icelandic_P5782	3397	50000	0.06794	Icelandic #2
3598321	3648999	0.45436	Icelandic_P5782	47168	50000	0.94336	Icelandic #2
3649000	3698999	0.47576	Icelandic_P5782	42002	50000	0.84004	Icelandic #2
3699000	3748999	0.61134	Icelandic_P5782	70617	50000	1.41234	Icelandic #2
3749000	3799347	0.4602	Icelandic_P5782	4790	50000	0.0958	Icelandic #2
3799348	3849953	0.4385	Icelandic_P5782	401	50000	0.00802	Icelandic #2
3849954	3900212	0.3836	Icelandic_P5782	0	50000	0	Icelandic #2
3900213	3951124	0.3769	Icelandic_P5782	0	50000	0	Icelandic #2
3951125	4001678	0.38362	Icelandic_P5782	0	50000	0	Icelandic #2
4001679	4051678	0.41386	Icelandic_P5782	374	50000	0.00748	Icelandic #2
4051679	4101678	0.38836	Icelandic_P5782	2258	50000	0.04516	Icelandic #2
4101679	4151678	0.46314	Icelandic_P5782	57286	50000	1.14572	Icelandic #2
4151679	4201678	0.55554	Icelandic_P5782	73504	50000	1.47008	Icelandic #2
4201679	4253927	0.3918	Icelandic_P5782	5637	50000	0.11274	Icelandic #2
4253928	4303967	0.38296	Icelandic_P5782	0	50000	0	Icelandic #2
4303968	4354909	0.3929	Icelandic_P5782	2549	50000	0.05098	Icelandic #2
4354910	4406714	0.45012	Icelandic_P5782	8914	50000	0.17828	Icelandic #2
4406715	4457815	0.39114	Icelandic_P5782	0	50000	0	Icelandic #2
4457816	4507840	0.4815	Icelandic_P5782	0	50000	0	Icelandic #2
4507841	4559329	0.54448	Icelandic_P5782	25972	50000	0.51944	Icelandic #2
4559330	4609629	0.37592	Icelandic_P5782	67160	50000	1.3432	Icelandic #2
4609630	4659629	0.39172	Icelandic_P5782	41678	50000	0.83356	Icelandic #2
4659630	4709909	0.38716	Icelandic_P5782	3719	50000	0.07438	Icelandic #2
4709910	4759909	0.382	Icelandic_P5782	402	50000	0.00804	Icelandic #2
4759910	4809909	0.37806	Icelandic_P5782	624689	50000	12.4938	Icelandic #2
4809910	4863902	0.37798	Icelandic_P5782	966073	50000	19.3215	Icelandic #2
4863903	4913902	0.38612	Icelandic_P5782	938861	50000	18.7772	Icelandic #2
4913903	4970231	0.39582	Icelandic_P5782	948173	50000	18.9635	Icelandic #2
4970232	5020231	0.3925	Icelandic_P5782	928161	50000	18.5632	Icelandic #2
5020232	5070460	0.39716	Icelandic_P5782	955191	50000	19.1038	Icelandic #2
5070461	5121236	0.38932	Icelandic_P5782	921678	50000	18.4336	Icelandic #2
5121237	5171236	0.39162	Icelandic_P5782	959180	50000	19.1836	Icelandic #2
5171237	5221236	0.40794	Icelandic_P5782	918596	50000	18.3719	Icelandic #2
5221237	5271677	0.4275	Icelandic_P5782	859706	50000	17.1941	Icelandic #2
5271678	5321677	0.42996	Icelandic_P5782	901761	50000	18.0352	Icelandic #2
5321678	5372614	0.43398	Icelandic_P5782	848252	50000	16.965	Icelandic #2
5372615	5423588	0.41178	Icelandic_P5782	894918	50000	17.8984	Icelandic #2
5423589	5475402	0.43734	Icelandic_P5782	882700	50000	17.654	Icelandic #2
5475403	5525735	0.42184	Icelandic_P5782	916565	50000	18.3313	Icelandic #2
5525736	5576897	0.44488	Icelandic_P5782	875618	50000	17.5124	Icelandic #2
5576898	5628946	0.42176	Icelandic_P5782	879662	50000	17.5932	Icelandic #2
5628947	5678946	0.44824	Icelandic_P5782	868280	50000	17.3656	Icelandic #2
5678947	5728946	0.41392	Icelandic_P5782	911017	50000	18.2203	Icelandic #2
5728947	5779633	0.3573	Icelandic_P5782	978364	50000	19.5673	Icelandic #2
5779634	5830081	0.36724	Icelandic_P5782	966610	50000	19.3322	Icelandic #2
5830082	5880081	0.35036	Icelandic_P5782	964841	50000	19.2968	Icelandic #2
5880082	5930106	0.35822	Icelandic_P5782	983143	50000	19.6629	Icelandic #2
5930107	5980156	0.36222	Icelandic_P5782	990199	50000	19.804	Icelandic #2
5980157	6030156	0.34618	Icelandic_P5782	952337	50000	19.0467	Icelandic #2
6030157	6080156	0.35622	Icelandic_P5782	931451	50000	18.629	Icelandic #2
6080157	6134165	0.36348	Icelandic_P5782	900645	50000	18.0129	Icelandic #2
6134166	6184604	0.36884	Icelandic_P5782	984864	50000	19.6973	Icelandic #2
6184605	6234604	0.38146	Icelandic_P5782	921917	50000	18.4383	Icelandic #2
6234605	6284604	0.36796	Icelandic_P5782	906039	50000	18.1208	Icelandic #2
6284605	6334629	0.34966	Icelandic_P5782	927297	50000	18.5459	Icelandic #2
6334630	6384629	0.34772	Icelandic_P5782	977619	50000	19.5524	Icelandic #2
6384630	6438528	0.36524	Icelandic_P5782	904766	50000	18.0953	Icelandic #2
6438529	6488553	0.3712	Icelandic_P5782	977385	50000	19.5477	Icelandic #2
6488554	6538553	0.35964	Icelandic_P5782	952976	50000	19.0595	Icelandic #2
6538554	6589195	0.37388	Icelandic_P5782	937260	50000	18.7452	Icelandic #2
6589196	6639245	0.36002	Icelandic_P5782	989769	50000	19.7954	Icelandic #2
6639246	6689535	0.39426	Icelandic_P5782	909598	50000	18.192	Icelandic #2
6689536	6739535	0.3767	Icelandic_P5782	931325	50000	18.6265	Icelandic #2
6739536	6789535	0.3574	Icelandic_P5782	941628	50000	18.8326	Icelandic #2
6789536	6839560	0.35292	Icelandic_P5782	979596	50000	19.5919	Icelandic #2
6839561	6889680	0.35572	Icelandic_P5782	960567	50000	19.2113	Icelandic #2
6889681	6939680	0.36764	Icelandic_P5782	932724	50000	18.6545	Icelandic #2
6939681	6990240	0.3564	Icelandic_P5782	967339	50000	19.3468	Icelandic #2
6990241	7040240	0.36746	Icelandic_P5782	957499	50000	19.15	Icelandic #2
7040241	7090240	0.3642	Icelandic_P5782	959182	50000	19.1836	Icelandic #2
7090241	7140240	0.3669	Icelandic_P5782	964945	50000	19.2989	Icelandic #2
7140241	7190240	0.36722	Icelandic_P5782	976399	50000	19.528	Icelandic #2
7190241	7240240	0.36652	Icelandic_P5782	955247	50000	19.1049	Icelandic #2
7240241	7290240	0.38074	Icelandic_P5782	906192	50000	18.1238	Icelandic #2
7290241	7340240	0.36322	Icelandic_P5782	964091	50000	19.2818	Icelandic #2
7340241	7390240	0.37976	Icelandic_P5782	948949	50000	18.979	Icelandic #2
7390241	7440240	0.37564	Icelandic_P5782	990813	50000	19.8163	Icelandic #2
7440241	7491374	0.37422	Icelandic_P5782	942523	50000	18.8505	Icelandic #2
7491375	7541374	0.38478	Icelandic_P5782	945453	50000	18.9091	Icelandic #2
7541375	7591374	0.4073	Icelandic_P5782	937486	50000	18.7497	Icelandic #2
7591375	7641374	0.4069	Icelandic_P5782	947154	50000	18.9431	Icelandic #2
7641375	7691374	0.40234	Icelandic_P5782	978699	50000	19.574	Icelandic #2
7691375	7741595	0.39082	Icelandic_P5782	959015	50000	19.1803	Icelandic #2
7741596	7791595	0.37888	Icelandic_P5782	971556	50000	19.4311	Icelandic #2
7791596	7841595	0.38062	Icelandic_P5782	926395	50000	18.5279	Icelandic #2
7841596	7892054	0.38444	Icelandic_P5782	980651	50000	19.613	Icelandic #2
7892055	7942803	0.38188	Icelandic_P5782	948282	50000	18.9656	Icelandic #2
7942804	7992803	0.38422	Icelandic_P5782	962139	50000	19.2428	Icelandic #2
7992804	8042828	0.37724	Icelandic_P5782	923534	50000	18.4707	Icelandic #2
8042829	8092878	0.37468	Icelandic_P5782	1002293	50000	20.0459	Icelandic #2
8092879	8142878	0.37076	Icelandic_P5782	990816	50000	19.8163	Icelandic #2
8142879	8192878	0.38496	Icelandic_P5782	976874	50000	19.5375	Icelandic #2
8192879	8242878	0.38526	Icelandic_P5782	962944	50000	19.2589	Icelandic #2
8242879	8292903	0.36598	Icelandic_P5782	971895	50000	19.4379	Icelandic #2
8292904	8342903	0.37058	Icelandic_P5782	951172	50000	19.0234	Icelandic #2
8342904	8392903	0.35706	Icelandic_P5782	968464	50000	19.3693	Icelandic #2
8392904	8442903	0.36646	Icelandic_P5782	983931	50000	19.6786	Icelandic #2
8442904	8496043	0.3642	Icelandic_P5782	946100	50000	18.922	Icelandic #2
8496044	8546068	0.35818	Icelandic_P5782	962115	50000	19.2423	Icelandic #2
8546069	8596068	0.3432	Icelandic_P5782	952662	50000	19.0532	Icelandic #2
8596069	8646068	0.34598	Icelandic_P5782	973649	50000	19.473	Icelandic #2
8646069	8696068	0.34852	Icelandic_P5782	989466	50000	19.7893	Icelandic #2
8696069	8746068	0.37276	Icelandic_P5782	911316	50000	18.2263	Icelandic #2
8746069	8796068	0.3514	Icelandic_P5782	994092	50000	19.8818	Icelandic #2
8796069	8846590	0.35618	Icelandic_P5782	931946	50000	18.6389	Icelandic #2
8846591	8897266	0.36026	Icelandic_P5782	979278	50000	19.5856	Icelandic #2
8897267	8947266	0.37238	Icelandic_P5782	930838	50000	18.6168	Icelandic #2
8947267	8997266	0.36272	Icelandic_P5782	919820	50000	18.3964	Icelandic #2
8997267	9047627	0.37972	Icelandic_P5782	936041	50000	18.7208	Icelandic #2
9047628	9097627	0.37838	Icelandic_P5782	977331	50000	19.5466	Icelandic #2
9097628	9147627	0.39186	Icelandic_P5782	944499	50000	18.89	Icelandic #2
9147628	9197627	0.3569	Icelandic_P5782	972675	50000	19.4535	Icelandic #2
9197628	9247627	0.35678	Icelandic_P5782	983613	50000	19.6723	Icelandic #2
9247628	9297627	0.35646	Icelandic_P5782	981612	50000	19.6322	Icelandic #2
9297628	9347627	0.37228	Icelandic_P5782	957041	50000	19.1408	Icelandic #2
9347628	9397627	0.3333	Icelandic_P5782	849780	50000	16.9956	Icelandic #2
9397628	9447627	0.41008	Icelandic_P5782	622258	50000	12.4452	Icelandic #2
9447628	9497449	0.424491	Icelandic_P5782	262151	49822	5.26175	Icelandic #2
9497449	9497449	0.424491	Icelandic_P5782	262151	49822	5.26175	Icelandic #2
1	79283	0.48336	SAMN02439782	3995199	50000	79.904	Hanovarian #1
79284	140360	0.4831	SAMN02439782	5071456	50000	101.429	Hanovarian #1
140361	213155	0.4825	SAMN02439782	5299094	50000	105.982	Hanovarian #1
213156	275472	0.45986	SAMN02439782	1489493	50000	29.7899	Hanovarian #1
275473	342017	0.44102	SAMN02439782	261140	50000	5.2228	Hanovarian #1
342018	392258	0.38424	SAMN02439782	272645	50000	5.4529	Hanovarian #1
392259	443146	0.39794	SAMN02439782	217506	50000	4.35012	Hanovarian #1
443147	495149	0.42906	SAMN02439782	207781	50000	4.15562	Hanovarian #1
495150	553762	0.4272	SAMN02439782	187846	50000	3.75692	Hanovarian #1
553763	607957	0.38086	SAMN02439782	265051	50000	5.30102	Hanovarian #1
607958	657982	0.37604	SAMN02439782	272169	50000	5.44338	Hanovarian #1
657983	708007	0.3848	SAMN02439782	269587	50000	5.39174	Hanovarian #1
708008	758243	0.40964	SAMN02439782	263915	50000	5.2783	Hanovarian #1
758244	820506	0.37906	SAMN02439782	248697	50000	4.97394	Hanovarian #1
820507	870506	0.36852	SAMN02439782	260447	50000	5.20894	Hanovarian #1
870507	920871	0.38038	SAMN02439782	249241	50000	4.98482	Hanovarian #1
920872	970921	0.3815	SAMN02439782	308458	50000	6.16916	Hanovarian #1
970922	1021021	0.37602	SAMN02439782	248722	50000	4.97444	Hanovarian #1
1021022	1071021	0.39668	SAMN02439782	247641	50000	4.95282	Hanovarian #1
1071022	1121021	0.45592	SAMN02439782	1710	50000	0.0342	Hanovarian #1
1121022	1172119	0.4032	SAMN02439782	800	50000	0.016	Hanovarian #1
1172120	1223296	0.49406	SAMN02439782	0	50000	0	Hanovarian #1
1223297	1274863	0.46522	SAMN02439782	6138	50000	0.12276	Hanovarian #1
1274864	1326952	0.4356	SAMN02439782	4317	50000	0.08634	Hanovarian #1
1326953	1376952	0.4738	SAMN02439782	0	50000	0	Hanovarian #1
1376953	1427526	0.43608	SAMN02439782	200	50000	0.004	Hanovarian #1
1427527	1478402	0.47608	SAMN02439782	200	50000	0.004	Hanovarian #1
1478403	1528962	0.42964	SAMN02439782	0	50000	0	Hanovarian #1
1528963	1580459	0.43756	SAMN02439782	0	50000	0	Hanovarian #1
1580460	1631924	0.4605	SAMN02439782	3505	50000	0.0701	Hanovarian #1
1631925	1681924	0.46438	SAMN02439782	1780	50000	0.0356	Hanovarian #1
1681925	1732942	0.46858	SAMN02439782	0	50000	0	Hanovarian #1
1732943	1783346	0.4475	SAMN02439782	6973	50000	0.13946	Hanovarian #1
1783347	1834041	0.47402	SAMN02439782	337	50000	0.00674	Hanovarian #1
1834042	1884081	0.40976	SAMN02439782	3339	50000	0.06678	Hanovarian #1
1884082	1934776	0.4897	SAMN02439782	3192	50000	0.06384	Hanovarian #1
1934777	1985483	0.45858	SAMN02439782	57429	50000	1.14858	Hanovarian #1
1985484	2035573	0.45278	SAMN02439782	13400	50000	0.268	Hanovarian #1
2035574	2085776	0.4462	SAMN02439782	197	50000	0.00394	Hanovarian #1
2085777	2136983	0.46264	SAMN02439782	4525	50000	0.0905	Hanovarian #1
2136984	2187251	0.39614	SAMN02439782	0	50000	0	Hanovarian #1
2187252	2238843	0.37812	SAMN02439782	0	50000	0	Hanovarian #1
2238844	2289355	0.40978	SAMN02439782	0	50000	0	Hanovarian #1
2289356	2339684	0.43218	SAMN02439782	122	50000	0.00244	Hanovarian #1
2339685	2389694	0.38844	SAMN02439782	0	50000	0	Hanovarian #1
2389695	2439724	0.37386	SAMN02439782	0	50000	0	Hanovarian #1
2439725	2490668	0.38246	SAMN02439782	328	50000	0.00656	Hanovarian #1
2490669	2541247	0.45724	SAMN02439782	0	50000	0	Hanovarian #1
2541248	2591257	0.3762	SAMN02439782	0	50000	0	Hanovarian #1
2591258	2641257	0.38836	SAMN02439782	398	50000	0.00796	Hanovarian #1
2641258	2691257	0.3786	SAMN02439782	885	50000	0.0177	Hanovarian #1
2691258	2742434	0.40262	SAMN02439782	2052	50000	0.04104	Hanovarian #1
2742435	2793044	0.38764	SAMN02439782	0	50000	0	Hanovarian #1
2793045	2843346	0.3752	SAMN02439782	0	50000	0	Hanovarian #1
2843347	2894296	0.39646	SAMN02439782	5141	50000	0.10282	Hanovarian #1
2894297	2944761	0.4156	SAMN02439782	136222	50000	2.72444	Hanovarian #1
2944762	2994771	0.40942	SAMN02439782	48175	50000	0.9635	Hanovarian #1
2994772	3044771	0.39566	SAMN02439782	0	50000	0	Hanovarian #1
3044772	3095930	0.44748	SAMN02439782	57352	50000	1.14704	Hanovarian #1
3095931	3145930	0.3876	SAMN02439782	6079	50000	0.12158	Hanovarian #1
3145931	3196509	0.38588	SAMN02439782	5035	50000	0.1007	Hanovarian #1
3196510	3246917	0.37396	SAMN02439782	0	50000	0	Hanovarian #1
3246918	3297329	0.41604	SAMN02439782	396	50000	0.00792	Hanovarian #1
3297330	3347329	0.46404	SAMN02439782	0	50000	0	Hanovarian #1
3347330	3397329	0.3744	SAMN02439782	0	50000	0	Hanovarian #1
3397330	3447383	0.4024	SAMN02439782	6251	50000	0.12502	Hanovarian #1
3447384	3497737	0.45704	SAMN02439782	0	50000	0	Hanovarian #1
3497738	3548310	0.40064	SAMN02439782	3741	50000	0.07482	Hanovarian #1
3548311	3598320	0.45726	SAMN02439782	3805	50000	0.0761	Hanovarian #1
3598321	3648999	0.45436	SAMN02439782	9356	50000	0.18712	Hanovarian #1
3649000	3698999	0.47576	SAMN02439782	16348	50000	0.32696	Hanovarian #1
3699000	3748999	0.61134	SAMN02439782	36486	50000	0.72972	Hanovarian #1
3749000	3799347	0.4602	SAMN02439782	4020	50000	0.0804	Hanovarian #1
3799348	3849953	0.4385	SAMN02439782	743	50000	0.01486	Hanovarian #1
3849954	3900212	0.3836	SAMN02439782	0	50000	0	Hanovarian #1
3900213	3951124	0.3769	SAMN02439782	0	50000	0	Hanovarian #1
3951125	4001678	0.38362	SAMN02439782	0	50000	0	Hanovarian #1
4001679	4051678	0.41386	SAMN02439782	0	50000	0	Hanovarian #1
4051679	4101678	0.38836	SAMN02439782	421	50000	0.00842	Hanovarian #1
4101679	4151678	0.46314	SAMN02439782	20979	50000	0.41958	Hanovarian #1
4151679	4201678	0.55554	SAMN02439782	32855	50000	0.6571	Hanovarian #1
4201679	4253927	0.3918	SAMN02439782	1077	50000	0.02154	Hanovarian #1
4253928	4303967	0.38296	SAMN02439782	0	50000	0	Hanovarian #1
4303968	4354909	0.3929	SAMN02439782	200	50000	0.004	Hanovarian #1
4354910	4406714	0.45012	SAMN02439782	5495	50000	0.1099	Hanovarian #1
4406715	4457815	0.39114	SAMN02439782	0	50000	0	Hanovarian #1
4457816	4507840	0.4815	SAMN02439782	0	50000	0	Hanovarian #1
4507841	4559329	0.54448	SAMN02439782	7907	50000	0.15814	Hanovarian #1
4559330	4609629	0.37592	SAMN02439782	18902	50000	0.37804	Hanovarian #1
4609630	4659629	0.39172	SAMN02439782	14421	50000	0.28842	Hanovarian #1
4659630	4709909	0.38716	SAMN02439782	800	50000	0.016	Hanovarian #1
4709910	4759909	0.382	SAMN02439782	0	50000	0	Hanovarian #1
4759910	4809909	0.37806	SAMN02439782	180541	50000	3.61082	Hanovarian #1
4809910	4863902	0.37798	SAMN02439782	252396	50000	5.04792	Hanovarian #1
4863903	4913902	0.38612	SAMN02439782	266412	50000	5.32824	Hanovarian #1
4913903	4970231	0.39582	SAMN02439782	270690	50000	5.4138	Hanovarian #1
4970232	5020231	0.3925	SAMN02439782	272676	50000	5.45352	Hanovarian #1
5020232	5070460	0.39716	SAMN02439782	263098	50000	5.26196	Hanovarian #1
5070461	5121236	0.38932	SAMN02439782	273819	50000	5.47638	Hanovarian #1
5121237	5171236	0.39162	SAMN02439782	252485	50000	5.0497	Hanovarian #1
5171237	5221236	0.40794	SAMN02439782	269130	50000	5.3826	Hanovarian #1
5221237	5271677	0.4275	SAMN02439782	270629	50000	5.41258	Hanovarian #1
5271678	5321677	0.42996	SAMN02439782	265513	50000	5.31026	Hanovarian #1
5321678	5372614	0.43398	SAMN02439782	258096	50000	5.16192	Hanovarian #1
5372615	5423588	0.41178	SAMN02439782	259911	50000	5.19822	Hanovarian #1
5423589	5475402	0.43734	SAMN02439782	257950	50000	5.159	Hanovarian #1
5475403	5525735	0.42184	SAMN02439782	254131	50000	5.08262	Hanovarian #1
5525736	5576897	0.44488	SAMN02439782	264537	50000	5.29074	Hanovarian #1
5576898	5628946	0.42176	SAMN02439782	263896	50000	5.27792	Hanovarian #1
5628947	5678946	0.44824	SAMN02439782	277970	50000	5.5594	Hanovarian #1
5678947	5728946	0.41392	SAMN02439782	264440	50000	5.2888	Hanovarian #1
5728947	5779633	0.3573	SAMN02439782	254756	50000	5.09512	Hanovarian #1
5779634	5830081	0.36724	SAMN02439782	263099	50000	5.26198	Hanovarian #1
5830082	5880081	0.35036	SAMN02439782	265796	50000	5.31592	Hanovarian #1
5880082	5930106	0.35822	SAMN02439782	259969	50000	5.19938	Hanovarian #1
5930107	5980156	0.36222	SAMN02439782	265315	50000	5.3063	Hanovarian #1
5980157	6030156	0.34618	SAMN02439782	248504	50000	4.97008	Hanovarian #1
6030157	6080156	0.35622	SAMN02439782	260009	50000	5.20018	Hanovarian #1
6080157	6134165	0.36348	SAMN02439782	248579	50000	4.97158	Hanovarian #1
6134166	6184604	0.36884	SAMN02439782	275518	50000	5.51036	Hanovarian #1
6184605	6234604	0.38146	SAMN02439782	261660	50000	5.2332	Hanovarian #1
6234605	6284604	0.36796	SAMN02439782	259830	50000	5.1966	Hanovarian #1
6284605	6334629	0.34966	SAMN02439782	271413	50000	5.42826	Hanovarian #1
6334630	6384629	0.34772	SAMN02439782	259766	50000	5.19532	Hanovarian #1
6384630	6438528	0.36524	SAMN02439782	251602	50000	5.03204	Hanovarian #1
6438529	6488553	0.3712	SAMN02439782	269792	50000	5.39584	Hanovarian #1
6488554	6538553	0.35964	SAMN02439782	256238	50000	5.12476	Hanovarian #1
6538554	6589195	0.37388	SAMN02439782	250534	50000	5.01068	Hanovarian #1
6589196	6639245	0.36002	SAMN02439782	261148	50000	5.22296	Hanovarian #1
6639246	6689535	0.39426	SAMN02439782	261000	50000	5.22	Hanovarian #1
6689536	6739535	0.3767	SAMN02439782	271438	50000	5.42876	Hanovarian #1
6739536	6789535	0.3574	SAMN02439782	272038	50000	5.44076	Hanovarian #1
6789536	6839560	0.35292	SAMN02439782	259951	50000	5.19902	Hanovarian #1
6839561	6889680	0.35572	SAMN02439782	265772	50000	5.31544	Hanovarian #1
6889681	6939680	0.36764	SAMN02439782	266328	50000	5.32656	Hanovarian #1
6939681	6990240	0.3564	SAMN02439782	268551	50000	5.37102	Hanovarian #1
6990241	7040240	0.36746	SAMN02439782	257670	50000	5.1534	Hanovarian #1
7040241	7090240	0.3642	SAMN02439782	269025	50000	5.3805	Hanovarian #1
7090241	7140240	0.3669	SAMN02439782	260755	50000	5.2151	Hanovarian #1
7140241	7190240	0.36722	SAMN02439782	274205	50000	5.4841	Hanovarian #1
7190241	7240240	0.36652	SAMN02439782	262562	50000	5.25124	Hanovarian #1
7240241	7290240	0.38074	SAMN02439782	259050	50000	5.181	Hanovarian #1
7290241	7340240	0.36322	SAMN02439782	269395	50000	5.3879	Hanovarian #1
7340241	7390240	0.37976	SAMN02439782	265767	50000	5.31534	Hanovarian #1
7390241	7440240	0.37564	SAMN02439782	272511	50000	5.45022	Hanovarian #1
7440241	7491374	0.37422	SAMN02439782	282661	50000	5.65322	Hanovarian #1
7491375	7541374	0.38478	SAMN02439782	263146	50000	5.26292	Hanovarian #1
7541375	7591374	0.4073	SAMN02439782	273398	50000	5.46796	Hanovarian #1
7591375	7641374	0.4069	SAMN02439782	273717	50000	5.47434	Hanovarian #1
7641375	7691374	0.40234	SAMN02439782	274946	50000	5.49892	Hanovarian #1
7691375	7741595	0.39082	SAMN02439782	275652	50000	5.51304	Hanovarian #1
7741596	7791595	0.37888	SAMN02439782	270482	50000	5.40964	Hanovarian #1
7791596	7841595	0.38062	SAMN02439782	263268	50000	5.26536	Hanovarian #1
7841596	7892054	0.38444	SAMN02439782	259078	50000	5.18156	Hanovarian #1
7892055	7942803	0.38188	SAMN02439782	258767	50000	5.17534	Hanovarian #1
7942804	7992803	0.38422	SAMN02439782	272899	50000	5.45798	Hanovarian #1
7992804	8042828	0.37724	SAMN02439782	284906	50000	5.69812	Hanovarian #1
8042829	8092878	0.37468	SAMN02439782	271355	50000	5.4271	Hanovarian #1
8092879	8142878	0.37076	SAMN02439782	265958	50000	5.31916	Hanovarian #1
8142879	8192878	0.38496	SAMN02439782	262927	50000	5.25854	Hanovarian #1
8192879	8242878	0.38526	SAMN02439782	270955	50000	5.4191	Hanovarian #1
8242879	8292903	0.36598	SAMN02439782	273201	50000	5.46402	Hanovarian #1
8292904	8342903	0.37058	SAMN02439782	267760	50000	5.3552	Hanovarian #1
8342904	8392903	0.35706	SAMN02439782	265213	50000	5.30426	Hanovarian #1
8392904	8442903	0.36646	SAMN02439782	260492	50000	5.20984	Hanovarian #1
8442904	8496043	0.3642	SAMN02439782	261414	50000	5.22828	Hanovarian #1
8496044	8546068	0.35818	SAMN02439782	267573	50000	5.35146	Hanovarian #1
8546069	8596068	0.3432	SAMN02439782	276178	50000	5.52356	Hanovarian #1
8596069	8646068	0.34598	SAMN02439782	267173	50000	5.34346	Hanovarian #1
8646069	8696068	0.34852	SAMN02439782	260844	50000	5.21688	Hanovarian #1
8696069	8746068	0.37276	SAMN02439782	265512	50000	5.31024	Hanovarian #1
8746069	8796068	0.3514	SAMN02439782	271443	50000	5.42886	Hanovarian #1
8796069	8846590	0.35618	SAMN02439782	249062	50000	4.98124	Hanovarian #1
8846591	8897266	0.36026	SAMN02439782	247441	50000	4.94882	Hanovarian #1
8897267	8947266	0.37238	SAMN02439782	264240	50000	5.2848	Hanovarian #1
8947267	8997266	0.36272	SAMN02439782	267988	50000	5.35976	Hanovarian #1
8997267	9047627	0.37972	SAMN02439782	262963	50000	5.25926	Hanovarian #1
9047628	9097627	0.37838	SAMN02439782	260996	50000	5.21992	Hanovarian #1
9097628	9147627	0.39186	SAMN02439782	260260	50000	5.2052	Hanovarian #1
9147628	9197627	0.3569	SAMN02439782	268950	50000	5.379	Hanovarian #1
9197628	9247627	0.35678	SAMN02439782	265021	50000	5.30042	Hanovarian #1
9247628	9297627	0.35646	SAMN02439782	275614	50000	5.51228	Hanovarian #1
9297628	9347627	0.37228	SAMN02439782	259009	50000	5.18018	Hanovarian #1
9347628	9397627	0.3333	SAMN02439782	215265	50000	4.3053	Hanovarian #1
9397628	9447627	0.41008	SAMN02439782	184763	50000	3.69526	Hanovarian #1
9447628	9497449	0.424491	SAMN02439782	70107	49822	1.40715	Hanovarian #1
9497449	9497449	0.424491	SAMN02439782	70107	49822	1.40715	Hanovarian #1
1	79283	0.48336	Batagai	3433646	50000	68.6729	Batagai, ancient horse
79284	140360	0.4831	Batagai	5454360	50000	109.087	Batagai, ancient horse
140361	213155	0.4825	Batagai	3213174	50000	64.2635	Batagai, ancient horse
213156	275472	0.45986	Batagai	1970396	50000	39.4079	Batagai, ancient horse
275473	342017	0.44102	Batagai	633360	50000	12.6672	Batagai, ancient horse
342018	392258	0.38424	Batagai	496986	50000	9.93972	Batagai, ancient horse
392259	443146	0.39794	Batagai	323529	50000	6.47058	Batagai, ancient horse
443147	495149	0.42906	Batagai	233923	50000	4.67846	Batagai, ancient horse
495150	553762	0.4272	Batagai	224327	50000	4.48654	Batagai, ancient horse
553763	607957	0.38086	Batagai	531843	50000	10.6369	Batagai, ancient horse
607958	657982	0.37604	Batagai	486205	50000	9.7241	Batagai, ancient horse
657983	708007	0.3848	Batagai	448485	50000	8.9697	Batagai, ancient horse
708008	758243	0.40964	Batagai	527355	50000	10.5471	Batagai, ancient horse
758244	820506	0.37906	Batagai	458215	50000	9.1643	Batagai, ancient horse
820507	870506	0.36852	Batagai	435678	50000	8.71356	Batagai, ancient horse
870507	920871	0.38038	Batagai	421661	50000	8.43322	Batagai, ancient horse
920872	970921	0.3815	Batagai	566105	50000	11.3221	Batagai, ancient horse
970922	1021021	0.37602	Batagai	417228	50000	8.34456	Batagai, ancient horse
1021022	1071021	0.39668	Batagai	493756	50000	9.87512	Batagai, ancient horse
1071022	1121021	0.45592	Batagai	323	50000	0.00646	Batagai, ancient horse
1121022	1172119	0.4032	Batagai	345	50000	0.0069	Batagai, ancient horse
1172120	1223296	0.49406	Batagai	1219	50000	0.02438	Batagai, ancient horse
1223297	1274863	0.46522	Batagai	6265	50000	0.1253	Batagai, ancient horse
1274864	1326952	0.4356	Batagai	7865	50000	0.1573	Batagai, ancient horse
1326953	1376952	0.4738	Batagai	0	50000	0	Batagai, ancient horse
1376953	1427526	0.43608	Batagai	674	50000	0.01348	Batagai, ancient horse
1427527	1478402	0.47608	Batagai	2255	50000	0.0451	Batagai, ancient horse
1478403	1528962	0.42964	Batagai	0	50000	0	Batagai, ancient horse
1528963	1580459	0.43756	Batagai	320	50000	0.0064	Batagai, ancient horse
1580460	1631924	0.4605	Batagai	7024	50000	0.14048	Batagai, ancient horse
1631925	1681924	0.46438	Batagai	1515	50000	0.0303	Batagai, ancient horse
1681925	1732942	0.46858	Batagai	301	50000	0.00602	Batagai, ancient horse
1732943	1783346	0.4475	Batagai	10720	50000	0.2144	Batagai, ancient horse
1783347	1834041	0.47402	Batagai	2029	50000	0.04058	Batagai, ancient horse
1834042	1884081	0.40976	Batagai	4232	50000	0.08464	Batagai, ancient horse
1884082	1934776	0.4897	Batagai	6613	50000	0.13226	Batagai, ancient horse
1934777	1985483	0.45858	Batagai	157722	50000	3.15444	Batagai, ancient horse
1985484	2035573	0.45278	Batagai	9344	50000	0.18688	Batagai, ancient horse
2035574	2085776	0.4462	Batagai	1259	50000	0.02518	Batagai, ancient horse
2085777	2136983	0.46264	Batagai	8317	50000	0.16634	Batagai, ancient horse
2136984	2187251	0.39614	Batagai	111	50000	0.00222	Batagai, ancient horse
2187252	2238843	0.37812	Batagai	70	50000	0.0014	Batagai, ancient horse
2238844	2289355	0.40978	Batagai	0	50000	0	Batagai, ancient horse
2289356	2339684	0.43218	Batagai	174	50000	0.00348	Batagai, ancient horse
2339685	2389694	0.38844	Batagai	162	50000	0.00324	Batagai, ancient horse
2389695	2439724	0.37386	Batagai	0	50000	0	Batagai, ancient horse
2439725	2490668	0.38246	Batagai	739	50000	0.01478	Batagai, ancient horse
2490669	2541247	0.45724	Batagai	0	50000	0	Batagai, ancient horse
2541248	2591257	0.3762	Batagai	0	50000	0	Batagai, ancient horse
2591258	2641257	0.38836	Batagai	127	50000	0.00254	Batagai, ancient horse
2641258	2691257	0.3786	Batagai	203	50000	0.00406	Batagai, ancient horse
2691258	2742434	0.40262	Batagai	1071	50000	0.02142	Batagai, ancient horse
2742435	2793044	0.38764	Batagai	94	50000	0.00188	Batagai, ancient horse
2793045	2843346	0.3752	Batagai	192	50000	0.00384	Batagai, ancient horse
2843347	2894296	0.39646	Batagai	9658	50000	0.19316	Batagai, ancient horse
2894297	2944761	0.4156	Batagai	124394	50000	2.48788	Batagai, ancient horse
2944762	2994771	0.40942	Batagai	85191	50000	1.70382	Batagai, ancient horse
2994772	3044771	0.39566	Batagai	40	50000	0.0008	Batagai, ancient horse
3044772	3095930	0.44748	Batagai	54349	50000	1.08698	Batagai, ancient horse
3095931	3145930	0.3876	Batagai	8376	50000	0.16752	Batagai, ancient horse
3145931	3196509	0.38588	Batagai	7521	50000	0.15042	Batagai, ancient horse
3196510	3246917	0.37396	Batagai	0	50000	0	Batagai, ancient horse
3246918	3297329	0.41604	Batagai	306	50000	0.00612	Batagai, ancient horse
3297330	3347329	0.46404	Batagai	0	50000	0	Batagai, ancient horse
3347330	3397329	0.3744	Batagai	0	50000	0	Batagai, ancient horse
3397330	3447383	0.4024	Batagai	3672	50000	0.07344	Batagai, ancient horse
3447384	3497737	0.45704	Batagai	88	50000	0.00176	Batagai, ancient horse
3497738	3548310	0.40064	Batagai	3136	50000	0.06272	Batagai, ancient horse
3548311	3598320	0.45726	Batagai	1784	50000	0.03568	Batagai, ancient horse
3598321	3648999	0.45436	Batagai	8068	50000	0.16136	Batagai, ancient horse
3649000	3698999	0.47576	Batagai	16742	50000	0.33484	Batagai, ancient horse
3699000	3748999	0.61134	Batagai	40692	50000	0.81384	Batagai, ancient horse
3749000	3799347	0.4602	Batagai	2404	50000	0.04808	Batagai, ancient horse
3799348	3849953	0.4385	Batagai	2047	50000	0.04094	Batagai, ancient horse
3849954	3900212	0.3836	Batagai	0	50000	0	Batagai, ancient horse
3900213	3951124	0.3769	Batagai	0	50000	0	Batagai, ancient horse
3951125	4001678	0.38362	Batagai	0	50000	0	Batagai, ancient horse
4001679	4051678	0.41386	Batagai	468	50000	0.00936	Batagai, ancient horse
4051679	4101678	0.38836	Batagai	407	50000	0.00814	Batagai, ancient horse
4101679	4151678	0.46314	Batagai	39548	50000	0.79096	Batagai, ancient horse
4151679	4201678	0.55554	Batagai	47533	50000	0.95066	Batagai, ancient horse
4201679	4253927	0.3918	Batagai	2061	50000	0.04122	Batagai, ancient horse
4253928	4303967	0.38296	Batagai	0	50000	0	Batagai, ancient horse
4303968	4354909	0.3929	Batagai	499	50000	0.00998	Batagai, ancient horse
4354910	4406714	0.45012	Batagai	5797	50000	0.11594	Batagai, ancient horse
4406715	4457815	0.39114	Batagai	177	50000	0.00354	Batagai, ancient horse
4457816	4507840	0.4815	Batagai	0	50000	0	Batagai, ancient horse
4507841	4559329	0.54448	Batagai	11961	50000	0.23922	Batagai, ancient horse
4559330	4609629	0.37592	Batagai	13508	50000	0.27016	Batagai, ancient horse
4609630	4659629	0.39172	Batagai	6870	50000	0.1374	Batagai, ancient horse
4659630	4709909	0.38716	Batagai	310	50000	0.0062	Batagai, ancient horse
4709910	4759909	0.382	Batagai	216	50000	0.00432	Batagai, ancient horse
4759910	4809909	0.37806	Batagai	322145	50000	6.4429	Batagai, ancient horse
4809910	4863902	0.37798	Batagai	485998	50000	9.71996	Batagai, ancient horse
4863903	4913902	0.38612	Batagai	453008	50000	9.06016	Batagai, ancient horse
4913903	4970231	0.39582	Batagai	505334	50000	10.1067	Batagai, ancient horse
4970232	5020231	0.3925	Batagai	495399	50000	9.90798	Batagai, ancient horse
5020232	5070460	0.39716	Batagai	517656	50000	10.3531	Batagai, ancient horse
5070461	5121236	0.38932	Batagai	501641	50000	10.0328	Batagai, ancient horse
5121237	5171236	0.39162	Batagai	467507	50000	9.35014	Batagai, ancient horse
5171237	5221236	0.40794	Batagai	517532	50000	10.3506	Batagai, ancient horse
5221237	5271677	0.4275	Batagai	586170	50000	11.7234	Batagai, ancient horse
5271678	5321677	0.42996	Batagai	593048	50000	11.861	Batagai, ancient horse
5321678	5372614	0.43398	Batagai	574686	50000	11.4937	Batagai, ancient horse
5372615	5423588	0.41178	Batagai	575683	50000	11.5137	Batagai, ancient horse
5423589	5475402	0.43734	Batagai	628700	50000	12.574	Batagai, ancient horse
5475403	5525735	0.42184	Batagai	552099	50000	11.042	Batagai, ancient horse
5525736	5576897	0.44488	Batagai	601452	50000	12.029	Batagai, ancient horse
5576898	5628946	0.42176	Batagai	504497	50000	10.0899	Batagai, ancient horse
5628947	5678946	0.44824	Batagai	624444	50000	12.4889	Batagai, ancient horse
5678947	5728946	0.41392	Batagai	548445	50000	10.9689	Batagai, ancient horse
5728947	5779633	0.3573	Batagai	385588	50000	7.71176	Batagai, ancient horse
5779634	5830081	0.36724	Batagai	409644	50000	8.19288	Batagai, ancient horse
5830082	5880081	0.35036	Batagai	348737	50000	6.97474	Batagai, ancient horse
5880082	5930106	0.35822	Batagai	365767	50000	7.31534	Batagai, ancient horse
5930107	5980156	0.36222	Batagai	400510	50000	8.0102	Batagai, ancient horse
5980157	6030156	0.34618	Batagai	391392	50000	7.82784	Batagai, ancient horse
6030157	6080156	0.35622	Batagai	393368	50000	7.86736	Batagai, ancient horse
6080157	6134165	0.36348	Batagai	386292	50000	7.72584	Batagai, ancient horse
6134166	6184604	0.36884	Batagai	413910	50000	8.2782	Batagai, ancient horse
6184605	6234604	0.38146	Batagai	505840	50000	10.1168	Batagai, ancient horse
6234605	6284604	0.36796	Batagai	481114	50000	9.62228	Batagai, ancient horse
6284605	6334629	0.34966	Batagai	425847	50000	8.51694	Batagai, ancient horse
6334630	6384629	0.34772	Batagai	396077	50000	7.92154	Batagai, ancient horse
6384630	6438528	0.36524	Batagai	422145	50000	8.4429	Batagai, ancient horse
6438529	6488553	0.3712	Batagai	426225	50000	8.5245	Batagai, ancient horse
6488554	6538553	0.35964	Batagai	398250	50000	7.965	Batagai, ancient horse
6538554	6589195	0.37388	Batagai	455291	50000	9.10582	Batagai, ancient horse
6589196	6639245	0.36002	Batagai	412274	50000	8.24548	Batagai, ancient horse
6639246	6689535	0.39426	Batagai	475748	50000	9.51496	Batagai, ancient horse
6689536	6739535	0.3767	Batagai	377712	50000	7.55424	Batagai, ancient horse
6739536	6789535	0.3574	Batagai	412653	50000	8.25306	Batagai, ancient horse
6789536	6839560	0.35292	Batagai	394636	50000	7.89272	Batagai, ancient horse
6839561	6889680	0.35572	Batagai	406947	50000	8.13894	Batagai, ancient horse
6889681	6939680	0.36764	Batagai	465058	50000	9.30116	Batagai, ancient horse
6939681	6990240	0.3564	Batagai	437052	50000	8.74104	Batagai, ancient horse
6990241	7040240	0.36746	Batagai	441290	50000	8.8258	Batagai, ancient horse
7040241	7090240	0.3642	Batagai	438505	50000	8.7701	Batagai, ancient horse
7090241	7140240	0.3669	Batagai	449042	50000	8.98084	Batagai, ancient horse
7140241	7190240	0.36722	Batagai	426071	50000	8.52142	Batagai, ancient horse
7190241	7240240	0.36652	Batagai	454777	50000	9.09554	Batagai, ancient horse
7240241	7290240	0.38074	Batagai	481792	50000	9.63584	Batagai, ancient horse
7290241	7340240	0.36322	Batagai	411829	50000	8.23658	Batagai, ancient horse
7340241	7390240	0.37976	Batagai	456063	50000	9.12126	Batagai, ancient horse
7390241	7440240	0.37564	Batagai	497972	50000	9.95944	Batagai, ancient horse
7440241	7491374	0.37422	Batagai	457804	50000	9.15608	Batagai, ancient horse
7491375	7541374	0.38478	Batagai	479650	50000	9.593	Batagai, ancient horse
7541375	7591374	0.4073	Batagai	549365	50000	10.9873	Batagai, ancient horse
7591375	7641374	0.4069	Batagai	566883	50000	11.3377	Batagai, ancient horse
7641375	7691374	0.40234	Batagai	567007	50000	11.3401	Batagai, ancient horse
7691375	7741595	0.39082	Batagai	533455	50000	10.6691	Batagai, ancient horse
7741596	7791595	0.37888	Batagai	502380	50000	10.0476	Batagai, ancient horse
7791596	7841595	0.38062	Batagai	474385	50000	9.4877	Batagai, ancient horse
7841596	7892054	0.38444	Batagai	475960	50000	9.5192	Batagai, ancient horse
7892055	7942803	0.38188	Batagai	508991	50000	10.1798	Batagai, ancient horse
7942804	7992803	0.38422	Batagai	502529	50000	10.0506	Batagai, ancient horse
7992804	8042828	0.37724	Batagai	488226	50000	9.76452	Batagai, ancient horse
8042829	8092878	0.37468	Batagai	454850	50000	9.097	Batagai, ancient horse
8092879	8142878	0.37076	Batagai	433509	50000	8.67018	Batagai, ancient horse
8142879	8192878	0.38496	Batagai	519025	50000	10.3805	Batagai, ancient horse
8192879	8242878	0.38526	Batagai	515088	50000	10.3018	Batagai, ancient horse
8242879	8292903	0.36598	Batagai	446946	50000	8.93892	Batagai, ancient horse
8292904	8342903	0.37058	Batagai	421240	50000	8.4248	Batagai, ancient horse
8342904	8392903	0.35706	Batagai	417457	50000	8.34914	Batagai, ancient horse
8392904	8442903	0.36646	Batagai	393182	50000	7.86364	Batagai, ancient horse
8442904	8496043	0.3642	Batagai	403616	50000	8.07232	Batagai, ancient horse
8496044	8546068	0.35818	Batagai	416668	50000	8.33336	Batagai, ancient horse
8546069	8596068	0.3432	Batagai	348524	50000	6.97048	Batagai, ancient horse
8596069	8646068	0.34598	Batagai	354498	50000	7.08996	Batagai, ancient horse
8646069	8696068	0.34852	Batagai	370012	50000	7.40024	Batagai, ancient horse
8696069	8746068	0.37276	Batagai	434929	50000	8.69858	Batagai, ancient horse
8746069	8796068	0.3514	Batagai	381811	50000	7.63622	Batagai, ancient horse
8796069	8846590	0.35618	Batagai	322767	50000	6.45534	Batagai, ancient horse
8846591	8897266	0.36026	Batagai	393170	50000	7.8634	Batagai, ancient horse
8897267	8947266	0.37238	Batagai	420304	50000	8.40608	Batagai, ancient horse
8947267	8997266	0.36272	Batagai	432991	50000	8.65982	Batagai, ancient horse
8997267	9047627	0.37972	Batagai	458819	50000	9.17638	Batagai, ancient horse
9047628	9097627	0.37838	Batagai	428556	50000	8.57112	Batagai, ancient horse
9097628	9147627	0.39186	Batagai	487732	50000	9.75464	Batagai, ancient horse
9147628	9197627	0.3569	Batagai	378646	50000	7.57292	Batagai, ancient horse
9197628	9247627	0.35678	Batagai	404073	50000	8.08146	Batagai, ancient horse
9247628	9297627	0.35646	Batagai	441742	50000	8.83484	Batagai, ancient horse
9297628	9347627	0.37228	Batagai	399843	50000	7.99686	Batagai, ancient horse
9347628	9397627	0.3333	Batagai	288685	50000	5.7737	Batagai, ancient horse
9397628	9447627	0.41008	Batagai	217774	50000	4.35548	Batagai, ancient horse
9447628	9497449	0.424491	Batagai	57454	49822	1.15318	Batagai, ancient horse
9497449	9497449	0.424491	Batagai	57454	49822	1.15318	Batagai, ancient horse
1	79283	0.48336	Ehemionusonager10	46107	50000	0.92214	Onager
79284	140360	0.4831	Ehemionusonager10	156187	50000	3.12374	Onager
140361	213155	0.4825	Ehemionusonager10	97077	50000	1.94154	Onager
213156	275472	0.45986	Ehemionusonager10	366479	50000	7.32958	Onager
275473	342017	0.44102	Ehemionusonager10	378008	50000	7.56016	Onager
342018	392258	0.38424	Ehemionusonager10	340218	50000	6.80436	Onager
392259	443146	0.39794	Ehemionusonager10	306974	50000	6.13948	Onager
443147	495149	0.42906	Ehemionusonager10	95653	50000	1.91306	Onager
495150	553762	0.4272	Ehemionusonager10	137721	50000	2.75442	Onager
553763	607957	0.38086	Ehemionusonager10	431411	50000	8.62822	Onager
607958	657982	0.37604	Ehemionusonager10	529687	50000	10.5937	Onager
657983	708007	0.3848	Ehemionusonager10	495475	50000	9.9095	Onager
708008	758243	0.40964	Ehemionusonager10	528412	50000	10.5682	Onager
758244	820506	0.37906	Ehemionusonager10	506838	50000	10.1368	Onager
820507	870506	0.36852	Ehemionusonager10	514439	50000	10.2888	Onager
870507	920871	0.38038	Ehemionusonager10	488300	50000	9.766	Onager
920872	970921	0.3815	Ehemionusonager10	565316	50000	11.3063	Onager
970922	1021021	0.37602	Ehemionusonager10	413620	50000	8.2724	Onager
1021022	1071021	0.39668	Ehemionusonager10	453170	50000	9.0634	Onager
1071022	1121021	0.45592	Ehemionusonager10	157	50000	0.00314	Onager
1121022	1172119	0.4032	Ehemionusonager10	110	50000	0.0022	Onager
1172120	1223296	0.49406	Ehemionusonager10	987	50000	0.01974	Onager
1223297	1274863	0.46522	Ehemionusonager10	4733	50000	0.09466	Onager
1274864	1326952	0.4356	Ehemionusonager10	1497	50000	0.02994	Onager
1326953	1376952	0.4738	Ehemionusonager10	0	50000	0	Onager
1376953	1427526	0.43608	Ehemionusonager10	827	50000	0.01654	Onager
1427527	1478402	0.47608	Ehemionusonager10	106	50000	0.00212	Onager
1478403	1528962	0.42964	Ehemionusonager10	105	50000	0.0021	Onager
1528963	1580459	0.43756	Ehemionusonager10	306	50000	0.00612	Onager
1580460	1631924	0.4605	Ehemionusonager10	4401	50000	0.08802	Onager
1631925	1681924	0.46438	Ehemionusonager10	2655	50000	0.0531	Onager
1681925	1732942	0.46858	Ehemionusonager10	159	50000	0.00318	Onager
1732943	1783346	0.4475	Ehemionusonager10	2935	50000	0.0587	Onager
1783347	1834041	0.47402	Ehemionusonager10	1563	50000	0.03126	Onager
1834042	1884081	0.40976	Ehemionusonager10	2473	50000	0.04946	Onager
1884082	1934776	0.4897	Ehemionusonager10	1995	50000	0.0399	Onager
1934777	1985483	0.45858	Ehemionusonager10	73494	50000	1.46988	Onager
1985484	2035573	0.45278	Ehemionusonager10	3874	50000	0.07748	Onager
2035574	2085776	0.4462	Ehemionusonager10	0	50000	0	Onager
2085777	2136983	0.46264	Ehemionusonager10	429	50000	0.00858	Onager
2136984	2187251	0.39614	Ehemionusonager10	0	50000	0	Onager
2187252	2238843	0.37812	Ehemionusonager10	0	50000	0	Onager
2238844	2289355	0.40978	Ehemionusonager10	0	50000	0	Onager
2289356	2339684	0.43218	Ehemionusonager10	794	50000	0.01588	Onager
2339685	2389694	0.38844	Ehemionusonager10	0	50000	0	Onager
2389695	2439724	0.37386	Ehemionusonager10	0	50000	0	Onager
2439725	2490668	0.38246	Ehemionusonager10	0	50000	0	Onager
2490669	2541247	0.45724	Ehemionusonager10	0	50000	0	Onager
2541248	2591257	0.3762	Ehemionusonager10	0	50000	0	Onager
2591258	2641257	0.38836	Ehemionusonager10	3452	50000	0.06904	Onager
2641258	2691257	0.3786	Ehemionusonager10	0	50000	0	Onager
2691258	2742434	0.40262	Ehemionusonager10	156	50000	0.00312	Onager
2742435	2793044	0.38764	Ehemionusonager10	101	50000	0.00202	Onager
2793045	2843346	0.3752	Ehemionusonager10	658	50000	0.01316	Onager
2843347	2894296	0.39646	Ehemionusonager10	3289	50000	0.06578	Onager
2894297	2944761	0.4156	Ehemionusonager10	107817	50000	2.15634	Onager
2944762	2994771	0.40942	Ehemionusonager10	111980	50000	2.2396	Onager
2994772	3044771	0.39566	Ehemionusonager10	0	50000	0	Onager
3044772	3095930	0.44748	Ehemionusonager10	80092	50000	1.60184	Onager
3095931	3145930	0.3876	Ehemionusonager10	4284	50000	0.08568	Onager
3145931	3196509	0.38588	Ehemionusonager10	1244	50000	0.02488	Onager
3196510	3246917	0.37396	Ehemionusonager10	0	50000	0	Onager
3246918	3297329	0.41604	Ehemionusonager10	910	50000	0.0182	Onager
3297330	3347329	0.46404	Ehemionusonager10	0	50000	0	Onager
3347330	3397329	0.3744	Ehemionusonager10	0	50000	0	Onager
3397330	3447383	0.4024	Ehemionusonager10	10850	50000	0.217	Onager
3447384	3497737	0.45704	Ehemionusonager10	0	50000	0	Onager
3497738	3548310	0.40064	Ehemionusonager10	866	50000	0.01732	Onager
3548311	3598320	0.45726	Ehemionusonager10	419	50000	0.00838	Onager
3598321	3648999	0.45436	Ehemionusonager10	1515	50000	0.0303	Onager
3649000	3698999	0.47576	Ehemionusonager10	3295	50000	0.0659	Onager
3699000	3748999	0.61134	Ehemionusonager10	7232	50000	0.14464	Onager
3749000	3799347	0.4602	Ehemionusonager10	1763	50000	0.03526	Onager
3799348	3849953	0.4385	Ehemionusonager10	542	50000	0.01084	Onager
3849954	3900212	0.3836	Ehemionusonager10	0	50000	0	Onager
3900213	3951124	0.3769	Ehemionusonager10	0	50000	0	Onager
3951125	4001678	0.38362	Ehemionusonager10	177	50000	0.00354	Onager
4001679	4051678	0.41386	Ehemionusonager10	99	50000	0.00198	Onager
4051679	4101678	0.38836	Ehemionusonager10	4467	50000	0.08934	Onager
4101679	4151678	0.46314	Ehemionusonager10	25997	50000	0.51994	Onager
4151679	4201678	0.55554	Ehemionusonager10	3642	50000	0.07284	Onager
4201679	4253927	0.3918	Ehemionusonager10	10544	50000	0.21088	Onager
4253928	4303967	0.38296	Ehemionusonager10	0	50000	0	Onager
4303968	4354909	0.3929	Ehemionusonager10	287	50000	0.00574	Onager
4354910	4406714	0.45012	Ehemionusonager10	1775	50000	0.0355	Onager
4406715	4457815	0.39114	Ehemionusonager10	0	50000	0	Onager
4457816	4507840	0.4815	Ehemionusonager10	0	50000	0	Onager
4507841	4559329	0.54448	Ehemionusonager10	3438	50000	0.06876	Onager
4559330	4609629	0.37592	Ehemionusonager10	8096	50000	0.16192	Onager
4609630	4659629	0.39172	Ehemionusonager10	18021	50000	0.36042	Onager
4659630	4709909	0.38716	Ehemionusonager10	121	50000	0.00242	Onager
4709910	4759909	0.382	Ehemionusonager10	3933	50000	0.07866	Onager
4759910	4809909	0.37806	Ehemionusonager10	573726	50000	11.4745	Onager
4809910	4863902	0.37798	Ehemionusonager10	544457	50000	10.8891	Onager
4863903	4913902	0.38612	Ehemionusonager10	468054	50000	9.36108	Onager
4913903	4970231	0.39582	Ehemionusonager10	520216	50000	10.4043	Onager
4970232	5020231	0.3925	Ehemionusonager10	509201	50000	10.184	Onager
5020232	5070460	0.39716	Ehemionusonager10	531089	50000	10.6218	Onager
5070461	5121236	0.38932	Ehemionusonager10	532571	50000	10.6514	Onager
5121237	5171236	0.39162	Ehemionusonager10	517945	50000	10.3589	Onager
5171237	5221236	0.40794	Ehemionusonager10	528666	50000	10.5733	Onager
5221237	5271677	0.4275	Ehemionusonager10	449425	50000	8.9885	Onager
5271678	5321677	0.42996	Ehemionusonager10	469491	50000	9.38982	Onager
5321678	5372614	0.43398	Ehemionusonager10	450989	50000	9.01978	Onager
5372615	5423588	0.41178	Ehemionusonager10	516087	50000	10.3217	Onager
5423589	5475402	0.43734	Ehemionusonager10	501988	50000	10.0398	Onager
5475403	5525735	0.42184	Ehemionusonager10	526404	50000	10.5281	Onager
5525736	5576897	0.44488	Ehemionusonager10	384422	50000	7.68844	Onager
5576898	5628946	0.42176	Ehemionusonager10	445952	50000	8.91904	Onager
5628947	5678946	0.44824	Ehemionusonager10	527764	50000	10.5553	Onager
5678947	5728946	0.41392	Ehemionusonager10	504997	50000	10.0999	Onager
5728947	5779633	0.3573	Ehemionusonager10	753	50000	0.01506	Onager
5779634	5830081	0.36724	Ehemionusonager10	326989	50000	6.53978	Onager
5830082	5880081	0.35036	Ehemionusonager10	477158	50000	9.54316	Onager
5880082	5930106	0.35822	Ehemionusonager10	509915	50000	10.1983	Onager
5930107	5980156	0.36222	Ehemionusonager10	463372	50000	9.26744	Onager
5980157	6030156	0.34618	Ehemionusonager10	457116	50000	9.14232	Onager
6030157	6080156	0.35622	Ehemionusonager10	430897	50000	8.61794	Onager
6080157	6134165	0.36348	Ehemionusonager10	451677	50000	9.03354	Onager
6134166	6184604	0.36884	Ehemionusonager10	424034	50000	8.48068	Onager
6184605	6234604	0.38146	Ehemionusonager10	500589	50000	10.0118	Onager
6234605	6284604	0.36796	Ehemionusonager10	490107	50000	9.80214	Onager
6284605	6334629	0.34966	Ehemionusonager10	473867	50000	9.47734	Onager
6334630	6384629	0.34772	Ehemionusonager10	520385	50000	10.4077	Onager
6384630	6438528	0.36524	Ehemionusonager10	447423	50000	8.94846	Onager
6438529	6488553	0.3712	Ehemionusonager10	517848	50000	10.357	Onager
6488554	6538553	0.35964	Ehemionusonager10	433815	50000	8.6763	Onager
6538554	6589195	0.37388	Ehemionusonager10	453470	50000	9.0694	Onager
[truncated: 620 more rows]
